# Supplementary material for: Regulatory architecture of housekeeping genes is driven by promoter assemblies
Source: Cell Rep. Author manuscript; Available in PMC 2023 Jul 9. (PMC10329844; doi:10.1016/j.celrep.2023.112505)
Supplement: 2 [file NIHMS1905380-supplement-2.xlsx]

## Sheet: S1A - ChIA-PET
	Table S1A. Ronin ChIA-PET results.
	Parameter	Replicate 1	Replicate 2
	Raw ReadPairs	170385543	191142439
	Merged Peaks	13101
	Mapped & Paired	25562178	29206912
	Intrachromosomal Read-pairs	11972415	13458567
	Interchromosomal Read-pairs	13589763	15748345
	Reads in peaks	17707556	22041782
	Fraction of Reads in peaks	0.346362	0.377338
	Over 5 kb	1965699	2347475
	Under 5 kb	10006670	11111022
	Merged High-confidence interactions	3733
	Merged High-confidence intrachromosomal interactions	3454

## Sheet: S1B - Ronin peaks and anchors
	Table S1B. Ronin-binding sites (peaks) and anchors identified with ChIA-PET.
	The peak positions are "Zero-based". Gene names reflect RefSeq gene IDs mapped according to the UCSC database after conversion to MGI symbols. Genes within 1 kb of peak are defined as those having any part of the gene within 1 kb of a binding peak. chr, chromosome; kb, kilobase pairs; MGI, mouse genome informatics; n/a, not applicable; RBMs, Ronin binding motifs.
	Peak ID	Peak intensity	Peak is anchor	Number of RBMs in peak	Number of interactions	Genes within 1 kb of peak
	chr1:4774977-4776587	865.76	FALSE	2	0	Mrpl15
	chr1:4797506-4798294	111.82	FALSE	0	0	Lypla1
	chr1:4847014-4848826	708.92	FALSE	0	0	Tcea1
	chr1:5072860-5073618	95.45	FALSE	1	0	Atp6v1h
	chr1:6203918-6205358	371.51	FALSE	2	0	Rb1cc1
	chr1:7077739-7079658	859.04	FALSE	0	0	Pcmtd1
	chr1:7386482-7389066	3100	TRUE	1	1	n/a
	chr1:7508789-7509477	91.07	FALSE	0	0	n/a
	chr1:9458873-9460655	1180.21	TRUE	1	1	n/a
	chr1:9531090-9537029	3100	TRUE	4	2	Adhfe1,Rrs1
	chr1:9689591-9692862	2740.19	TRUE	1	1	Mybl1
	chr1:9735276-9740818	3100	TRUE	4	2	1700034P13Rik,Vcpip1
	chr1:9740895-9741632	115.43	FALSE	0	0	1700034P13Rik
	chr1:9933587-9934938	416.74	TRUE	0	1	Snhg6,Snord87
	chr1:9957605-9958502	142.33	FALSE	0	0	Ppp1r42,Tcf24
	chr1:10027060-10030655	2686.6	FALSE	2	0	Cops5,Cspp1
	chr1:10603440-10604573	206.83	FALSE	2	0	Cpa6
	chr1:12705092-12706324	476.07	FALSE	2	0	Sulf1
	chr1:13362067-13363628	380.72	FALSE	0	0	Ncoa2
	chr1:13579859-13580725	114.71	FALSE	0	0	Tram1
	chr1:16093247-16096918	3100	TRUE	2	1	Rdh10,Rpl7
	chr1:16608763-16610083	258.21	TRUE	1	2	Ube2w
	chr1:16645376-16650923	3100	TRUE	5	3	D030040B21Rik,Eloc
	chr1:16654608-16656255	596.68	TRUE	2	1	Tmem70
	chr1:17133044-17137763	3100	TRUE	3	1	Gdap1
	chr1:20808407-20812701	3100	FALSE	2	0	Mcm3
	chr1:20813912-20815258	309.08	FALSE	3	0	n/a
	chr1:20857156-20858261	171.52	FALSE	0	0	n/a
	chr1:20880374-20881041	94.62	FALSE	2	0	6720483E21Rik,Paqr8
	chr1:20940910-20942270	414.13	FALSE	0	0	Efhc1
	chr1:21068592-21070086	257.96	FALSE	0	0	Tram2
	chr1:21208267-21209167	130.56	FALSE	1	0	Tmem14a
	chr1:24011923-24013105	220.67	FALSE	1	0	Sdhaf4
	chr1:24106569-24108163	598.93	FALSE	2	0	Fam135a
	chr1:30903501-30905254	1194.28	FALSE	1	0	Phf3
	chr1:30930241-30931372	201.27	FALSE	0	0	n/a
	chr1:31006531-31007207	93.08	FALSE	0	0	Gm13363,Ptp4a1
	chr1:31387208-31388949	1236.57	FALSE	1	0	n/a
	chr1:32435237-32435615	198.31	FALSE	0	0	Khdrbs2
	chr1:33097413-33098255	129.9	FALSE	2	0	n/a
	chr1:33726134-33727191	169.17	FALSE	1	0	1700001G17Rik,Prim2
	chr1:33776032-33777713	980.38	FALSE	0	0	Rab23
	chr1:33868992-33873521	3100	FALSE	1	0	Zfp451
	chr1:33873540-33875008	217.02	FALSE	0	0	n/a
	chr1:33964142-33964922	136.02	FALSE	0	0	Bend6,Dst
	chr1:34067641-34068792	157.71	FALSE	0	0	Dst
	chr1:34160277-34161279	162.45	FALSE	1	0	Dst
	chr1:34196648-34197502	100.95	FALSE	0	0	Dst
	chr1:34495069-34497496	2342.49	FALSE	1	0	Ccdc115,Imp4
	chr1:34899508-34900611	277.08	FALSE	0	0	Fam168b
	chr1:36117344-36118104	95.13	FALSE	0	0	n/a
	chr1:36121544-36122323	102.57	FALSE	0	0	n/a
	chr1:36124363-36125662	269.05	FALSE	1	0	Hs6st1
	chr1:36299912-36301873	923.76	TRUE	1	1	Uggt1
	chr1:36358652-36366556	3100	TRUE	5	3	Arid5a
	chr1:36371305-36373043	672.67	TRUE	0	1	Arid5a
	chr1:36425357-36426629	268.88	TRUE	0	1	Kansl3
	chr1:36501455-36502686	193.31	FALSE	1	0	Lman2l
	chr1:36527731-36529177	226.75	FALSE	0	0	Cnnm4
	chr1:36567979-36569775	408.14	FALSE	2	0	Cnnm3
	chr1:36603613-36604720	237.13	FALSE	0	0	Ankrd39,Sema4c
	chr1:36739176-36740071	131.45	FALSE	0	0	Fam178b
	chr1:36747278-36749155	1049.53	FALSE	0	0	Cox5b
	chr1:36765962-36767536	516.13	FALSE	1	0	Actr1b
	chr1:36995922-36997623	963.03	FALSE	0	0	Tmem131
	chr1:37038906-37040337	600.83	FALSE	0	0	n/a
	chr1:37042229-37044214	499.43	FALSE	1	0	n/a
	chr1:37356042-37357292	230.55	FALSE	1	0	Inpp4a
	chr1:37485878-37488050	1549.1	FALSE	0	0	Coa5,Unc50
	chr1:37580787-37581597	135.96	FALSE	0	0	Mgat4a
	chr1:37920953-37922910	2551.53	TRUE	0	2	Tsga10
	chr1:37928484-37929700	196.16	FALSE	0	0	Lipt1
	chr1:37946428-37948171	1459.89	TRUE	1	2	Mitd1,Mrpl30
	chr1:38052617-38056063	3100	TRUE	5	3	Eif5b,Txndc9
	chr1:38185010-38187506	596.03	TRUE	0	1	Rev1
	chr1:39043877-39045293	491.52	FALSE	0	0	Pdcl3
	chr1:39424095-39425711	931.37	FALSE	0	0	Rpl31
	chr1:39591908-39593454	638.38	FALSE	2	0	Cnot11
	chr1:39633589-39635076	477.1	FALSE	0	0	Rnf149
	chr1:39828981-39829897	192.34	FALSE	2	0	n/a
	chr1:42907221-42908932	882.77	FALSE	1	0	Mrps9
	chr1:43065899-43066844	223.97	FALSE	1	0	Gpr45
	chr1:43154667-43156383	1104.6	FALSE	0	0	AI597479,Tgfbrap1
	chr1:43863068-43863873	119.84	FALSE	1	0	Uxs1
	chr1:43883717-43885444	472.39	FALSE	0	0	Uxs1
	chr1:43989754-43991593	1057.44	TRUE	0	1	Tpp2
	chr1:44157728-44161355	3100	TRUE	0	2	Tex30
	chr1:44173594-44177836	3100	TRUE	2	3	Bivm,Kdelc1
	chr1:44204054-44205684	882.71	TRUE	0	2	Ercc5
	chr1:45851387-45853135	1187.71	FALSE	1	0	Wdr75
	chr1:45992158-45993151	193.98	FALSE	1	0	n/a
	chr1:46909764-46911136	229.5	FALSE	0	0	Slc39a10
	chr1:51534845-51535882	184.77	FALSE	0	0	Nabp1
	chr1:52170177-52171280	155.17	FALSE	0	0	n/a
	chr1:52175613-52176882	269.56	FALSE	2	0	Stat1
	chr1:52289758-52290769	184.13	FALSE	0	0	Gls
	chr1:52901066-52902509	620.13	FALSE	0	0	Hibch
	chr1:53010229-53010875	98.34	FALSE	0	0	1700019D03Rik
	chr1:53353202-53354551	301.92	FALSE	0	0	Ormdl1,Pms1
	chr1:53369973-53370707	99.41	FALSE	0	0	Osgepl1
	chr1:53408822-53410273	409.57	FALSE	0	0	Asdurf,Asnsd1
	chr1:53841641-53842302	95.67	FALSE	1	0	Stk17b
	chr1:54305626-54309849	3100	FALSE	4	0	Ccdc150
	chr1:54495046-54496665	1026.01	FALSE	1	0	Gtf3c3
	chr1:54613858-54614944	198.58	FALSE	1	0	Pgap1
	chr1:55083233-55085039	902.55	FALSE	1	0	Sf3b1
	chr1:55143665-55145950	1824.3	FALSE	2	0	Hspd1,Hspe1
	chr1:55187314-55189097	1038.97	FALSE	0	0	Mob4
	chr1:55293200-55294798	779.12	FALSE	1	0	Mars2
	chr1:57029441-57030807	384.41	FALSE	1	0	9130024F11Rik,Satb2
	chr1:57433892-57434860	129.65	FALSE	0	0	1700066M21Rik,4930558J18Rik
	chr1:57462631-57464445	1759.27	FALSE	1	0	Maip1,Tyw5
	chr1:58026273-58027502	211.05	FALSE	0	0	Kctd18
	chr1:58052257-58053574	363.24	FALSE	0	0	Sgo2a
	chr1:58364757-58367067	2137.47	FALSE	3	0	Aox2
	chr1:58421658-58424122	2941.57	FALSE	2	0	Aox2
	chr1:58449624-58450782	387.65	FALSE	0	0	Bzw1
	chr1:58480286-58481513	235.41	FALSE	1	0	Clk1
	chr1:58500435-58503469	3100	TRUE	3	1	Nif3l1,Ppil3
	chr1:58560915-58562689	841.33	FALSE	1	0	Orc2
	chr1:58642444-58644417	2275.38	TRUE	1	1	Fam126b,Ndufb3
	chr1:59028569-59032095	3100	TRUE	2	1	Stradb,Trak2
	chr1:59176003-59177766	773.1	TRUE	0	1	Mpp4,Tmem237
	chr1:59293262-59294833	509.78	FALSE	0	0	Als2
	chr1:59479681-59480655	139.48	FALSE	0	0	n/a
	chr1:59627914-59629364	355.61	FALSE	1	0	Gm973
	chr1:59687239-59688371	231.49	FALSE	3	0	Gm973
	chr1:59726764-59728663	763.88	FALSE	0	0	Sumo1
	chr1:59740655-59743006	1139.41	FALSE	3	0	Nop58
	chr1:59819375-59820571	205.89	TRUE	1	1	Bmpr2
	chr1:59969080-59970218	193.97	TRUE	0	1	Fam117b
	chr1:60152853-60156507	3100	TRUE	3	3	Carf,Wdr12
	chr1:60236672-60238384	583.5	TRUE	1	1	Nbeal1
	chr1:60399824-60401063	276.53	FALSE	1	0	Cyp20a1
	chr1:60465537-60467064	389.36	FALSE	1	0	Abi2
	chr1:60622919-60624478	268.46	FALSE	0	0	Raph1
	chr1:63037127-63038732	1023.7	FALSE	3	0	n/a
	chr1:63159943-63161666	602.22	FALSE	0	0	Ino80d,Ino80dos
	chr1:63222325-63224699	2702.35	FALSE	3	0	Eef1b2,Ndufs1,Snora41
	chr1:63246145-63247860	1651.8	FALSE	0	0	Gpr1,Zdbf2
	chr1:63776504-63778211	1029.52	FALSE	0	0	Fastkd2,Mdh1b
	chr1:64167608-64169671	644.36	FALSE	0	0	Klf7
	chr1:64578913-64579791	112.71	FALSE	0	0	Creb1
	chr1:64663123-64664743	446.34	FALSE	0	0	Mettl21a
	chr1:64736672-64737603	188.99	FALSE	0	0	2810408I11Rik,Ccnyl1
	chr1:65225422-65226395	150.82	FALSE	1	0	Idh1
	chr1:65232359-65234119	680.55	FALSE	1	0	Idh1,Pikfyve
	chr1:66746454-66748227	1471.69	FALSE	0	0	Rpe,Unc80
	chr1:71148738-71150214	389.14	FALSE	0	0	Bard1
	chr1:71603274-71604524	313.08	FALSE	2	0	Atic
	chr1:72080217-72082437	2529.18	FALSE	2	0	n/a
	chr1:72191724-72193448	624.27	FALSE	2	0	n/a
	chr1:72282647-72283456	130.39	FALSE	0	0	n/a
	chr1:72289917-72291235	271.04	FALSE	0	0	D230017M19Rik
	chr1:72300879-72302623	338.07	TRUE	1	1	D230017M19Rik
	chr1:72330318-72331202	150.6	FALSE	0	0	Pecr,Tmem169
	chr1:72346170-72354959	3100	TRUE	3	2	Tmem169,Xrcc5
	chr1:72625251-72632101	3100	TRUE	6	2	Smarcal1
	chr1:72757175-72758554	380.87	TRUE	1	1	Rpl37a
	chr1:73855279-73856255	179.38	FALSE	1	0	6030407O03Rik
	chr1:73911077-73912371	411.98	FALSE	1	0	6030407O03Rik
	chr1:74282354-74284052	765.2	TRUE	0	1	Arpc2
	chr1:74329336-74334296	3100	TRUE	4	6	Aamp,Pnkd,Tmbim1
	chr1:74378462-74379825	434.71	TRUE	1	1	Pnkd
	chr1:74432788-74434389	665.84	FALSE	0	0	Slc11a1
	chr1:74436825-74439347	662.92	TRUE	2	2	Ctdsp1
	chr1:74442809-74445191	666.37	TRUE	1	2	Ctdsp1
	chr1:74551591-74554139	2769.02	TRUE	1	1	Cnot9,Usp37
	chr1:74633247-74635778	3100	TRUE	3	1	Bcs1l,Zfp142
	chr1:74647198-74648521	417.78	FALSE	0	0	Rnf25,Stk36
	chr1:74706979-74709774	3100	FALSE	2	0	Ttll4
	chr1:74854518-74855337	117.35	FALSE	0	0	n/a
	chr1:74862856-74864130	313.67	FALSE	2	0	n/a
	chr1:74870859-74872201	356.57	FALSE	0	0	n/a
	chr1:74904456-74905495	172.63	FALSE	0	0	Cdk5r2,Gm16582
	chr1:75120611-75122373	1118.46	FALSE	1	0	Nhej1,Slc23a3
	chr1:75138288-75139878	741.49	FALSE	1	0	Cnppd1,Retreg2
	chr1:75164582-75166168	476.74	FALSE	0	0	Zfand2b
	chr1:75176170-75177592	497.04	FALSE	2	0	Abcb6,Atg9a
	chr1:75187856-75189764	855.13	TRUE	1	1	Ankzf1,Atg9a
	chr1:75206581-75208447	1105.99	FALSE	0	0	Glb1l,Stk16
	chr1:75215019-75216596	472.25	TRUE	0	1	A630095N17Rik,Tuba4a
	chr1:75232126-75234326	1133.66	TRUE	1	1	Dnajb2
	chr1:75237026-75245664	3100	TRUE	13	6	Dnajb2,Ptprn
	chr1:75246128-75249143	589.54	TRUE	2	1	Ptprn
	chr1:75250031-75251393	255.31	TRUE	2	1	Ptprn
	chr1:75259334-75260305	156.89	TRUE	2	1	Ptprn
	chr1:75260543-75261279	93.77	FALSE	0	0	Ptprn
	chr1:75313057-75315189	1999.29	FALSE	0	0	Dnpep
	chr1:75358086-75359059	139.66	FALSE	0	0	Des
	chr1:75377542-75378585	183.55	FALSE	0	0	Speg
	chr1:75422129-75422872	92.64	FALSE	1	0	Speg
	chr1:75425199-75426536	273.03	TRUE	1	1	Speg
	chr1:75427420-75435414	3100	TRUE	9	5	Gmppa,Speg
	chr1:75436573-75437565	152.95	TRUE	0	1	Gmppa
	chr1:75442037-75443120	211.33	TRUE	0	1	n/a
	chr1:75453129-75453958	99.72	TRUE	0	1	Asic4
	chr1:75473530-75474552	170.14	FALSE	2	0	Chpf
	chr1:75474770-75476674	808.97	TRUE	0	1	Chpf,Tmem198
	chr1:75483579-75485183	521.59	FALSE	1	0	Obsl1
	chr1:75517252-75519061	1248.12	FALSE	0	0	Stk11ip
	chr1:75555858-75556846	176.91	FALSE	0	0	Slc4a3
	chr1:75597484-75599162	913.25	FALSE	0	0	n/a
	chr1:75992252-75993255	168.04	FALSE	1	0	n/a
	chr1:76179243-76180571	512.58	FALSE	2	0	n/a
	chr1:77548810-77550598	1539.85	FALSE	1	0	n/a
	chr1:78484347-78486438	1925.75	FALSE	0	0	Farsb
	chr1:79771945-79773719	1906.01	FALSE	0	0	Mrpl44
	chr1:80036663-80037703	240.04	FALSE	1	0	n/a
	chr1:80336210-80338305	707.25	FALSE	1	0	Cul3
	chr1:82312421-82313787	441.03	FALSE	0	0	Rhbdd1
	chr1:82720834-82722294	606.21	FALSE	1	0	Mff
	chr1:82835381-82836507	232.83	FALSE	1	0	Agfg1
	chr1:84834757-84837094	898.88	FALSE	0	0	Fbxo36,Trip12
	chr1:84845126-84845960	120.21	FALSE	0	0	Fbxo36
	chr1:84960861-84962347	1456.1	TRUE	3	1	n/a
	chr1:85023628-85024587	782.71	TRUE	1	1	n/a
	chr1:85084501-85085339	148	FALSE	0	0	A530032D15Rik
	chr1:85086958-85087969	155.07	FALSE	1	0	A530032D15Rik
	chr1:85152317-85153283	251.88	FALSE	2	0	n/a
	chr1:85210218-85211747	2061.45	TRUE	1	3	Gm7609
	chr1:85246933-85247808	123.98	FALSE	1	0	C130026I21Rik
	chr1:85276666-85277571	135.21	TRUE	1	1	n/a
	chr1:87379636-87380536	141.76	TRUE	1	1	n/a
	chr1:87447256-87448375	508.22	FALSE	1	0	n/a
	chr1:87485012-87485911	130.74	TRUE	0	1	Sp110
	chr1:87487457-87490163	827.62	FALSE	0	0	Sp110
	chr1:87521177-87522378	176.34	FALSE	0	0	Sp140
	chr1:87689448-87691475	549.34	FALSE	4	0	Cab39
	chr1:87959945-87961928	1262.93	FALSE	1	0	Psmd1
	chr1:88050486-88051989	912.35	FALSE	0	0	Armc9
	chr1:88199329-88200533	252.86	FALSE	1	0	B3gnt7,Gm28626
	chr1:88205470-88206794	245.18	FALSE	1	0	n/a
	chr1:88207039-88208328	296.87	FALSE	1	0	n/a
	chr1:88254824-88257397	1624.14	FALSE	0	0	C130036L24Rik,Ncl
	chr1:88277381-88278113	94.42	FALSE	0	0	n/a
	chr1:88326261-88327091	99.56	FALSE	0	0	n/a
	chr1:88336440-88337709	214.82	FALSE	0	0	n/a
	chr1:88337828-88339566	309.1	TRUE	1	1	n/a
	chr1:88363752-88364587	172.93	FALSE	1	0	n/a
	chr1:88383239-88385152	1260.51	FALSE	0	0	n/a
	chr1:88385208-88386027	96.15	FALSE	2	0	n/a
	chr1:88399250-88401185	526.11	TRUE	0	1	n/a
	chr1:88405369-88406707	304.53	TRUE	1	1	n/a
	chr1:88420717-88423695	1385.39	FALSE	0	0	Ptma
	chr1:88424094-88426170	865.35	FALSE	1	0	Ptma
	chr1:88427195-88429567	515.74	FALSE	1	0	Ptma
	chr1:88475917-88476968	137.08	FALSE	0	0	Pde6d
	chr1:88477216-88481966	3100	TRUE	2	3	Cops7b,Pde6d
	chr1:88482791-88484669	2482.88	FALSE	0	0	Cops7b
	chr1:88528714-88534982	3100	FALSE	2	0	n/a
	chr1:88599537-88601247	1028.17	FALSE	0	0	Dis3l2
	chr1:89109612-89111428	1373.05	FALSE	0	0	Eif4e2
	chr1:89222749-89224321	756.54	FALSE	0	0	Gigyf2
	chr1:89651732-89653542	1096.37	FALSE	1	0	Atg16l1
	chr1:89902891-89906971	3100	FALSE	2	0	Usp40
	chr1:90172894-90174917	1253.17	FALSE	0	0	Hjurp
	chr1:90181198-90182090	137.59	FALSE	1	0	n/a
	chr1:90376049-90377356	504.35	FALSE	1	0	n/a
	chr1:90707714-90709572	1314.62	FALSE	1	0	n/a
	chr1:90966223-90967173	138.23	FALSE	0	0	Sh3bp4
	chr1:91347396-91353926	3100	FALSE	3	0	Agap1
	chr1:91836126-91837409	183.78	FALSE	0	0	n/a
	chr1:92098625-92099712	186.52	FALSE	2	0	Ackr3
	chr1:92499187-92500859	1579.25	FALSE	1	0	Cops8
	chr1:92949041-92950175	200.66	FALSE	0	0	Lrrfip1
	chr1:93146033-93147511	569.12	FALSE	0	0	Ube2f
	chr1:93294559-93296073	595.25	FALSE	0	0	Ilkap
	chr1:93309005-93310557	479.46	FALSE	1	0	Hes6
	chr1:93355537-93356636	172.64	FALSE	1	0	Per2
	chr1:93390454-93392208	622.11	FALSE	1	0	Traf3ip1
	chr1:93436314-93437934	538.56	FALSE	2	0	Asb1
	chr1:94076649-94078141	433.02	FALSE	0	0	Hdac4
	chr1:94328448-94329330	112.06	FALSE	0	0	n/a
	chr1:94369308-94371185	1480.76	FALSE	2	0	Ndufa10
	chr1:94537552-94539280	738.31	FALSE	1	0	Cops9
	chr1:94803059-94804848	581.84	FALSE	1	0	5033417F24Rik,Dusp28
	chr1:94830096-94831915	1531.8	FALSE	1	0	9430060I03Rik,Capn10
	chr1:95131894-95132728	104.11	FALSE	0	0	Sned1
	chr1:95201530-95203338	1595.93	TRUE	2	1	Gm28535,Mterf4
	chr1:95237871-95242122	3100	TRUE	1	2	Mir6902,Pask,Ppp1r7
	chr1:95374048-95376729	3100	TRUE	0	2	Hdlbp,Sept2
	chr1:95407710-95409316	565.02	TRUE	1	1	Farp2
	chr1:95529563-95535169	3100	TRUE	6	7	Stk25
	chr1:95563915-95565998	399.45	TRUE	0	1	n/a
	chr1:95581410-95583771	617.21	TRUE	1	1	Bok
	chr1:95623232-95624289	146.83	FALSE	0	0	Thap4
	chr1:95625797-95631998	3100	TRUE	7	1	Thap4
	chr1:95650457-95652300	558.73	TRUE	2	1	Atg4b,Thap4
	chr1:95697790-95699280	626.9	TRUE	1	1	Dtymk
	chr1:95699597-95701529	799.01	FALSE	1	0	Ing5
	chr1:95721158-95722830	975.72	FALSE	1	0	D2hgdh
	chr1:95976799-95978110	298.07	FALSE	2	0	n/a
	chr1:97209700-97210556	105.8	FALSE	0	0	Fam174a
	chr1:99665594-99667691	1892.82	FALSE	1	0	Gin1,Ppip5k2
	chr1:107392211-107394429	2857.58	FALSE	1	0	n/a
	chr1:107559506-107561405	981.24	FALSE	1	0	2310035C23Rik,Pign
	chr1:107886427-107887288	120.96	FALSE	0	0	Gm7160,Zcchc2
	chr1:108066005-108069366	3100	FALSE	3	0	Gm20753,Phlpp1
	chr1:108655336-108656981	509.43	FALSE	2	0	Kdsr
	chr1:108692296-108694480	1690.91	FALSE	0	0	Vps4b
	chr1:120206995-120208685	1262.7	FALSE	2	0	Tsn
	chr1:120217358-120219251	901.18	FALSE	1	0	Nifk
	chr1:120284112-120287177	2305.54	FALSE	2	0	Clasp1
	chr1:120355194-120356537	290.54	FALSE	0	0	2900060B14Rik,Clasp1
	chr1:120524023-120524835	124.16	FALSE	0	0	Tfcp2l1
	chr1:120971288-120972528	232.65	FALSE	2	0	n/a
	chr1:121198779-121199724	144.72	FALSE	0	0	n/a
	chr1:121201494-121202729	221.67	FALSE	1	0	n/a
	chr1:121393938-121394877	151.52	FALSE	0	0	Ralb
	chr1:121400890-121401927	173.02	FALSE	0	0	Ralb
	chr1:121422166-121423516	270.14	FALSE	1	0	Tmem185b
	chr1:121545007-121546197	231.14	FALSE	0	0	Epb41l5
	chr1:121733377-121734991	789.24	FALSE	0	0	Ptpn4
	chr1:121809362-121810199	119.68	FALSE	1	0	Tmem177
	chr1:122017000-122018439	293.89	FALSE	1	0	3110009E18Rik,Dbi
	chr1:122250427-122251557	219.58	FALSE	2	0	n/a
	chr1:123223642-123224973	312.72	FALSE	1	0	Insig2
	chr1:123327349-123327979	95.65	FALSE	0	0	Ccdc93
	chr1:123463700-123465199	862.12	FALSE	1	0	Ddx18
	chr1:127331539-127333140	844.26	FALSE	1	0	Actr3
	chr1:127456400-127457766	398.33	FALSE	0	0	Slc35f5
	chr1:129669480-129671765	3162.4	TRUE	0	2	2900009J06Rik,Ccnt2
	chr1:129721380-129722396	148.57	FALSE	1	0	Map3k19
	chr1:129764741-129766118	437.75	FALSE	0	0	Rab3gap1
	chr1:129995795-130001347	3100	TRUE	6	2	R3hdm1,Zranb3
	chr1:130137609-130142362	3100	TRUE	1	2	Ubxn4
	chr1:130255651-130256783	195.16	FALSE	1	0	Mcm6
	chr1:130312779-130314811	1482.82	FALSE	1	0	Dars
	chr1:132611802-132614848	2022.93	FALSE	2	0	Pfkfb2,Yod1
	chr1:132715953-132717166	329.47	FALSE	1	0	n/a
	chr1:132993080-132993968	127.18	FALSE	0	0	Mapkapk2
	chr1:133034273-133036480	373.67	FALSE	1	0	Dyrk3
	chr1:133049113-133050446	345.39	FALSE	1	0	Eif2d
	chr1:133423081-133425307	538.1	FALSE	1	0	Fam72a,Srgap2
	chr1:133723602-133725115	359.71	TRUE	1	1	Slc41a1
	chr1:133760634-133766427	3100	TRUE	7	1	Rab29
	chr1:133766443-133767199	90.58	FALSE	0	0	Rab29
	chr1:133786285-133788317	423.17	FALSE	2	0	n/a
	chr1:133805983-133808691	1197.57	FALSE	2	0	Nucks1
	chr1:133858957-133860056	161.4	FALSE	0	0	Slc45a3
	chr1:133903593-133905366	501.27	FALSE	1	0	Elk4
	chr1:134035726-134036615	127	FALSE	1	0	Cdk18
	chr1:134093447-134099027	3100	FALSE	4	0	Lemd1,Mir135b
	chr1:134129917-134130674	106.3	FALSE	0	0	Lemd1
	chr1:134287608-134289018	178.19	TRUE	1	1	Tmcc2
	chr1:134309423-134310319	125.78	FALSE	0	0	n/a
	chr1:134311293-134315931	3100	TRUE	5	2	Dstyk
	chr1:134372674-134374932	3074.87	TRUE	1	1	Rbbp5
	chr1:134417002-134417960	142.34	FALSE	0	0	Cntn2
	chr1:134437426-134438531	177.21	FALSE	1	0	Cntn2
	chr1:134637724-134639057	261.53	FALSE	1	0	Nfasc
	chr1:134920947-134922714	1142.73	FALSE	0	0	Mdm4
	chr1:135014571-135015472	135.94	FALSE	0	0	n/a
	chr1:135027061-135028559	794.53	FALSE	1	0	Ppp1r15b
	chr1:135259473-135261279	399.33	FALSE	1	0	Etnk2
	chr1:135293724-135294756	140.29	FALSE	0	0	Sox13
	chr1:135388999-135390598	326.71	FALSE	0	0	n/a
	chr1:135505500-135507643	1894.93	TRUE	1	1	Snrpe
	chr1:135556471-135562079	3100	TRUE	4	2	Zbed6,Zc3h11a
	chr1:135563732-135565716	526.68	TRUE	2	1	n/a
	chr1:135590797-135591767	168.71	FALSE	0	0	n/a
	chr1:135807637-135808588	160.76	FALSE	1	0	Prelp
	chr1:135814158-135815200	183.75	TRUE	1	1	Prelp
	chr1:135819086-135824082	3100	TRUE	3	1	n/a
	chr1:135989166-135990331	200.33	TRUE	0	1	n/a
	chr1:135995135-135996930	434.53	TRUE	2	1	n/a
	chr1:136002848-136009045	3100	TRUE	3	3	Chit1
	chr1:136240687-136241875	250.2	FALSE	0	0	Tmem183a
	chr1:136257567-136259382	1076.71	FALSE	0	0	Tmem183a
	chr1:136301975-136303243	301.98	FALSE	0	0	Cyb5r1
	chr1:136311214-136312793	436.8	FALSE	2	0	Adipor1
	chr1:136351373-136352783	379.4	FALSE	1	0	Klhl12
	chr1:136390272-136392244	1385.05	FALSE	1	0	Rabif
	chr1:136452989-136454124	237.07	FALSE	0	0	n/a
	chr1:136851088-136856737	3100	TRUE	6	2	Ppp1r12b
	chr1:136857115-136857857	92.8	FALSE	0	0	n/a
	chr1:136858522-136859712	231.14	TRUE	0	1	Ube2t
	chr1:137005070-137006115	165.73	TRUE	0	1	Ptprv
	chr1:137006488-137007282	100.11	FALSE	0	0	Ptprv
	chr1:137095185-137096424	245.08	FALSE	2	0	n/a
	chr1:137113885-137114981	214.66	FALSE	0	0	n/a
	chr1:137143114-137146322	3100	FALSE	3	0	n/a
	chr1:137154689-137156005	246.86	FALSE	2	0	Elf3
	chr1:137208777-137211327	1529.36	FALSE	0	0	Timm17a
	chr1:137219992-137220968	155.94	FALSE	0	0	Lmod1
	chr1:137269257-137270797	1027.87	FALSE	1	0	Shisa4
	chr1:137326305-137327749	550	FALSE	0	0	Ipo9
	chr1:137404012-137405084	207.58	FALSE	0	0	Nav1
	chr1:137584169-137584994	105.57	FALSE	0	0	n/a
	chr1:137625488-137626285	144.43	FALSE	0	0	Csrp1
	chr1:138027538-138028220	92.07	FALSE	0	0	Gm15850,Kif21b
	chr1:138130170-138131158	159.39	FALSE	0	0	Inava
	chr1:138241807-138243449	354.7	FALSE	0	0	Camsap2
	chr1:138311299-138312465	349.38	FALSE	0	0	9230116N13Rik,Ddx59
	chr1:138362426-138363603	332.33	FALSE	0	0	Kif14
	chr1:138520629-138522819	849.07	FALSE	2	0	Zfp281
	chr1:138591962-138593286	288.59	FALSE	0	0	Platr22
	chr1:138603577-138604228	97.44	FALSE	0	0	Platr22
	chr1:138645281-138646478	280.11	FALSE	0	0	n/a
	chr1:139303029-139304141	217.33	FALSE	1	0	n/a
	chr1:140515465-140516792	232.61	FALSE	0	0	Nek7
	chr1:141317920-141319472	493.79	FALSE	0	0	Zbtb41
	chr1:141350633-141352312	262.44	FALSE	0	0	Aspm
	chr1:145549287-145550665	257.98	FALSE	0	0	Cdc73
	chr1:145623518-145625227	1207.03	FALSE	1	0	Trove2,Uchl5
	chr1:152238058-152241954	3100	TRUE	3	1	Odr4,Tpr
	chr1:153191121-153192322	159.94	FALSE	0	0	Ivns1abp
	chr1:153273003-153277798	3100	TRUE	3	4	Swt1,Trmt1l
	chr1:153347028-153348596	426.03	TRUE	1	1	Rnf2
	chr1:153597796-153604175	3100	TRUE	4	1	2810414N06Rik,Edem3
	chr1:154232969-154234348	394.71	TRUE	1	1	Tsen15
	chr1:154612901-154614243	290.77	FALSE	1	0	Arpc5,Rgl1
	chr1:154748432-154751180	2184.97	FALSE	3	0	Smg7
	chr1:154942962-154943946	154.44	FALSE	0	0	Nmnat2
	chr1:155179135-155181008	643.84	FALSE	1	0	Lamc1
	chr1:155271654-155272532	123.45	FALSE	2	0	Shcbp1l
	chr1:155333563-155336053	1183.29	FALSE	1	0	Dhx9
	chr1:155341973-155343061	228.85	FALSE	1	0	n/a
	chr1:155393989-155399417	3100	TRUE	2	1	Npl
	chr1:155596036-155596964	120.34	TRUE	0	1	Rnasel
	chr1:155613118-155614293	204.21	FALSE	2	0	n/a
	chr1:155746545-155747719	222.36	FALSE	0	0	Glul,Mir8114
	chr1:156626401-156628401	1444.05	FALSE	2	0	n/a
	chr1:157005017-157006655	862.53	FALSE	1	0	Stx6
	chr1:157404324-157406148	879.02	FALSE	2	0	Acbd6
	chr1:157659418-157660642	306.35	FALSE	1	0	Qsox1
	chr1:157819612-157821479	894.95	FALSE	0	0	Cep350
	chr1:157881718-157884432	3100	TRUE	1	1	Tor1aip1,Tor1aip2
	chr1:157885965-157890674	3100	TRUE	4	1	Tor1aip2
	chr1:158488119-158489536	370.76	FALSE	1	0	Abl2
	chr1:158648239-158649918	410.69	FALSE	0	0	Fam20b
	chr1:159341974-159343317	229.4	FALSE	1	0	2810025M15Rik,Rasal2
	chr1:159819066-159820412	552.68	FALSE	2	0	n/a
	chr1:161161437-161162885	674.21	FALSE	0	0	Cop1
	chr1:162124554-162126184	916.71	FALSE	0	0	Mrps14
	chr1:162141849-162144084	2015.9	FALSE	2	0	Cacybp
	chr1:162553472-162555648	3100	FALSE	1	0	Rabgap1l
	chr1:162835938-162837063	220.66	FALSE	0	0	Rc3h1
	chr1:162964209-162966114	626.64	FALSE	1	0	Gas5,Zbtb37
	chr1:162999857-163001734	1378.32	FALSE	0	0	Cenpl,Dars2
	chr1:163060704-163062524	1637.49	FALSE	1	0	Klhl20
	chr1:163805830-163809119	3100	FALSE	2	0	Suco
	chr1:163898601-163900188	1327.86	FALSE	0	0	4930558K02Rik,Pigc
	chr1:164360571-164361997	1122.78	FALSE	1	0	Dnm3
	chr1:164477869-164479376	408.16	FALSE	0	0	Mettl13
	chr1:164499906-164501595	628.15	FALSE	0	0	Vamp4
	chr1:164669894-164671278	400.29	FALSE	0	0	Prrc2c
	chr1:165333059-165334754	1468.01	TRUE	0	1	Gorab
	chr1:165709125-165710480	702.61	FALSE	0	0	Kifap3
	chr1:165859208-165860797	646.68	FALSE	1	0	Scyl3
	chr1:165924056-165925808	1258.45	FALSE	1	0	BC055324,Mettl18
	chr1:166178006-166179601	418.87	FALSE	0	0	Slc19a2
	chr1:166205152-166206406	424.07	FALSE	0	0	Ccdc181
	chr1:166236447-166238692	2177.3	FALSE	1	0	Blzf1,Nme7
	chr1:166347156-166349039	1687.97	FALSE	1	0	Nme7
	chr1:166388201-166389002	104.23	FALSE	0	0	Atp1b1
	chr1:166424394-166425635	276.06	FALSE	0	0	n/a
	chr1:166672987-166673738	107.34	FALSE	0	0	n/a
	chr1:167123825-167125328	402.4	FALSE	0	0	Sft2d2
	chr1:167166013-167167926	1163.22	FALSE	0	0	Tiprl
	chr1:167389699-167391999	1732.01	FALSE	0	0	Dcaf6,Mpc2
	chr1:167564109-167565381	226	FALSE	0	0	Mpzl1
	chr1:167657383-167659361	2230.39	FALSE	1	0	n/a
	chr1:167932247-167934061	810.08	FALSE	0	0	Pou2f1
	chr1:168054852-168056020	248.45	FALSE	2	0	Dusp27
	chr1:169214334-169215865	298.37	FALSE	0	0	Uck2
	chr1:169237935-169240023	2465.65	FALSE	1	0	Tmco1
	chr1:169279494-169280835	310.29	FALSE	0	0	Aldh9a1
	chr1:169323239-169325120	1846.91	FALSE	0	0	Mgst3
	chr1:171460844-171462738	1305.77	FALSE	1	0	Nuf2
	chr1:172144718-172145895	240.16	FALSE	0	0	Uhmk1
	chr1:172797115-172799404	861.62	FALSE	0	0	Atf6
	chr1:172815164-172815884	118.63	FALSE	1	0	Dusp12
	chr1:173043818-173044510	90.4	FALSE	0	0	n/a
	chr1:173079789-173081373	664.04	FALSE	0	0	Mpz,Sdhc
	chr1:173151780-173153262	428.82	FALSE	0	0	Apoa2,Tomm40l
	chr1:173176616-173178156	475.82	FALSE	0	0	Ndufs2
	chr1:173199472-173201204	768.57	FALSE	3	0	B4galt3
	chr1:173210474-173212421	1122	FALSE	1	0	Ppox,Usp21
	chr1:173217049-173218795	835.87	FALSE	0	0	Ufc1,Usp21
	chr1:173223979-173225575	846.33	FALSE	1	0	Ufc1
	chr1:173258470-173260227	939.23	FALSE	1	0	Dedd
	chr1:173275150-173276678	605.86	FALSE	1	0	Nit1,Pfdn2
	chr1:173290247-173291918	727.33	FALSE	0	0	Klhdc9,Pfdn2
	chr1:173340527-173342252	995.51	FALSE	0	0	Arhgap30,Usf1
	chr1:173367063-173368119	192.8	FALSE	0	0	F11r,Gm26641
	chr1:173433035-173434353	252.52	FALSE	0	0	Alyref2
	chr1:173956408-173957914	285.42	FALSE	0	0	Vangl2
	chr1:174011984-174014103	952.67	FALSE	0	0	Copa,Ncstn
	chr1:174055921-174057643	1031.47	FALSE	0	0	Pex19
	chr1:174077446-174079344	1135.11	FALSE	0	0	Dcaf8
	chr1:174147026-174147823	94.45	FALSE	1	0	Casq1
	chr1:174239957-174240769	129.82	FALSE	2	0	n/a
	chr1:174256014-174256874	126.63	FALSE	0	0	Kcnj9
	chr1:174305752-174307637	1355.84	FALSE	1	0	Pigm
	chr1:174410381-174414834	3100	TRUE	2	2	Igsf9
	chr1:174419564-174421177	380.99	TRUE	0	1	Igsf9
	chr1:174429332-174430957	508.14	TRUE	1	1	Igsf9,Tagln2
	chr1:174450474-174451517	189.5	FALSE	1	0	Cfap45
	chr1:174480391-174481316	137.17	FALSE	2	0	4933439K11Rik
	chr1:174562675-174563803	213.91	FALSE	1	0	Dusp23
	chr1:177555053-177556555	516.3	FALSE	1	0	Fh1
	chr1:177807194-177812820	3100	FALSE	7	0	Exo1
	chr1:178742699-178747366	3100	TRUE	7	1	Sdccag8
	chr1:179188464-179189367	124.57	FALSE	0	0	n/a
	chr1:179371734-179372563	143.9	FALSE	0	0	Zbtb18
	chr1:179725497-179729537	3100	TRUE	1	3	Adss
	chr1:179910144-179914062	3100	TRUE	6	3	n/a
	chr1:179914187-179915096	157.36	FALSE	0	0	n/a
	chr1:180079483-180081360	1575.61	FALSE	2	0	Catspere2
	chr1:180115065-180119081	3100	TRUE	5	2	Desi2
	chr1:180247793-180250019	882.92	TRUE	3	1	Cox20
	chr1:180265987-180267266	319.05	FALSE	1	0	Hnrnpu
	chr1:180267366-180268714	475.9	FALSE	1	0	Hnrnpu
	chr1:180288041-180289084	143.82	FALSE	0	0	n/a
	chr1:180298987-180299776	117.16	FALSE	0	0	n/a
	chr1:180335770-180337048	299.53	FALSE	0	0	Efcab2
	chr1:180474228-180475419	237.07	FALSE	0	0	Kif26b
	chr1:181446805-181448887	555.13	FALSE	2	0	Smyd3
	chr1:181475335-181477398	1261.16	FALSE	0	0	Cnst,Tfb2m
	chr1:181732248-181736018	3100	FALSE	3	0	Ahctf1
	chr1:182125557-182127012	284.17	FALSE	1	0	Coq8a
	chr1:182185617-182187135	496.75	FALSE	0	0	Psen2
	chr1:182294900-182296027	226.39	FALSE	1	0	Itpkb
	chr1:182317092-182318415	327.87	FALSE	0	0	Itpkb
	chr1:182498201-182499632	401.21	FALSE	2	0	Parp1
	chr1:182570329-182572425	402.76	FALSE	1	0	Lin9
	chr1:182655355-182657025	680.59	FALSE	0	0	Acbd3
	chr1:182697589-182699309	337.14	FALSE	0	0	n/a
	chr1:182707250-182708319	161.27	FALSE	0	0	n/a
	chr1:182723425-182724615	130.55	FALSE	0	0	n/a
	chr1:182743167-182744829	483.35	FALSE	1	0	H3f3a
	chr1:182780210-182782264	1034.85	FALSE	1	0	Sde2
	chr1:182818214-182820615	796.08	FALSE	2	0	n/a
	chr1:182833816-182835274	414.59	FALSE	0	0	Pycr2
	chr1:182854498-182855831	267.7	FALSE	1	0	n/a
	chr1:182863579-182865426	310.69	FALSE	2	0	Lefty1
	chr1:182874897-182876365	611.2	FALSE	0	0	Tmem63a
	chr1:183072983-183076528	3100	TRUE	2	1	Nvl
	chr1:183077058-183083576	3100	TRUE	3	1	Cnih4
	chr1:183141617-183142941	251.24	FALSE	0	0	Wdr26
	chr1:183401270-183403865	2348.81	FALSE	1	0	n/a
	chr1:183772282-183773009	100.6	FALSE	1	0	Lbr
	chr1:183958069-183959217	246.71	FALSE	0	0	n/a
	chr1:184054272-184056261	1011.28	FALSE	2	0	Srp9
	chr1:184212002-184213469	338.3	FALSE	0	0	Degs1
	chr1:184226049-184227117	202.35	FALSE	1	0	n/a
	chr1:184270996-184272485	433.86	FALSE	1	0	Fbxo28
	chr1:184338394-184339553	330.34	FALSE	0	0	Trp53bp2
	chr1:184447144-184448048	129.85	FALSE	1	0	Capn2
	chr1:184687869-184689823	2415.06	FALSE	2	0	n/a
	chr1:184890070-184891000	130.77	FALSE	1	0	Tlr5
	chr1:185857558-185858672	210.81	FALSE	0	0	1700056E22Rik,Dusp10
	chr1:186668993-186670366	296.3	FALSE	0	0	Marc2
	chr1:187027300-187028716	614.09	FALSE	2	0	Rab3gap2
	chr1:187152619-187153962	356.3	FALSE	1	0	Iars2
	chr1:187155705-187156635	141.85	FALSE	0	0	Bpnt1
	chr1:187186089-187187559	706.37	FALSE	0	0	Eprs
	chr1:188572482-188574080	930.66	FALSE	1	0	Rrp15
	chr1:188790308-188792018	554.9	FALSE	0	0	D1Pas1
	chr1:189038699-189039817	180.47	FALSE	1	0	Gpatch2,Spata17
	chr1:190830803-190832369	447.29	FALSE	0	0	Kctd3
	chr1:191511415-191512228	97.08	FALSE	1	0	Cenpf
	chr1:191992228-191993382	208.48	FALSE	0	0	LOC102632463,Prox1
	chr1:192542698-192543616	116.71	FALSE	1	0	n/a
	chr1:192734890-192737143	1079.55	FALSE	2	0	Rps6kc1
	chr1:192751429-192753173	1013.01	FALSE	1	0	Angel2
	chr1:192802207-192803616	239.71	FALSE	0	0	Vash2
	chr1:192848820-192850969	498.06	FALSE	0	0	A230020J21Rik,Flvcr1
	chr1:192885905-192888021	1842.86	FALSE	1	0	Nsl1,Tatdn3
	chr1:193006856-193007786	189.21	FALSE	0	0	Atf3
	chr1:193047748-193048914	200.13	FALSE	0	0	D730003I15Rik
	chr1:193097453-193100060	3070.09	FALSE	3	0	n/a
	chr1:193140967-193142250	229.7	TRUE	1	1	Nenf
	chr1:193145846-193152174	3100	TRUE	3	1	Tmem206
	chr1:193220356-193222161	620.83	FALSE	0	0	Ppp2r5a
	chr1:193398323-193400551	1361.01	FALSE	0	0	Dtl,Ints7
	chr1:193644584-193646195	593.34	FALSE	1	0	Nek2
	chr1:193813482-193814555	225.96	FALSE	0	0	n/a
	chr1:193916026-193917130	160.5	FALSE	0	0	Traf5
	chr1:194571226-194571966	120.56	FALSE	0	0	Hhat
	chr1:194620869-194621648	113.41	FALSE	0	0	n/a
	chr1:194861312-194862786	256.1	FALSE	1	0	Syt14
	chr1:194955747-194957161	679.14	FALSE	1	0	Diexf
	chr1:194998880-195000517	668.79	FALSE	4	0	A130010J15Rik,Irf6
	chr1:196956661-196958377	687.88	FALSE	1	0	Cr1l
	chr1:197067469-197068229	100.4	FALSE	1	0	n/a
	chr10:3336808-3338823	1952.46	FALSE	2	0	Ipcef1,Oprm1
	chr10:4521743-4523285	359.15	FALSE	1	0	Mtrf1l,Rgs17
	chr10:4539840-4541578	688.03	FALSE	0	0	Fbxo5
	chr10:5913101-5915003	778.37	FALSE	2	0	Armt1,Rmnd1
	chr10:5958308-5960425	866.51	FALSE	1	0	Zbtb2
	chr10:6095060-6096129	239.59	FALSE	0	0	n/a
	chr10:6372105-6373427	308.39	FALSE	0	0	Mthfd1l
	chr10:7308937-7310381	390.82	FALSE	0	0	Lrp11
	chr10:7328199-7329171	162.47	FALSE	0	0	Lrp11
	chr10:7382169-7383997	1053.66	FALSE	1	0	A630066F11Rik,Pcmt1
	chr10:7386539-7388157	913.34	FALSE	1	0	Nup43,Pcmt1
	chr10:7400330-7402138	478.08	FALSE	0	0	BC020402,Lats1,Pcmt1
	chr10:7445135-7446678	860.2	FALSE	0	0	Katna1
	chr10:7500401-7501391	164.77	FALSE	0	0	Ginm1
	chr10:7511685-7513507	1342.14	FALSE	2	0	Ppil4
	chr10:7675578-7676850	334.28	FALSE	0	0	Tab2
	chr10:8394200-8396350	1842.58	FALSE	2	0	n/a
	chr10:8605689-8606574	133.26	FALSE	0	0	Sash1
	chr10:8608742-8610202	442.09	FALSE	0	0	n/a
	chr10:9619695-9625368	3100	FALSE	1	0	Stxbp5
	chr10:10868507-10870134	850.31	FALSE	2	0	Shprh
	chr10:11000202-11001210	167.07	FALSE	1	0	Fbxo30
	chr10:11037458-11038861	473.47	FALSE	6	0	n/a
	chr10:12587774-12589422	378.98	FALSE	2	0	n/a
	chr10:12716487-12717329	135.58	TRUE	0	1	n/a
	chr10:12723569-12729727	3100	TRUE	4	1	Sf3b5
	chr10:12912333-12913478	293.1	FALSE	1	0	Ltv1
	chr10:13272169-13273723	967.94	FALSE	0	0	Adat2,Pex3
	chr10:14424516-14426032	541.56	FALSE	0	0	1700016L04Rik,Vta1
	chr10:17362234-17364620	1939.13	FALSE	3	0	n/a
	chr10:17442061-17443271	214.88	FALSE	0	0	Cited2
	chr10:17512935-17516524	3100	FALSE	3	0	Txlnb
	chr10:17774813-17775950	200.05	FALSE	0	0	Reps1
	chr10:17953289-17956300	3100	FALSE	2	0	Ccdc28a
	chr10:18734850-18735786	135.2	FALSE	2	0	Tnfaip3
	chr10:19130209-19131836	1102.55	FALSE	1	0	n/a
	chr10:19626724-19628042	329.14	FALSE	0	0	Pex7
	chr10:19632303-19636308	3100	FALSE	4	0	n/a
	chr10:20030876-20033347	1574.52	FALSE	1	0	Bclaf1
	chr10:20671295-20672947	655.85	FALSE	1	0	Ahi1
	chr10:20821450-20822390	134.49	FALSE	0	0	n/a
	chr10:21015097-21016388	316.03	FALSE	0	0	Hbs1l
	chr10:21380121-21381650	1024.21	FALSE	1	0	n/a
	chr10:21861973-21863116	437.21	FALSE	0	0	E030030I06Rik
	chr10:22450478-22452103	817.84	FALSE	0	0	Tbpl1
	chr10:23505948-23508130	1738.96	FALSE	1	0	Rps12,Snora33,Snord100
	chr10:23532561-23533613	142.27	FALSE	1	0	Slc18b1
	chr10:24472147-24478021	3100	FALSE	5	0	n/a
	chr10:24589022-24590502	1459.86	FALSE	0	0	Med23
	chr10:24718794-24721658	3100	FALSE	4	0	n/a
	chr10:28866403-28867300	142.33	FALSE	0	0	Soga3
	chr10:29032451-29033785	386.3	FALSE	0	0	Echdc1
	chr10:29081604-29082481	92.47	FALSE	0	0	Rnf146
	chr10:29919664-29921040	467.13	FALSE	0	0	Cenpw
	chr10:30319676-30321339	511.31	FALSE	0	0	Trmt11
	chr10:30337394-30339292	1592.46	FALSE	0	0	Hint3
	chr10:30562178-30563267	152.16	FALSE	0	0	Hey2
	chr10:31032667-31033695	204.83	FALSE	0	0	Hddc2
	chr10:31360522-31362281	1058.36	FALSE	1	0	n/a
	chr10:32608980-32609740	111.25	FALSE	0	0	Nkain2
	chr10:33670448-33671571	246.14	FALSE	0	0	Zup1
	chr10:33738488-33740379	885.7	FALSE	4	0	Rwdd1
	chr10:34001280-34003061	711.83	FALSE	0	0	Tspyl1
	chr10:34016852-34017652	104.4	FALSE	0	0	Tspyl4
	chr10:34137656-34139011	256.79	FALSE	0	0	Nt5dc1
	chr10:36693410-36695041	865.43	FALSE	1	0	Hdac2
	chr10:36856611-36857503	121.04	FALSE	0	0	Marcks
	chr10:38853127-38854465	399.21	FALSE	3	0	Fam229b,Tube1
	chr10:39088920-39090087	217.79	FALSE	0	0	Fyn
	chr10:39450733-39452303	314.51	FALSE	0	0	E130307A14Rik,Rev3l
	chr10:39618215-39619771	408.78	FALSE	1	0	Mfsd4b4
	chr10:39679684-39680466	91.66	FALSE	0	0	Mfsd4b3,Mfsd4b5
	chr10:39931954-39932832	112.71	FALSE	3	0	n/a
	chr10:39966234-39967510	267.97	FALSE	0	0	Gtf3c6,Rpf2
	chr10:39976824-39979039	707.15	FALSE	0	0	Gtf3c6
	chr10:40019267-40021544	3100	TRUE	1	1	Amd1,Amd2
	chr10:40021761-40022691	234.29	TRUE	0	1	Amd1,Amd2
	chr10:40066919-40070683	3100	TRUE	3	2	Cdk19
	chr10:40082371-40083494	246.14	FALSE	0	0	Cdk19
	chr10:40373201-40374442	435.49	FALSE	2	0	Ddo
	chr10:40601091-40604919	3100	FALSE	3	0	Cdc40,Wasf1
	chr10:41022407-41024235	400.55	FALSE	1	0	Fig4
	chr10:41169125-41171113	1190.37	FALSE	1	0	Zbtb24
	chr10:41209837-41210739	141.39	FALSE	1	0	Ppil6,Smpd2
	chr10:41238098-41239958	840.99	TRUE	0	1	Cd164
	chr10:41527027-41531080	3100	TRUE	3	1	Cep57l1,Sesn1
	chr10:41988429-41989671	442.61	FALSE	3	0	Foxo3
	chr10:41996132-41999000	858.87	TRUE	3	1	Foxo3
	chr10:42184122-42185262	154.19	TRUE	0	1	Afg1l
	chr10:42194096-42195358	252.39	FALSE	2	0	Afg1l
	chr10:42195770-42201160	3100	TRUE	4	2	Afg1l
	chr10:42219357-42223559	3100	TRUE	4	3	Snx3
	chr10:42398369-42399219	101.57	FALSE	1	0	Ostm1
	chr10:42480798-42482446	398.61	TRUE	1	1	Sec63
	chr10:42669812-42670775	130.5	FALSE	0	0	Scml4
	chr10:42940513-42942129	1107.94	FALSE	1	0	Pdss2
	chr10:43197204-43198082	134.54	FALSE	0	0	Bend3
	chr10:43259938-43261565	833.62	FALSE	0	0	1700021F05Rik
	chr10:43299269-43299997	95.07	FALSE	0	0	Cd24a
	chr10:43987290-43988921	916.28	FALSE	3	0	Atg5
	chr10:44248742-44249598	206.45	FALSE	1	0	n/a
	chr10:45205690-45207041	251.58	TRUE	1	1	n/a
	chr10:45294450-45299173	3100	TRUE	3	1	Hace1
	chr10:50311682-50313558	1388.07	FALSE	2	0	Ascc3
	chr10:52101432-52102633	216.72	FALSE	0	0	Gopc
	chr10:52136661-52138038	565.18	FALSE	0	0	Nus1
	chr10:52869697-52870861	437.84	FALSE	1	0	n/a
	chr10:53316090-53317323	246.39	FALSE	1	0	Asf1a,Mcm9
	chr10:53348970-53350046	177.03	FALSE	1	0	Mcm9
	chr10:53607489-53609377	2336.37	FALSE	2	0	n/a
	chr10:55948056-55949317	277.76	FALSE	2	0	Tbc1d32
	chr10:57251486-57253022	649.75	FALSE	0	0	Serinc1
	chr10:57686494-57687288	127.51	TRUE	0	1	n/a
	chr10:57687689-57688502	153.12	FALSE	1	0	n/a
	chr10:57694310-57695118	166.47	TRUE	0	1	Dux
	chr10:57717343-57718732	441.39	FALSE	0	0	Gcc2
	chr10:57785329-57786873	503.42	FALSE	0	0	Lims1
	chr10:57908681-57910355	906.48	FALSE	2	0	Ranbp2
	chr10:57958795-57961419	1311.08	FALSE	3	0	Ccdc138
	chr10:58683677-58685533	990.59	FALSE	2	0	Sept10,Sowahc
	chr10:58785349-58786630	325.21	FALSE	0	0	P4ha1
	chr10:59164584-59166176	933.32	FALSE	0	0	Micu1
	chr10:59341329-59345690	3100	FALSE	4	0	Dnajb12
	chr10:59414390-59415741	216.24	FALSE	0	0	Ddit4
	chr10:59464782-59467195	2105.81	FALSE	0	0	Anapc16,Ascc1
	chr10:59709169-59709914	97.57	FALSE	0	0	n/a
	chr10:59740013-59741042	217.06	FALSE	0	0	Psap
	chr10:60215015-60216249	310.48	FALSE	0	0	Slc29a3
	chr10:60237177-60238688	254.57	FALSE	4	0	Unc5b
	chr10:60293799-60294863	156.59	FALSE	2	0	Unc5b
	chr10:60399976-60403552	3100	FALSE	4	0	Pldi
	chr10:60609650-60611154	515.68	FALSE	0	0	Sgpl1
	chr10:60815079-60816601	835.13	FALSE	2	0	Pald1
	chr10:60845695-60846740	213.48	FALSE	0	0	Pald1
	chr10:60878046-60879548	238.96	FALSE	0	0	n/a
	chr10:60914101-60916357	981.83	FALSE	0	0	Eif4ebp2
	chr10:60937910-60938653	103.27	FALSE	1	0	Lrrc20
	chr10:61111066-61111906	113.73	FALSE	1	0	Ppa1
	chr10:61142299-61144144	995.19	FALSE	1	0	1700022H01Rik,Sar1a
	chr10:61157447-61159159	816.43	FALSE	0	0	Tysnd1
	chr10:61265439-61266416	167.32	FALSE	1	0	n/a
	chr10:61391539-61392524	148.61	FALSE	1	0	Col13a1
	chr10:61693382-61694550	193.9	FALSE	0	0	Tspan15
	chr10:61802319-61803965	425.81	FALSE	2	0	Hk1,Hk1os
	chr10:61911184-61913678	2682.39	FALSE	1	0	4930507D05Rik,Supv3l1
	chr10:61948974-61950442	331.59	FALSE	0	0	Vps26a
	chr10:62040194-62042181	1685.76	FALSE	0	0	Ddx21,Kif1bp
	chr10:62063877-62066100	1596.49	FALSE	0	0	Ddx21
	chr10:62112881-62115105	1406.86	FALSE	3	0	Ddx50
	chr10:62179617-62181194	1154.93	FALSE	2	0	Stox1
	chr10:62254464-62255783	315.66	FALSE	1	0	Ccar1
	chr10:62382322-62384149	1028.35	TRUE	1	1	Slc25a16
	chr10:62485999-62487733	873.47	TRUE	0	1	Hnrnph3,Pbld2
	chr10:62581553-62588798	3100	TRUE	7	5	Mypn
	chr10:62592973-62593798	116.3	TRUE	0	1	Mypn
	chr10:62598879-62599583	93.73	TRUE	1	1	Mypn
	chr10:62602993-62609169	3100	TRUE	3	2	Mypn
	chr10:62705489-62707935	1135.26	TRUE	0	1	Herc4
	chr10:62800920-62802781	380.34	TRUE	0	1	Sirt1
	chr10:62828469-62829592	191.09	FALSE	0	0	n/a
	chr10:62840015-62842184	357.84	TRUE	1	1	n/a
	chr10:62842311-62851864	3100	TRUE	8	4	Dnajc12
	chr10:62891849-62893535	389.28	FALSE	1	0	Ctnna3
	chr10:66375960-66376770	92.45	FALSE	0	0	1110002J07Rik
	chr10:66383377-66384480	189.2	FALSE	0	0	1110002J07Rik
	chr10:66558358-66560412	316.76	FALSE	0	0	Reep3
	chr10:66562626-66563599	145.2	FALSE	0	0	n/a
	chr10:66747199-66748918	603.48	TRUE	0	1	Nrbf2
	chr10:66999735-67001073	179.62	TRUE	0	1	Egr2
	chr10:67009880-67013938	3100	TRUE	4	2	Ado
	chr10:67276273-67277109	98.63	FALSE	2	0	n/a
	chr10:67441913-67442901	195.06	FALSE	0	0	Rtkn2
	chr10:67491152-67492608	340.97	FALSE	0	0	Rtkn2
	chr10:67599504-67601189	629.47	FALSE	1	0	Arid5b
	chr10:67738845-67739810	158.04	FALSE	1	0	Arid5b
	chr10:67776426-67777945	711.9	FALSE	1	0	n/a
	chr10:68814808-68816130	251.66	FALSE	0	0	Cdk1
	chr10:69349598-69354060	3100	FALSE	2	0	Ank3
	chr10:69388052-69388859	130.77	FALSE	2	0	Ank3
	chr10:69557397-69558695	314.28	FALSE	1	0	n/a
	chr10:69902507-69904631	1838.24	FALSE	2	0	Fam13c
	chr10:70061557-70063028	404.13	FALSE	0	0	D630013N20Rik,Phyhipl
	chr10:70699910-70701551	1122.77	TRUE	2	1	Tfam
	chr10:70746579-70751762	3100	TRUE	4	2	Ube2d1
	chr10:70754361-70755486	140.73	TRUE	0	1	n/a
	chr10:70806939-70808376	413.44	FALSE	2	0	Cisd1
	chr10:70809661-70811083	489.64	FALSE	0	0	Ipmk
	chr10:72116893-72118474	382.33	FALSE	0	0	Zwint
	chr10:74429276-74430256	143.94	FALSE	0	0	Gnaz,Rsph14
	chr10:74499275-74500541	363.36	FALSE	1	0	Rab36
	chr10:74522754-74523605	101.41	FALSE	0	0	Bcr
	chr10:74528236-74529111	129.49	FALSE	0	0	Bcr
	chr10:74646567-74649886	3100	FALSE	3	0	Bcr
	chr10:74673967-74675943	846.11	FALSE	0	0	Specc1l
	chr10:74979299-74982058	3100	FALSE	1	0	Gucd1,Snrpd3
	chr10:75094205-75099984	3100	FALSE	2	0	Susd2
	chr10:75111192-75112855	483.07	FALSE	0	0	Cabin1
	chr10:75226118-75228272	955.67	FALSE	1	0	Cabin1
	chr10:75235278-75236954	500.48	FALSE	0	0	Ddt,Gstt3
	chr10:75243357-75244557	199.26	FALSE	1	0	Gstt3
	chr10:75297799-75298799	217.37	FALSE	1	0	Gstt2
	chr10:75299099-75300940	1892.47	FALSE	2	0	n/a
	chr10:75322457-75323299	102.83	FALSE	0	0	Mif
	chr10:75335106-75336463	281.04	FALSE	0	0	n/a
	chr10:75355301-75356393	151.63	FALSE	0	0	Derl3
	chr10:75383358-75385030	551.87	FALSE	1	0	Mmp11,Smarcb1
	chr10:75398153-75399089	124.34	FALSE	0	0	Chchd10
	chr10:75413137-75414371	271.3	FALSE	0	0	Vpreb3
	chr10:75416755-75417765	149.65	FALSE	0	0	Gm5134
	chr10:75494806-75495934	195.96	FALSE	1	0	Zfp280b
	chr10:75699963-75701244	318.54	FALSE	1	0	Prmt2
	chr10:75904499-75906412	1260.51	FALSE	0	0	Pcnt
	chr10:75930701-75932397	1515.86	FALSE	0	0	Mcm3ap,Ybey
	chr10:75993639-75994999	563.35	FALSE	1	0	Lss
	chr10:76423848-76425261	299.77	TRUE	0	1	Pcbp3
	chr10:76483721-76484832	199.41	TRUE	2	1	Gm10787,Gm3137
	chr10:76494208-76499315	3100	TRUE	4	2	Slc19a1
	chr10:76614462-76615554	168.28	FALSE	2	0	Col18a1
	chr10:76653454-76654372	111.48	FALSE	0	0	n/a
	chr10:76715339-76716063	117.87	FALSE	1	0	n/a
	chr10:76721055-76722728	537.06	FALSE	1	0	Gm10941,Pofut2
	chr10:76879790-76881756	438.51	FALSE	2	0	Adarb1,Gm17769
	chr10:76977728-76979351	753.19	FALSE	0	0	Fam207a
	chr10:77043684-77045269	542.02	FALSE	1	0	Pttg1ip
	chr10:77068085-77069927	537.85	FALSE	0	0	Sumo3
	chr10:77084054-77086070	1435.93	FALSE	1	0	Ube2g2
	chr10:77326953-77327856	119.19	FALSE	0	0	Tspear
	chr10:77364729-77365931	159.77	FALSE	0	0	Lrrc3
	chr10:77440656-77442034	388.04	FALSE	2	0	1810043G02Rik
	chr10:77471563-77473166	471.91	FALSE	0	0	Pfkl
	chr10:77631802-77633390	608.53	FALSE	0	0	D10Jhu81e,Pwp2
	chr10:77646509-77648532	1005.92	FALSE	2	0	Pwp2,Trappc10
	chr10:77706451-77708182	471.32	FALSE	0	0	Trappc10
	chr10:77874608-77876480	812.64	FALSE	0	0	Rrp1
	chr10:77927164-77928450	297.59	FALSE	0	0	Pdxk
	chr10:77944462-77945666	187.02	FALSE	0	0	n/a
	chr10:77965184-77968166	3100	FALSE	2	0	n/a
	chr10:78036270-78038382	1451.68	FALSE	0	0	Ilvbl
	chr10:78053620-78056424	3100	FALSE	1	0	Syde1
	chr10:78209600-78210664	203.19	FALSE	0	0	Ccdc105,Gm30400
	chr10:79016992-79018541	684.59	FALSE	1	0	Mier2
	chr10:79076309-79077740	394.31	FALSE	1	0	C2cd4c
	chr10:79099587-79100487	147.49	FALSE	0	0	Shc2
	chr10:79101210-79102311	213.58	FALSE	0	0	Odf3l2,Shc2
	chr10:79124023-79125545	344.52	TRUE	3	1	n/a
	chr10:79126279-79127834	471.48	TRUE	1	1	Madcam1
	chr10:79129049-79136890	3100	TRUE	7	6	Madcam1,Tpgs1
	chr10:79137792-79140296	492.06	TRUE	2	1	Tpgs1
	chr10:79143034-79147023	3100	TRUE	5	2	Cdc34
	chr10:79154508-79155711	192.91	FALSE	2	0	Gzmm
	chr10:79157696-79158505	113.63	TRUE	0	1	Gzmm
	chr10:79166360-79168145	1107.79	FALSE	2	0	Bsg
	chr10:79174445-79175925	291.03	FALSE	0	0	Bsg
	chr10:79180250-79181365	229.04	FALSE	0	0	Hcn2
	chr10:79197613-79199404	396.45	TRUE	1	1	Hcn2,Polrmt
	chr10:79200386-79204109	736.2	TRUE	2	1	Polrmt
	chr10:79205700-79212120	3100	TRUE	4	5	Polrmt
	chr10:79217277-79219747	569.7	TRUE	4	2	Fgf22
	chr10:79228101-79231757	3087.19	TRUE	3	4	Rnf126
	chr10:79242071-79244263	728.64	FALSE	1	0	Fstl3,Prss57
	chr10:79255818-79256544	90.15	FALSE	1	0	Palm
	chr10:79303245-79304014	132.33	FALSE	0	0	n/a
	chr10:79315965-79319194	2639.77	FALSE	1	0	E130317F20Rik,Ptbp1
	chr10:79370614-79372606	1578.42	TRUE	1	1	Med16,R3hdm4
	chr10:79379099-79379994	137.04	FALSE	0	0	Kiss1r,R3hdm4
	chr10:79383680-79384538	116.05	FALSE	0	0	Kiss1r
	chr10:79387609-79390744	1241.45	TRUE	2	1	Arid3a
	chr10:79422090-79423828	1293.26	TRUE	3	1	Wdr18
	chr10:79445635-79450414	3100	TRUE	4	2	Cnn2,Tmem259
	chr10:79451366-79452135	109.67	FALSE	0	0	Cnn2
	chr10:79458514-79460707	656.43	TRUE	0	1	Abca7,Cnn2
	chr10:79488235-79489332	190.4	FALSE	0	0	Arhgap45
	chr10:79490591-79491608	153.97	FALSE	0	0	Arhgap45
	chr10:79496295-79497378	187.31	FALSE	3	0	n/a
	chr10:79501312-79503965	2510.29	TRUE	4	3	Polr2e
	chr10:79508313-79509081	99.08	TRUE	1	1	Gpx4
	chr10:79513005-79517578	1086.21	FALSE	1	0	Gpx4
	chr10:79518138-79518799	90.23	FALSE	1	0	Gpx4,Sbno2
	chr10:79564298-79566218	874.71	TRUE	0	1	Sbno2
	chr10:79576791-79579219	1393.12	TRUE	0	1	Stk11
	chr10:79593839-79595456	316.54	TRUE	0	1	Cbarp,Stk11
	chr10:79599429-79607074	3100	TRUE	4	11	Atp5d,Cbarp
	chr10:79607143-79609096	500.97	TRUE	0	1	Atp5d
	chr10:79609753-79614959	1850.96	TRUE	0	2	Midn
	chr10:79621167-79623662	1077.01	TRUE	2	1	Midn
	chr10:79624028-79624913	122.24	FALSE	1	0	n/a
	chr10:79627462-79628446	247.27	TRUE	0	2	n/a
	chr10:79629657-79631916	1012.6	TRUE	2	1	Cirbp
	chr10:79634098-79636660	1278.02	FALSE	0	0	1600002K03Rik,Cirbp
	chr10:79637066-79638004	146.01	FALSE	0	0	1600002K03Rik
	chr10:79638279-79638925	92.81	FALSE	0	0	1600002K03Rik
	chr10:79641449-79642683	240.02	FALSE	1	0	Efna2
	chr10:79661965-79662924	201.47	FALSE	1	0	n/a
	chr10:79688548-79690002	509.18	FALSE	0	0	Mum1
	chr10:79711258-79713402	2551.48	TRUE	0	1	Ndufs7
	chr10:79722802-79729234	3100	TRUE	4	3	Dazap1,Gamt
	chr10:79754319-79756674	1567.35	TRUE	1	1	Rps15
	chr10:79758046-79759319	440.25	FALSE	0	0	n/a
	chr10:79767429-79768350	185	FALSE	1	0	Apc2
	chr10:79782411-79783944	596.47	FALSE	0	0	2310011J03Rik,Pcsk4
	chr10:79791528-79793320	588.19	FALSE	1	0	Pcsk4,Reep6
	chr10:79802420-79803765	309.33	FALSE	1	0	Adamtsl5
	chr10:79803833-79806702	727.5	TRUE	2	1	Adamtsl5
	chr10:79810532-79811729	235.76	TRUE	0	1	Adamtsl5
	chr10:79812777-79813747	157.08	FALSE	0	0	n/a
	chr10:79820322-79821256	141.12	FALSE	0	0	Plk5
	chr10:79833932-79834977	189.09	FALSE	0	0	n/a
	chr10:79850191-79851711	351.47	FALSE	0	0	Mex3d
	chr10:79860355-79863390	2519.54	TRUE	2	1	Mbd3
	chr10:79868207-79870985	2425.99	TRUE	1	1	Tcf3,Uqcr11
	chr10:79885955-79887136	239.27	FALSE	0	0	Tcf3
	chr10:79895347-79897663	2262.41	FALSE	0	0	Tcf3
	chr10:79908821-79909537	91.76	FALSE	0	0	n/a
	chr10:79913146-79913867	101.63	FALSE	0	0	n/a
	chr10:79988500-79989671	286.51	FALSE	0	0	Atp8b3
	chr10:79996068-79996922	111.38	FALSE	0	0	Atp8b3
	chr10:79998271-79999373	177.79	FALSE	0	0	Atp8b3
	chr10:80001137-80002352	231.88	FALSE	1	0	Atp8b3
	chr10:80023167-80025358	2771	FALSE	0	0	Rexo1
	chr10:80028523-80030026	726.21	FALSE	1	0	Klf16
	chr10:80032051-80034659	581.79	FALSE	0	0	Klf16
	chr10:80038645-80042392	1903.22	TRUE	1	2	Gm26710,Klf16
	chr10:80046253-80047398	186.79	FALSE	1	0	Abhd17a
	chr10:80052005-80054383	1905.66	TRUE	6	2	Abhd17a
	chr10:80061925-80062589	100.68	FALSE	0	0	n/a
	chr10:80062805-80068562	3100	TRUE	5	3	Adat3,Scamp4
	chr10:80068621-80070397	374.49	FALSE	1	0	Adat3,Scamp4
	chr10:80081909-80087065	3100	TRUE	1	1	Csnk1g2
	chr10:80118082-80120350	698.67	FALSE	0	0	Btbd2
	chr10:80138055-80140623	1769.78	TRUE	0	1	Mknk2
	chr10:80163778-80165960	921.72	FALSE	1	0	Izumo4,Mob3a
	chr10:80204077-80205843	844.42	FALSE	0	0	Ap3d1
	chr10:80206681-80207844	212.6	FALSE	1	0	n/a
	chr10:80213742-80215612	488.88	FALSE	3	0	n/a
	chr10:80217367-80219098	1088.72	FALSE	2	0	Dot1l
	chr10:80253972-80255016	160.24	FALSE	2	0	Dot1l
	chr10:80259805-80263123	3100	TRUE	2	1	Plekhj1,Sf3a2
	chr10:80268455-80269277	145.3	FALSE	1	0	Amh,Sf3a2
	chr10:80269284-80270677	336.81	FALSE	0	0	Amh,Jsrp1
	chr10:80288480-80290760	1012.8	FALSE	0	0	Mir1982,Oaz1,Oaz1-ps
	chr10:80293704-80294789	235.86	FALSE	1	0	Lingo3
	chr10:80310882-80312136	235.74	FALSE	0	0	n/a
	chr10:80317064-80318867	854.55	TRUE	0	1	Lsm7,Sppl2b
	chr10:80355417-80356645	205.4	TRUE	0	1	Tmprss9
	chr10:80359354-80368404	3100	TRUE	5	7	Lmnb2,Timm13,Tmprss9
	chr10:80368416-80370287	428.96	TRUE	0	2	Lmnb2
	chr10:80378241-80387203	3100	TRUE	7	6	Lmnb2
	chr10:80387491-80390497	932.64	TRUE	1	1	n/a
	chr10:80390716-80393230	762.42	TRUE	2	2	Gadd45b
	chr10:80401597-80404046	675.67	FALSE	0	0	n/a
	chr10:80412867-80413825	147.95	FALSE	1	0	Gng7
	chr10:80418168-80418981	112.94	FALSE	0	0	Gng7
	chr10:80423045-80424472	253.79	FALSE	1	0	Gng7
	chr10:80450553-80451328	119.7	FALSE	0	0	Gng7
	chr10:80453518-80454386	109.09	TRUE	1	1	Gng7
	chr10:80457660-80458714	223.98	TRUE	0	1	Gng7
	chr10:80461016-80462231	262.98	FALSE	0	0	Gng7
	chr10:80462310-80463250	151.33	FALSE	0	0	Gng7
	chr10:80477174-80478347	279.44	FALSE	0	0	Gng7
	chr10:80480744-80481969	235.84	FALSE	0	0	Diras1
	chr10:80487469-80488325	105.8	FALSE	0	0	Diras1
	chr10:80499146-80501325	3215.58	FALSE	1	0	Slc39a3
	chr10:80504007-80504969	158.62	FALSE	2	0	n/a
	chr10:80522003-80523791	1322.79	FALSE	1	0	Sgta
	chr10:80531935-80533539	793.18	FALSE	2	0	Thop1
	chr10:80544784-80545870	274.73	FALSE	0	0	Thop1
	chr10:80567457-80570343	2288.94	FALSE	0	0	Map2k2,Mir5615-1,Mir5615-2
	chr10:80596715-80602299	3100	TRUE	4	1	Zbtb7a
	chr10:80602822-80605793	816.08	FALSE	2	0	Zbtb7a
	chr10:80624111-80625855	1162.66	TRUE	1	1	Pias4
	chr10:80629626-80632353	1352.54	FALSE	0	0	Pias4
	chr10:80635266-80636772	567.39	TRUE	0	1	n/a
	chr10:80637074-80638324	267.6	FALSE	0	0	n/a
	chr10:80638530-80641902	969.03	FALSE	2	0	Eef2,Snord37
	chr10:80644539-80646656	1929.77	FALSE	2	0	Dapk3,Eef2
	chr10:80653305-80656485	1397.92	TRUE	0	1	Atcayos,Dapk3
	chr10:80695290-80696835	453.16	FALSE	0	0	Zfr2
	chr10:80707036-80707901	166.41	FALSE	0	0	Zfr2
	chr10:80715517-80716703	213.84	TRUE	0	1	Matk,Zfr2
	chr10:80723242-80724761	218.91	TRUE	1	1	Matk
	chr10:80726760-80737949	3100	TRUE	6	13	Apba3,Mir3057,Mrpl54,Tjp3
	chr10:80739407-80741115	345.98	TRUE	0	1	Tjp3
	chr10:80741968-80742909	151.14	TRUE	0	1	Tjp3
	chr10:80747319-80749934	652.21	TRUE	3	1	Tjp3
	chr10:80750067-80752749	615.75	TRUE	2	1	Tjp3
	chr10:80753741-80754623	117.37	TRUE	1	1	Tjp3
	chr10:80754707-80756919	1289.9	TRUE	0	1	Pip5k1c,Tjp3
	chr10:80779527-80780730	228.35	FALSE	0	0	Pip5k1c
	chr10:80782001-80785092	3100	TRUE	3	2	Cactin,Pip5k1c
	chr10:80802546-80804785	758.11	TRUE	0	2	Gipc3
	chr10:80809071-80810224	185.25	FALSE	1	0	Hmg20b
	chr10:80811306-80815359	1612.14	TRUE	2	2	Hmg20b
	chr10:80819374-80820507	189.12	FALSE	0	0	Mfsd12
	chr10:80824312-80825717	189.72	TRUE	1	1	Mfsd12
	chr10:80839124-80840159	139.78	FALSE	0	0	Fzr1
	chr10:80840180-80842366	1671.16	TRUE	3	1	Fzr1
	chr10:80846283-80848561	2029.48	TRUE	3	1	Dohh,Mir6913
	chr10:80852096-80853219	191.09	FALSE	1	0	Dohh
	chr10:80857574-80858628	175.51	FALSE	0	0	Nfic,Smim24
	chr10:80863536-80865439	527.9	TRUE	0	2	Nfic
	chr10:80866609-80867890	266.84	FALSE	0	0	Nfic
	chr10:80868126-80872965	2668.26	TRUE	5	2	Gm16104,Nfic
	chr10:80878623-80880175	530.2	TRUE	0	1	Mir1191b,Nfic
	chr10:80891928-80893668	345.1	FALSE	2	0	n/a
	chr10:80895179-80896521	316.56	TRUE	0	1	n/a
	chr10:80917914-80918753	98.16	FALSE	0	0	n/a
	chr10:80924676-80925525	112.21	FALSE	1	0	Celf5
	chr10:80926653-80929031	1137.05	TRUE	2	1	Celf5
	chr10:80940083-80940858	125.38	TRUE	2	1	Celf5
	chr10:80944783-80946074	240.04	TRUE	2	1	Celf5
	chr10:80946297-80947696	277.92	TRUE	3	1	Celf5
	chr10:80954810-80966891	3100	TRUE	11	22	Gna15,Ncln,S1pr4
	chr10:80967428-80968564	206.21	TRUE	1	1	Gna15
	chr10:80969420-80972086	949.34	TRUE	1	1	Gna15
	chr10:80981007-80981821	112.77	FALSE	2	0	Gna15
	chr10:80997016-80998456	440.76	TRUE	0	1	Gna11
	chr10:80999146-81000084	134.85	TRUE	0	1	Gna11
	chr10:81005133-81006210	138.07	FALSE	0	0	Gna11
	chr10:81006939-81009193	966.73	TRUE	0	2	Gna11
	chr10:81013909-81015138	291.9	TRUE	2	1	n/a
	chr10:81021514-81024532	558.33	TRUE	1	1	Aes
	chr10:81026126-81028267	729.73	TRUE	2	1	Aes
	chr10:81031153-81036415	3100	TRUE	2	6	n/a
	chr10:81036556-81039061	722.69	FALSE	0	0	Tle2
	chr10:81062777-81064431	757.59	TRUE	0	1	Tle6
	chr10:81065148-81066157	149.83	TRUE	1	1	n/a
	chr10:81067173-81070087	2143.51	TRUE	1	3	BC025920
	chr10:81077971-81079052	205.66	FALSE	0	0	n/a
	chr10:81085798-81086883	186.91	FALSE	1	0	Sirt6
	chr10:81088233-81091309	3100	FALSE	2	0	Ankrd24,Sirt6
	chr10:81095732-81097024	309.19	FALSE	2	0	Ankrd24
	chr10:81098779-81099620	113.56	FALSE	1	0	Ankrd24
	chr10:81105582-81107306	445.97	TRUE	2	1	Ankrd24
	chr10:81111110-81112127	321.32	FALSE	0	0	Ankrd24,Gm10778
	chr10:81510173-81511735	703.73	FALSE	1	0	Zfp873
	chr10:81545353-81546793	433.67	FALSE	0	0	n/a
	chr10:81589966-81591639	823.49	FALSE	0	0	AU041133
	chr10:81640341-81642049	682.91	FALSE	0	0	n/a
	chr10:81703263-81704687	329.21	FALSE	0	0	Zfp938
	chr10:81816452-81817755	367.05	FALSE	1	0	n/a
	chr10:82085497-82086517	194.3	FALSE	1	0	1190007I07Rik
	chr10:82091439-82093858	2640.58	FALSE	1	0	Gm9855,Tdg
	chr10:82161161-82162137	167.52	FALSE	1	0	Hcfc2
	chr10:82226258-82227479	274.36	FALSE	1	0	Nfyb
	chr10:82271814-82272787	145.2	FALSE	0	0	n/a
	chr10:82321275-82322944	354.81	FALSE	0	0	Gm38560,Txnrd1
	chr10:82362405-82363271	142.49	FALSE	0	0	n/a
	chr10:82447486-82448835	205.24	FALSE	0	0	Chst11
	chr10:82822209-82823630	475.26	FALSE	0	0	D10Wsu102e
	chr10:83004300-83008297	3100	TRUE	2	1	Washc4
	chr10:83110851-83112081	324.97	TRUE	0	1	Appl2
	chr10:83185084-83185922	119.5	FALSE	1	0	1500009L16Rik
	chr10:83903128-83904257	184.11	FALSE	0	0	Nuak1
	chr10:84016598-84017977	346.97	FALSE	0	0	Platr7
	chr10:84038615-84040170	558.93	FALSE	0	0	Tcp11l2
	chr10:84084047-84085959	2059.18	TRUE	0	1	Polr3b
	chr10:84371724-84373344	233.98	TRUE	2	1	n/a
	chr10:84373649-84374591	162.54	FALSE	0	0	n/a
	chr10:84375738-84382716	3100	TRUE	5	3	Ric8b
	chr10:84564512-84566073	462.7	TRUE	0	1	Fhl4,Tmem263
	chr10:84590167-84591887	453.78	FALSE	0	0	Mterf2
	chr10:84647258-84648806	553.71	FALSE	0	0	Cry1
	chr10:85001293-85003323	398.7	FALSE	1	0	Btbd11
	chr10:85075241-85076581	562.6	FALSE	1	0	Btbd11
	chr10:85333887-85335482	906.17	FALSE	0	0	Pwp1
	chr10:85378809-85380655	1194.3	FALSE	1	0	Prdm4
	chr10:85419603-85421174	781.56	FALSE	1	0	Rtcb
	chr10:85483960-85484802	118.8	FALSE	0	0	Fbxo7
	chr10:85838006-85840228	3147.23	FALSE	1	0	Syn3
	chr10:85960831-85961648	117.71	TRUE	0	1	Syn3
	chr10:86147340-86149058	1148.3	TRUE	1	1	1810014B01Rik
	chr10:86166400-86171225	3100	TRUE	6	3	Hsp90b1,Ttc41
	chr10:86240608-86242867	773.97	TRUE	2	1	Nt5dc3
	chr10:87323377-87324386	215.31	FALSE	1	0	Igf1
	chr10:87608802-87610750	1147.47	TRUE	2	1	Nup37,Parpbp
	chr10:87660348-87665966	3100	TRUE	2	1	Washc3
	chr10:87922416-87923759	212.04	FALSE	2	0	Sycp3
	chr10:88088365-88089351	171.4	FALSE	1	0	n/a
	chr10:88193079-88194976	1075.1	FALSE	2	0	Arl1,Gm4925
	chr10:88288475-88290138	614.03	FALSE	1	0	Utp20
	chr10:89148439-89149590	278.29	FALSE	1	0	1500026H17Rik,Scyl2
	chr10:89194256-89195727	518.65	FALSE	0	0	Actr6
	chr10:90544987-90546352	391.63	FALSE	0	0	Apaf1,Ikbip
	chr10:90585712-90587722	1019.4	FALSE	2	0	Slc25a3
	chr10:90633616-90635162	569.36	FALSE	0	0	Tmpo
	chr10:90643633-90645157	357.01	FALSE	2	0	n/a
	chr10:90646555-90648610	1781.53	FALSE	2	0	n/a
	chr10:92103244-92104740	1840.07	FALSE	2	0	n/a
	chr10:92184610-92185547	151.9	FALSE	1	0	Nedd1
	chr10:92741319-92742444	311.96	FALSE	0	0	Elk3
	chr10:92914285-92917874	3100	FALSE	1	0	Lta4h
	chr10:92999806-93001187	635.01	FALSE	1	0	Amdhd1
	chr10:93051752-93053060	325.02	FALSE	0	0	4933408J17Rik,Snrpf
	chr10:93056521-93057617	326.96	FALSE	0	0	4933408J17Rik
	chr10:93351863-93353232	363.03	FALSE	1	0	Metap2
	chr10:93496799-93499940	3100	TRUE	2	1	Fgd6,Vezt
	chr10:93610029-93612356	745.85	FALSE	2	0	Nr2c1
	chr10:93660985-93662668	1671.81	TRUE	0	1	Ndufa12
	chr10:93994019-93994740	90.95	FALSE	0	0	Tmcc3
	chr10:94150508-94152077	432.63	FALSE	0	0	Cep83,Cep83os
	chr10:94161941-94163024	199.2	FALSE	2	0	Cep83
	chr10:94521840-94523139	238.37	TRUE	0	1	n/a
	chr10:94643315-94644508	287.64	FALSE	2	0	Cradd
	chr10:94680326-94681291	141.09	FALSE	1	0	Cradd
	chr10:94785844-94787329	386.78	TRUE	1	1	Cradd
	chr10:94819852-94821239	406.45	FALSE	2	0	2310039L15Rik
	chr10:94846016-94852901	3100	FALSE	5	0	n/a
	chr10:94877447-94878512	150.89	FALSE	0	0	Socs2
	chr10:94878987-94880521	543.27	FALSE	2	0	5730420D15Rik,Socs2
	chr10:94918278-94919437	178.43	FALSE	1	0	n/a
	chr10:94923461-94924578	228.6	TRUE	1	1	n/a
	chr10:94962111-94969365	3100	TRUE	3	3	Mrpl42
	chr10:94975038-94979877	3100	TRUE	4	2	Ube2n
	chr10:95143478-95144251	98.26	FALSE	0	0	n/a
	chr10:95354496-95355332	114.41	FALSE	0	0	n/a
	chr10:95402577-95404283	397.44	FALSE	1	0	Eea1
	chr10:96078860-96079642	96.81	FALSE	0	0	Btg1
	chr10:98568978-98570344	304.32	FALSE	0	0	Galnt4,Poc1b
	chr10:98725504-98726419	127.93	FALSE	0	0	Dusp6
	chr10:99061608-99062386	113.58	FALSE	0	0	n/a
	chr10:99948214-99951723	3100	TRUE	2	1	Cep290,Tmtc3
	chr10:100049876-100054929	3100	TRUE	1	1	1700017N19Rik,4930430F08Rik
	chr10:105277526-105279375	1192.88	FALSE	1	0	Ccdc59,Mettl25
	chr10:107598481-107599849	433.23	FALSE	0	0	Ppp1r12a
	chr10:110181629-110182763	183.15	FALSE	0	0	E2f7
	chr10:110356911-110357720	113.63	FALSE	0	0	Csrp2
	chr10:110446334-110447897	556.37	FALSE	1	0	Zdhhc17
	chr10:110601102-110602739	388.19	FALSE	1	0	Osbpl8
	chr10:110734814-110736588	948.98	FALSE	1	0	Bbs10,Osbpl8
	chr10:110909618-110910569	154.97	FALSE	0	0	Nap1l1
	chr10:111194146-111195715	1122.29	FALSE	2	0	n/a
	chr10:111405016-111405970	116.12	FALSE	1	0	n/a
	chr10:111406726-111411126	3100	FALSE	2	0	Krr1
	chr10:112365249-112366505	266.22	FALSE	0	0	Atxn7l3b
	chr10:114687787-114689207	490.27	TRUE	1	1	Tbc1d15
	chr10:114689833-114690739	98.11	FALSE	0	0	n/a
	chr10:114751898-114753198	226.25	TRUE	0	1	Rab21
	chr10:114798654-114800339	675.38	TRUE	2	1	Tmem19
	chr10:114819364-114823418	3100	TRUE	1	3	Thap2,Zfc3h1
	chr10:116018004-116019364	563.35	FALSE	0	0	Cnot2
	chr10:116387013-116388090	182.64	FALSE	0	0	4933412E12Rik,Rab3ip
	chr10:116499783-116501600	738.09	FALSE	1	0	Cct2
	chr10:116584630-116586347	1113.02	FALSE	1	0	Frs2
	chr10:116660522-116662360	1032.15	FALSE	2	0	Yeats4
	chr10:116813270-116814575	249.2	FALSE	0	0	Cpsf6
	chr10:116826937-116827926	188.73	FALSE	0	0	n/a
	chr10:116848466-116849805	278.83	FALSE	0	0	n/a
	chr10:117146726-117148640	909.35	FALSE	1	0	Mdm2
	chr10:117228303-117231341	1823.23	FALSE	1	0	Nup107
	chr10:117282545-117283783	257.73	FALSE	0	0	Rap1b
	chr10:117388720-117390852	777.24	FALSE	0	0	n/a
	chr10:117482704-117484308	1662.08	FALSE	1	0	n/a
	chr10:117561973-117564169	613.61	FALSE	1	0	n/a
	chr10:117564408-117570742	3100	TRUE	8	1	n/a
	chr10:117578154-117579354	279.38	TRUE	1	1	Mdm1
	chr10:118675666-118679967	3100	FALSE	3	0	Cand1
	chr10:118680550-118681887	242.47	FALSE	0	0	n/a
	chr10:118842521-118843227	93.4	FALSE	0	0	n/a
	chr10:119549542-119550672	219.58	FALSE	1	0	Helb
	chr10:119551019-119552288	269.56	FALSE	0	0	Helb
	chr10:119636651-119637867	349.36	FALSE	1	0	Irak3
	chr10:119645011-119646925	2552.23	FALSE	0	0	Tmbim4
	chr10:119663411-119665053	971.72	FALSE	1	0	Llph
	chr10:120043342-120046520	2979.28	FALSE	1	0	n/a
	chr10:120415848-120417025	278.46	FALSE	0	0	Lemd3
	chr10:120801712-120802571	115.88	FALSE	0	0	Gns
	chr10:120913092-120914224	207.04	FALSE	0	0	Rassf3
	chr10:121023252-121024471	294.36	FALSE	0	0	Tbk1,Xpot
	chr10:121060740-121066865	3100	TRUE	5	1	Xpot
	chr10:121078067-121079199	129.29	TRUE	0	1	D930020B18Rik
	chr10:121176199-121177863	591.21	FALSE	0	0	BC048403
	chr10:121246839-121247869	168.59	FALSE	1	0	Srgap1
	chr10:121289999-121290860	115.55	FALSE	0	0	Srgap1
	chr10:121472165-121478242	3100	FALSE	4	0	Srgap1
	chr10:121533664-121534864	285.91	FALSE	0	0	Tmem5
	chr10:122512383-122514257	1586.88	FALSE	0	0	Mon2
	chr10:122633327-122634820	439.75	FALSE	1	0	Usp15
	chr10:126342212-126343621	664.8	FALSE	1	0	n/a
	chr10:126408678-126409672	158.25	FALSE	0	0	n/a
	chr10:126414952-126416224	347.9	FALSE	1	0	Ctdsp2
	chr10:126467280-126468556	306.57	FALSE	0	0	Tsfm
	chr10:126477960-126479867	1122.4	TRUE	2	1	Eef1akmt3,Mettl1
	chr10:126494831-126495596	110.37	FALSE	1	0	March9
	chr10:126497126-126497907	118.61	FALSE	0	0	March9
	chr10:126499747-126501650	1194.16	TRUE	1	1	Cdk4
	chr10:126506390-126508197	796.72	FALSE	1	0	A730063M14Rik,Tspan31
	chr10:126515464-126516508	143.64	FALSE	2	0	Agap2
	chr10:126557357-126558977	575.45	TRUE	1	1	Os9
	chr10:126602007-126603716	208.01	FALSE	2	0	B4galnt1
	chr10:126606913-126608674	532.71	FALSE	0	0	B4galnt1,Slc26a10
	chr10:126613548-126614503	137.34	FALSE	0	0	Slc26a10
	chr10:126614508-126615402	148.64	FALSE	0	0	Slc26a10
	chr10:126620488-126621892	270.69	TRUE	1	1	Arhgef25
	chr10:126625275-126627688	1035.58	TRUE	1	2	Arhgef25,Dtx3
	chr10:126632684-126633495	97.4	FALSE	0	0	Dtx3,F420014N23Rik,Pip4k2c
	chr10:126647772-126649356	491.54	FALSE	2	0	Pip4k2c
	chr10:126669910-126671092	431.96	TRUE	0	1	Kif5a
	chr10:126692591-126693768	203.81	TRUE	1	1	Kif5a
	chr10:126697675-126698447	98.43	FALSE	0	0	Kif5a
	chr10:126698480-126707449	3100	TRUE	4	10	Dctn2,Kif5a
	chr10:126711200-126712368	188.13	TRUE	0	1	Dctn2
	chr10:126725082-126728840	2531.12	TRUE	1	2	Ddit3,Mbd6
	chr10:126746455-126750572	3100	TRUE	4	9	Mars
	chr10:126760012-126760993	166.53	FALSE	0	0	Arhgap9
	chr10:126768562-126770889	532.89	TRUE	4	2	Gli1
	chr10:126773408-126774815	251.94	FALSE	5	0	Gli1
	chr10:126775607-126780090	2154.41	TRUE	2	1	Gli1
	chr10:126816768-126818666	571.25	FALSE	0	0	R3hdm2
	chr10:126944928-126947125	592.69	TRUE	0	1	Stac3
	chr10:126947188-126965538	3100	TRUE	8	9	Ndufa4l2,Nxph4,Shmt2
	chr10:126970976-126972347	229.7	TRUE	0	1	Nxph4
	chr10:126973531-126975470	339.3	TRUE	0	1	Lrp1
	chr10:126976525-126977711	207.9	TRUE	0	1	Lrp1
	chr10:126992414-126993537	252.54	TRUE	1	1	Lrp1
	chr10:127057620-127059771	598.28	TRUE	2	1	Lrp1
	chr10:127089925-127091093	254.79	TRUE	0	1	Stat6
	chr10:127094778-127095916	255.42	FALSE	0	0	Stat6
	chr10:127103267-127104687	197.98	FALSE	1	0	1700012D01Rik,Nab2
	chr10:127111487-127112358	130.21	FALSE	1	0	n/a
	chr10:127113180-127115536	659.66	TRUE	1	1	Nemp1
	chr10:127175823-127177276	290.78	FALSE	1	0	Zbtb39
	chr10:127181335-127182082	108.04	FALSE	0	0	Zbtb39
	chr10:127382190-127383044	144.82	TRUE	0	1	n/a
	chr10:127445058-127445894	125.39	FALSE	1	0	Hsd17b6
	chr10:127447206-127455805	3100	TRUE	9	3	Prim1
	chr10:127471594-127473902	1868.42	TRUE	2	1	Naca
	chr10:127488256-127489335	250.12	FALSE	3	0	n/a
	chr10:127495102-127497317	1203.06	FALSE	0	0	Ptges3
	chr10:127519467-127521187	870.81	FALSE	0	0	Atp5b
	chr10:127527654-127528632	138.78	FALSE	2	0	Atp5b
	chr10:127529573-127530957	268.88	FALSE	0	0	Baz2a
	chr10:127531297-127532493	248.39	FALSE	0	0	Baz2a
	chr10:127533166-127534969	696.64	FALSE	1	0	Baz2a
	chr10:127586194-127587517	552.96	FALSE	3	0	Rbms2
	chr10:127613290-127614029	126.54	FALSE	1	0	Rbms2
	chr10:127630843-127632357	295.93	FALSE	0	0	Gls2
	chr10:127648285-127649388	277.08	FALSE	0	0	Spryd4
	chr10:127668491-127670010	351.72	FALSE	0	0	Mip,Timeless
	chr10:127707081-127708224	222.9	FALSE	0	0	Apof,Stat2
	chr10:127739177-127741694	3100	TRUE	1	4	Pan2
	chr10:127756770-127761703	3100	TRUE	4	2	Cnpy2,Pan2
	chr10:127772380-127773386	185.16	FALSE	1	0	n/a
	chr10:127773722-127775789	1207.15	TRUE	0	2	Cs
	chr10:127804486-127809840	3100	TRUE	4	3	Coq10a
	chr10:127813055-127815057	721.82	TRUE	1	1	Ankrd52
	chr10:127846035-127849641	3048.48	TRUE	1	1	Nabp2,Rnf41
	chr10:127895044-127897428	624.71	TRUE	1	1	Mir8105,Smarcc2
	chr10:127911027-127912163	230.6	FALSE	1	0	Smarcc2
	chr10:127924658-127929128	3100	TRUE	1	1	Myl6,Smarcc2
	chr10:127929261-127937741	3100	TRUE	5	8	A430046D13Rik,Myl6,Myl6b
	chr10:127961251-127963715	1009.55	TRUE	2	2	Esyt1
	chr10:127972795-127974058	316.45	TRUE	2	1	n/a
	chr10:127982750-127989531	3100	TRUE	5	4	Rpl41,Zc3h10
	chr10:127999024-127999677	91.6	FALSE	0	0	Pa2g4
	chr10:127999728-128004433	3100	TRUE	2	9	Pa2g4
	chr10:128011905-128012733	105.09	TRUE	1	1	Erbb3
	chr10:128020521-128022760	707.21	TRUE	0	2	Erbb3,Mir6917
	chr10:128024699-128025461	127.88	FALSE	1	0	Erbb3
	chr10:128025825-128028209	624.71	TRUE	3	1	Erbb3
	chr10:128049358-128050337	144.12	FALSE	0	0	n/a
	chr10:128058891-128059757	104.21	FALSE	0	0	n/a
	chr10:128061751-128069473	3100	TRUE	4	8	Ikzf4,Rps26
	chr10:128077576-128078716	165.12	TRUE	1	1	Ikzf4
	chr10:128105373-128107090	664.46	TRUE	2	1	Suox
	chr10:128110275-128112251	556.32	TRUE	0	2	Suox
	chr10:128132316-128134344	1062.09	FALSE	2	0	Cdk2,Rab5b
	chr10:128141379-128142757	307.91	FALSE	2	0	Cdk2,Pmel
	chr10:128174165-128175143	149.9	FALSE	0	0	Dgka
	chr10:128184271-128186509	1926.9	TRUE	0	1	Pym1
	chr10:128240767-128243714	2331.14	TRUE	3	1	Dnajc14,Tmem198b
	chr10:128258132-128259833	988.82	FALSE	0	0	Ormdl2,Sarnp
	chr10:128346299-128347224	148.46	FALSE	0	0	Cd63
	chr10:128359635-128361181	481.21	FALSE	0	0	Bloc1s1
	chr10:129716772-129717633	94.82	FALSE	1	0	Neurod4
	chr10:129978587-129979625	155.73	FALSE	0	0	n/a
	chr11:2999994-3000804	147.74	FALSE	0	0	n/a
	chr11:3000891-3002555	786.13	FALSE	0	0	n/a
	chr11:3003413-3004974	354.57	FALSE	1	0	n/a
	chr11:3022607-3028152	3100	TRUE	5	3	Pisd-ps1,Pisd-ps3
	chr11:3028184-3049044	3100	TRUE	9	3	Pisd-ps1,Pisd-ps3,Sfi1
	chr11:3049299-3051818	3112.65	TRUE	1	2	Sfi1
	chr11:3051922-3100357	3100	TRUE	33	3	Sfi1
	chr11:3101648-3103651	891.81	FALSE	0	0	Eif4enif1,Sfi1
	chr11:3165180-3167333	2006.24	TRUE	2	1	Drg1
	chr11:3188162-3191066	919.75	TRUE	1	1	Patz1
	chr11:3191837-3193084	157.57	FALSE	1	0	Patz1
	chr11:3231939-3232928	176.71	FALSE	1	0	Pik3ip1
	chr11:3248187-3249255	178.58	FALSE	1	0	Limk2
	chr11:3270936-3272274	254.33	FALSE	0	0	Limk2
	chr11:3308188-3309910	595.13	FALSE	0	0	Limk2
	chr11:3351495-3354171	1525.36	FALSE	1	0	8430429K09Rik,Rnf185
	chr11:3434875-3443107	3100	FALSE	7	0	Smtn
	chr11:3547885-3550226	1176.32	FALSE	2	0	Morc2a,Tug1
	chr11:3715973-3720312	3100	FALSE	3	0	Osbp2
	chr11:3733956-3734943	159.58	FALSE	0	0	Osbp2
	chr11:3813699-3814756	186.64	FALSE	2	0	Slc35e4
	chr11:3862724-3865006	2884.29	FALSE	0	0	Pes1
	chr11:3934860-3936145	235.27	FALSE	0	0	Sec14l4
	chr11:3993934-3997787	2396.87	FALSE	4	0	Mtfp1,Sec14l2
	chr11:4023056-4023860	98.5	FALSE	0	0	n/a
	chr11:4034749-4035565	170.93	FALSE	0	0	Rnf215
	chr11:4059503-4062496	3100	FALSE	4	0	Ccdc157,Sf3a1
	chr11:4086021-4087135	204.77	FALSE	0	0	Tbc1d10a
	chr11:4117712-4119266	324.33	FALSE	0	0	Castor1
	chr11:4120318-4121086	109.84	FALSE	0	0	Castor1
	chr11:4360778-4361908	244.52	FALSE	2	0	n/a
	chr11:4493913-4495558	419.34	TRUE	0	1	Mtmr3
	chr11:4536931-4538971	1219.2	FALSE	1	0	Ascc2
	chr11:4601614-4608120	3100	TRUE	8	1	Uqcr10,Zmat5
	chr11:4748647-4750375	826.54	FALSE	0	0	Nf2
	chr11:4765652-4766485	109.55	FALSE	1	0	n/a
	chr11:4782688-4783724	145.03	FALSE	1	0	Nipsnap1
	chr11:4794547-4796292	1354.72	FALSE	1	0	Nipsnap1,Thoc5
	chr11:4846429-4847457	157.57	FALSE	0	0	Ap1b1,Nefh
	chr11:4886216-4887758	426.18	FALSE	0	0	Ap1b1
	chr11:4959686-4960366	109.02	FALSE	1	0	Gas2l1,Rasl10a
	chr11:4961626-4962762	144.19	FALSE	0	0	Gas2l1
	chr11:4964544-4966193	672.37	FALSE	1	0	Gas2l1
	chr11:4998131-5000713	1403.68	FALSE	0	0	Ewsr1,Rhbdd3
	chr11:5014665-5015715	148.05	FALSE	0	0	Emid1
	chr11:5161033-5162551	326.26	FALSE	0	0	Kremen1
	chr11:5343617-5345694	438.09	TRUE	0	1	Znrf3
	chr11:5420241-5421997	499.02	TRUE	1	1	Xbp1
	chr11:5440058-5446643	3100	TRUE	6	2	Ccdc117
	chr11:5532881-5534493	1266.73	FALSE	0	0	Ankrd36
	chr11:5606957-5608206	207.1	FALSE	1	0	Mrps24
	chr11:5661384-5663094	916.71	FALSE	3	0	Ube2d-ps,Urgcp
	chr11:5687608-5689485	1083.83	FALSE	4	0	Dbnl
	chr11:5737394-5738507	261.41	FALSE	0	0	Polm
	chr11:5777715-5778967	367.27	FALSE	1	0	Pold2
	chr11:5854898-5856422	417.3	FALSE	1	0	Ykt6
	chr11:6080579-6081452	113.54	FALSE	0	0	Nudcd3
	chr11:6099238-6101269	1992.26	FALSE	1	0	Nudcd3
	chr11:6166393-6168580	1708.04	FALSE	1	0	Ddx56
	chr11:6174205-6175524	515.61	FALSE	0	0	Tmed4
	chr11:6191136-6193264	1030.22	FALSE	0	0	Ogdh
	chr11:6271293-6273244	372.9	FALSE	0	0	n/a
	chr11:6288345-6290036	612.44	FALSE	0	0	n/a
	chr11:6314835-6316520	533.49	FALSE	0	0	Ppia
	chr11:6343552-6345317	694.19	FALSE	0	0	H2afv
	chr11:6375232-6376957	638.99	FALSE	1	0	Purb
	chr11:6427941-6429466	546.14	FALSE	2	0	Snhg15
	chr11:6445843-6447712	829.64	FALSE	0	0	Ccm2
	chr11:6524943-6527341	2758.34	FALSE	3	0	Tbrg4
	chr11:7323288-7324149	115.55	FALSE	0	0	n/a
	chr11:7813962-7814685	106.77	FALSE	1	0	n/a
	chr11:8468873-8470545	932.8	FALSE	1	0	Tns3
	chr11:8910324-8911789	612.26	FALSE	0	0	Hus1
	chr11:8948218-8949053	120.03	FALSE	0	0	Gm11992,Sun3
	chr11:9016889-9017592	93.9	FALSE	0	0	Upp1
	chr11:11361354-11363135	1225.72	FALSE	1	0	Spata48,Zpbp
	chr11:11708143-11709908	633.51	FALSE	0	0	Fignl1
	chr11:11779345-11780276	153.05	FALSE	1	0	1700042O10Rik,Ddc
	chr11:16407537-16408931	390.58	FALSE	0	0	Sec61g
	chr11:16849359-16853260	3100	FALSE	3	0	Eldr,Fbxo48
	chr11:17058429-17059870	461.96	FALSE	1	0	Ppp3r1
	chr11:17110714-17112840	2142.37	FALSE	3	0	Pno1,Wdr92
	chr11:17156987-17158417	450.83	FALSE	1	0	C1d
	chr11:17853066-17854324	182.72	FALSE	1	0	Etaa1,Etaa1os
	chr11:18918601-18919357	123.26	FALSE	1	0	Meis1
	chr11:18920066-18920953	127.35	FALSE	2	0	n/a
	chr11:19823695-19824807	223.49	FALSE	1	0	Spred2
	chr11:19825050-19826073	175.78	FALSE	0	0	Spred2
	chr11:19882541-19883717	346.55	FALSE	2	0	Spred2
	chr11:20011980-20013835	940.85	TRUE	0	1	Actr2
	chr11:20100173-20103446	3100	TRUE	4	1	Rab1a
	chr11:20130561-20131937	361.19	FALSE	3	0	Cep68
	chr11:20148854-20150000	210.13	FALSE	0	0	Cep68
	chr11:20232063-20233683	474.13	FALSE	0	0	Slc1a4
	chr11:20358786-20359788	162.45	FALSE	1	0	n/a
	chr11:20377103-20378114	172.3	FALSE	1	0	n/a
	chr11:20442029-20443761	498.72	FALSE	1	0	Sertad2
	chr11:20531111-20532708	365.34	FALSE	0	0	Sertad2
	chr11:20547582-20548727	198.44	FALSE	2	0	Sertad2
	chr11:20640393-20642512	1376.43	TRUE	1	1	Aftph
	chr11:20730538-20731755	231.45	FALSE	0	0	Lgalsl
	chr11:20988881-20992932	3100	TRUE	1	1	Peli1
	chr11:21270566-21271576	178.38	FALSE	0	0	Ugp2
	chr11:21469913-21473205	3100	FALSE	4	0	Mdh1,Wdpcp
	chr11:22186806-22187850	171.66	FALSE	0	0	Ehbp1
	chr11:22381442-22382934	504.7	FALSE	1	0	n/a
	chr11:22517500-22518273	98.26	FALSE	0	0	n/a
	chr11:22520735-22521529	145.05	FALSE	0	0	n/a
	chr11:22759486-22760561	188.92	FALSE	0	0	B3gnt2
	chr11:22871613-22873474	471.02	FALSE	3	0	Commd1,Zrsr1
	chr11:22881350-22882966	863.25	FALSE	2	0	Commd1
	chr11:22889923-22891582	955.57	FALSE	0	0	Cct4
	chr11:22907414-22908576	161.24	FALSE	1	0	Fam161a
	chr11:22967131-22968487	526.09	FALSE	0	0	n/a
	chr11:23154690-23156523	540.39	FALSE	1	0	Xpo1
	chr11:23205689-23206912	230.18	FALSE	0	0	Usp34
	chr11:23533375-23534268	131.81	FALSE	1	0	0610010F05Rik
	chr11:23565149-23567208	2125.05	FALSE	0	0	Pex13,Pus10
	chr11:23794216-23795837	502.16	FALSE	1	0	Papolg
	chr11:25349828-25351295	534.88	FALSE	2	0	n/a
	chr11:26286512-26287865	409.06	FALSE	1	0	Fancl
	chr11:28239233-28240304	258.6	TRUE	0	1	n/a
	chr11:28483514-28484547	168.01	TRUE	1	1	Ccdc85a
	chr11:29068027-29074133	3100	FALSE	6	0	Ppp4r3b
	chr11:29146561-29148059	445.37	FALSE	0	0	Cfap36
	chr11:29273065-29274098	222.46	FALSE	0	0	Ccdc88a
	chr11:29414465-29415673	310.45	FALSE	0	0	Prorsd1
	chr11:29425207-29427377	2418.8	TRUE	1	1	Mtif2
	chr11:29446053-29450115	3100	TRUE	4	2	Clhc1,Mtif2,Rps27a
	chr11:29592234-29594394	582.09	TRUE	1	1	Rtn4
	chr11:29923728-29928614	3100	FALSE	3	0	Eml6
	chr11:30097637-30099106	357.46	FALSE	1	0	Sptbn1
	chr11:30648397-30651346	2952.8	FALSE	1	0	n/a
	chr11:30652467-30655668	3100	FALSE	2	0	n/a
	chr11:30670974-30672514	490.16	FALSE	1	0	Psme4
	chr11:30853719-30855232	681.94	FALSE	1	0	Asb3,Erlec1
	chr11:30884073-30888797	3100	FALSE	4	0	Asb3,Chac2
	chr11:31269631-31270547	167.81	FALSE	0	0	Stc2
	chr11:31534997-31536754	1395.21	FALSE	1	0	n/a
	chr11:31568914-31580108	3100	TRUE	7	2	Bod1
	chr11:31769811-31771411	1008.35	TRUE	0	1	Cpeb4
	chr11:31848654-31849381	100.6	TRUE	0	1	n/a
	chr11:31907905-31908733	99.88	FALSE	0	0	Nsg2
	chr11:32104561-32106205	705.48	FALSE	2	0	Snrnp25
	chr11:32120446-32122077	416.24	FALSE	0	0	Rhbdf1
	chr11:32125258-32127300	491.66	FALSE	1	0	Mpg
	chr11:32166803-32168606	689.01	FALSE	1	0	Nprl3
	chr11:32354271-32356133	567.44	TRUE	2	1	Ubtd2
	chr11:32430513-32435494	3100	TRUE	4	1	Stk10
	chr11:32479929-32481198	250.85	FALSE	0	0	Stk10
	chr11:32513963-32515309	499.01	FALSE	1	0	Stk10
	chr11:32540461-32544678	3100	TRUE	2	2	Fbxw11
	chr11:33061765-33064076	1180.12	FALSE	0	0	Npm1
	chr11:33412321-33414376	896.57	FALSE	1	0	Ranbp17
	chr11:33437243-33438247	173.69	FALSE	0	0	n/a
	chr11:33996807-34002071	3100	FALSE	4	0	4930469K13Rik
	chr11:34646158-34647906	1447.54	FALSE	1	0	Spdl1
	chr11:34927618-34928997	444.37	FALSE	3	0	n/a
	chr11:35191693-35194894	3100	FALSE	2	0	Slit3
	chr11:35513262-35514793	960.96	FALSE	3	0	Slit3
	chr11:35520836-35521782	133.44	FALSE	0	0	Slit3
	chr11:35581243-35585053	3100	TRUE	3	2	Pank3
	chr11:35646947-35648932	947.04	TRUE	1	1	Rars
	chr11:35651477-35652633	232.39	FALSE	0	0	Wwc1
	chr11:35653308-35654895	541.4	TRUE	2	1	Wwc1
	chr11:36728796-36730469	915.37	FALSE	2	0	Tenm2
	chr11:40505520-40506357	119.68	FALSE	0	0	Mat2b
	chr11:40546332-40548159	927.24	FALSE	0	0	Hmmr,Nudcd2
	chr11:40568015-40569125	187.81	FALSE	1	0	Ccng1
	chr11:43246810-43248013	311.74	FALSE	1	0	Slu7
	chr11:43430411-43431540	324.71	FALSE	1	0	n/a
	chr11:43494663-43495932	405	FALSE	0	0	Pwwp2a
	chr11:43559865-43565668	3100	FALSE	4	0	Ttc1
	chr11:44283032-44284801	917.5	FALSE	2	0	Ublcp1
	chr11:45318889-45319595	93.4	FALSE	3	0	n/a
	chr11:45662010-45667805	3100	TRUE	2	1	Clint1
	chr11:45757849-45758992	198.84	TRUE	0	1	Lsm11,Thg1l
	chr11:45768176-45769621	868.77	FALSE	1	0	Thg1l
	chr11:45793018-45793963	139.13	FALSE	0	0	Sox30
	chr11:46125247-46126352	182.98	FALSE	1	0	Cyfip2
	chr11:46249811-46251225	351.41	FALSE	1	0	Med7
	chr11:48612646-48615093	3100	TRUE	1	1	Rack1,Snord96a
	chr11:48629284-48632295	3100	TRUE	2	1	Trim41
	chr11:48669755-48670540	96.34	FALSE	1	0	n/a
	chr11:49016152-49018177	1054.95	TRUE	1	1	Zfp62
	chr11:49056661-49058686	1305.28	TRUE	0	2	Mgat1
	chr11:49525380-49527259	479.79	FALSE	0	0	Cnot6
	chr11:49607095-49608277	191.19	FALSE	1	0	Gfpt2
	chr11:49659286-49661046	665.3	FALSE	2	0	Mapk9
	chr11:49838095-49838957	137.52	FALSE	0	0	Rnf130
	chr11:49987583-49989488	2033.21	FALSE	0	0	Mrnip
	chr11:50023321-50024953	527.66	FALSE	0	0	Sqstm1
	chr11:50037970-50039200	222.7	FALSE	0	0	Mgat4b
	chr11:50049792-50051536	388.31	FALSE	1	0	Ltc4s
	chr11:50104552-50106864	650.98	FALSE	2	0	Canx,Maml1
	chr11:50138076-50140118	769.06	FALSE	0	0	Canx
	chr11:50172362-50173755	336.81	FALSE	0	0	Mir804
	chr11:50190055-50192567	1070.85	FALSE	0	0	Hnrnph1
	chr11:50234777-50236119	235.49	FALSE	2	0	Rufy1
	chr11:50244093-50245163	178.19	FALSE	0	0	Rufy1
	chr11:50415815-50417740	342.16	FALSE	0	0	Adamts2
	chr11:50582571-50583317	102.76	FALSE	0	0	Adamts2
	chr11:50637577-50642109	3100	TRUE	4	5	Zfp354c
	chr11:50642330-50645048	706.19	TRUE	1	1	Zfp879
	chr11:50651954-50660049	3100	TRUE	4	8	Zfp879
	chr11:50660293-50661290	169.22	TRUE	0	1	n/a
	chr11:50662999-50665401	553.7	TRUE	1	2	Grm6
	chr11:50697002-50705405	3100	TRUE	3	7	Zfp454
	chr11:50705444-50706796	381.32	TRUE	1	2	n/a
	chr11:50726151-50731842	3100	TRUE	2	7	Zfp2
	chr11:50742677-50747575	3100	TRUE	5	6	Zfp354b
	chr11:50747749-50749533	265.45	FALSE	0	0	n/a
	chr11:50752941-50754119	246.18	TRUE	1	3	n/a
	chr11:50866508-50867856	188.75	TRUE	1	1	n/a
	chr11:50869278-50875813	3100	TRUE	7	8	Zfp354a
	chr11:51032490-51034873	2470.77	TRUE	2	1	Platr20
	chr11:51075792-51077638	712.73	FALSE	3	0	BC049762,Clk4
	chr11:51102730-51104357	290.19	FALSE	0	0	Col23a1
	chr11:51347596-51348290	95.42	FALSE	1	0	Col23a1
	chr11:51352895-51353780	138.89	FALSE	0	0	Col23a1
	chr11:51397231-51398828	494.88	FALSE	0	0	Col23a1,Phykpl
	chr11:51418845-51421431	967.91	FALSE	1	0	Hnrnpab
	chr11:51427937-51428690	96.26	FALSE	1	0	n/a
	chr11:51428859-51429832	156.51	FALSE	2	0	n/a
	chr11:51432390-51434647	1606.72	TRUE	0	1	Nhp2
	chr11:51448476-51450392	1322.07	FALSE	1	0	Rmnd5b
	chr11:51451248-51451898	108.98	FALSE	1	0	n/a
	chr11:51459748-51461167	475.88	FALSE	1	0	N4bp3
	chr11:51463628-51464927	244.4	FALSE	1	0	D930048N14Rik,N4bp3
	chr11:51501292-51503568	2931.54	TRUE	1	1	0610009B22Rik
	chr11:51516465-51517798	286.51	FALSE	2	0	Sec24a
	chr11:51569037-51570887	844.74	TRUE	2	2	Sec24a
	chr11:51576203-51578265	1569.04	TRUE	1	2	Sar1b
	chr11:51599295-51600016	90.95	FALSE	1	0	Sar1b
	chr11:51614140-51622344	3100	TRUE	12	3	n/a
	chr11:51631008-51632561	186.33	FALSE	1	0	Jade2
	chr11:51668484-51670386	421.55	FALSE	0	0	Jade2
	chr11:51671432-51672956	363.56	FALSE	1	0	Jade2
	chr11:51780420-51782074	983.72	TRUE	1	1	Cdkn2aipnl
	chr11:51812892-51815086	1367.85	FALSE	1	0	Ube2b
	chr11:51815159-51815907	102.42	FALSE	0	0	Ube2b
	chr11:51816614-51818595	1481.52	FALSE	2	0	Cdkl3
	chr11:51910850-51913713	2040.96	FALSE	1	0	Ppp2ca
	chr11:52044487-52046376	1087.17	FALSE	1	0	Skp1a
	chr11:52172991-52175107	700.79	FALSE	0	0	Vdac1
	chr11:52209138-52210758	575.45	FALSE	1	0	9530068E07Rik
	chr11:52247338-52248821	1056	FALSE	1	0	n/a
	chr11:52380148-52384057	3100	FALSE	3	0	n/a
	chr11:52449104-52450387	386.65	FALSE	1	0	n/a
	chr11:53112581-53115399	2480.18	FALSE	0	0	Hspa4
	chr11:53137592-53138987	390.31	FALSE	0	0	Zcchc10
	chr11:53163690-53164670	160.92	FALSE	2	0	Aff4
	chr11:53243158-53245600	1871.16	FALSE	1	0	Uqcrq
	chr11:53321831-53322661	104.76	TRUE	1	1	n/a
	chr11:53330507-53334886	3100	TRUE	3	2	Sept8
	chr11:53338654-53339615	141.8	TRUE	1	1	Sept8
	chr11:53380255-53381411	232.39	FALSE	0	0	Kif3a
	chr11:53520044-53521833	819.43	FALSE	2	0	Rad50
	chr11:53550312-53551258	128.01	FALSE	1	0	n/a
	chr11:53576797-53577604	113.98	FALSE	1	0	Mir7671
	chr11:53582866-53584308	287.01	FALSE	0	0	Irf1
	chr11:53704650-53706193	647.26	FALSE	0	0	Slc22a5
	chr11:53793309-53794373	191.15	FALSE	3	0	Slc22a21
	chr11:53953358-53954146	152.33	FALSE	1	0	n/a
	chr11:54251016-54251821	108.9	FALSE	1	0	Fnip1
	chr11:54334977-54337244	1824.71	FALSE	1	0	Rapgef6
	chr11:54600213-54601844	513.54	FALSE	1	0	Cdc42se2
	chr11:54673141-54675184	1551.14	FALSE	0	0	Lyrm7
	chr11:54679518-54680474	137.17	FALSE	0	0	Hint1
	chr11:54768902-54770326	489.02	FALSE	0	0	Tnip1
	chr11:54890371-54891515	204.57	FALSE	1	0	Ccdc69
	chr11:54910913-54912081	267.63	FALSE	1	0	Gm2a
	chr11:55017329-55018374	160.06	FALSE	1	0	Slc36a1
	chr11:55136915-55139554	1498.57	FALSE	3	0	n/a
	chr11:55202877-55204374	640.12	FALSE	0	0	n/a
	chr11:55273977-55275613	740.24	FALSE	1	0	Atox1
	chr11:55281798-55284038	1019.71	FALSE	0	0	G3bp1
	chr11:56738017-56739272	423.76	FALSE	1	0	n/a
	chr11:57331111-57332955	1072.48	FALSE	0	0	Fam114a2,Mfap3
	chr11:57458137-57459380	208.28	FALSE	0	0	4933424L21Rik,Galnt10
	chr11:57614267-57615710	391.09	FALSE	0	0	2010001A14Rik,Sap30l
	chr11:57747765-57748627	173.19	FALSE	0	0	n/a
	chr11:57821441-57822901	400.23	FALSE	1	0	Larp1
	chr11:57916584-57918542	1292.6	TRUE	0	1	Cnot8
	chr11:57981203-57982674	305.46	FALSE	1	0	Gemin5
	chr11:57984470-57986007	1020.35	FALSE	0	0	Mrpl22
	chr11:58052486-58053120	94.93	FALSE	0	0	n/a
	chr11:58115046-58117348	746.13	TRUE	0	1	n/a
	chr11:58117685-58118429	108.57	FALSE	1	0	n/a
	chr11:58118441-58122434	3100	TRUE	3	4	Zfp692
	chr11:58135955-58137712	1094.31	TRUE	1	1	Zfp672
	chr11:58142916-58145172	1498.54	TRUE	0	1	Sh3bp5l,Zfp672
	chr11:58414656-58417236	3100	FALSE	1	0	n/a
	chr11:58680063-58681326	316.45	FALSE	1	0	2810021J22Rik
	chr11:58751281-58753093	532.28	FALSE	1	0	Rnf187
	chr11:58762019-58762740	112.73	FALSE	0	0	Hist3h2ba
	chr11:58767782-58768659	107.64	FALSE	1	0	Hist3h2a,Hist3h2bb-ps
	chr11:58790838-58792340	523.7	FALSE	0	0	Trim11
	chr11:58807627-58808418	111.3	FALSE	0	0	Obscn
	chr11:58976130-58977953	1178.5	FALSE	0	0	Iba57
	chr11:59004482-59006209	770.42	TRUE	2	1	Guk1
	chr11:59015426-59016743	336.08	TRUE	0	2	2610507I01Rik,Mrpl55
	chr11:59021034-59023320	963.1	TRUE	1	1	2310033P09Rik
	chr11:59040460-59042727	1565.3	FALSE	1	0	Arf1
	chr11:59119694-59120537	129.72	FALSE	1	0	Wnt9a
	chr11:59262717-59264722	1217.57	FALSE	0	0	Jmjd4,Snap47
	chr11:59285140-59286638	424.39	FALSE	0	0	Zfp867
	chr11:59318343-59320634	1690.4	FALSE	1	0	4933439C10Rik,Zkscan17
	chr11:59475265-59476235	134.72	FALSE	0	0	Mprip
	chr11:59600360-59601513	208.68	FALSE	1	0	Pld6
	chr11:59622439-59624409	1010.66	FALSE	2	0	Flcn,Gm16062
	chr11:59651480-59654336	2633.23	TRUE	1	1	Cops3
	chr11:59698338-59699422	211.12	FALSE	1	0	n/a
	chr11:59706534-59707544	149.65	FALSE	0	0	n/a
	chr11:59760933-59762782	1365.1	TRUE	0	1	Med9,Med9os
	chr11:59858066-59862903	3100	TRUE	6	2	Pemt
	chr11:59862967-59864253	188.78	FALSE	2	0	n/a
	chr11:59927585-59929501	689.65	FALSE	3	0	Rai1
	chr11:59952879-59953925	159.87	FALSE	0	0	Rai1
	chr11:59989540-59991058	432.76	TRUE	0	1	Rai1
	chr11:60023249-60024767	496.75	FALSE	0	0	Srebf1
	chr11:60033291-60034760	390.99	FALSE	2	0	Srebf1
	chr11:60035761-60037054	434.05	FALSE	0	0	Srebf1
	chr11:60165608-60167516	839.18	FALSE	0	0	Drc3,Tom1l2
	chr11:60223482-60227706	3100	TRUE	4	1	Atpaf2
	chr11:60228028-60233127	3100	TRUE	2	2	Atpaf2,Gid4
	chr11:60266732-60269075	1963.13	FALSE	1	0	Drg2
	chr11:60290349-60292602	486.17	FALSE	2	0	Myo15
	chr11:60348205-60349533	275.04	FALSE	1	0	n/a
	chr11:60349908-60352359	1513.21	FALSE	2	0	Alkbh5
	chr11:60510699-60515279	3100	TRUE	5	2	Llgl1
	chr11:60515420-60517347	341.75	FALSE	1	0	Llgl1
	chr11:60539616-60542837	1568.27	TRUE	3	1	Flii,Mief2,Mir5100
	chr11:60588506-60593311	3100	TRUE	2	2	Smcr8,Top3a
	chr11:60623730-60625405	550.96	TRUE	1	2	Shmt1
	chr11:60643166-60645393	2040.21	TRUE	0	1	Dhrs7b
	chr11:60655132-60656013	133.99	FALSE	1	0	Dhrs7b
	chr11:60690175-60694491	3100	TRUE	3	4	Tmem11
	chr11:60726282-60728095	504.14	TRUE	1	1	Natd1
	chr11:60736028-60737098	150.02	FALSE	0	0	Map2k3os
	chr11:60740453-60741498	177.27	TRUE	0	1	Map2k3os
	chr11:60744610-60746291	549.14	FALSE	0	0	Map2k3,Map2k3os
	chr11:60789786-60791029	220.03	FALSE	0	0	n/a
	chr11:60987487-60989515	669.31	FALSE	1	0	Usp22
	chr11:61079760-61081245	360.07	FALSE	1	0	Aldh3a2
	chr11:61174756-61176002	334.34	FALSE	1	0	Slc47a1
	chr11:61220726-61222070	316.07	FALSE	2	0	n/a
	chr11:61307184-61308584	445.32	FALSE	0	0	Mapk7
	chr11:61317866-61319280	378.33	FALSE	1	0	B9d1
	chr11:61392403-61393832	224.27	FALSE	0	0	Epn2
	chr11:61433171-61434450	207.07	FALSE	1	0	n/a
	chr11:61496803-61498348	339.08	FALSE	0	0	Fam83g,Slc5a10
	chr11:61574999-61576325	340.47	FALSE	0	0	Prpsap2
	chr11:61667486-61669043	317.4	FALSE	0	0	Ulk2
	chr11:61742899-61744499	955.77	TRUE	0	1	Akap10
	chr11:61762947-61765514	611.29	TRUE	1	1	n/a
	chr11:61765710-61766335	90.99	FALSE	0	0	n/a
	chr11:61767231-61772440	3100	TRUE	2	2	Specc1
	chr11:61889813-61890975	200.93	FALSE	1	0	Specc1
	chr11:62061810-62063380	272.14	FALSE	1	0	Adora2b
	chr11:62093977-62095850	571.37	FALSE	0	0	Ttc19,Zswim7
	chr11:62270134-62272711	772.62	FALSE	0	0	Ncor1,Pigl
	chr11:62324539-62325833	215.72	FALSE	0	0	Pigl
	chr11:62363844-62365545	646.93	FALSE	0	0	Ubb
	chr11:62415407-62417250	1213.57	FALSE	0	0	2410006H16Rik,Snord49a,Snord49b,Snord65
	chr11:62422173-62423197	163.99	FALSE	1	0	Lrrc75a
	chr11:62461430-62462799	201.57	FALSE	1	0	Lrrc75a,Mmgt2
	chr11:62519958-62521260	300.22	FALSE	1	0	n/a
	chr11:62544530-62545519	142.33	FALSE	1	0	n/a
	chr11:62569871-62571066	274.1	FALSE	0	0	n/a
	chr11:62599340-62606330	3100	TRUE	5	1	Zfp286
	chr11:62606926-62607956	140.64	FALSE	0	0	n/a
	chr11:62692428-62693937	449.29	TRUE	1	1	Tvp23b
	chr11:63346882-63347734	101.26	FALSE	0	0	n/a
	chr11:63711573-63713485	344.85	FALSE	1	0	Hs3st3b1
	chr11:63766116-63766967	128.26	FALSE	0	0	n/a
	chr11:63892129-63893499	329.35	FALSE	0	0	2810001G20Rik,Cox10
	chr11:64791459-64793360	1013.94	FALSE	0	0	Elac2
	chr11:64974133-64980999	3100	FALSE	3	0	Arhgap44
	chr11:65620039-65621535	263.47	FALSE	0	0	Zkscan6
	chr11:66830739-66832330	661.56	FALSE	1	0	n/a
	chr11:66837483-66838894	205.09	FALSE	0	0	Tmem220
	chr11:66865313-66866862	538.52	FALSE	1	0	Adprm,Sco1
	chr11:66893705-66894347	99.07	FALSE	0	0	Myh3
	chr11:67193267-67194293	163.62	FALSE	1	0	n/a
	chr11:67734994-67736557	291.52	FALSE	0	0	Usp43
	chr11:67778998-67780777	555.98	FALSE	0	0	Cfap52,Stx8
	chr11:68333165-68335450	2681.48	FALSE	1	0	Pik3r6
	chr11:68504467-68505966	417.19	FALSE	2	0	Myh10
	chr11:68665600-68667729	2060.53	FALSE	1	0	Ndel1
	chr11:68714136-68716114	2653.98	FALSE	3	0	Gm15772,Rpl26
	chr11:68780965-68781762	99.62	FALSE	2	0	Slc25a35
	chr11:68821052-68822685	915.42	FALSE	1	0	Pfas
	chr11:68825436-68826451	183.31	FALSE	1	0	n/a
	chr11:68828748-68830485	688.37	FALSE	1	0	Ctc1
	chr11:68848962-68850042	164.86	FALSE	0	0	Ctc1
	chr11:68853185-68854908	393.32	FALSE	2	0	n/a
	chr11:68858644-68859700	147	FALSE	0	0	Aurkb
	chr11:68872247-68873989	702.1	FALSE	2	0	Borcs6
	chr11:68875328-68877179	382.59	FALSE	0	0	Borcs6
	chr11:68883597-68885046	495.97	FALSE	0	0	Tmem107
	chr11:68886129-68887767	562.35	FALSE	0	0	Snord118,Tmem107
	chr11:68901375-68902569	376.85	FALSE	0	0	Vamp2
	chr11:68907594-68909568	838.95	FALSE	0	0	n/a
	chr11:68910097-68911481	221.39	FALSE	0	0	Per1
	chr11:68911882-68912823	123.5	FALSE	0	0	Per1
	chr11:68936255-68938189	334.39	FALSE	2	0	Hes7
	chr11:68946743-68948536	537.68	FALSE	1	0	Aloxe3
	chr11:69024750-69025516	115.74	FALSE	0	0	n/a
	chr11:69136342-69138790	1427.42	TRUE	1	1	Cntrob,Kcnab3,Trappc1
	chr11:69139226-69144626	3100	TRUE	2	1	Kcnab3,Trappc1
	chr11:69144978-69146325	234.48	FALSE	3	0	Kcnab3
	chr11:69153330-69154909	350.29	FALSE	1	0	Rnf227
	chr11:69207602-69215964	3100	TRUE	4	7	Cyb5d1,Kdm6b,Naa38,Tmem88
	chr11:69221660-69225612	2222.25	TRUE	3	2	Kdm6b
	chr11:69226316-69227582	251.51	TRUE	0	1	Kdm6b
	chr11:69228459-69229986	336.91	FALSE	0	0	n/a
	chr11:69230277-69234249	1278.65	TRUE	1	3	Dnah2
	chr11:69359372-69361800	613.24	TRUE	2	1	Dnah2
	chr11:69374358-69375715	345.91	TRUE	0	1	Efnb3,Wrap53
	chr11:69377400-69378586	196.19	FALSE	0	0	Wrap53
	chr11:69388503-69389398	160.18	FALSE	1	0	Wrap53
	chr11:69390297-69396477	3100	TRUE	6	7	Trp53,Wrap53
	chr11:69399451-69400226	97.94	FALSE	0	0	Trp53
	chr11:69418714-69419765	199.88	TRUE	1	1	Atp1b2
	chr11:69427113-69428123	144.12	TRUE	1	1	Shbg
	chr11:69444950-69447373	1127.85	TRUE	4	1	Fxr2
	chr11:69467831-69469231	309.14	FALSE	3	0	Mpdu1,Sox15
	chr11:69470437-69471518	193.63	FALSE	0	0	Mpdu1,Sox15
	chr11:69475101-69477465	763.67	FALSE	2	0	Cd68,Mir1934,Mpdu1
	chr11:69478281-69479989	291.52	FALSE	0	0	Cd68,Eif4a1
	chr11:69483867-69487086	3100	TRUE	0	1	Eif4a1,Senp3
	chr11:69494044-69496911	1306.44	TRUE	1	1	Senp3,Tnfsf13,Tnfsfm13
	chr11:69570960-69573570	1391.91	FALSE	0	0	Polr2a,Slc35g3
	chr11:69573659-69574484	127.4	FALSE	1	0	Slc35g3
	chr11:69579542-69580429	144.22	FALSE	0	0	Zbtb4
	chr11:69597981-69599789	1903.87	FALSE	1	0	Chrnb1,Zbtb4
	chr11:69608368-69610185	403.14	FALSE	0	0	Chrnb1,Fgf11
	chr11:69613410-69615086	647.69	FALSE	0	0	Fgf11
	chr11:69615739-69622098	3100	TRUE	10	2	Fgf11,G630025P09Rik,Tmem102
	chr11:69629958-69631254	334.78	TRUE	2	1	Spem2
	chr11:69651073-69652926	687.6	TRUE	0	1	Tmem256
	chr11:69659217-69660885	467.76	TRUE	0	1	Plscr3
	chr11:69668434-69669637	222.3	FALSE	2	0	Tnk1
	chr11:69671647-69672807	231.51	FALSE	1	0	Tnk1
	chr11:69690024-69691186	295.44	FALSE	0	0	Kctd11,Tmem95
	chr11:69692538-69693669	155.74	FALSE	1	0	Kctd11
	chr11:69693675-69695690	408.22	FALSE	0	0	Acap1,Kctd11,Mir6924
	chr11:69713810-69716270	2272.92	TRUE	0	2	2810408A11Rik,Neurl4
	chr11:69726021-69728755	2849.5	TRUE	1	1	Gps2,Neurl4
	chr11:69729017-69730011	146.98	FALSE	0	0	Eif5a,Gps2
	chr11:69732584-69736062	3093.49	TRUE	0	1	Eif5a
	chr11:69747372-69748163	90.29	FALSE	0	0	n/a
	chr11:69748429-69749586	250.98	FALSE	0	0	Ybx2
	chr11:69761141-69763102	624.27	TRUE	4	1	Slc2a4
	chr11:69778063-69780915	620.28	TRUE	1	3	Cldn7,Elp5
	chr11:69790771-69791984	142.23	FALSE	2	0	Elp5
	chr11:69792577-69795930	3100	TRUE	2	2	Ctdnep1,Elp5
	chr11:69803071-69816877	3100	TRUE	12	4	Ctdnep1,Dvl2,Gabarap,Phf23
	chr11:69818644-69820378	340.24	TRUE	2	1	Dvl2
	chr11:69821918-69822844	110.22	TRUE	0	1	Acadvl,Dvl2
	chr11:69823112-69836291	3100	TRUE	10	7	Acadvl,Dlg4,Dvl2,Mir324
	chr11:69836821-69837557	99.07	FALSE	0	0	Dlg4
	chr11:69839519-69841278	696.25	TRUE	0	1	Dlg4
	chr11:69841602-69843806	851.99	TRUE	0	1	Dlg4
	chr11:70027823-70029089	239.27	FALSE	2	0	Slc16a11
	chr11:70033803-70035203	368.44	FALSE	0	0	Slc16a13
	chr11:70041946-70044277	456.02	FALSE	0	0	Bcl6b
	chr11:70050579-70054301	1830.53	FALSE	2	0	0610010K14Rik,Alox12,Rnasek
	chr11:70222510-70224399	1326.42	TRUE	1	1	Pelp1
	chr11:70245230-70247010	719.92	TRUE	0	1	Arrb2
	chr11:70260065-70260904	124.85	FALSE	0	0	n/a
	chr11:70262754-70266759	3100	TRUE	4	4	Med11
	chr11:70273190-70273960	104.07	TRUE	0	1	Cxcl16,Zmynd15
	chr11:70322848-70324340	398.51	FALSE	3	0	Tm4sf5
	chr11:70338002-70339914	1508.85	FALSE	2	0	Psmb6
	chr11:70352994-70354289	251.35	FALSE	0	0	Pld2
	chr11:70375433-70377081	508.55	FALSE	0	0	Mink1
	chr11:70459465-70462445	2725.45	TRUE	3	1	Rnf167,Slc25a11
	chr11:70466351-70470363	1413.2	TRUE	2	1	Eno3,Pfn1
	chr11:70481462-70484191	2045.47	TRUE	0	1	Camta2,Spag7
	chr11:70495058-70496128	201.92	FALSE	2	0	Camta2
	chr11:70500299-70502043	381.9	FALSE	2	0	Camta2,Inca1
	chr11:70513046-70514798	514.11	FALSE	1	0	Inca1,Kif1c
	chr11:70576806-70578757	730.95	FALSE	2	0	Zfp3
	chr11:70657636-70658999	305.03	FALSE	0	0	Rabep1
	chr11:70781933-70786143	3100	TRUE	2	2	Nup88,Rpain
	chr11:70787135-70788219	164.12	FALSE	1	0	Rpain
	chr11:70795526-70797424	2068.57	TRUE	2	2	C1qbp,Dhx33
	chr11:70816283-70820244	3100	TRUE	5	4	Derl2,Dhx33
	chr11:70831730-70834123	2454.17	TRUE	0	1	Derl2,Mis12
	chr11:71197267-71197816	137.28	FALSE	0	0	n/a
	chr11:71563647-71564632	143.05	FALSE	0	0	Wscd1
	chr11:72019681-72021810	1079.28	FALSE	1	0	4933427D14Rik,Txndc17
	chr11:72027752-72029319	1123.3	FALSE	0	0	4930563E22Rik,Med31
	chr11:72224240-72224901	95.67	FALSE	0	0	Smtnl2
	chr11:72254008-72256033	1395.03	FALSE	1	0	Mybbp1a
	chr11:72259546-72260633	216.62	FALSE	1	0	Mybbp1a
	chr11:72389433-72390727	355.71	FALSE	1	0	n/a
	chr11:72419819-72422555	1054.82	FALSE	2	0	Ube2g1
	chr11:72502618-72504542	1869.85	FALSE	0	0	Ankfy1
	chr11:72608492-72610459	1813.89	FALSE	1	0	Cyb5d2,Zzef1
	chr11:72860590-72862174	842.91	FALSE	1	0	Ncbp3
	chr11:72950655-72952405	500.68	TRUE	0	1	Haspin,Itgae
	chr11:72982575-72983267	90.4	FALSE	0	0	P2rx5
	chr11:72989368-72991874	1673.83	TRUE	0	1	Emc6,Tax1bp3
	chr11:73010164-73015724	3100	TRUE	4	2	Ctns,Shpk
	chr11:74189800-74190563	94.65	FALSE	0	0	n/a
	chr11:74432399-74433721	245.6	FALSE	1	0	Ccdc92b
	chr11:74461855-74463951	1220.25	FALSE	0	0	Cluh
	chr11:74536687-74538540	357.36	FALSE	1	0	Pafah1b1
	chr11:74583540-74585291	1053.25	FALSE	0	0	Mettl16
	chr11:74642928-74646467	1981.79	TRUE	0	1	Mnt
	chr11:74650657-74652652	503.56	TRUE	1	1	Mnt
	chr11:74710051-74712440	1044.32	FALSE	0	0	Sgsm2,Tsr1
	chr11:74738415-74740197	643.01	FALSE	0	0	Smg6,Srr
	chr11:74983728-74984555	127.03	FALSE	0	0	Hic1
	chr11:74986039-74987692	565.05	FALSE	1	0	Mir132,Mir212
	chr11:74991498-74993003	692.97	FALSE	1	0	Dph1,Ovca2
	chr11:75003112-75004766	814.55	FALSE	1	0	Dph1
	chr11:75007851-75009332	278.59	FALSE	0	0	Rtn4rl1
	chr11:75011128-75012018	161.2	FALSE	1	0	Rtn4rl1
	chr11:75161169-75162692	734.76	FALSE	0	0	Rpa1,Smyd4
	chr11:75212990-75214476	782.71	FALSE	1	0	Smyd4
	chr11:75267499-75268820	335.05	FALSE	1	0	Wdr81
	chr11:75271289-75272224	113.96	FALSE	0	0	n/a
	chr11:75272753-75277144	3100	FALSE	3	0	Mir22,Mir22hg
	chr11:75299527-75301510	1227.63	FALSE	0	0	Prpf8
	chr11:75323183-75324863	364.96	FALSE	0	0	Prpf8,Rilp
	chr11:75344296-75346622	2040.22	FALSE	1	0	Slc43a2
	chr11:75401143-75402290	451.16	FALSE	0	0	Pitpna
	chr11:75443305-75445585	1061.02	FALSE	1	0	Inpp5k,Pitpna
	chr11:75464774-75465807	185.58	FALSE	0	0	Myo1c
	chr11:75466983-75468293	190	FALSE	0	0	Myo1c
	chr11:75491950-75494078	1381.07	FALSE	0	0	Crk
	chr11:75545557-75547567	795.15	FALSE	0	0	Ywhae
	chr11:75991746-75994090	1318.15	TRUE	2	1	Vps53
	chr11:76014961-76015825	120.44	FALSE	0	0	Fam57a
	chr11:76030508-76031799	412.87	TRUE	0	1	Dbil5,Gemin4
	chr11:76056658-76057941	379.59	TRUE	1	1	Glod4,Mrm3
	chr11:76212390-76213436	245.09	TRUE	0	1	Nxn
	chr11:76218901-76223130	3100	TRUE	5	4	Timm22
	chr11:76223496-76224964	371.01	FALSE	3	0	Timm22
	chr11:76427573-76428406	125.94	FALSE	1	0	n/a
	chr11:76436683-76437890	203.7	FALSE	1	0	n/a
	chr11:76576087-76577854	1399.2	FALSE	2	0	Gosr1
	chr11:76758429-76760146	703.05	FALSE	0	0	Blmh
	chr11:76891150-76892726	651.23	FALSE	1	0	Mir423,Nsrp1
	chr11:77029202-77030610	320.1	FALSE	1	0	Ssh2
	chr11:77161382-77162252	141.72	FALSE	0	0	Ssh2
	chr11:77300794-77308741	3100	TRUE	6	6	Ankrd13b,Git1
	chr11:77310366-77312433	628.92	TRUE	1	1	Git1
	chr11:77314527-77315615	169.02	TRUE	3	1	Git1
	chr11:77321191-77322202	166.49	TRUE	0	1	Git1,Trp53i13
	chr11:77325997-77327740	407.98	TRUE	0	1	Abhd15,Trp53i13
	chr11:77328098-77328856	111.61	TRUE	0	1	Abhd15
	chr11:77338765-77340110	296.45	FALSE	1	0	n/a
	chr11:77420067-77422244	1219.27	TRUE	3	1	Taok1
	chr11:77493338-77494309	174.43	FALSE	2	0	n/a
	chr11:77498970-77501170	511.7	FALSE	1	0	Nufip2
	chr11:77576927-77577852	131.64	FALSE	0	0	n/a
	chr11:77598520-77599567	137.75	FALSE	1	0	Myo18a
	chr11:77606318-77607676	443.43	FALSE	0	0	Myo18a
	chr11:77636049-77636782	94.25	FALSE	0	0	Myo18a
	chr11:77689936-77690945	184.54	FALSE	1	0	n/a
	chr11:77697763-77699139	252.37	FALSE	0	0	Pipox
	chr11:77706121-77708324	985.43	FALSE	2	0	Pipox
	chr11:77719985-77720853	125.21	TRUE	0	1	n/a
	chr11:77743759-77744677	111.48	FALSE	0	0	Gm11190,Sez6
	chr11:77760924-77762185	357.79	TRUE	1	1	Sez6
	chr11:77791870-77799269	3100	TRUE	5	8	Phf12,Sez6
	chr11:77844819-77846907	776.57	TRUE	0	1	Dhrs13,Dhrs13os,Phf12
	chr11:77851064-77852215	191.41	TRUE	0	1	Dhrs13,Flot2
	chr11:77893013-77894644	873.85	TRUE	2	1	Eral1
	chr11:77907456-77908910	465.3	TRUE	2	1	Fam222b
	chr11:77928291-77929672	451.01	FALSE	0	0	Fam222b
	chr11:77972412-77973085	93.59	FALSE	0	0	Traf4
	chr11:77977306-77979651	541.52	TRUE	1	1	Nek8,Traf4
	chr11:77983907-77985231	215.68	TRUE	3	1	Nek8
	chr11:77989303-78003830	3100	TRUE	14	4	Mir7653,Nek8,Rab34,Rpl23a,Snord42a,Snord42b,Snord4a,Tlcd1
	chr11:78007295-78008968	398.99	TRUE	0	1	Proca1
	chr11:78058389-78060328	1830.86	FALSE	0	0	Sdf2,Supt6
	chr11:78060876-78062237	378.86	FALSE	1	0	Sdf2
	chr11:78074471-78076131	622.58	FALSE	1	0	2610507B11Rik
	chr11:78114423-78115507	236.09	FALSE	0	0	Spag5
	chr11:78136245-78137113	109.09	FALSE	0	0	Aldoc,Spag5
	chr11:78141239-78142512	334.02	FALSE	1	0	Aldoc,Pigs
	chr11:78156357-78157821	217.76	FALSE	1	0	Pigs,Unc119
	chr11:78160720-78161556	131.02	FALSE	2	0	Unc119
	chr11:78172986-78174619	271.31	FALSE	1	0	Foxn1
	chr11:78210360-78211554	206.29	FALSE	1	0	Slc13a2,Slc13a2os
	chr11:78249224-78250001	108.28	FALSE	1	0	n/a
	chr11:78267530-78268601	189.73	FALSE	0	0	n/a
	chr11:78279269-78279931	95.5	FALSE	0	0	Slc46a1
	chr11:78310735-78312008	396.65	FALSE	1	0	Sarm1,Vtn
	chr11:78324438-78326895	1519.24	TRUE	1	1	Poldip2,Tmem199
	chr11:78346763-78351515	3100	TRUE	3	3	Ift20,Tnfaip1
	chr11:78363297-78365276	924.97	TRUE	0	1	Tmem97
	chr11:78510514-78511949	276.24	FALSE	0	0	Nlk
	chr11:78564215-78565795	528.89	FALSE	0	0	Fam58b
	chr11:78608125-78611764	3100	FALSE	3	0	n/a
	chr11:78639545-78640635	203.76	FALSE	1	0	Lyrm9
	chr11:78832556-78833368	107.72	TRUE	0	1	Ksr1
	chr11:78956356-78964522	3100	TRUE	7	2	Ksr1
	chr11:78964853-78965838	148.61	TRUE	0	1	n/a
	chr11:79005310-79006187	169.95	FALSE	1	0	n/a
	chr11:79067624-79068839	308.65	FALSE	1	0	Wsb1
	chr11:79091893-79092781	105.9	FALSE	0	0	n/a
	chr11:79152516-79153590	165.97	FALSE	1	0	Nf1
	chr11:79459498-79460180	92.07	FALSE	1	0	Rab11fip4
	chr11:79473183-79474579	322.98	FALSE	0	0	Rab11fip4
	chr11:79517467-79518453	177.32	FALSE	0	0	n/a
	chr11:79524218-79525270	142.27	FALSE	1	0	Mir193a
	chr11:79775111-79776538	555.71	FALSE	0	0	Utp6
	chr11:79805576-79807197	495.03	FALSE	0	0	Suz12
	chr11:79893683-79895140	334.23	FALSE	0	0	Crlf3
	chr11:79902190-79903769	603.92	FALSE	1	0	Atad5
	chr11:79954730-79956520	1396.19	FALSE	0	0	Tefm
	chr11:80021797-80023533	807.22	FALSE	0	0	Rhot1
	chr11:80190684-80192390	986.62	FALSE	3	0	5730455P16Rik
	chr11:80196021-80197689	951.64	FALSE	0	0	Zfp207
	chr11:80238406-80243731	3100	FALSE	4	0	Psmd11
	chr11:80290353-80291178	121.81	FALSE	0	0	Cdk5r1
	chr11:80592630-80594015	187.75	FALSE	0	0	Myo1d
	chr11:80631232-80632078	92.07	FALSE	0	0	Tmem98
	chr11:81425532-81426701	199.53	FALSE	1	0	Asic2
	chr11:82227238-82228335	156.23	FALSE	1	0	Tmem132e
	chr11:82424623-82427824	3100	FALSE	4	0	n/a
	chr11:82576967-82578804	731.17	FALSE	0	0	Cct6b,Zfp830
	chr11:82593992-82595562	661.18	FALSE	0	0	Gm11423,Lig3
	chr11:82683751-82685432	541.89	FALSE	0	0	Rad51d,Rffl
	chr11:82688877-82689917	202.23	FALSE	0	0	Rad51d
	chr11:82703363-82704700	337.65	FALSE	0	0	Fndc8,Rad51d
	chr11:82721313-82722511	223.35	FALSE	0	0	Nle1
	chr11:83104559-83106073	308.3	FALSE	0	0	AA465934,AI450353
	chr11:83111254-83113306	1102.56	FALSE	2	0	Pex12
	chr11:83115500-83117062	679.83	FALSE	0	0	Ap2b1
	chr11:83285761-83287595	464.56	FALSE	1	0	Taf15
	chr11:83566400-83568451	2802.97	FALSE	0	0	Heatr6,Wfdc21
	chr11:83754913-83756397	676.73	FALSE	0	0	Ddx52
	chr11:83777355-83778277	149.03	FALSE	1	0	Ddx52,Synrg
	chr11:83942232-83943776	378.37	FALSE	2	0	Tada2a
	chr11:84317308-84318757	673.83	FALSE	2	0	Aatf
	chr11:84326329-84327809	486.45	FALSE	1	0	Aatf
	chr11:84631301-84632293	158.63	FALSE	0	0	Mrm1
	chr11:84632422-84633591	223.43	FALSE	0	0	Dhrs11,Mrm1
	chr11:84641925-84643298	341.83	FALSE	1	0	4930502E09Rik,Dhrs11
	chr11:84682732-84685251	959.84	FALSE	0	0	Ggnbp2,Ggnbp2os
	chr11:84692788-84694253	345.3	FALSE	1	0	Myo19,Pigw
	chr11:84729008-84730673	1211.02	FALSE	0	0	Znhit3
	chr11:84952926-84954471	532.38	FALSE	0	0	Usp32
	chr11:85047749-85049330	471.11	FALSE	2	0	Appbp2,Appbp2os
	chr11:85096031-85097206	216.11	FALSE	2	0	n/a
	chr11:85124149-85125950	439.64	FALSE	1	0	Ppm1d
	chr11:85165514-85167378	783.98	FALSE	1	0	Bcas3
	chr11:86014209-86015293	198.99	FALSE	1	0	Brip1,Brip1os
	chr11:86070244-86071678	538.13	FALSE	1	0	Brip1os,Ints2
	chr11:86171235-86172342	182.59	FALSE	1	0	Med13
	chr11:86297427-86298490	197.35	FALSE	1	0	Rnft1
	chr11:86357215-86359183	1252.24	FALSE	2	0	Rps6kb1,Tubd1
	chr11:86496531-86498599	1754.85	FALSE	0	0	Ptrh2,Vmp1
	chr11:86569939-86572372	1399.53	FALSE	0	0	Cltc
	chr11:86620113-86621912	767.94	FALSE	0	0	Dhx40
	chr11:86806997-86808074	176.83	FALSE	1	0	Ypel2
	chr11:86899522-86901077	1157.07	FALSE	0	0	Smg8
	chr11:86921868-86923631	553.53	FALSE	0	0	Prr11,Ska2
	chr11:86939896-86941188	302.65	FALSE	0	0	Trim37
	chr11:87160839-87162083	341.71	FALSE	1	0	Ppm1e
	chr11:87217356-87218976	425.85	FALSE	2	0	Rad51c,Tex14
	chr11:87235749-87236876	238.88	FALSE	0	0	Tex14
	chr11:87262171-87263223	181.74	FALSE	1	0	Tex14
	chr11:87404259-87406699	2061.45	FALSE	2	0	Mtmr4,Sept4
	chr11:87408638-87409958	295.93	FALSE	0	0	Mtmr4
	chr11:87549963-87552187	1973.71	FALSE	1	0	Rnf43,Supt4a
	chr11:87576869-87578428	304.57	FALSE	0	0	Tspoap1
	chr11:87666269-87667439	229.33	FALSE	1	0	Mks1
	chr11:87800663-87801683	147.86	FALSE	0	0	Dynll2
	chr11:87840721-87841538	101.63	FALSE	2	0	n/a
	chr11:87860041-87861996	814.33	FALSE	1	0	Srsf1
	chr11:87900335-87901028	95.59	FALSE	0	0	n/a
	chr11:88016963-88018630	834.11	FALSE	0	0	Mrps23
	chr11:88120997-88122084	186.52	FALSE	1	0	n/a
	chr11:88325963-88326628	100.5	FALSE	0	0	Msi2
	chr11:88395821-88397877	1525.78	FALSE	1	0	Msi2
	chr11:88550890-88552039	203.55	FALSE	2	0	Msi2
	chr11:88689338-88690467	219.79	FALSE	3	0	n/a
	chr11:88724879-88726973	937.97	FALSE	2	0	4930556N13Rik,Akap1
	chr11:88792731-88793551	151.67	FALSE	0	0	Scpep1,Scpep1os
	chr11:88834742-88835926	270.26	FALSE	0	0	2210409E12Rik,Coil
	chr11:88860178-88861217	178.46	FALSE	0	0	Trim25
	chr11:88921191-88922860	696.54	FALSE	0	0	Dgke,Dgkeos
	chr11:90498599-90500399	1048.74	FALSE	0	0	Cox11,Stxbp4
	chr11:91613545-91614569	193.46	FALSE	2	0	n/a
	chr11:93672206-93674539	2271.71	FALSE	2	0	n/a
	chr11:93745834-93748702	1992.87	FALSE	0	0	Mbtd1,Utp18
	chr11:93816357-93817608	261.07	FALSE	0	0	Nme2
	chr11:93828705-93830427	1237.03	FALSE	1	0	Nme1
	chr11:93856242-93858109	960.93	FALSE	0	0	Spag9
	chr11:94021564-94022382	106.73	FALSE	1	0	n/a
	chr11:94071735-94073022	290.88	FALSE	0	0	Tob1
	chr11:94138044-94138853	119.13	FALSE	0	0	n/a
	chr11:94182314-94184227	917.89	FALSE	1	0	Luc7l3
	chr11:94188635-94190291	871.88	FALSE	0	0	Ankrd40
	chr11:94409894-94411181	217.1	FALSE	0	0	Rsad1
	chr11:94490468-94492018	545.62	FALSE	2	0	Lrrc59
	chr11:94514289-94516005	1446.42	FALSE	0	0	Eme1,Mrpl27
	chr11:94537964-94539580	322.93	FALSE	2	0	Xylt2
	chr11:94802851-94804281	247.26	FALSE	1	0	Col1a1
	chr11:94818732-94819796	191.15	FALSE	0	0	n/a
	chr11:94839846-94840965	209.75	TRUE	0	1	n/a
	chr11:94850413-94852465	633.29	TRUE	1	1	Ppp1r9b
	chr11:94854134-94855008	118.72	FALSE	0	0	Ppp1r9b
	chr11:94901767-94904094	559.06	FALSE	0	0	Pdk2
	chr11:94937041-94938706	248.09	FALSE	0	0	Itga3
	chr11:95170269-95173450	2245.9	FALSE	0	0	Gm11520,Kat7
	chr11:95197639-95199124	271.71	FALSE	1	0	Fam117a
	chr11:95245091-95246987	2598.83	TRUE	1	1	Slc35b1
	chr11:95274681-95276673	993.51	FALSE	0	0	Spop
	chr11:95375122-95376926	267.38	TRUE	1	1	Nxph3
	chr11:95446758-95448385	397.26	TRUE	1	1	Ngfr
	chr11:95482600-95483668	178.58	TRUE	0	1	n/a
	chr11:95510019-95510941	126.72	TRUE	1	1	n/a
	chr11:95523699-95531332	3100	TRUE	8	3	Phb
	chr11:95573098-95574758	519.34	FALSE	0	0	Zfp652os
	chr11:95685347-95686065	119.01	FALSE	0	0	Phospho1
	chr11:95702952-95704031	182.25	TRUE	1	1	Abi3,Gngt2
	chr11:95714709-95722116	3100	TRUE	8	2	4833417C18Rik
	chr11:95736261-95738379	2444.45	TRUE	0	1	B4galnt2
	chr11:95823914-95825374	598.41	FALSE	1	0	Igf2bp1,Mir3063
	chr11:95841867-95843160	257.94	FALSE	0	0	Igf2bp1
	chr11:95843471-95844645	228.46	FALSE	0	0	Igf2bp1
	chr11:95867576-95869269	460.97	FALSE	0	0	Igf2bp1
	chr11:95894937-95897261	1208.17	FALSE	0	0	Snf8
	chr11:95925406-95927618	1583.75	TRUE	1	1	Ube2z
[truncated: 11,104 more rows]

## Sheet: S1C - By gene
	Table S1C. Characteristics of genes related to the Ronin ChIA-PET analyses presented in this study.
	All RefSeq mouse gene IDs were retrieved from the genome NCBI37/mm9 assembly and matched to their MGI symbols. All human genes were converted to mouse genes according to the MGI database. Target and anchor genes are defined as those having any part of the gene within 1 kb of a binding peak. mm9, mus musculus genome assembly 9; MGI, mouse genome informatics; n/a, not applicable.
	NCBI37/mm9 gene	MGI symbol	Mapped human gene	Chromosome number	Ronin target (within 1 kb of peak)	Ronin anchor gene (within 1 kb of peak)
	NM_144886	Exosc2	EXOSC2	2	True	True
	NM_001031667	Gsk3a	GSK3A	7	True	True
	NR_028586	Gm11978	n/a	11	False	False
	NM_001110253	Fyco1	FYCO1	9	True	True
	NM_148925	Fyco1	FYCO1	9	True	True
	NM_001347626	Hmbox1	HMBOX1	14	True	True
	NM_001128597	Gpank1	GPANK1	17	True	True
	NM_033573	Prcc	PRCC	3	True	True
	NM_001253731	Ints9	INTS9	14	True	True
	NM_001303445	Csnk2b	CSNK2B	17	True	True
	NM_009975	Csnk2b	CSNK2B	17	True	True
	NM_001033434	Gm884	n/a	11	False	False
	NM_001081387	Ctcfl	CTCFL	2	False	False
	NM_001205070	Josd2	JOSD2	7	True	True
	NM_001308374	Sema4f	SEMA4F	6	True	False
	NM_001025296	Dffa	DFFA	4	True	True
	NM_029885	Gabpb2	GABPB2	3	True	True
	NM_026562	Cntd1	CNTD1	11	True	True
	NR_152788	Nbr1	NBR1	11	True	True
	NM_019704	Tmem115	n/a	9	True	True
	NM_172142	Nfkbid	NFKBID	7	True	True
	NM_026591	Mrpl24	MRPL24	3	True	True
	NM_026618	Coa3	COA3	11	True	True
	NM_001303446	Csnk2b	CSNK2B	17	True	True
	NR_102304	D830026I12Rik	n/a	6	False	False
	NR_102305	D830026I12Rik	n/a	6	False	False
	NM_001170433	Ppfibp1	PPFIBP1	6	False	False
	NM_173449	Pp2d1	PP2D1	17	False	False
	NR_040318	2500004C02Rik	n/a	2	True	False
	NR_033215	3000002C10Rik	n/a	9	True	True
	NR_015555	4933404O12Rik	n/a	5	True	True
	NR_155267	Gm17753	n/a	15	True	False
	NM_145524	Mettl8	METTL8	2	True	True
	NR_037683	Snord42b	n/a	11	True	True
	NM_027919	Tha1	n/a	11	True	True
	NM_001162918	Ccdc90b	CCDC90B	7	True	True
	NM_026592	B230118H07Rik	C11orf74	2	True	False
	NM_146202	Zfp768	ZNF768	7	True	True
	NM_001347640	Tial1	TIAL1	7	True	True
	NM_009383	Tial1	TIAL1	7	True	True
	NM_145421	Abhd17a	ABHD17A	10	True	True
	NM_001359837	Nfxl1	NFXL1	5	True	False
	NM_001356983	Tmem129	TMEM129	5	True	True
	NM_001110201	Yif1b	YIF1B	7	True	True
	NM_001290639	Dab2ip	DAB2IP	2	True	False
	NM_001355184	Erp44	ERP44	4	True	True
	NM_029572	Erp44	ERP44	4	True	True
	NM_183148	Iffo2	IFFO2	4	True	False
	NM_001165980	Dcaf17	DCAF17	2	True	True
	NM_030694	Ifitm2	IFITM2	7	True	False
	NM_144851	Senp1	SENP1	15	True	False
	NM_020013	Fgf21	FGF21	7	True	True
	NM_001281977	Invs	INVS	4	True	True
	NM_001311124	Celf5	CELF5	10	True	True
	NM_001346527	Slc25a41	SLC25A41	17	True	True
	NM_001362169	Fam168a	FAM168A	7	True	True
	NM_152800	Tor2a	TOR2A	2	True	True
	NM_001168292	R3hdm2	R3HDM2	10	True	False
	NM_001110100	Banp	BANP	8	True	True
	NM_029868	Gpbp1l1	GPBP1L1	4	True	True
	NM_178378	Iqcg	IQCG	16	True	False
	NM_010261	Rabac1	RABAC1	7	True	True
	NM_001331013	Zfand1	ZFAND1	3	True	False
	NM_027049	1700008O03Rik	C19orf81	7	True	True
	NM_001039939	Asxl1	ASXL1	2	True	False
	NM_001163488	Pfkm	PFKM	15	True	False
	NM_001357152	Crtc2	CRTC2	3	True	True
	NM_001359153	Atxn2	ATXN2	5	True	False
	NM_001291039	Cds2	CDS2	2	True	False
	NM_001360907	Nfkbid	NFKBID	7	True	True
	NM_138603	Ccdc22	CCDC22	20	True	True
	NM_010192	Fem1a	FEM1A	17	True	True
	NM_001356455	Thrap3	THRAP3	4	True	True
	NM_001010836	Ppp1r13l	PPP1R13L	7	True	True
	NM_010062	Dnase2a	DNASE2	8	True	False
	NM_009553	Zscan2	ZSCAN2	7	True	True
	NM_001291125	Phf23	PHF23	11	True	True
	NM_026490	Mrpl19	MRPL19	6	True	False
	NM_172477	Dennd2a	DENND2A	6	True	False
	NM_010028	Ddx3x	DDX3X	20	True	False
	NM_013718	Trappc3	TRAPPC3	4	True	True
	NM_134009	Ncln	NCLN	10	True	True
	NM_001357230	Nutf2	NUTF2	8	True	True
	NM_001040435	Tacc3	TACC3	5	True	True
	NM_001164600	Puf60	PUF60	15	True	True
	NM_133691	Puf60	PUF60	15	True	True
	NM_001362368	Lamtor2	LAMTOR2	3	True	True
	NM_007749	Cox7c	n/a	13	True	True
	NM_001326594	Usp5	USP5	6	True	True
	NM_026554	Ncbp2	NCBP2	16	True	False
	NM_001253844	Prpf19	PRPF19	19	True	True
	NM_028737	4931406B18Rik	n/a	7	False	False
	NR_153820	Chrna1os	n/a	2	False	False
	NR_029752	Mir129-2	n/a	2	False	False
	NR_106139	Mir129b	n/a	2	False	False
	NR_039590	Mir5128	n/a	2	False	False
	NR_105940	Mir6974	n/a	17	False	False
	NR_106157	Mir7686	n/a	7	False	False
	NM_001038660	Slc7a15	n/a	12	False	False
	NM_001081983	Tmsb15b1	n/a	20	False	False
	NM_207267	Tmsb15l	n/a	20	False	False
	NM_027614	Wdr20rt	n/a	12	False	False
	NM_001177527	Zfp964	n/a	8	False	False
	NR_122039	Tsc22d3	TSC22D3	20	False	False
	NM_139197	Gbgt1	GBGT1	2	False	False
	NM_027864	Galnt14	GALNT14	17	False	False
	NM_001360875	Pla2g2f	PLA2G2F	4	False	False
	NM_001177323	Sept6	SEPT6	20	False	False
	NM_016873	Wisp2	WISP2	2	False	False
	NM_001242368	F10	F10	8	False	False
	NM_001291268	Hnf1b	HNF1B	11	False	False
	NM_001313958	Krt16	KRT16	11	False	False
	NM_008280	Lipc	LIPC	9	False	False
	NM_001271018	Calcoco2	n/a	11	False	False
	NM_001286037	Ncf1	NCF1	5	False	False
	NM_025583	Ctrb1	CTRB2	8	False	False
	NM_001081110	Cd8a	CD8A	6	False	False
	NM_001271005	H2-T-ps	HLA-E	17	False	False
	NM_010398	H2-T23	HLA-E	17	False	False
	NM_134029	Nt5m	NT5M	11	False	False
	NM_008039	Fpr2	FPR2	17	False	False
	NM_001282071	Sftpb	SFTPB	6	False	False
	NR_153764	Gng5-ps	GNG5	16	False	False
	NM_001277265	Tbxa2r	TBXA2R	10	False	False
	NM_001358512	Tbxa2r	TBXA2R	10	False	False
	NM_001253679	Slc7a7	SLC7A7	14	False	False
	NM_011405	Slc7a7	SLC7A7	14	False	False
	NR_027897	0610012G03Rik	n/a	16	True	False
	NR_028298	2610306M01Rik	n/a	6	True	True
	NM_028314	2700097O09Rik	n/a	12	True	False
	NR_015510	4632427E13Rik	n/a	7	True	True
	NR_152231	4930592C13Rik	n/a	3	True	False
	NR_040492	6720483E21Rik	n/a	1	True	False
	NR_045696	9330133O14Rik	n/a	8	True	False
	NR_131150	A430046D13Rik	n/a	10	True	True
	NR_040660	A730063M14Rik	n/a	10	True	False
	NM_001347367	Adgrl3	ADGRL3	5	True	False
	NM_198296	Armh3	ARMH3	19	True	True
	NM_138597	Atp5o	ATP5PO	16	True	True
	NM_001356315	Ccdc163	n/a	4	True	True
	NM_026789	Cfap57	CFAP57	4	True	True
	NM_001252459	Cyfip2	CYFIP2	11	True	False
	NM_001167746	Dnah17	DNAH17	11	True	True
	NM_026456	Eloc	ELOC	1	True	True
	NM_001357661	Fcor	n/a	8	True	True
	NR_045069	Gm16576	n/a	15	True	False
	NR_108026	Gm16740	n/a	3	True	True
	NR_037666	Gm16861	n/a	16	True	True
	NR_028426	Gm5129	n/a	5	True	False
	NR_045157	Gm7008	n/a	12	True	False
	NM_026686	Mettl26	METTL26	17	True	True
	NR_035459	Mir1938	n/a	12	True	False
	NR_105912	Mir6947	n/a	14	True	False
	NR_106191	Mir8111	n/a	8	True	True
	NM_008095	Nipsnap2	NIPSNAP2	5	True	False
	NR_045289	Rab26os	n/a	17	True	True
	NM_026055	Rpl39	RPL39	20	True	True
	NM_001085407	Sdccag3	ENTR1	2	True	True
	NM_001362202	Slc22a21	n/a	11	True	False
	NR_002172	Snord15a	n/a	7	True	True
	NR_028128	Snord68	n/a	8	True	False
	NM_001348254	Twnk	TWNK	19	True	True
	NM_026031	Utp11	UTP11	4	True	True
	NM_001167750	Vps50	VPS50	6	True	True
	NM_021307	Zfp112	ZNF112	7	True	True
	NM_001048204	Zfp455	n/a	13	True	True
	NM_001199321	Zfp94	n/a	7	True	True
	NM_172738	Zfp954	n/a	7	True	True
	NM_001311112	Ccdc126	CCDC126	6	True	True
	NM_001253890	Prkar1b	PRKAR1B	5	True	False
	NM_001359099	Prkar1b	PRKAR1B	5	True	False
	NM_025614	Rwdd1	RWDD1	10	True	False
	NM_001198789	Ccpg1os	C15orf65	9	True	False
	NM_001357514	Serpini1	SERPINI1	3	True	False
	NM_001324531	Rab3d	RAB3D	9	True	False
	NM_001271447	Enox2	ENOX2	20	True	False
	NM_001357390	Sdccag8	SDCCAG8	1	True	True
	NM_013562	Ifrd1	IFRD1	12	True	False
	NM_145958	Kbtbd2	KBTBD2	6	True	False
	NM_001163662	Nucb1	NUCB1	7	True	True
	NM_001347334	Capn15	CAPN15	17	True	True
	NR_151779	Capn15	CAPN15	17	True	True
	NM_173038	Tbcel	TBCEL	9	True	False
	NM_001362139	Zfp324	ZNF324	7	True	True
	NM_007865	Dll1	DLL1	17	True	False
	NM_133880	Pafah2	PAFAH2	4	True	True
	NM_178595	Ptrh1	PTRH1	2	True	True
	NM_172705	Phf13	PHF13	4	True	True
	NM_001045555	Tulp2	TULP2	7	True	True
	NM_133732	4931406C07Rik	C11orf54	9	True	False
	NM_001110268	Vegfa	VEGFA	17	True	False
	NM_177471	Ccdc69	n/a	11	True	False
	NM_001168230	Morf4l2	MORF4L2	20	True	False
	NM_177687	Crebl2	CREBL2	6	True	False
	NM_030729	Nckipsd	NCKIPSD	9	True	False
	NM_001009981	Slc10a7	SLC10A7	8	True	False
	NM_001357169	Gmppa	GMPPA	1	True	True
	NM_024282	Desi2	DESI2	1	True	True
	NM_001013441	Ric8b	RIC8B	10	True	True
	NM_001164177	Psmd10	PSMD10	20	True	False
	NM_001359461	Fam53a	FAM53A	5	True	True
	NM_138602	Praf2	PRAF2	20	True	True
	NM_001326566	Zfp354a	ZNF354A	11	True	True
	NM_001347495	Zfp354a	ZNF354A	11	True	True
	NM_029494	Rab30	RAB30	7	True	True
	NM_001357037	Rhbdd2	RHBDD2	5	True	True
	NM_030215	Wrnip1	WRNIP1	13	True	False
	NM_001357666	Yif1b	YIF1B	7	True	True
	NM_001316675	Mdh1	MDH1	11	True	False
	NM_053272	Dhcr24	DHCR24	4	True	False
	NM_001160359	A130010J15Rik	C1orf74	1	True	False
	NM_001160360	A130010J15Rik	C1orf74	1	True	False
	NM_174875	Atg4a	ATG4A	20	True	False
	NM_001163310	Rit1	RIT1	3	True	False
	NM_026855	Arv1	ARV1	8	True	False
	NM_138677	Edem1	EDEM1	6	True	False
	NM_001357355	Ttc13	TTC13	8	True	False
	NM_001290776	Txlng	TXLNG	20	True	False
	NM_145598	Nxnl1	NXNL1	8	True	True
	NM_001159497	Ppm1b	PPM1B	17	True	False
	NM_029649	Tmem101	TMEM101	11	True	False
	NM_001007577	Tceanc	TCEANC	20	True	False
	NM_001037940	Dnajb6	DNAJB6	5	True	False
	NM_175324	Acad11	ACAD11	9	True	False
	NM_008122	Gjc1	GJC1	11	True	False
	NM_172914	Ccdc113	CCDC113	8	True	False
	NM_198417	Zfp607b	ZNF780A	7	True	True
	NM_028048	Slc25a35	SLC25A35	11	True	False
	NM_175029	Atg4c	ATG4C	4	True	True
	NR_152827	Pnpla6	PNPLA6	8	True	True
	NM_001276358	Kcnip2	KCNIP2	19	True	True
	NM_031249	Cstf2t	CSTF2T	19	True	False
	NM_026086	Nanp	NANP	2	True	False
	NM_028829	Paqr8	PAQR8	1	True	False
	NM_026192	Calcoco1	CALCOCO1	15	True	True
	NM_172824	Ccdc14	CCDC14	16	True	False
	NM_133754	Fblim1	FBLIM1	4	True	False
	NM_001360548	Actn4	ACTN4	7	True	False
	NM_001037756	Brms1l	BRMS1L	12	True	True
	NM_181593	Itpkc	ITPKC	7	True	False
	NM_013706	Cd52	n/a	4	True	False
	NM_008385	Inpp5b	INPP5B	4	True	True
	NM_033526	Ubqln4	UBQLN4	3	True	True
	NM_030561	BC004004	C6orf89	17	True	False
	NM_001290528	Map3k10	MAP3K10	7	True	True
	NM_145425	Wdpcp	WDPCP	11	True	False
	NM_001037916	Ccdc17	CCDC17	4	True	True
	NM_134142	Tmem109	TMEM109	19	True	True
	NM_008600	Mip	MIP	10	True	False
	NM_001362704	Tmem127	TMEM127	2	True	True
	NM_001001447	Zscan22	ZSCAN22	7	True	True
	NM_008713	Nos3	NOS3	5	True	True
	NM_007669	Cdkn1a	CDKN1A	17	True	False
	NM_017393	Clpp	CLPP	17	True	True
	NM_153541	Zbtb8b	ZBTB8B	4	True	False
	NM_001356465	Serinc2	SERINC2	4	True	False
	NM_001037758	Btrc	BTRC	19	True	True
	NM_001347428	Wdr20	WDR20	12	True	False
	NM_027149	Wdr20	WDR20	12	True	False
	NM_001039509	Pnkd	PNKD	1	True	True
	NM_145832	Slc35c1	SLC35C1	2	True	False
	NM_001163283	Zbtb5	ZBTB5	4	True	False
	NM_177460	Parp16	PARP16	9	True	False
	NM_001033537	Pgap3	PGAP3	11	True	False
	NM_001357256	4933405L10Rik	C16orf86	8	True	True
	NM_001114328	Ccpg1	CCPG1	9	True	False
	NM_025348	Ndufa3	NDUFA3	7	True	True
	NM_027354	Poc1a	POC1A	9	True	False
	NM_009800	Car11	CA11	7	True	True
	NM_019459	Nphs1	NPHS1	7	True	False
	NR_153759	Acer3	ACER3	7	True	False
	NM_001109905	Stau1	STAU1	2	True	True
	NM_011827	Hcst	HCST	7	True	True
	NM_001355381	Zranb2	n/a	3	True	False
	NM_001291859	Rhoc	RHOC	3	True	False
	NM_026815	Upk1a	UPK1A	7	True	True
	NM_019745	Pdcd10	PDCD10	3	True	False
	NM_016673	Cntfr	CNTFR	4	True	False
	NM_023065	Ifi30	IFI30	8	True	False
	NM_025380	Eef1e1	EEF1E1	13	True	False
	NM_008175	Grn	GRN	11	True	False
	NM_001033162	Shcbp1l	SHCBP1L	1	True	False
	NM_026999	Zfp688	ZNF688	7	True	False
	NM_001190733	Dcun1d4	DCUN1D4	5	True	False
	NM_030201	Hspa13	HSPA13	16	True	False
	NM_011773	Slc30a3	SLC30A3	5	True	True
	NM_001040106	Aak1	AAK1	6	True	True
	NM_172054	Txndc9	TXNDC9	1	True	True
	NR_155454	Zranb1	ZRANB1	7	True	False
	NM_001358860	Zfp14	ZFP14	7	True	True
	NM_001082484	Snx27	SNX27	3	True	True
	NM_001161797	Phactr4	PHACTR4	4	True	True
	NM_001252220	Nbr1	NBR1	11	True	True
	NM_011439	Sox13	SOX13	1	True	False
	NM_175530	Fbxo46	FBXO46	7	True	True
	NM_022024	Gmfg	GMFG	7	True	False
	NM_001142792	Tmem150b	TMEM150B	7	True	True
	NM_019953	Cnpy2	CNPY2	10	True	True
	NM_172624	Dpp9	DPP9	17	True	True
	NM_145557	9430015G10Rik	C1orf159	4	True	True
	NM_001311098	Iqch	IQCH	9	True	False
	NM_025692	Uba5	UBA5	9	True	False
	NM_001311142	Dzip1l	DZIP1L	9	True	True
	NM_028258	Dzip1l	DZIP1L	9	True	True
	NM_008260	Foxa3	FOXA3	7	True	True
	NM_001033433	Tmem102	TMEM102	11	True	True
	NM_027472	5730455P16Rik	C17orf75	11	True	False
	NM_001359133	Cdkn2aip	CDKN2AIP	8	True	False
	NM_027892	Ppp1r12a	PPP1R12A	10	True	False
	NM_025962	Mmachc	MMACHC	4	True	True
	NR_045575	Mtfr1	MTFR1	3	True	True
	NM_001356295	Mtfr1	MTFR1	3	True	True
	NM_001013377	Arhgef39	ARHGEF39	4	True	False
	NM_148934	Tpgs1	TPGS1	10	True	True
	NM_001290563	Ttc16	TTC16	2	True	True
	NM_001134465	Dennd6a	DENND6A	14	True	False
	NM_001146308	Dbnl	DBNL	11	True	False
	NM_001290783	Wdr13	WDR13	20	True	False
	NM_001164614	Ccdc159	CCDC159	9	True	True
	NR_110346	Sh2b1	SH2B1	7	True	True
	NM_177876	Vps37b	VPS37B	5	True	False
	NM_001252525	Cpeb1	CPEB1	7	True	False
	NM_001198949	Ralbp1	RALBP1	17	True	False
	NM_001081056	Xpot	XPOT	10	True	True
	NM_019546	Prodh2	PRODH2	7	True	True
	NM_175178	Aifm3	AIFM3	16	True	True
	NM_007879	Drg1	DRG1	11	True	True
	NM_011242	Rasgrp2	RASGRP2	19	True	True
	NM_146001	Hip1	HIP1	5	True	False
	NM_001008425	Thoc6	THOC6	17	True	True
	NM_181821	Hcfc1r1	HCFC1R1	17	True	True
	NM_031869	Prkab1	PRKAB1	5	True	False
	NM_011251	Rbm6	RBM6	9	True	True
	NM_001085355	Arid1b	ARID1B	17	True	False
	NM_008889	Ppp1r14b	PPP1R14B	19	True	True
	NM_025982	Tspan31	TSPAN31	10	True	False
	NM_001166432	Hnrnpf	HNRNPF	6	True	True
	NM_001190473	Dapk3	DAPK3	10	True	True
	NM_007828	Dapk3	DAPK3	10	True	True
	NM_001205345	Sun2	SUN2	15	True	False
	NM_021556	Mrps30	MRPS30	13	True	False
	NM_001161854	Csde1	CSDE1	3	True	False
	NM_001081267	Rsf1	RSF1	7	True	False
	NM_144824	Wrap53	WRAP53	11	True	True
	NM_028047	Smg9	SMG9	7	True	False
	NM_001159284	Smtn	SMTN	11	True	False
	NM_001357323	Aagab	AAGAB	9	True	False
	NM_001253847	Cbll1	CBLL1	12	True	True
	NM_001005419	Ado	ADO	10	True	True
	NM_001305980	Diaph1	DIAPH1	18	True	True
	NM_001359261	Hnrnph3	HNRNPH3	10	True	True
	NM_016860	Actr1a	ACTR1A	19	True	True
	NM_019983	Rabgef1	RABGEF1	5	True	False
	NM_001081214	Pprc1	PPRC1	19	True	True
	NM_001081177	Kif13b	KIF13B	14	True	True
	NM_172578	Mis18bp1	MIS18BP1	12	True	False
	NM_175009	Eny2	ENY2	15	True	True
	NM_001356290	Taf8	TAF8	17	True	True
	NM_009191	Clpb	CLPB	7	True	True
	NM_001305003	Rab5c	RAB5C	11	True	True
	NM_145938	Rpp40	RPP40	13	True	False
	NM_001168488	Men1	MEN1	19	True	True
	NM_001168489	Men1	MEN1	19	True	True
	NM_008583	Men1	MEN1	19	True	True
	NM_009764	Brca1	BRCA1	11	True	True
	NM_198613	Ap2s1	AP2S1	7	True	True
	NM_001304773	Pex26	PEX26	6	True	True
	NM_001290364	Aifm1	AIFM1	20	True	False
	NM_025304	Lcmt1	LCMT1	7	True	True
	NM_001198872	Dync1i2	n/a	2	True	True
	NM_010064	Dync1i2	n/a	2	True	True
	NM_011284	Rpa2	RPA2	4	True	False
	NM_001146176	Max	MAX	12	True	True
	NM_001357229	Nutf2	NUTF2	8	True	True
	NM_001361993	Med24	MED24	11	True	True
	NM_001361994	Med24	MED24	11	True	True
	NM_020009	Mtor	MTOR	4	True	False
	NM_001252682	Dhx30	DHX30	9	True	True
	NM_029532	Snrnp35	SNRNP35	5	True	False
	NM_146089	Haus1	HAUS1	18	True	True
	NM_001163713	Tufm	TUFM	7	True	True
	NM_024199	Cstf1	CSTF1	2	True	False
	NM_145396	Tbl3	TBL3	17	True	False
	NM_173180	Pmpca	PMPCA	2	True	True
	NM_001163478	Rabggtb	RABGGTB	3	True	False
	NM_198303	Eif5b	EIF5B	1	True	True
	NM_001190444	Aamp	AAMP	1	True	True
	NM_001363463	Sepsecs	SEPSECS	5	True	False
	NM_025296	Ciao1	CIAO1	2	True	True
	NM_001290303	Nrde2	NRDE2	12	True	True
	NM_026784	Pmvk	PMVK	3	True	True
	NM_007949	Ercc2	ERCC2	7	True	True
	NM_001080981	Ddx23	DDX23	15	True	True
	NM_001130484	Rpl35a	RPL35A	16	True	False
	NM_001130485	Rpl35a	RPL35A	16	True	False
	NM_021338	Rpl35a	RPL35A	16	True	False
	NM_012052	Rps3	RPS3	7	True	True
	NM_138656	Mvd	MVD	8	True	False
	NM_025648	Farsa	FARSA	8	True	True
	NM_207523	Rpl23a	n/a	11	True	True
	NR_040481	1600019K03Rik	n/a	16	False	False
	NR_045900	1700006H21Rik	n/a	13	False	False
	NR_033784	1700041C23Rik	n/a	9	False	False
	NR_040675	1700095B10Rik	n/a	5	False	False
	NR_045904	2310008N11Rik	n/a	8	False	False
	NR_045888	3200001D21Rik	n/a	12	False	False
	NR_040729	4930430J02Rik	n/a	9	False	False
	NR_040747	4930442J19Rik	n/a	2	False	False
	NM_029228	4930564D02Rik	n/a	3	False	False
	NR_130987	4930595D18Rik	n/a	12	False	False
	NR_045736	4930597G03Rik	n/a	14	False	False
	NR_040454	4933417E11Rik	n/a	1	False	False
	NR_027890	5031426D15Rik	n/a	2	False	False
	NM_177913	A430089I19Rik	n/a	5	False	False
	NM_177913	A430089I19Rik	n/a	5	False	False
	NM_001277340	Aldoart2	n/a	12	False	False
	NM_001024848	Apol7b	n/a	15	False	False
	NM_001145015	Arhgap40	ARHGAP40	2	False	False
	NM_198667	BC061212	n/a	5	False	False
	NM_198667	BC061212	n/a	5	False	False
	NM_028491	Cabcoco1	CABCOCO1	10	False	False
	NR_131933	D5Ertd615e	n/a	5	False	False
	NR_073535	Gm10364	n/a	14	False	False
	NM_001256501	Gm10408	n/a	14	False	False
	NM_001256501	Gm10408	n/a	14	False	False
	NM_001256501	Gm10408	n/a	14	False	False
	NR_040563	Gm10560	n/a	4	False	False
	NR_033472	Gm10768	n/a	19	False	False
	NR_045873	Gm11201	n/a	11	False	False
	NR_033523	Gm11517	n/a	11	False	False
	NR_152196	Gm14762	n/a	20	False	False
	NR_038017	Gm15915	n/a	10	False	False
	NR_153822	Gm20052	n/a	5	False	False
	NR_037973	Gm20597	n/a	10	False	False
	NR_152201	Gm4311	n/a	19	False	False
	NM_001270457	Gm7978	n/a	5	False	False
	NM_001270457	Gm7978	n/a	5	False	False
	NR_131976	LOC100125594	n/a	2	False	False
	NM_001195767	Lrrc74a	LRRC74A	12	False	False
	NR_035452	Mir1931	n/a	10	False	False
	NR_029589	Mir202	n/a	7	False	False
	NR_105868	Mir6903	n/a	1	False	False
	NR_106049	Mir7081	n/a	9	False	False
	NR_106198	Mir8118	n/a	4	False	False
	NM_207539	Mrgprb8	n/a	7	False	False
	NM_001081445	Ncam1	NCAM1	9	False	False
	NM_198658	Nr1h5	n/a	3	False	False
	NM_001011532	Olfr1037	n/a	2	False	False
	NM_001011777	Olfr1042	n/a	2	False	False
	NM_207157	Olfr1333	n/a	4	False	False
	NM_001081301	Olfr455	n/a	6	False	False
	NM_146356	Olfr521	n/a	7	False	False
	NM_146282	Olfr846	n/a	9	False	False
	NM_001039688	Rhox4a	n/a	20	False	False
	NM_021300	Rhox4b	n/a	20	False	False
	NM_001039695	Rhox4d	n/a	20	False	False
	NM_201236	Rhox4e	n/a	20	False	False
	NM_001039696	Rhox4f	n/a	20	False	False
	NM_183216	Scd4	n/a	19	False	False
	NM_023219	Slc5a4b	n/a	10	False	False
	NM_027780	Slc6a19os	n/a	13	False	False
	NR_073523	Slfn10-ps	n/a	11	False	False
	NR_002851	Snord82	n/a	1	False	False
	NR_131195	Ttc39aos1	n/a	4	False	False
	NM_010089	Usp17lc	n/a	7	False	False
	NM_080459	Strc	STRC	2	False	False
	NM_009627	Adm	ADM	7	False	False
	NM_001356307	Lmo3	n/a	6	False	False
	NM_029303	Pfn3	PFN3	13	False	False
	NM_001362148	Tarm1	TARM1	7	False	False
	NM_026571	Lhfpl5	LHFPL5	17	False	False
	NM_145493	Cplx4	CPLX4	18	False	False
	NM_007406	Adcy7	ADCY7	8	False	False
	NM_001242558	Ncoa6	n/a	2	False	False
	NM_001271497	Il15ra	IL15RA	2	False	False
	NM_008358	Il15ra	IL15RA	2	False	False
	NM_030701	Hcar2	HCAR2	5	False	False
	NM_201643	Ugt1a5	UGT1A4	1	False	False
	NM_001271353	Cbs	CBS	17	False	False
	NR_153366	Gsap	GSAP	5	False	False
	NM_183160	Tmem252	TMEM252	19	False	False
	NM_001134383	Iqsec1	IQSEC1	6	False	False
	NM_028593	Cybrd1	CYBRD1	2	False	False
	NM_001356604	Batf2	BATF2	19	False	False
	NM_001361501	Aif1	AIF1	17	False	False
	NM_001311097	Sema6a	SEMA6A	18	False	False
	NM_018744	Sema6a	SEMA6A	18	False	False
	NM_001077353	Gsta3	GSTA3	1	False	False
	NM_177723	Vsig8	VSIG8	1	False	False
	NM_001145403	Kcnt1	KCNT1	2	False	False
	NM_001146196	Scin	SCIN	12	False	False
	NM_001204959	Retn	RETN	8	False	False
	NM_001252070	Dnah7a	DNAH7	1	False	False
	NM_001363076	Cobll1	COBLL1	2	False	False
	NM_023868	Ryr2	RYR2	13	False	False
	NM_001081063	Prss55	PRSS55	14	False	False
	NM_001270537	Bin2	BIN2	15	False	False
	NM_053156	Allc	ALLC	12	False	False
	NM_009662	Alox5	ALOX5	6	False	False
	NM_130905	Cd209e	CD209	8	False	False
	NM_009527	Wnt7a	WNT7A	6	False	False
	NM_001360406	Slc22a17	SLC22A17	14	False	False
	NM_001177983	Pde4b	PDE4B	4	False	False
	NM_019840	Pde4b	PDE4B	4	False	False
	NM_001159561	P2rx6	P2RX6	16	False	False
	NM_022027	Syne1	SYNE1	10	False	False
	NM_001362508	Trpm3	TRPM3	19	False	False
	NM_009621	Adamts1	ADAMTS1	16	False	False
	NM_007810	Cyp19a1	CYP19A1	9	False	False
	NM_001081281	Trim55	TRIM55	3	False	False
	NM_001289666	Tmem241	TMEM241	18	False	False
	NM_001040700	BC051019	C11orf16	7	False	False
	NM_023734	Pi16	PI16	17	False	False
	NM_001037810	Spn	SPN	7	False	False
	NM_001271407	Sorbs3	SORBS3	14	False	False
	NM_009115	S100b	S100B	10	False	False
	NM_001001444	Defb29	DEFB116	2	False	False
	NM_001190319	C1qtnf5	C1QTNF5	9	False	False
	NM_001013780	Slc25a34	SLC25A34	4	False	False
	NM_183181	Abhd16b	ABHD16B	2	False	False
	NM_007738	Col7a1	COL7A1	9	False	False
	NM_001254725	Lce3e	n/a	3	False	False
	NM_001347544	1700010I14Rik	C6orf118	17	False	False
	NR_132443	Hist1h2al	n/a	13	False	False
	NM_001285993	Tbc1d5	TBC1D5	17	False	False
	NM_001302471	Itga10	ITGA10	3	False	False
	NM_010009	Cyp27b1	CYP27B1	10	False	False
	NM_175046	Bcor	BCOR	20	False	False
	NM_001131054	Pttg1	PTTG1	11	False	False
	NM_013917	Pttg1	PTTG1	11	False	False
	NM_001128601	Mthfsl	MTHFS	9	False	False
	NM_001289507	Tfr2	TFR2	5	False	False
	NM_001289511	Tfr2	TFR2	5	False	False
	NM_001330001	Muc6	MUC6	7	False	False
	NM_001356575	Amhr2	AMHR2	15	False	False
	NM_016763	Hsd17b10	HSD17B10	20	False	False
	NR_015536	1110038B12Rik	n/a	17	True	False
	NR_027943	1110038B12Rik	n/a	17	True	False
	NR_029433	1700003G18Rik	n/a	7	True	True
	NR_040462	1700034P13Rik	n/a	1	True	True
	NR_040344	1810019D21Rik	n/a	8	True	False
	NR_040417	1810021B22Rik	n/a	15	True	False
	NM_028183	1810062G17Rik	n/a	3	True	False
	NM_025966	2310039H08Rik	n/a	17	True	False
	NR_045337	2310039L15Rik	n/a	10	True	False
	NR_126553	2500002B13Rik	n/a	8	True	True
	NM_181075	2610524H06Rik	n/a	5	True	False
	NR_027831	2810002D19Rik	n/a	2	True	False
	NR_152221	4930505N22Rik	n/a	19	True	True
	NM_030226	9130019O22Rik	n/a	7	True	False
	NR_024325	9130024F11Rik	n/a	1	True	False
	NR_131098	9430065F17Rik	n/a	13	True	True
	NR_131100	9430065F17Rik	n/a	13	True	True
	NM_001033378	A430078G23Rik	n/a	8	True	False
	NR_015500	A530013C23Rik	n/a	2	True	False
	NR_033305	AA388235	n/a	17	True	False
	NM_001163029	Adgre5	ADGRE5	8	True	False
	NM_001359834	Adgrl3	ADGRL3	5	True	False
	NM_001302213	Atp5j	ATP5PF	16	True	True
	NM_007507	Atp5k	n/a	5	True	False
	NR_045645	BC037704	n/a	19	True	False
	NM_001358279	BC049762	n/a	11	True	False
	NM_001358281	BC049762	n/a	11	True	False
	NM_001163028	Bco1	BCO1	8	True	True
	NR_131196	Bloodlinc	n/a	11	True	False
	NR_102388	C130046K22Rik	n/a	11	True	False
	NR_045355	C130060C02Rik	n/a	19	True	False
	NR_004853	Cdk3-ps	n/a	11	True	False
	NM_001347062	Cfap206	CFAP206	4	True	False
	NR_037998	D030040B21Rik	n/a	1	True	True
	NM_001015507	Dcaf1	DCAF1	9	True	True
	NM_001042715	Drc7	DRC7	8	True	True
	NM_001163725	Dyx1c1	DNAAF4	9	True	True
	NM_025462	Eef1akmt4	n/a	16	True	True
	NM_177940	Eef1akmt4-ece2	n/a	16	True	True
	NM_001199494	Ei24	EI24	9	True	False
	NM_007915	Ei24	EI24	9	True	False
	NR_110421	Eldr	n/a	11	True	False
	NM_001310470	Eloc	ELOC	1	True	True
	NR_027913	G630025P09Rik	n/a	11	True	True
	NR_001462	G6bos	n/a	17	True	False
	NM_172116	Gatd1	GATD1	7	True	True
	NR_028385	Gm10190	n/a	17	True	False
	NR_003965	Gm10653	n/a	9	True	False
	NR_045886	Gm10658	n/a	9	True	False
	NM_001142410	Gm14124	n/a	2	True	False
	NM_001145863	Gm14139	n/a	2	True	False
	NR_033505	Gm14164	n/a	2	True	False
	NR_003373	Gm15772	n/a	11	True	False
	NR_128568	Gm38670	n/a	7	True	True
	NM_001013771	Gm973	KIAA2012	1	True	False
	NR_137279	Gm9828	n/a	13	True	False
	NM_001304784	Hdgfl2	HDGFL2	17	True	True
	NM_026158	Isoc2b	n/a	7	True	False
	NM_001081963	Jcad	JCAD	18	True	False
	NR_153843	Kbtbd8os	n/a	6	True	False
	NM_001312914	Ksr2	KSR2	5	True	False
	NM_001145435	Lrrc74b	n/a	16	True	False
	NM_133939	Lsm8	LSM8	6	True	False
	NM_013900	Meltf	MELTF	16	True	False
	NR_035480	Mir1955	n/a	2	True	True
	NR_029802	Mir320	n/a	14	True	False
	NR_039595	Mir5133	n/a	9	True	False
	NR_049199	Mir5625	n/a	5	True	False
	NR_106035	Mir6769b	n/a	8	True	True
	NR_040312	Mir9-3hg	n/a	7	True	False
	NM_207215	Mycbp2	MYCBP2	14	True	False
	NM_001001986	Nol4l	NOL4L	2	True	False
	NM_001077237	Odr4	ODR4	1	True	True
	NM_001357579	Odr4	ODR4	1	True	True
	NM_153557	Paxx	PAXX	2	True	False
	NM_001004435	Pik3r6	PIK3R6	11	True	False
	NR_040658	Platr7	n/a	10	True	False
	NM_008247	Plpp1	n/a	13	True	False
	NM_001363358	Ppp4r3b	PPP4R3B	11	True	False
	NM_183321	Proser3	n/a	7	True	True
	NM_001289645	Pxylp1	PXYLP1	9	True	False
	NR_015551	Rab10os	n/a	12	True	True
	NM_144875	Rab29	RAB29	1	True	True
	NM_030081	Rbsn	RBSN	6	True	True
	NR_151646	Rex1bd	REX1BD	8	True	False
	NM_018860	Rpl41	n/a	10	True	True
	NM_027905	Selenoo	SELENOO	15	True	False
	NM_001042779	Sema3b	SEMA3B	9	True	True
	NM_001358261	Shld1	SHLD1	2	True	False
	NM_028637	Shld1	SHLD1	2	True	False
	NM_001293630	Slc37a4	SLC37A4	9	True	False
	NM_008063	Slc37a4	SLC37A4	9	True	False
	NR_045893	Snhg15	n/a	11	True	False
	NR_015463	Snhg17	n/a	2	True	False
	NR_027887	Snhg17	n/a	2	True	False
	NR_027059	Snhg20	n/a	11	True	False
	NR_029412	Snora16a	n/a	4	True	True
	NR_034050	Snora44	n/a	4	True	True
	NR_034046	Snora61	n/a	4	True	True
	NR_028537	Snord99	n/a	4	True	True
	NM_001160366	Ssc4d	SSC4D	5	True	True
	NM_019995	Supt20	n/a	3	True	False
	NM_134041	Tedc1	TEDC1	12	True	False
	NM_177003	Tigar	TIGAR	6	True	False
	NM_029070	Tmem114	TMEM114	16	True	False
	NM_001358266	Tmem198b	n/a	10	True	True
	NM_177805	Togaram1	TOGARAM1	12	True	False
	NM_001348259	Twnk	TWNK	19	True	True
	NR_015577	Ube2d-ps	n/a	11	True	False
	NM_001357393	Vps11	VPS11	9	True	False
	NM_001004436	Wapl	WAPL	14	True	False
	NM_027494	Zcchc8	ZCCHC8	5	True	True
	NR_138563	Zfas1	n/a	2	True	False
	NM_009542	Zfp101	n/a	17	True	False
	NM_001034900	Zfp345	n/a	2	True	False
	NM_001035231	Zfp748	n/a	13	True	True
	NM_001164624	Zfp809	n/a	9	True	False
	NR_028420	Zfp809	n/a	9	True	False
	NM_173738	Zfp940	n/a	7	True	True
	NM_001142943	Zfp949	n/a	9	True	True
	NM_011752	Zpr1	ZPR1	9	True	False
	NM_011663	Zrsr1	n/a	11	True	False
	NM_001039363	Tsc2	TSC2	17	True	True
	NM_001356590	Ptpn12	PTPN12	5	True	False
	NM_001042499	Rabl3	RABL3	16	True	False
	NM_033578	Pcdhgb6	PCDHGB6	18	True	False
	NM_017472	Snx3	SNX3	10	True	True
	NM_001163073	Lcorl	LCORL	5	True	False
	NM_007668	Cdk5	CDK5	5	True	True
	NM_013744	Zfp354b	ZNF354B	11	True	True
	NM_001200023	Zfp963	ZNF669	8	True	False
	NM_019575	Scamp4	SCAMP4	10	True	True
	NM_001301805	Hes2	HES2	4	True	False
	NM_021435	Slc35b4	SLC35B4	6	True	True
	NM_019950	Chst5	CHST6	8	True	True
	NM_134033	Ccdc117	CCDC117	11	True	True
	NM_001256115	Sun1	SUN1	5	True	False
	NM_026693	Gabarapl2	GABARAPL2	8	True	True
	NM_001310096	Tmem218	TMEM218	9	True	False
	NM_025464	Tmem218	TMEM218	9	True	False
	NM_001166218	Zfp712	ZNF726	13	True	True
	NM_007463	Speg	SPEG	1	True	True
	NM_178600	Vkorc1	VKORC1	7	True	True
	NM_001362209	Kbtbd2	KBTBD2	6	True	False
	NM_026257	Ubxn11	UBXN11	4	True	True
	NM_001331226	Lztr1	LZTR1	16	True	True
	NM_025808	Lztr1	LZTR1	16	True	True
	NM_153076	Crygn	CRYGN	5	True	False
	NM_138743	Smim11	n/a	16	True	True
	NM_008819	Pemt	PEMT	11	True	True
	NM_025314	Dtd1	DTD1	2	True	True
	NM_001289856	G6pc2	G6PC2	2	True	False
	NM_001282088	Tomt	LRTOMT	7	True	True
	NM_007413	Adora2b	ADORA2B	11	True	False
	NM_001359601	Bend3	BEND3	10	True	False
	NM_029077	Trim14	TRIM14	4	True	False
	NM_177244	Fastkd1	FASTKD1	2	True	True
	NM_001271993	Fut2	FUT2	7	True	False
	NM_023750	Zfp84	ZNF565	7	True	True
	NM_001363384	Zfp821	ZNF821	8	True	False
	NM_001163447	Mapk8ip3	MAPK8IP3	17	True	True
	NM_011226	Rab19	RAB19	6	True	False
	NM_009149	Glg1	GLG1	8	True	False
	NM_172919	Zfp846	ZNF846	9	True	False
	NM_001252193	Amz2	n/a	11	True	False
	NM_025275	Amz2	n/a	11	True	False
	NM_181750	R3hdm1	R3HDM1	1	True	True
	NM_001311073	1110032A03Rik	C11orf1	9	True	False
	NM_001304744	Clk4	CLK4	11	True	False
	NM_001177319	Tfpi	TFPI	2	True	True
	NM_001355271	Tfpi	TFPI	2	True	True
	NM_001029895	Ate1	ATE1	7	True	True
	NM_009105	Rsu1	RSU1	2	True	False
	NM_001356586	Pla2g1b	PLA2G1B	5	True	True
	NM_027007	Zfp397	ZNF397	18	True	True
	NM_174853	Disc1	DISC1	8	True	False
	NM_013659	Sema4b	SEMA4B	7	True	True
	NM_001162908	Sesn1	SESN1	10	True	True
	NM_001113554	Nudcd1	NUDCD1	15	True	True
	NM_007527	Bax	BAX	7	True	True
	NM_001359440	Fam229b	FAM229B	10	True	False
	NM_001359442	Fam229b	FAM229B	10	True	False
	NR_153111	Fam229b	FAM229B	10	True	False
	NM_001017525	Btbd11	BTBD11	10	True	False
	NM_001163996	Zfp605	ZNF605	5	True	True
	NM_027460	Slc25a33	SLC25A33	4	True	False
	NM_001359177	Stk10	STK10	11	True	True
	NM_183146	Zfp729a	ZNF729	13	True	True
	NM_001145979	Gtpbp2	GTPBP2	17	True	True
	NM_001290996	Tulp2	TULP2	7	True	True
	NM_001290999	Tulp2	TULP2	7	True	True
	NM_001282096	Tjp3	TJP3	10	True	True
	NM_001306217	Trappc6b	TRAPPC6B	12	True	False
	NM_178384	Zfp74	ZNF569	7	True	True
	NM_177595	Mkx	MKX	18	True	False
	NM_001361617	Slc37a3	SLC37A3	6	True	False
	NR_155076	Slc37a3	SLC37A3	6	True	False
	NM_001362154	B9d2	B9D2	7	True	False
	NM_172148	B9d2	B9D2	7	True	False
	NM_007457	Ap1s1	AP1S1	5	True	False
	NM_181815	Cep128	CEP128	12	True	False
	NM_144843	Mtmr6	MTMR6	14	True	False
	NM_001013384	Podnl1	PODNL1	8	True	True
	NM_001163501	Elmsan1	ELMSAN1	12	True	False
	NM_012048	Polk	POLK	13	True	False
	NM_175107	2310022A10Rik	C19orf47	7	True	True
	NM_001306126	Sh2b3	SH2B3	5	True	False
	NM_008507	Sh2b3	SH2B3	5	True	False
	NM_001163729	Klhdc3	KLHDC3	17	True	True
	NM_001162416	Pfkfb2	PFKFB2	1	True	False
	NR_027859	Pfkfb2	PFKFB2	1	True	False
	NM_138653	Bspry	BSPRY	4	True	False
	NM_009673	Anxa5	ANXA5	3	True	False
	NM_026648	Dnaaf1	DNAAF1	8	True	False
	NR_156430	Gtdc1	GTDC1	2	True	False
	NM_001024919	Bod1	BOD1	11	True	True
	NM_010749	M6pr	M6PR	6	True	True
	NM_009235	Sox15	SOX15	11	True	False
	NM_001081038	Btbd16	BTBD16	7	True	True
	NM_001037665	Zfp1	ZFP1	8	True	True
	NM_001289561	Mpv17l	MPV17L	16	True	False
	NM_001289565	Mpv17l	MPV17L	16	True	False
	NM_001358917	Ift81	IFT81	5	True	False
	NM_001081202	L1td1	n/a	4	True	False
	NM_001289572	Spata7	SPATA7	12	True	False
	NM_001358569	Zfp148	ZNF148	16	True	False
	NM_001253867	Tmem205	TMEM205	9	True	True
	NM_001253869	Tmem205	TMEM205	9	True	True
	NM_001004361	Tpgs2	TPGS2	18	True	False
	NM_001142697	Tpgs2	TPGS2	18	True	False
	NR_036631	Zim3	n/a	7	True	False
	NM_001310584	Tmem260	TMEM260	14	True	False
	NM_001015876	Tyw1	TYW1	5	True	False
	NM_001357668	Yif1b	YIF1B	7	True	True
	NM_133778	Fam131a	FAM131A	16	True	True
	NM_001252573	Slc35c2	SLC35C2	2	True	False
	NM_144893	Slc35c2	SLC35C2	2	True	False
	NM_011427	Snai1	SNAI1	2	True	False
	NM_008979	Ptpn22	PTPN22	3	True	True
	NR_104070	Ptpn22	PTPN22	3	True	True
	NM_001252555	Gstz1	GSTZ1	12	True	True
	NM_001033273	5031439G07Rik	KIAA0930	15	True	False
	NM_010847	Mxi1	MXI1	19	True	True
	NM_001360347	Mxi1	MXI1	19	True	True
	NM_020579	B4galt3	B4GALT3	1	True	False
	NM_001363321	Zfp644	ZNF644	5	True	False
	NM_019746	Pdcd5	PDCD5	7	True	False
	NM_001308144	Zcchc4	ZCCHC4	5	True	False
	NM_001347534	Hsph1	HSPH1	5	True	True
	NM_013559	Hsph1	HSPH1	5	True	True
	NM_001305941	Gdpd2	GDPD2	20	True	False
	NM_026872	Ubap2	UBAP2	4	True	True
	NM_019573	Wwox	WWOX	8	True	False
	NM_145465	Stk24	STK24	14	True	False
	NM_033601	Bcl3	BCL3	7	True	False
	NM_001037098	Nacc2	NACC2	2	True	True
	NM_028766	Tmem43	TMEM43	6	True	True
	NM_019747	Zfp113	ZNF3	5	True	True
	NM_177765	Ttll13	n/a	7	True	True
	NM_012012	Exo1	EXO1	1	True	False
	NM_011486	Stat3	STAT3	11	True	True
	NM_011517	Sycp3	SYCP3	10	True	False
	NM_001113416	Epb41l5	EPB41L5	1	True	False
	NM_001113384	Gnao1	GNAO1	8	True	False
	NM_001025391	Sufu	SUFU	19	True	True
	NM_001357421	Mbd1	MBD1	18	True	False
	NM_001195083	Phc2	PHC2	4	True	False
	NM_001355375	Tstd2	TSTD2	4	True	False
	NM_001355376	Tstd2	TSTD2	4	True	False
	NM_021537	Stk25	STK25	1	True	True
	NM_028170	1700030K09Rik	C19orf44	8	True	True
	NM_001357615	Nthl1	NTHL1	17	True	True
	NM_013837	Tpst1	TPST1	5	True	False
	NM_011657	Tulp3	TULP3	6	True	False
	NM_016858	Rab33b	RAB33B	3	True	False
	NM_177673	Cep104	CEP104	4	True	True
	NM_001359868	Nudt13	NUDT13	14	True	True
	NM_001316715	Nudt16l1	NUDT16L1	16	True	True
	NM_008698	Nipsnap1	NIPSNAP1	11	True	False
	NM_001360099	Rab3c	RAB3C	13	True	False
	NM_001310687	Fbxo17	FBXO17	7	True	False
	NM_015796	Fbxo17	FBXO17	7	True	False
	NM_011397	Slc23a1	SLC23A1	18	True	False
	NM_007772	Hivep1	HIVEP1	13	True	False
	NM_144825	Taok1	TAOK1	11	True	True
	NM_001310688	Ntpcr	NTPCR	8	True	False
	NM_025468	Sec11c	SEC11C	18	True	True
	NM_001113362	Tbc1d14	TBC1D14	5	True	True
	NM_001034882	Kbtbd6	KBTBD6	14	True	True
	NM_001356944	Slc25a28	SLC25A28	19	True	False
	NM_007926	Aimp1	AIMP1	3	True	False
	NM_001161626	Tmem116	TMEM116	5	True	False
	NM_001146024	Zfp444	ZNF444	7	True	True
	NM_001243741	C87436	C2orf42	6	True	True
	NM_146170	C87436	C2orf42	6	True	True
	NM_053196	Sfxn2	SFXN2	19	True	False
	NM_001252543	Sec23b	SEC23B	2	True	True
	NM_001281816	Sec23b	SEC23B	2	True	True
	NM_001301298	Gab1	GAB1	8	True	True
	NM_021356	Gab1	GAB1	8	True	True
	NM_013922	Zfp354c	ZNF354C	11	True	True
	NM_026944	Alkbh3	ALKBH3	2	True	False
	NM_030018	Tmem50b	TMEM50B	16	True	False
	NM_139146	Satb2	SATB2	1	True	False
	NM_001252083	Zfp384	ZNF384	6	True	True
	NM_001359162	Fbxo48	FBXO48	11	True	False
	NM_176982	Fbxo48	FBXO48	11	True	False
	NM_001358819	Ddx50	DDX50	10	True	False
	NM_001190409	Magt1	MAGT1	20	True	False
	NM_008052	Dtx1	DTX1	5	True	False
	NM_025707	Klhl28	KLHL28	12	True	False
	NM_001145967	Atg4c	ATG4C	4	True	True
	NM_001077348	Plin5	PLIN5	17	True	True
	NM_025874	Plin5	PLIN5	17	True	True
	NM_019772	1110004F10Rik	C11orf58	7	True	True
	NM_024184	Asf1b	ASF1B	8	True	False
	NM_001083618	Ttll9	TTLL9	2	True	False
	NM_153388	Lrfn4	LRFN4	19	True	False
	NM_026814	Ppp1r27	PPP1R27	11	True	False
	NM_008993	Pxmp2	PXMP2	5	True	False
	NM_001358627	Tor1aip2	TOR1AIP2	1	True	True
	NM_022329	Tor1aip2	TOR1AIP2	1	True	True
	NM_001363307	Tbl2	TBL2	5	True	False
	NM_001130450	Nfe2l1	NFE2L1	11	True	False
	NM_008686	Nfe2l1	NFE2L1	11	True	False
	NM_001039644	Edem3	EDEM3	1	True	True
	NR_033147	Gpr146	GPR146	5	True	False
	NM_011327	Scp2	SCP2	4	True	False
	NM_016711	Tmod2	TMOD2	9	True	True
	NM_001163395	Evl	EVL	12	True	False
	NM_010267	Gdap1	GDAP1	1	True	True
	NM_001081307	Ppp1r12b	n/a	1	True	True
	NM_009985	Ctsw	CTSW	19	True	False
	NM_198191	Pip5kl1	PIP5KL1	2	True	True
	NM_009180	St6galnac2	ST6GALNAC2	11	True	False
	NM_177089	Tacc1	TACC1	8	True	True
	NM_001163332	Cttnbp2nl	CTTNBP2NL	3	True	False
	NM_030249	Cttnbp2nl	CTTNBP2NL	3	True	False
	NM_001190717	Dbf4	DBF4	5	True	False
	NM_153099	Prss42	PRSS42	9	True	False
	NM_001347642	Wbp2	WBP2	11	True	True
	NM_145970	Cc2d1a	CC2D1A	8	True	True
	NM_001127191	Snx16	SNX16	3	True	False
	NM_001161722	Tfeb	TFEB	17	True	True
	NM_001361661	Commd1	COMMD1	11	True	False
	NM_144514	Commd1	COMMD1	11	True	False
	NM_013874	Dpf1	DPF1	7	True	True
	NM_001163521	Clhc1	CLHC1	11	True	True
	NM_001170489	Aplf	APLF	6	True	False
	NM_198105	Fam120c	FAM120C	20	True	False
	NM_178612	Cnpy4	CNPY4	5	True	True
	NM_025347	Ypel3	YPEL3	7	True	True
	NM_178411	Zfp334	ZNF334	2	True	True
	NM_172721	Fbxw8	FBXW8	5	True	False
	NM_001347497	Erc2	ERC2	14	True	False
	NM_001077661	Urgcp	URGCP	11	True	False
	NM_025739	Rnf220	RNF220	4	True	True
	NM_025498	Psenen	PSENEN	7	True	True
	NM_016892	Ccs	CCS	19	True	False
	NM_145140	Abcc10	ABCC10	17	True	True
	NM_178746	Slc38a9	SLC38A9	13	True	True
	NM_027630	Ccdc105	CCDC105	10	True	False
	NM_001145885	Ddx4	DDX4	13	True	True
	NM_025330	Hsd17b14	HSD17B14	7	True	True
	NM_001083891	Ndufv3	NDUFV3	17	True	False
	NM_001285463	Carf	CARF	1	True	True
	NM_027715	Otud1	OTUD1	2	True	False
	NM_207268	Ccdc87	CCDC87	19	True	False
	NM_009236	Sox18	SOX18	2	True	True
	NM_016800	Vti1b	VTI1B	12	True	True
	NM_001308072	Gpr108	GPR108	17	True	True
	NM_001308074	Gpr108	GPR108	17	True	True
	NM_001252332	Sept8	SEPT8	11	True	True
	NM_001362681	Ubac1	UBAC1	2	True	True
	NM_001356342	Tcea2	TCEA2	2	True	True
	NM_134420	Slc26a6	SLC26A6	9	True	False
	NM_001289595	Slc25a40	SLC25A40	5	True	False
	NM_001314013	Atg5	ATG5	10	True	False
	NM_001358434	Tbc1d23	TBC1D23	16	True	True
	NM_001134767	Ccdc62	CCDC62	5	True	False
	NM_138628	Txlnb	TXLNB	10	True	False
	NM_001038655	Gng7	GNG7	10	True	True
	NM_170760	U2af1l4	n/a	7	True	True
	NM_001205312	Tyk2	TYK2	9	True	False
	NM_207706	Elmo2	ELMO2	2	True	False
	NM_001033484	Iqgap3	IQGAP3	3	True	True
	NM_001172117	Hck	HCK	2	True	False
	NM_001253386	Serinc2	SERINC2	4	True	False
	NM_172702	Serinc2	SERINC2	4	True	False
	NR_073184	Pglyrp2	PGLYRP2	17	True	False
	NM_001355667	Chchd3	CHCHD3	6	True	True
	NM_211358	Slc35c1	SLC35C1	2	True	False
	NM_033596	Hist2h4	HIST1H4C	3	True	False
	NM_183022	Asic4	ASIC4	1	True	True
	NM_172918	Zfp317	ZNF317	9	True	True
	NR_153376	Zfp317	ZNF317	9	True	True
	NM_001290779	Zfp879	ZNF879	11	True	True
	NM_022988	Nif3l1	NIF3L1	1	True	True
	NM_028500	Calr3	CALR3	8	True	True
	NM_001146025	Rnf44	RNF44	13	True	True
	NM_001146027	Rnf44	RNF44	13	True	True
	NM_011467	Spr	SPR	6	True	True
	NM_001256112	Mtfr1l	MTFR1L	4	True	True
	NM_029759	Mtfr1l	MTFR1L	4	True	True
	NM_175675	Slc35f6	SLC35F6	5	True	False
	NM_001244617	B4galnt1	B4GALNT1	10	True	False
	NM_021788	Sap30	SAP30	8	True	True
	NM_001008785	Kbtbd8	KBTBD8	6	True	False
	NM_001163752	4930432K21Rik	C19orf57	8	True	True
	NM_029834	Ppp1r12c	PPP1R12C	7	True	True
	NM_001290682	Kcnc3	KCNC3	7	True	True
	NM_001285945	Zranb3	ZRANB3	1	True	True
	NM_027678	Zranb3	ZRANB3	1	True	True
	NM_001357573	Zranb3	ZRANB3	1	True	True
	NM_001355750	Car14	CA14	3	True	True
	NM_001177503	Plekhd1	PLEKHD1	12	True	False
	NM_027113	Wdr5b	WDR5B	16	True	False
	NM_015732	Axin2	AXIN2	11	True	False
	NM_001081169	Aspg	ASPG	12	True	False
	NM_019632	Napb	NAPB	2	True	True
	NM_001302499	Gzmm	GZMM	10	True	True
	NM_026497	Nudt12	NUDT12	17	True	False
	NM_001355510	Arf3	ARF3	15	True	True
	NM_007478	Arf3	ARF3	15	True	True
	NM_011631	Hsp90b1	HSP90B1	10	True	True
	NM_001172147	Rbm41	RBM41	20	True	True
	NM_146036	Ahsa1	AHSA1	12	True	True
	NM_145495	Rin1	RIN1	19	True	True
	NM_001033385	Tbc1d32	TBC1D32	10	True	False
	NM_001311144	1110051M20Rik	C11orf49	2	True	False
	NM_001252547	Sh2d3c	SH2D3C	2	True	True
	NM_144794	Tmem63a	TMEM63A	1	True	False
	NM_001361538	Trim23	TRIM23	13	True	False
	NM_001355233	Arl3	ARL3	19	True	False
	NM_175025	Atp2c1	ATP2C1	9	True	False
	NM_027266	Trmt10b	TRMT10B	4	True	True
	NM_172572	Rhbdf2	RHBDF2	11	True	False
	NM_172826	Dact2	DACT2	17	True	False
	NM_028211	2210016L21Rik	C12orf43	5	True	True
	NM_001193659	Cldn12	CLDN12	5	True	False
	NM_001193660	Cldn12	CLDN12	5	True	False
	NM_022890	Cldn12	CLDN12	5	True	False
	NM_009817	Cast	CAST	13	True	False
	NM_001310622	Fmnl3	FMNL3	15	True	False
	NM_009557	Zfp46	ZNF436	4	True	True
	NM_016760	Clta	CLTA	4	True	False
	NM_001290470	Clta	CLTA	4	True	False
	NM_001081322	Myo5c	MYO5C	9	True	False
	NM_008949	Psmc3ip	PSMC3IP	11	True	True
	NM_175481	Grik4	GRIK4	9	True	False
	NM_001310668	Zfp142	ZNF142	1	True	True
	NM_001190734	Dcun1d4	DCUN1D4	5	True	False
	NM_028033	Prr23a3	PRR23A	9	True	False
	NM_023557	Slc44a4	SLC44A4	17	True	False
	NM_001029843	Vrk1	VRK1	12	True	True
	NM_001347323	Slc30a3	SLC30A3	5	True	True
	NM_178752	Gdpgp1	GDPGP1	7	True	True
	NM_025812	Hmg20a	HMG20A	9	True	True
	NM_001290349	Plcb3	PLCB3	19	True	True
	NM_001362198	Zranb1	ZRANB1	7	True	False
	NM_007964	Evi5	EVI5	5	True	False
	NM_001145947	Bace1	BACE1	9	True	True
	NM_001004177	Celsr2	CELSR2	3	True	False
	NM_001289621	Mynn	MYNN	3	True	False
	NM_001042674	Rbpms	RBPMS	8	True	False
	NM_008679	Ncoa3	NCOA3	2	True	True
	NM_013640	Psmb10	PSMB10	8	True	True
	NM_001093759	Trappc13	TRAPPC13	13	True	False
	NM_194262	Arid4b	ARID4B	13	True	True
	NM_001319147	Prss36	PRSS36	7	True	True
	NM_018758	Apba3	APBA3	10	True	True
	NM_001163131	Elf3	ELF3	1	True	False
	NM_001290658	Pomgnt1	POMGNT1	4	True	False
	NM_009179	St3gal2	ST3GAL2	8	True	True
	NR_028081	Pradc1	PRADC1	6	True	False
	NM_026636	Babam1	BABAM1	8	True	True
	NM_001289809	Ccdc63	CCDC63	5	True	False
	NM_026111	Qpctl	QPCTL	7	True	True
	NM_001355690	Ttc17	TTC17	2	True	False
	NM_001252454	Epn1	EPN1	7	True	False
	NM_001346769	Plekhh3	PLEKHH3	11	True	False
	NM_146030	Plekhh3	PLEKHH3	11	True	False
	NM_001347328	Slc4a1ap	SLC4A1AP	5	True	False
	NM_001290288	Samd15	SAMD15	12	True	True
	NM_009201	Slc1a5	SLC1A5	7	True	True
	NM_001109975	Synpo	SYNPO	18	True	False
	NM_175185	Hsdl1	HSDL1	8	True	False
	NM_177262	Pkn1	PKN1	8	True	False
	NM_198305	Klhl17	KLHL17	4	True	True
	NM_001326361	Thyn1	THYN1	9	True	True
	NM_001159581	Mutyh	MUTYH	4	True	True
	NM_025973	Pgc	PGC	17	True	True
	NM_001198785	Aatk	AATK	11	True	False
	NM_001198787	Aatk	AATK	11	True	False
	NM_001284270	Tmem201	TMEM201	4	True	False
	NM_030720	Gpr84	GPR84	15	True	False
	NM_009900	Clcn2	CLCN2	16	True	True
	NM_001356556	Rsbn1	RSBN1	3	True	True
	NM_001357659	Mief1	MIEF1	15	True	False
	NM_172924	Peak1	PEAK1	9	True	True
	NM_001190297	Gpr155	GPR155	2	True	False
	NM_001198790	Ak1	AK1	2	True	False
	NM_029384	Tmem238	TMEM238	7	True	True
	NM_013648	Rtn2	RTN2	7	True	True
	NM_019711	Rbms2	RBMS2	10	True	False
	NM_001163505	Atl3	ATL3	19	True	True
	NM_146091	Atl3	ATL3	19	True	True
	NM_010515	Igf2r	IGF2R	17	True	False
	NM_009284	Stat6	STAT6	10	True	True
	NM_024207	Derl1	DERL1	15	True	True
	NM_177887	Tmem150b	TMEM150B	7	True	True
	NM_001360711	Dpp3	DPP3	19	True	True
	NM_008655	Gadd45b	GADD45B	10	True	True
	NM_010344	Gsr	GSR	8	True	True
	NM_027152	Cd164l2	CD164L2	4	True	False
	NM_001159320	Cacnb1	CACNB1	11	True	False
	NM_001122832	Eps15l1	EPS15L1	8	True	True
	NM_001346762	Fam222b	FAM222B	11	True	True
	NM_145430	Fam222b	FAM222B	11	True	True
	NM_172259	Myl6b	MYL6B	10	True	True
	NM_001204229	Clec16a	CLEC16A	16	True	True
	NM_001347586	Fosb	FOSB	7	True	True
	NM_145554	Ldlrap1	LDLRAP1	4	True	False
	NM_001347394	Ulk1	ULK1	5	True	True
	NM_021713	Myg1	C12orf10	15	True	True
	NM_001033532	AW554918	KIAA1328	18	True	False
	NM_001127233	Trp53	TP53	11	True	True
	NM_001310767	D2hgdh	D2HGDH	1	True	False
	NM_028355	Ndc1	NDC1	4	True	True
	NM_001346084	Mag	MAG	7	True	False
	NM_153793	Rell2	RELL2	18	True	True
	NM_172692	Gba2	GBA2	4	True	True
	NM_175247	Zfp28	ZFP28	7	True	True
	NM_026677	Rab13	RAB13	3	True	True
	NM_009133	Stmn3	STMN3	2	True	False
	NM_025745	Erlec1	ERLEC1	11	True	False
	NM_174852	Phf12	PHF12	11	True	True
	NM_011776	Zp3	ZP3	5	True	True
	NM_001357403	Alg3	ALG3	16	True	True
	NM_017406	Atf6b	ATF6B	17	True	True
	NM_019940	Zfp111	ZNF226	7	True	True
	NM_021491	Smpd3	SMPD3	8	True	True
	NM_198026	Iqcc	IQCC	4	True	True
	NM_172866	Rgp1	RGP1	4	True	True
	NM_001177945	Aamdc	AAMDC	7	True	False
	NM_001294258	Dda1	DDA1	8	True	True
	NM_001033132	Commd6	n/a	14	True	False
	NM_001253390	Mtfr1	MTFR1	3	True	True
	NM_053100	Trim8	TRIM8	19	True	False
	NM_001205043	Jarid2	JARID2	13	True	True
	NM_021878	Jarid2	JARID2	13	True	True
	NM_001163452	Trpc4ap	TRPC4AP	2	True	True
	NM_001306222	Nfkbib	NFKBIB	7	True	True
	NM_001142580	Vipas39	VIPAS39	12	True	True
	NM_183186	Foxn3	n/a	12	True	False
	NM_181796	Gstp2	GSTP1	19	True	False
	NM_207212	Wtip	WTIP	7	True	False
	NM_001013767	Capn11	CAPN11	17	True	False
	NM_028469	3110082I17Rik	C7orf50	5	True	False
	NM_198027	Alkbh6	ALKBH6	7	True	False
	NM_001081122	Cep63	CEP63	9	True	False
	NM_008628	Msh2	MSH2	17	True	False
	NM_001243041	Adk	ADK	14	True	False
	NM_001164222	Col4a3bp	COL4A3BP	13	True	False
	NM_133928	Chchd4	CHCHD4	6	True	True
	NM_001029890	Mex3a	MEX3A	3	True	True
	NM_001363222	Sfi1	SFI1	11	True	True
	NM_001163760	6430548M08Rik	KIAA0513	8	True	False
	NM_172286	6430548M08Rik	KIAA0513	8	True	False
	NM_029576	Rab1b	RAB1B	19	True	True
	NM_001170540	Btf3	BTF3	13	True	False
	NM_145455	Btf3	BTF3	13	True	False
	NM_175030	Tctex1d4	TCTEX1D4	4	True	True
	NM_010950	Numbl	NUMBL	7	True	False
	NM_027885	Smug1	SMUG1	15	True	True
	NM_144916	Tmem150a	TMEM150A	6	True	True
	NM_198299	Enkd1	ENKD1	8	True	True
	NM_010073	Dpm2	DPM2	2	True	True
	NM_020584	Terf2ip	TERF2IP	8	True	True
	NM_001302116	Usp3	USP3	9	True	False
	NM_001286006	Unk	UNK	11	True	True
	NM_001360906	Nfkbid	NFKBID	7	True	True
	NM_007854	Slc29a2	SLC29A2	19	True	True
	NM_019951	Sec11a	SEC11A	7	True	False
	NM_007427	Agrp	AGRP	8	True	False
	NM_001286662	Pdpk1	PDPK1	17	True	False
	NM_001033475	Tmed8	TMED8	12	True	True
	NM_001163455	Tbck	TBCK	3	True	False
	NM_011426	Siglec1	SIGLEC1	2	True	False
	NM_001112744	Arhgef16	ARHGEF16	4	True	False
	NM_001276463	Asap1	ASAP1	15	True	False
	NM_001172561	Sphk2	SPHK2	7	True	True
	NM_025876	Cdk5rap1	CDK5RAP1	2	True	True
	NM_001360793	Ccp110	CCP110	7	True	True
	NM_001357285	Arih2	ARIH2	9	True	False
	NM_001168276	Zfp647	ZNF250	15	True	True
	NM_001290662	Kif2c	KIF2C	4	True	True
	NM_001293673	Nptn	n/a	9	True	False
	NM_001164745	Ptp4a2	PTP4A2	4	True	False
	NM_008974	Ptp4a2	PTP4A2	4	True	False
	NM_008992	Abcd4	ABCD4	12	True	False
	NM_144509	Arl6ip4	ARL6IP4	5	True	True
	NM_001039176	Elovl1	ELOVL1	4	True	False
	NM_001293655	Rab7	RAB7A	6	True	False
	NM_027179	Tecr	TECR	8	True	False
	NM_001357379	Exoc3l	EXOC3L1	8	True	True
	NM_001301649	Aup1	AUP1	6	True	True
	NM_007741	Col9a2	COL9A2	4	True	False
	NM_001360710	Pdcd2l	PDCD2L	7	True	False
	NM_178076	Mcf2l	MCF2L	8	True	False
	NM_011707	Vtn	VTN	11	True	False
	NM_001039089	Sel1l	SEL1L	12	True	False
	NM_009067	Ralbp1	RALBP1	17	True	False
	NM_001122765	Sirt2	SIRT2	7	True	True
	NM_001252313	Ncor1	NCOR1	11	True	False
	NM_177855	Med12l	MED12L	3	True	False
	NM_026767	Dpm3	DPM3	3	True	True
	NM_019752	Htra2	HTRA2	6	True	True
	NM_133807	Lrrc59	LRRC59	11	True	False
	NM_145359	Ubald1	UBALD1	16	True	True
	NM_001286039	Klc3	KLC3	7	True	True
	NM_001285904	Pih1d1	PIH1D1	7	True	True
	NM_172518	Fbxo42	FBXO42	4	True	False
	NM_001358780	Matn2	MATN2	15	True	False
	NM_017366	Acadvl	ACADVL	11	True	True
	NM_001177360	Gpr137	GPR137	19	True	True
	NM_001177362	Gpr137	GPR137	19	True	True
	NM_001177361	Gpr137	GPR137	19	True	True
	NM_019965	Dnajb12	DNAJB12	10	True	False
	NM_001039179	Bicd2	BICD2	13	True	True
	NM_181394	Anapc13	ANAPC13	9	True	False
	NM_199304	Zfp341	ZNF341	2	True	True
	NM_001290452	Mzf1	MZF1	7	True	True
	NM_018785	Prpf40a	PRPF40A	2	True	False
	NM_007699	Chrm4	CHRM4	2	True	False
	NM_153140	Rab11fip3	RAB11FIP3	17	True	True
	NM_027008	Kctd5	KCTD5	17	True	False
	NM_025519	Chmp4c	CHMP4C	3	True	False
	NM_010722	Lmnb2	LMNB2	10	True	True
	NM_133210	Sertad3	SERTAD3	7	True	True
	NM_173441	Iws1	IWS1	18	True	True
	NM_001081006	Etl4	KIAA1217	2	True	False
	NM_025862	Acad8	ACAD8	9	True	True
	NM_176833	Ppm1f	PPM1F	16	True	False
	NM_025954	Pgp	PGP	17	True	False
	NM_001243074	Cep57l1	CEP57L1	10	True	True
	NM_029132	Cep57l1	CEP57L1	10	True	True
	NM_020616	Akip1	AKIP1	7	True	False
	NM_001081256	Kdm3b	KDM3B	18	True	False
	NM_025903	Ifrd2	IFRD2	9	True	True
	NM_001302448	Rnf10	RNF10	5	True	True
	NM_001161738	Glmn	GLMN	5	True	False
	NM_177583	Aph1b	APH1B	9	True	False
	NM_011383	Six5	SIX5	7	True	True
	NM_008228	Hdac1	HDAC1	4	True	False
	NM_025605	Lamtor1	LAMTOR1	7	True	True
	NM_001310465	Pde4c	PDE4C	8	True	False
	NM_001080928	Rbpj	RBPJ	5	True	False
	NM_001317355	Pld3	PLD3	7	True	True
	NM_010046	Dgat1	DGAT1	15	True	True
	NM_001360723	Slc25a22	SLC25A22	7	True	False
	NM_001362045	Tigd3	TIGD3	19	True	False
	NM_001164620	Ccdc157	CCDC157	11	True	False
	NM_010663	Krt17	KRT17	11	True	False
	NM_023231	Stoml2	STOML2	4	True	True
	NM_001160038	Ndufs1	NDUFS1	1	True	False
	NM_172565	Klhl11	KLHL11	11	True	False
	NM_178757	Irf2bp1	IRF2BP1	7	True	True
	NM_001277309	Mea1	MEA1	17	True	True
	NM_001277310	Mea1	MEA1	17	True	True
	NM_001277311	Mea1	MEA1	17	True	True
	NM_010787	Mea1	MEA1	17	True	True
	NM_001277312	Mea1	MEA1	17	True	True
	NM_001253795	Tarbp2	TARBP2	15	True	True
	NM_198169	Gmeb2	GMEB2	2	True	False
	NM_011899	Srp54a	SRP54	12	True	False
	NM_011899	Srp54a	SRP54	12	True	False
	NM_001357031	Gtpbp10	GTPBP10	5	True	False
	NM_025340	Sharpin	SHARPIN	15	True	True
	NM_001301307	Oaz2	OAZ2	9	True	False
	NM_029271	Mrpl32	MRPL32	13	True	True
	NM_001252566	Sez6l2	SEZ6L2	7	True	False
	NM_016846	Rgl1	RGL1	1	True	False
	NM_009336	Vps72	VPS72	3	True	False
	NM_001346787	Cyp11a1	CYP11A1	9	True	True
	NM_174989	Ticam1	TICAM1	17	True	True
	NM_001346725	Paox	PAOX	7	True	False
	NM_153783	Paox	PAOX	7	True	False
	NM_001291215	Myo18a	MYO18A	11	True	False
	NM_145962	Pank3	PANK3	11	True	True
	NM_001281812	Plcxd1	n/a	5	True	True
	NM_001285498	Tead2	TEAD2	7	True	False
	NM_018796	Eef1b2	EEF1B2	1	True	False
	NM_001252452	Pou5f1	POU5F1	17	True	False
	NM_001081288	Taf2	TAF2	15	True	False
	NM_026382	Snrnp48	SNRNP48	13	True	False
	NM_001164411	Cnot4	CNOT4	6	True	True
	NM_001014996	Cenpj	CENPJ	14	True	True
	NM_001159364	Cep97	CEP97	16	True	True
	NM_001163266	Lsm10	LSM10	4	True	True
	NM_134058	Pelo	PELO	13	True	False
	NM_198168	Ppp2r5b	PPP2R5B	19	True	True
	NM_001252666	Dmtn	DMTN	14	True	False
	NM_018817	Smarcal1	SMARCAL1	1	True	True
	NM_001362852	Gosr2	GOSR2	11	True	False
	NM_026654	Toe1	TOE1	4	True	True
	NM_001164607	Maf1	MAF1	15	True	True
	NM_001199271	Slc19a1	SLC19A1	10	True	True
	NM_031196	Slc19a1	SLC19A1	10	True	True
	NM_178716	Tnpo1	TNPO1	13	True	False
	NM_001355727	Gtf2e1	GTF2E1	16	True	False
	NM_001290489	Med27	MED27	2	True	True
	NM_011432	Snrpc	n/a	17	True	True
	NM_139291	Cdc26	CDC26	4	True	True
	NM_001159329	Gtpbp8	GTPBP8	16	True	True
	NM_020580	Nelfcd	NELFCD	2	True	False
	NM_001163684	Nosip	NOSIP	7	True	True
	NM_001302970	Ap2m1	AP2M1	16	True	True
	NM_001025378	Orc2	ORC2	1	True	False
	NM_025945	Polr3d	POLR3D	14	True	False
	NM_001130457	Tbrg4	TBRG4	11	True	False
	NM_001362716	Tbrg4	TBRG4	11	True	False
	NM_001357498	Csnk1a1	CSNK1A1	18	True	False
	NM_144933	Med17	MED17	9	True	False
	NM_028150	Supt7l	SUPT7L	5	True	False
	NM_001362068	Ptcd3	PTCD3	6	True	True
	NM_001083912	Plekhg2	PLEKHG2	7	True	False
	NM_001355046	Cab39	CAB39	1	True	False
	NM_001355047	Cab39	CAB39	1	True	False
	NM_001355206	Zbtb7b	ZBTB7B	3	True	True
	NM_001310761	Thap4	THAP4	1	True	True
	NM_178614	Samm50	SAMM50	15	True	True
	NM_013895	Timm13	TIMM13	10	True	True
	NM_001286663	Ssbp1	SSBP1	6	True	False
	NM_212468	Ssbp1	SSBP1	6	True	False
	NM_001355508	Ubap1	UBAP1	4	True	False
	NM_133952	Unc45a	UNC45A	7	True	False
	NM_026987	Dhx16	DHX16	17	True	True
	NM_016680	Clasrp	n/a	7	True	False
	NR_125835	Clasrp	n/a	7	True	False
	NM_001362879	Uqcr10	UQCR10	11	True	True
	NM_025443	Pno1	PNO1	11	True	False
	NM_001109992	Ptpn11	PTPN11	5	True	True
	NM_133780	Tpr	TPR	1	True	True
	NM_025511	Cox20	COX20	1	True	True
	NM_001146043	Gfm2	GFM2	13	True	False
	NM_001100606	Adat3	ADAT3	10	True	True
	NM_001110351	Sin3a	SIN3A	9	True	False
	NM_001360713	Sympk	SYMPK	7	True	True
	NM_028006	Tube1	TUBE1	10	True	False
	NM_001008422	Scaf1	n/a	7	True	True
	NM_009024	Rara	RARA	11	True	True
	NM_001177302	Rara	RARA	11	True	True
	NM_153152	2410015M20Rik	C19orf70	17	True	True
	NM_021552	Nsa2	NSA2	13	True	False
	NM_027000	Gtpbp4	GTPBP4	13	True	False
	NM_001359917	Rpap2	RPAP2	5	True	False
	NM_001146012	R3hcc1	n/a	14	True	False
	NM_001301652	R3hcc1	n/a	14	True	False
	NM_029278	Nop14	NOP14	5	True	True
	NM_029371	Htatsf1	HTATSF1	20	True	False
	NM_134137	Lars	LARS	18	True	True
	NM_008707	Nmt1	NMT1	11	True	True
	NM_173756	Lin52	LIN52	12	True	False
	NM_001277322	Ilf3	ILF3	9	True	False
	NM_009773	Bub1b	BUB1B	2	True	True
	NM_172551	Polrmt	POLRMT	10	True	True
	NM_001331119	Ggps1	GGPS1	13	True	True
	NM_001304266	Srcap	SRCAP	7	True	True
	NM_026932	Ebna1bp2	EBNA1BP2	4	True	True
	NM_001360657	Rplp2	RPLP2	7	True	True
	NM_207301	Wrb	WRB	16	True	False
	NM_020494	Ddx24	DDX24	12	True	False
	NM_001356390	Zmat5	ZMAT5	11	True	True
	NM_001301784	E4f1	E4F1	17	True	True
	NM_001360336	Ldb1	LDB1	19	True	True
	NM_013924	Abt1	ABT1	13	True	False
	NM_028152	Mms19	MMS19	19	True	True
	NM_133964	Dohh	DOHH	10	True	True
	NM_028762	Rbm19	RBM19	5	True	False
	NM_026520	Fam122a	FAM122A	19	True	False
	NM_178616	Psmd11	PSMD11	11	True	False
	NM_175419	Actr5	ACTR5	2	True	False
	NM_001033201	Ncbp1	NCBP1	4	True	False
	NM_009457	Uba1	UBA1	20	True	False
	NM_001276317	Uba1	UBA1	20	True	False
	NM_028431	Pmpcb	PMPCB	5	True	False
	NM_001347421	Ylpm1	YLPM1	12	True	False
	NM_145706	Nup43	NUP43	10	True	False
	NM_001199060	Wdr12	WDR12	1	True	True
	NM_021312	Wdr12	WDR12	1	True	True
	NM_001199061	Wdr12	WDR12	1	True	True
	NM_001355489	Exosc10	EXOSC10	4	True	False
	NM_026560	Cdca8	CDCA8	4	True	True
	NM_001253814	Ankle2	ANKLE2	5	True	False
	NM_175102	Sf3b5	SF3B5	10	True	True
	NM_053162	Mrpl34	MRPL34	8	True	True
	NM_027297	Prpf4	PRPF4	4	True	True
	NM_175450	Wdr18	WDR18	10	True	True
	NM_138747	Nop2	NOP2	6	True	False
	NM_001038231	Banf1	BANF1	19	True	True
	NR_104482	Banf1	BANF1	19	True	True
	NM_001081132	Upf2	UPF2	2	True	False
	NM_001356600	Taf6	TAF6	5	True	True
	NM_001356602	Taf6	TAF6	5	True	True
	NM_021789	Trappc4	TRAPPC4	9	True	False
	NM_011234	Rad51	RAD51	2	True	False
	NM_027187	Rnaseh2a	RNASEH2A	8	True	True
	NM_001164578	Tsr2	TSR2	20	True	False
	NM_008193	Guk1	GUK1	11	True	True
	NM_009080	Rpl26	RPL26	11	True	False
	NM_011287	Rpl10a	RPL10A	17	True	False
	NM_016661	Ahcy	AHCY	2	True	True
	NM_001282017	Psmd4	PSMD4	3	True	True
	NM_001163769	U2af1	n/a	17	True	False
	NM_001357907	U2af1	n/a	17	True	False
	NM_153065	Ddx27	DDX27	2	True	True
	NM_010364	Gtf2h4	GTF2H4	17	True	True
	NM_001190437	Abhd11	ABHD11	5	True	False
	NM_145215	Abhd11	ABHD11	5	True	False
	NM_011132	Pole	POLE	5	True	False
	NM_001146174	Rangap1	RANGAP1	15	True	True
	NM_183091	Tonsl	TONSL	15	True	True
	NM_025796	Mrpl33	MRPL33	5	True	False
	NM_001360873	Tubgcp5	TUBGCP5	7	True	False
	NM_001253751	Fdps	FDPS	3	True	True
	NM_027236	Eif1ad	EIF1AD	19	True	True
	NM_001305627	Hars2	HARS2	18	True	False
	NM_001033865	Rps27a	RPS27A	11	True	True
	NM_198609	Rsl24d1	RSL24D1	9	True	False
	NM_018868	Nop58	NOP58	1	True	False
	NM_024175	Rps23	RPS23	13	True	False
	NM_027348	Pmvk	PMVK	3	True	True
	NM_024266	Rps25	RPS25	9	True	False
	NM_001025388	Eno1b	ENO1	18	True	False
	NM_001357912	Ppcdc	PPCDC	9	True	True
	NR_152146	Ppcdc	PPCDC	9	True	True
	NM_025652	Gtf3a	GTF3A	5	True	False
	NM_001130868	Kars	KARS	8	True	True
	NM_026899	Ssu72	SSU72	4	True	True
	NM_178367	Dhx33	DHX33	11	True	True
	NM_026175	Sf3a1	SF3A1	11	True	False
	NM_134139	Wdr74	WDR74	19	True	False
	NM_001081406	Lrr1	LRR1	12	True	False
	NM_008214	Hars	HARS	18	True	False
	NM_001355603	9930104L06Rik	C1orf109	4	True	True
	NM_001284411	Vps25	VPS25	11	True	True
	NM_009077	Rpl18	RPL18	7	True	True
	NM_001253843	Prpf19	PRPF19	19	True	True
	NM_011293	Polr2j	POLR2J	5	True	True
	NM_001177308	Aldoa	ALDOA	7	True	True
	NM_001313906	Prmt5	PRMT5	14	True	False
	NM_020046	Dhodh	DHODH	8	True	True
	NM_016738	Rpl13	RPL13	8	True	False
	NM_001361535	Atp6v0c	ATP6V0C	17	True	False
	NR_045475	1700001D01Rik	n/a	8	False	False
	NM_001200013	1700013H16Rik	n/a	20	False	False
	NM_029316	1700020N15Rik	n/a	20	False	False
	NR_131051	1700025J12Rik	n/a	7	False	False
	NR_040509	1700028P15Rik	n/a	2	False	False
	NR_045345	1700030O20Rik	n/a	10	False	False
	NM_001100116	1700047I17Rik2	n/a	12	False	False
	NM_001100116	1700047I17Rik2	n/a	12	False	False
	NM_001358038	1700049E17Rik1	n/a	14	False	False
	NM_001358038	1700049E17Rik1	n/a	14	False	False
	NM_001358037	1700049E17Rik2	n/a	14	False	False
	NM_001358037	1700049E17Rik2	n/a	14	False	False
	NR_038180	1700061F12Rik	n/a	2	False	False
	NM_001033168	1700066B19Rik	n/a	18	False	False
	NR_126543	1700066J03Rik	n/a	13	False	False
	NR_040500	1700080N15Rik	n/a	2	False	False
	NR_046045	1700085C21Rik	n/a	12	False	False
	NR_045930	1700092K14Rik	n/a	11	False	False
	NR_015485	1700108F19Rik	n/a	14	False	False
	NR_046050	1700120G07Rik	n/a	7	False	False
	NM_023333	2210010C04Rik	n/a	6	False	False
	NR_015504	2410018L13Rik	n/a	12	False	False
	NR_045347	2610016A17Rik	n/a	19	False	False
	NR_045363	2810429I04Rik	n/a	13	False	False
	NR_045079	3300005D01Rik	n/a	17	False	False
	NM_027512	3830417A13Rik	n/a	20	False	False
	NR_045981	4930467D21Rik	n/a	5	False	False
	NR_045712	4930474H20Rik	n/a	14	False	False
	NM_029174	4930513O06Rik	n/a	20	False	False
	NR_131027	4930532I03Rik	n/a	10	False	False
	NR_126458	4930554I06Rik	n/a	19	False	False
	NM_175393	4930555G01Rik	n/a	14	False	False
	NR_040703	4930557J02Rik	n/a	5	False	False
	NR_126454	4930563H07Rik	n/a	6	False	False
	NR_131036	4930579P08Rik	n/a	10	False	False
	NM_173771	4933406M09Rik	n/a	1	False	False
	NR_045508	4933413L06Rik	n/a	13	False	False
	NR_033592	4933417G07Rik	n/a	3	False	False
	NR_134979	4933427D06Rik	n/a	6	False	False
	NR_045163	4933431G14Rik	n/a	6	False	False
	NR_045165	4933431G14Rik	n/a	6	False	False
	NR_102286	4933432K03Rik	n/a	7	False	False
	NR_131118	9630028I04Rik	n/a	17	False	False
	NM_178894	AA792892	n/a	5	False	False
	NM_001024848	Apol7b	n/a	15	False	False
	NM_001134802	Apol7e	n/a	15	False	False
	NR_045950	B020018J22Rik	n/a	12	False	False
	NR_110475	B230112J18Rik	n/a	5	False	False
	NM_001177573	BB287469	n/a	12	False	False
	NM_001177573	BB287469	n/a	12	False	False
	NR_028266	BC037032	n/a	15	False	False
	NM_030747	Btnl6	n/a	17	False	False
	NM_001164284	C87414	n/a	5	False	False
	NM_175449	Calhm6	CALHM6	10	False	False
	NM_001285895	Calr4	n/a	4	False	False
	NM_199310	Ccdc32	CCDC32	2	False	False
	NM_001037800	Cd209b	n/a	8	False	False
	NM_021440	Cep295nl	CEP295NL	11	False	False
	NM_001115074	Cfap221	CFAP221	1	False	False
	NM_001101519	Cfap97d2	n/a	8	False	False
	NM_027024	Cst13	n/a	2	False	False
	NR_045808	D17Ertd648e	n/a	17	False	False
	NR_046196	D730050B12Rik	n/a	13	False	False
	NM_177135	D830030K20Rik	n/a	14	False	False
	NM_177135	D830030K20Rik	n/a	14	False	False
	NM_001005232	Dbx1	DBX1	7	False	False
	NM_001311069	Dixdc1	DIXDC1	9	False	False
	NR_040331	E130215H24Rik	n/a	2	False	False
	NR_036452	E230016K23Rik	n/a	11	False	False
	NM_172831	E230025N22Rik	n/a	18	False	False
	NR_033736	E330020D12Rik	n/a	1	False	False
	NR_152263	Eyelinc18	n/a	13	False	False
	NM_028527	Fam177a	n/a	12	False	False
	NM_028527	Fam177a	n/a	12	False	False
	NM_029722	Gje1	n/a	10	False	False
	NR_045892	Gm10538	n/a	1	False	False
	NR_028580	Gm10825	n/a	10	False	False
	NR_045746	Gm10865	n/a	15	False	False
	NR_046047	Gm11186	n/a	11	False	False
	NR_033582	Gm11426	n/a	11	False	False
	NM_001308498	Gm11715	n/a	11	False	False
	NR_110477	Gm12338	n/a	11	False	False
	NR_033617	Gm12830	n/a	4	False	False
	NR_040529	Gm13807	n/a	2	False	False
	NR_136919	Gm13884	n/a	2	False	False
	NR_028589	Gm14005	n/a	2	False	False
	NR_037976	Gm15179	n/a	1	False	False
	NR_151444	Gm15290	n/a	13	False	False
	NR_126064	Gm1600	n/a	16	False	False
	NR_151695	Gm16731	n/a	4	False	False
	NR_037984	Gm19461	n/a	1	False	False
	NR_040428	Gm19619	n/a	5	False	False
	NR_128563	Gm23363	n/a	2	False	False
	NM_001102660	Gm2663	n/a	6	False	False
	NR_136760	Gm26839	n/a	12	False	False
	NR_040388	Gm2837	n/a	20	False	False
	NR_110511	Gm31763	n/a	10	False	False
	NM_001270456	Gm3259	n/a	5	False	False
	NM_001242941	Gm3317	n/a	14	False	False
	NM_001242941	Gm3317	n/a	14	False	False
	NM_001242941	Gm3317	n/a	14	False	False
	NM_001256885	Gm3488	n/a	14	False	False
	NM_001256885	Gm3488	n/a	14	False	False
	NM_001256885	Gm3488	n/a	14	False	False
	NR_155290	Gm38438	n/a	20	False	False
	NM_001177564	Gm4027	n/a	12	False	False
	NR_152204	Gm4668	n/a	9	False	False
	NM_001304528	Gm4737	n/a	16	False	False
	NM_001243258	Gm4791	n/a	9	False	False
	NM_001081687	Gm5150	n/a	3	False	False
	NR_004447	Gm5523	n/a	1	False	False
	NR_045096	Gm5893	n/a	7	False	False
	NR_044992	Gm6367	n/a	5	False	False
	NM_001098842	Gm6812	n/a	20	False	False
	NM_001177513	Gm7102	n/a	19	False	False
	NM_001177565	Gm8300	n/a	12	False	False
	NR_033138	Gm833	n/a	4	False	False
	NR_073378	Gm8363	n/a	17	False	False
	NR_027658	Gm8883	n/a	1	False	False
	NM_001033234	Gm9	n/a	20	False	False
	NR_045359	Grip1os2	n/a	10	False	False
	NM_001267808	H2-L	n/a	17	False	False
	NR_151512	I0C0044D17Rik	n/a	4	False	False
	NM_008405	Itgb2l	n/a	16	False	False
	NR_040759	Kcnd3os	n/a	3	False	False
	NR_131039	LOC105246506	n/a	18	False	False
	NM_133892	Lao1	n/a	4	False	False
	NR_037954	Lppos	n/a	16	False	False
	NM_001083884	Lypd8	LYPD8	11	False	False
	NR_003718	Miat	n/a	5	False	False
	NR_029538	Mir124a-3	n/a	2	False	False
	NR_037205	Mir1264	n/a	20	False	False
	NR_029553	Mir140	n/a	8	False	False
	NR_029766	Mir148b	n/a	15	False	False
	NR_029561	Mir151	n/a	15	False	False
	NR_106188	Mir1668	n/a	8	False	False
	NR_029572	Mir186	n/a	3	False	False
	NR_035494	Mir1968	n/a	8	False	False
	NR_106110	Mir219b	n/a	2	False	False
	NR_037241	Mir3080	n/a	15	False	False
	NR_037281	Mir3098	n/a	6	False	False
	NR_029804	Mir33	n/a	15	False	False
	NR_037311	Mir3473a	n/a	20	False	False
	NR_039583	Mir3473d	n/a	8	False	False
	NR_106202	Mir3473g	n/a	2	False	False
	NR_029751	Mir34a	n/a	4	False	False
	NR_030452	Mir449c	n/a	13	False	False
	NR_130326	Mir466k	n/a	3	False	False
	NR_030253	Mir485	n/a	12	False	False
	NR_030757	Mir499	n/a	2	False	False
	NR_030577	Mir574	n/a	5	False	False
	NR_105747	Mir6239	n/a	14	False	False
	NR_105763	Mir6345	n/a	1	False	False
	NR_105767	Mir6349	n/a	1	False	False
	NR_105786	Mir6367	n/a	16	False	False
	NR_105818	Mir6394	n/a	7	False	False
	NR_105831	Mir6405	n/a	19	False	False
	NR_105837	Mir6410	n/a	10	False	False
	NR_030438	Mir673	n/a	12	False	False
	NR_030443	Mir678	n/a	10	False	False
	NR_030453	Mir683-1	n/a	13	False	False
	NR_030453	Mir683-1	n/a	13	False	False
	NR_030647	Mir683-2	n/a	13	False	False
	NR_030647	Mir683-2	n/a	13	False	False
	NR_030454	Mir684-1	n/a	7	False	False
	NR_105919	Mir6954	n/a	15	False	False
	NR_105934	Mir6968	n/a	17	False	False
	NR_105970	Mir7003	n/a	2	False	False
	NR_105993	Mir7026	n/a	5	False	False
	NR_105997	Mir7030	n/a	5	False	False
	NR_105998	Mir7031	n/a	5	False	False
	NR_106010	Mir7043	n/a	6	False	False
	NR_106023	Mir7056	n/a	7	False	False
	NR_106044	Mir7076	n/a	8	False	False
	NR_106056	Mir7088	n/a	9	False	False
	NR_106084	Mir7225	n/a	3	False	False
	NR_106088	Mir7229	n/a	5	False	False
	NR_106104	Mir7646	n/a	20	False	False
	NR_106119	Mir7659	n/a	10	False	False
	NR_105854	Mir7k	n/a	5	False	False
	NR_028265	Mirg	n/a	12	False	False
	NR_029726	Mirlet7a-2	n/a	9	False	False
	NM_030726	Mrgprh	n/a	17	False	False
	NM_001329610	Mroh3	n/a	1	False	False
	NM_001199333	Mup18	n/a	4	False	False
	NM_001347131	Mup8	n/a	4	False	False
	NM_001311065	Ncam1	NCAM1	9	False	False
	NR_002452	Nctc1	n/a	7	False	False
	NM_175290	Nlrp4f	n/a	13	False	False
	NM_010935	Npy6r	n/a	18	False	False
	NM_147017	Olfr1045	OR8J3	2	False	False
	NM_146969	Olfr1243	n/a	2	False	False
	NM_021368	Olfr1264	n/a	2	False	False
	NM_146399	Olfr1328	n/a	4	False	False
	NM_001011856	Olfr1331	n/a	4	False	False
	NM_207703	Olfr1335	n/a	4	False	False
	NM_146309	Olfr1337	n/a	4	False	False
	NM_207152	Olfr1338	n/a	4	False	False
	NM_146957	Olfr170	n/a	16	False	False
	NM_146991	Olfr206	n/a	16	False	False
	NM_001011769	Olfr317	n/a	11	False	False
	NM_001206926	Olfr426	n/a	1	False	False
	NM_207158	Olfr427	n/a	1	False	False
	NM_146717	Olfr433	n/a	1	False	False
	NM_146775	Olfr473	n/a	7	False	False
	NM_146952	Olfr522	n/a	7	False	False
	NM_001011815	Olfr533	n/a	7	False	False
	NM_146361	Olfr557	OR51D1	7	False	False
	NM_147080	Olfr615	n/a	7	False	False
	NM_013617	Olfr64	OR51B2	7	False	False
	NM_207144	Olfr645	n/a	7	False	False
	NM_147096	Olfr666	OR52N2	7	False	False
	NM_146355	Olfr692	OR52W1	7	False	False
	NM_146316	Olfr726	n/a	14	False	False
	NM_207133	Olfr741	n/a	14	False	False
	NR_002859	Olfr75-ps1	n/a	11	False	False
	NR_033528	Olfr75-ps1	n/a	11	False	False
	NM_146547	Olfr771	n/a	10	False	False
	NM_146562	Olfr862	n/a	9	False	False
	NM_001011518	Olfr94	n/a	17	False	False
	NM_146330	Olfr958	n/a	9	False	False
	NM_147107	Olfr974	n/a	9	False	False
	NM_146855	Olfr985	OR8D4	9	False	False
	NM_001005740	Phactr1	PHACTR1	13	False	False
	NM_001039700	Pkd1l3	PKD1L3	8	False	False
	NR_152105	Platr30	n/a	3	False	False
	NR_037995	Plekhd1os	n/a	12	False	False
	NM_172911	Prag1	PRAG1	8	False	False
	NM_001347631	Prss51	n/a	14	False	False
	NM_001145013	Rfpl4	n/a	7	False	False
	NM_021375	Rhbg	RHBG	3	False	False
	NM_001310503	Rhox2a	n/a	20	False	False
	NM_001099316	Rhox2b	n/a	20	False	False
	NM_001099318	Rhox2c	n/a	20	False	False
	NM_001085348	Rhox2e	n/a	20	False	False
	NM_001039689	Rhox4c	n/a	20	False	False
	NM_001039698	Rhox4g	n/a	20	False	False
	NM_053267	Selenom	SELENOM	11	False	False
	NM_001163145	Shisal1	SHISAL1	15	False	False
	NM_001347543	Shisal1	SHISAL1	15	False	False
	NM_029054	Slc25a54	n/a	3	False	False
	NM_001355513	Slfn10-ps	n/a	11	False	False
	NR_073524	Slfn10-ps	n/a	11	False	False
	NM_011408	Slfn2	n/a	11	False	False
	NM_001256309	Smbd1	n/a	16	False	False
	NR_028559	Snord111	n/a	8	False	False
	NR_028530	Snord66	n/a	16	False	False
	NM_001033374	Srarp	SRARP	4	False	False
	NM_175250	Sult2a8	n/a	7	False	False
	NM_001195189	Tex50	TEX50	1	False	False
	NM_001355636	Tns2	TNS2	15	False	False
	NM_001359361	Upk3bl	UPK3BL1	5	False	False
	NM_001358922	Usp17lb	n/a	7	False	False
	NM_001001559	Usp17ld	n/a	7	False	False
	NM_145847	Vmn1r85	n/a	7	False	False
	NM_001081643	Xlr3b	n/a	20	False	False
	NM_001081642	Xlr4a	n/a	20	False	False
	NM_001293676	Xlr4b	n/a	20	False	False
	NM_183094	Xlr4c	n/a	20	False	False
	NM_001160229	Zfp275	ZNF275	20	False	False
	NM_031494	Zfp275	ZNF275	20	False	False
	NM_026167	Klhl13	KLHL13	20	False	False
	NM_138751	Tmem47	TMEM47	20	False	False
	NM_001045530	Ccnjl	n/a	11	False	False
	NM_007546	Bik	BIK	15	False	False
	NM_009880	Cdx1	CDX1	18	False	False
	NM_019989	Sh3bgrl	SH3BGRL	20	False	False
	NM_153390	Pxt1	n/a	17	False	False
	NM_001356547	Sphkap	SPHKAP	1	False	False
	NM_145629	Pls3	PLS3	20	False	False
	NM_008012	Akr1b8	AKR1B10	6	False	False
	NM_001243199	Gimap4	GIMAP4	6	False	False
	NM_015812	Rgs6	RGS6	12	False	False
	NM_010199	Fgf12	FGF12	16	False	False
	NM_001164426	Kcnk13	KCNK13	12	False	False
	NM_021893	Cd274	CD274	19	False	False
	NM_001043228	Dntt	DNTT	19	False	False
	NM_009403	Tnfsf8	TNFSF8	4	False	False
	NM_001314054	Il6	IL6	5	False	False
	NM_009605	Adipoq	ADIPOQ	16	False	False
	NM_009943	Cox6a2	COX6A2	7	False	False
	NM_145539	Tm4sf4	TM4SF4	3	False	False
	NM_011435	Sod3	SOD3	5	False	False
	NM_012009	Sh2d1b1	SH2D1B	1	False	False
	NM_009237	Sox3	SOX3	20	False	False
	NM_029057	Tbc1d30	TBC1D30	10	False	False
	NM_026279	Bend5	BEND5	4	False	False
	NM_001271766	Gpr35	GPR35	1	False	False
	NM_007773	Crybb2	CRYBB2	5	False	False
	NM_001308327	Enpp1	ENPP1	10	False	False
	NM_001001803	Spink7	SPINK7	18	False	False
	NM_010305	Gnai1	GNAI1	5	False	False
	NM_001360753	Prss23	PRSS23	7	False	False
	NM_201376	Serpinb3d	SERPINB3	1	False	False
	NM_001362990	Pkp4	PKP4	2	False	False
	NM_001077202	Hs6st2	HS6ST2	20	False	False
	NM_001004025	Ppp3r2	PPP3R2	4	False	False
	NM_027844	Krtap5-2	n/a	7	False	False
	NM_010670	Krtap12-1	n/a	10	False	False
	NM_001040136	Pdzd9	PDZD9	7	False	False
	NM_001081277	Ak5	AK5	3	False	False
	NM_013869	Tnfrsf19	TNFRSF19	14	False	False
	NM_009141	Cxcl5	CXCL6	5	False	False
	NM_001080943	Zdhhc22	ZDHHC22	12	False	False
	NM_001037745	Zfp791	ZNF791	8	False	False
	NM_011280	Trim10	TRIM10	17	False	False
	NM_011332	Ccl17	CCL17	8	False	False
	NM_001316732	Fam213a	FAM213A	14	False	False
	NM_011775	Zp2	ZP2	7	False	False
	NM_177450	Cndp1	CNDP1	18	False	False
	NM_001302479	Acy3	ACY3	19	False	False
	NM_001205099	Npy2r	NPY2R	3	False	False
	NM_001110273	Slc14a2	SLC14A2	18	False	False
	NM_025331	Gng11	GNG11	6	False	False
	NM_146042	Rnf144b	RNF144B	13	False	False
	NR_028499	Fxyd2	n/a	9	False	False
	NR_110776	Ccdc169	CCDC169	3	False	False
	NM_008314	Htr5a	HTR5A	5	False	False
	NM_207210	Dyrk4	DYRK4	6	False	False
	NM_009034	Rbp2	RBP2	9	False	False
	NM_001033359	Cntn5	CNTN5	9	False	False
	NM_001170787	Cntn5	CNTN5	9	False	False
	NM_001313963	Krt19	KRT19	11	False	False
	NM_001363468	Slc36a3	SLC36A3	11	False	False
	NM_013654	Ccl7	n/a	11	False	False
	NM_001329869	Pea15a	PEA15	1	False	False
	NM_001347324	Dnajc5g	DNAJC5G	5	False	False
	NM_001163539	5430427O19Rik	CXorf21	20	False	False
	NM_033175	Lce3c	n/a	3	False	False
	NM_172426	Slc24a2	SLC24A2	4	False	False
	NM_001355275	Cdsn	n/a	17	False	False
	NM_011834	Aadat	AADAT	8	False	False
	NM_022422	Gng13	GNG13	17	False	False
	NM_139051	Nr5a1	NR5A1	2	False	False
	NM_007464	Birc3	BIRC3	9	False	False
	NM_001281976	Ctla4	CTLA4	1	False	False
	NM_001359041	Gabra4	GABRA4	5	False	False
	NM_198624	Ubqlnl	UBQLNL	7	False	False
	NM_053090	Fam126a	FAM126A	5	False	False
	NM_001358476	Zcchc12	ZCCHC12	20	False	False
	NM_001025610	Ms4a7	MS4A7	19	False	False
	NM_010254	Galr2	GALR2	11	False	False
	NM_011126	Bpifa1	BPIFA1	2	False	False
	NM_001112698	Ngf	NGF	3	False	False
	NM_001145859	Sh3bp2	SH3BP2	5	False	False
	NM_025681	Lix1	LIX1	17	False	False
	NM_175217	Mmd2	MMD2	5	False	False
	NM_001177772	Slco1c1	SLCO1C1	6	False	False
	NM_009910	Cxcr3	CXCR3	20	False	False
	NM_001024955	Pik3r1	PIK3R1	13	False	False
	NM_001356412	Aldh1l1	ALDH1L1	6	False	False
	NM_207649	Rcan2	RCAN2	17	False	False
	NM_001033191	Naa11	NAA11	5	False	False
	NM_001204371	Oprk1	OPRK1	1	False	False
	NM_177024	Tmprss11b	n/a	5	False	False
	NM_001163336	Atp2a3	ATP2A3	11	False	False
	NM_008304	Sdc2	SDC2	15	False	False
	NM_021885	Tub	TUB	7	False	False
	NM_175026	Ifi209	IFI16	1	False	False
	NM_001024721	Ifi214	IFI16	1	False	False
	NM_053133	Pcdhb8	n/a	18	False	False
	NM_001302203	Gpr87	GPR87	3	False	False
	NM_172838	Slc16a12	SLC16A12	19	False	False
	NM_001313696	Ube2a	UBE2A	20	False	False
	NM_001033240	Wfdc6a	EPPIN	2	False	False
	NM_001177848	Wfdc6a	EPPIN	2	False	False
	NM_001035533	Akap2	AKAP2	4	False	False
	NM_001358977	Oxr1	OXR1	15	False	False
	NM_001101486	Fam71f2	FAM71F2	6	False	False
	NM_001253759	Enox1	ENOX1	14	False	False
	NM_027572	Slc22a16	SLC22A16	10	False	False
	NM_008875	Pld1	PLD1	3	False	False
	NM_133241	Mlc1	MLC1	15	False	False
	NM_001113404	Tshr	TSHR	12	False	False
	NM_001310482	Mgst2	MGST2	3	False	False
	NM_001161763	Fmo5	FMO5	3	False	False
	NM_001161765	Fmo5	FMO5	3	False	False
	NM_001355119	Fmo5	FMO5	3	False	False
	NM_022025	Slc5a7	SLC5A7	17	False	False
	NM_178608	Reep1	REEP1	6	False	False
	NM_009758	Bmpr1a	BMPR1A	14	False	False
	NM_001163397	Elavl4	ELAVL4	4	False	False
	NM_010374	Gzmf	GZMH	14	False	False
	NM_001355462	Myoz2	MYOZ2	3	False	False
	NM_001081493	Cartpt	CARTPT	13	False	False
	NM_001278258	Prn	PRND	2	False	False
	NM_001205321	Scn10a	SCN10A	9	False	False
	NM_010814	Mog	MOG	17	False	False
	NM_025638	Gdpd1	GDPD1	11	False	False
	NM_001159731	Rxrg	RXRG	1	False	False
	NM_011023	Otx1	OTX1	11	False	False
	NM_001167988	Taf9b	TAF9B	20	False	False
	NM_148937	Plcd4	PLCD4	1	False	False
	NM_007727	Cntn1	CNTN1	15	False	False
	NM_178772	Nceh1	NCEH1	3	False	False
	NM_025458	Tmed6	TMED6	8	False	False
	NM_007666	Cdh6	CDH6	15	False	False
	NM_001163660	Nkd1	NKD1	8	False	False
	NM_001012322	Sctr	SCTR	1	False	False
	NM_172900	Siglecg	SIGLEC10	7	False	False
	NM_001312906	Hnf4a	HNF4A	2	False	False
	NM_028019	Rnf135	RNF135	11	False	False
	NM_001204983	Cep85l	CEP85L	10	False	False
	NM_001291066	Adam8	ADAM8	7	False	False
	NM_027967	Fam217a	FAM217A	13	False	False
	NM_008074	Gabrg3	GABRG3	7	False	False
	NM_001170401	Tmem229b	TMEM229B	12	False	False
	NM_001123362	Prdm12	PRDM12	2	False	False
	NM_001110337	Gprc5c	GPRC5C	11	False	False
	NM_001110338	Gprc5c	GPRC5C	11	False	False
	NM_147217	Gprc5c	GPRC5C	11	False	False
	NM_177794	Tmem26	TMEM26	10	False	False
	NM_001166463	Spock1	SPOCK1	13	False	False
	NM_027660	Tekt3	TEKT3	11	False	False
	NM_015826	Dmrt1	DMRT1	19	False	False
	NM_053131	Pcdhb6	n/a	18	False	False
	NM_001356495	Sla2	SLA2	2	False	False
	NM_001146329	Sbk2	SBK2	7	False	False
	NM_001361972	Slc10a1	SLC10A1	12	False	False
	NM_011659	Tnfrsf4	TNFRSF4	4	False	False
	NM_001034871	Clpsl2	CLPSL2	17	False	False
	NM_134438	Gpr37l1	GPR37L1	1	False	False
	NM_001359843	Ncald	NCALD	15	False	False
	NM_001001178	Ccdc148	CCDC148	2	False	False
	NM_001163548	Cyth3	CYTH3	5	False	False
	NM_008024	Foxl1	FOXL1	8	False	False
	NM_008941	Tmprss15	TMPRSS15	16	False	False
	NM_133903	Spon2	SPON2	5	False	False
	NM_010815	Grap2	GRAP2	15	False	False
	NM_153157	Olfm3	OLFM3	3	False	False
	NM_001290707	Pde10a	PDE10A	17	False	False
	NM_007432	Akp3	ALPI	1	False	False
	NM_025752	4933411K16Rik	C10orf62	19	False	False
	NM_027219	Cdc42ep1	CDC42EP1	15	False	False
	NM_001301811	Irf8	IRF8	8	False	False
	NM_145555	Ncmap	NCMAP	4	False	False
	NM_001159419	Sidt1	SIDT1	16	False	False
	NM_001303408	Prdx6	PRDX6	1	False	False
	NM_023893	Sapcd1	SAPCD1	17	False	False
	NM_001081089	Gpat2	GPAT2	2	False	False
	NM_001204820	Myadml2	MYADML2	11	False	False
	NM_181682	Dsg1b	DSG1	18	False	False
	NM_001361125	Grm8	GRM8	6	False	False
	NM_001033431	Nlrp12	NLRP12	7	False	False
	NM_030704	Hspb8	HSPB8	5	False	False
	NM_053135	Pcdhb10	PCDHB5	18	False	False
	NM_011516	Sycp1	SYCP1	3	False	False
	NM_010380	H2-D1	HLA-A	17	False	False
	NM_025727	Klhl10	KLHL10	11	False	False
	NM_028705	Herc3	HERC3	6	False	False
	NM_029662	Mfsd2a	MFSD2A	4	False	False
	NM_001042711	Amy2a5	AMY2B	3	False	False
	NM_001042711	Amy2a5	AMY2B	3	False	False
	NM_001042711	Amy2a5	AMY2B	3	False	False
	NM_001042711	Amy2a5	AMY2B	3	False	False
	NM_001122949	Mpl	MPL	4	False	False
	NM_030744	Ropn1	ROPN1	16	False	False
	NM_025989	Gp2	GP2	7	False	False
	NM_001359131	Mpped1	MPPED1	15	False	False
	NR_152841	Mpped1	MPPED1	15	False	False
	NM_010807	Marcksl1	MARCKSL1	4	False	False
	NM_029370	Spata25	SPATA25	2	False	False
	NM_175087	Aqp6	AQP6	15	False	False
	NM_001307998	Trim68	TRIM68	7	False	False
	NM_001201323	Krt83	KRT83	15	False	False
	NM_008976	Ptpn14	PTPN14	1	False	False
	NM_001313956	Krt14	KRT14	11	False	False
	NM_001081658	Dytn	DYTN	1	False	False
	NM_001170632	Fcamr	FCAMR	1	False	False
	NM_001142948	Pogk	POGK	1	False	False
	NM_133246	Ms4a3	MS4A3	19	False	False
	NM_001361239	Prox2	PROX2	12	False	False
	NM_013624	Otog	OTOG	7	False	False
	NM_026667	Fam114a1	FAM114A1	5	False	False
	NM_177215	Ocrl	OCRL	20	False	False
	NM_009909	Cxcr2	CXCR2	1	False	False
	NM_145831	Dmrt2	DMRT2	19	False	False
	NM_001347651	Cd300lb	CD300LB	11	False	False
	NM_013519	Foxc2	FOXC2	8	False	False
	NM_027928	Chst13	CHST13	6	False	False
	NM_001359574	Enpp7	ENPP7	11	False	False
	NM_001005420	Ppp1r26	PPP1R26	2	False	False
	NM_001271963	Eya2	EYA2	2	False	False
	NM_001205249	Gal3st2b	GAL3ST2	1	False	False
	NM_020621	P2ry4	P2RY4	20	False	False
	NM_010666	Krt27	KRT27	11	False	False
	NM_009402	Pglyrp1	PGLYRP1	7	False	False
	NM_174985	Gpbar1	GPBAR1	1	False	False
	NM_010453	Hoxa5	HOXA5	6	False	False
	NM_001347365	Atp2b2	ATP2B2	6	False	False
	NM_010442	Hmox1	HMOX1	8	False	False
	NM_001048175	Adam28	ADAM28	14	False	False
	NM_009312	Tac2	TAC3	10	False	False
	NM_001162925	Nudt17	NUDT17	3	False	False
	NM_001284332	Shisa5	SHISA5	9	False	False
	NM_001329667	Gal	GAL	19	False	False
	NM_029459	Prame	n/a	20	False	False
	NM_001164197	Mmp19	MMP19	10	False	False
	NM_001281487	Cdc20b	CDC20B	13	False	False
	NM_011463	Spink4	SPINK4	4	False	False
	NM_177355	Plcxd3	PLCXD3	15	False	False
	NM_008888	Phox2b	PHOX2B	5	False	False
	NM_001347086	Frmd4a	FRMD4A	2	False	False
	NM_178777	Nhlh2	NHLH2	3	False	False
	NM_001077189	Fcgr2b	FCGR2B	1	False	False
	NM_011530	Tap2	TAP2	17	False	False
	NM_008375	Fabp6	FABP6	11	False	False
	NM_011784	Aplnr	APLNR	2	False	False
	NM_010821	Mpeg1	MPEG1	19	False	False
	NM_146079	Guca1b	GUCA1B	17	False	False
	NM_001025600	Cadm1	CADM1	9	False	False
	NM_001310841	Cadm1	CADM1	9	False	False
	NM_001355600	S100a3	S100A3	3	False	False
	NM_001355602	S100a3	S100A3	3	False	False
	NM_001033875	Ctrc	CTRC	4	False	False
	NM_145834	Il17c	IL17C	8	False	False
	NM_001310476	Asb10	ASB10	5	False	False
	NM_029799	Arrdc5	ARRDC5	17	False	False
	NM_001160252	Cabp2	CABP2	19	False	False
	NM_001160253	Cabp2	CABP2	19	False	False
	NM_001039048	Trim63	TRIM63	4	False	False
	NM_175249	Psapl1	PSAPL1	5	False	False
	NM_001171002	Degs2	DEGS2	12	False	False
	NM_001037736	Arhgef10	ARHGEF10	8	False	False
	NM_026280	Mxra7	n/a	11	False	False
	NM_182928	Adm2	ADM2	15	False	False
	NM_001135149	Slc39a8	SLC39A8	3	False	False
	NM_001135150	Slc39a8	SLC39A8	3	False	False
	NM_001029872	Itgad	ITGAD	7	False	False
	NM_001287261	Mst1r	MST1R	9	False	False
	NM_001040631	C1qtnf5	C1QTNF5	9	False	False
	NM_001040632	C1qtnf5	C1QTNF5	9	False	False
	NM_021353	Slc26a3	SLC26A3	12	False	False
	NM_134028	Tubg2	TUBG2	11	False	False
	NR_131759	Zim2	n/a	7	False	False
	NM_001347181	Nrros	NRROS	16	False	False
	NM_001033597	Acsl6	ACSL6	11	False	False
	NM_001033598	Acsl6	ACSL6	11	False	False
	NM_008308	Htr1a	HTR1A	13	False	False
	NM_001278256	Prnp	PRNP	2	False	False
	NM_018809	Ptf1a	PTF1A	2	False	False
	NM_001304800	Hsd3b1	HSD3B2	3	False	False
	NM_001081070	Pdia2	PDIA2	17	False	False
	NM_001168333	Tinagl1	TINAGL1	4	False	False
	NM_001355264	Bcar3	BCAR3	3	False	False
	NM_001286062	Angpt1	ANGPT1	15	False	False
	NM_029056	Tdrd9	TDRD9	12	False	False
	NM_001358060	Slc38a4	SLC38A4	15	False	False
	NM_021447	Trim54	TRIM54	5	False	False
	NM_001081199	Mamdc4	MAMDC4	2	False	False
	NM_010669	Krt6b	KRT6B	15	False	False
	NM_001326292	Adamts8	ADAMTS8	9	False	False
	NM_001356998	Zfpm2	ZFPM2	15	False	False
	NM_016901	Oaz3	OAZ3	3	False	False
	NM_007532	Bcat1	BCAT1	6	False	False
	NM_001355646	Cdc14a	CDC14A	3	False	False
	NM_001162939	Aen	AEN	7	False	False
	NM_001360709	Aen	AEN	7	False	False
	NM_001290633	Reps2	REPS2	20	False	False
	NM_001162476	Stra6	STRA6	9	False	False
	NM_008089	Gata1	GATA1	20	False	False
	NM_011498	Bhlhe40	BHLHE40	6	False	False
	NM_134157	Atp6v1b1	ATP6V1B1	6	False	False
	NM_027320	Ifi35	IFI35	11	False	False
	NM_021539	Wsb2	WSB2	5	False	False
	NM_001163270	Baiap3	BAIAP3	17	False	False
	NM_001159301	Lgals9	LGALS9B	11	False	False
	NM_001113527	Isg20	ISG20	7	False	False
	NM_001040696	Nlrp1b	NLRP1	11	False	False
	NM_008001	Fgd1	FGD1	20	False	False
	NM_001271402	Ephx2	EPHX2	14	False	False
	NM_001033150	Plekhm2	PLEKHM2	4	False	False
	NM_009140	Cxcl2	CXCL3	5	False	False
	NM_001281955	Csmd2	CSMD2	4	False	False
	NM_145365	Creb3l3	CREB3L3	10	False	False
	NM_203490	Mrgprd	MRGPRD	7	False	False
	NM_008125	Gjb2	GJB2	14	False	False
	NM_010710	Lhx2	LHX2	2	False	False
	NM_001288618	Crhr2	CRHR2	6	False	False
	NM_001039645	Asphd1	n/a	7	False	False
	NM_201609	Zfp652	ZNF652	11	False	False
	NM_023844	Jam2	JAM2	16	False	False
	NM_001081069	Rgs11	RGS11	17	False	False
	NM_146162	Tmem119	TMEM119	5	False	False
	NM_007655	Cd79a	CD79A	7	False	False
	NM_001347433	Slc6a12	SLC6A12	6	False	False
	NM_001042606	Sstr2	SSTR2	11	False	False
	NM_001159652	Gpr62	GPR62	9	False	False
	NM_008116	Ggt1	GGT1	10	False	False
	NM_001081139	Ankrd35	ANKRD35	3	False	False
	NM_001102468	Calml4	CALML4	9	False	False
	NM_027819	Ggt6	GGT6	11	False	False
	NM_028621	Krtap21-1	n/a	16	False	False
	NM_198637	1700016K19Rik	C17orf97	11	False	False
	NM_001359993	Mthfs	MTHFS	9	False	False
	NM_026829	Mthfs	MTHFS	9	False	False
	NM_001359992	Mthfsl	MTHFS	9	False	False
	NM_001111145	Ubap1l	UBAP1L	9	False	False
	NM_183278	Fam25c	n/a	14	False	False
	NM_001100109	Srp54b	SRP54	12	False	False
	NM_001159321	Grid2ip	GRID2IP	5	False	False
	NM_001316684	Sh3bp1	SH3BP1	15	False	False
	NM_011846	Mmp17	MMP17	5	False	False
	NM_025724	Ccer1	CCER1	10	False	False
	NM_001081268	Prss53	PRSS53	7	False	False
	NM_026482	Atp2b1	ATP2B1	10	False	False
[truncated: 27,173 more rows]

## Sheet: S1D - RBMs
	Table S1D: Ronin-binding motifs within Ronin-binding sites.
	Ronin binding motifs (and their chromosomal positions according to the NCBI37/mm9 genome assembly) that were found in all PET peaks identified in high-throughput sequencing after chromatin immunoprecipitation with a Ronin specific antibody. chr, chromosome; RBM, Ronin binding motif.
	Chromosome	Start	Stop	RBM Start	RBM Stop	Strand	Score	p-value	q-value	Matched Sequence
	chr16	90135436	90136662	639	653	-	25.4831	9.56e-10	0.000423	GACTACAATTCCCAG
	chr3	57923052	57924405	659	673	-	25.4831	9.56e-10	0.000423	GACTACAATTCCCAG
	chr2	129162583	129164485	780	794	-	25.4831	9.56e-10	0.000423	GACTACAATTCCCAG
	chr8	87488687	87494826	1387	1401	-	25.4831	9.56e-10	0.000423	GACTACAATTCCCAG
	chr8	114044309	114051032	1877	1891	-	25.4831	9.56e-10	0.000423	GACTACAATTCCCAG
	chr11	33996807	34002071	1888	1902	-	25.4831	9.56e-10	0.000423	GACTACAATTCCCAG
	chr7	133538625	133543909	1946	1960	-	25.4831	9.56e-10	0.000423	GACTACAATTCCCAG
	chr10	86166400	86171225	2410	2424	-	25.4831	9.56e-10	0.000423	GACTACAATTCCCAG
	chr13	35995226	35999623	2659	2673	-	25.4831	9.56e-10	0.000423	GACTACAATTCCCAG
	chr1	95625797	95631998	2772	2786	-	25.4831	9.56e-10	0.000423	GACTACAATTCCCAG
	chr7	107659708	107666739	3651	3665	-	25.4831	9.56e-10	0.000423	GACTACAATTCCCAG
	chr14	55707584	55717634	3724	3738	-	25.4831	9.56e-10	0.000423	GACTACAATTCCCAG
	chr7	13462338	13474120	4171	4185	-	25.4831	9.56e-10	0.000423	GACTACAATTCCCAG
	chr10	80954810	80966891	4777	4791	-	25.4831	9.56e-10	0.000423	GACTACAATTCCCAG
	chr7	138869031	138869926	463	477	+	25.4831	9.56e-10	0.000423	gactacaattcccag
	chr14	122498989	122500210	596	610	+	25.4831	9.56e-10	0.000423	gactacaattcccag
	chr2	59293564	59294792	614	628	+	25.4831	9.56e-10	0.000423	gactacaattcccag
	chrX	16671617	16673120	850	864	+	25.4831	9.56e-10	0.000423	gactacaattcccag
	chr13	14154432	14157883	1391	1405	+	25.4831	9.56e-10	0.000423	GACTACAATTCCCAG
	chr17	35032940	35036818	1727	1741	+	25.4831	9.56e-10	0.000423	GACTACAATTCCCAG
	chr18	65958396	65961824	1741	1755	+	25.4831	9.56e-10	0.000423	GACTACAATTCCCAG
	chr3	19061513	19066027	1758	1772	+	25.4831	9.56e-10	0.000423	GACTACAATTCCCAG
	chr19	60964240	60968774	1788	1802	+	25.4831	9.56e-10	0.000423	GACTACAATTCCCAG
	chr7	53116300	53122568	2084	2098	+	25.4831	9.56e-10	0.000423	GACTACAATTCCCAG
	chr11	60223482	60227706	2329	2343	+	25.4831	9.56e-10	0.000423	GACTACAATTCCCAG
	chr2	101466363	101472518	2877	2891	+	25.4831	9.56e-10	0.000423	GACTACAATTCCCAG
	chr18	42418904	42424173	2951	2965	+	25.4831	9.56e-10	0.000423	GACTACAATTCCCAG
	chr1	130137609	130142362	3037	3051	+	25.4831	9.56e-10	0.000423	GACTACAATTCCCAG
	chr13	107734058	107739628	3055	3069	+	25.4831	9.56e-10	0.000423	GACTACAATTCCCAG
	chr4	43487999	43493267	3172	3186	+	25.4831	9.56e-10	0.000423	GACTACAATTCCCAG
	chr19	46127490	46133304	3398	3412	+	25.4831	9.56e-10	0.000423	GACTACAATTCCCAG
	chr12	107244817	107251260	3521	3535	+	25.4831	9.56e-10	0.000423	GACTACAATTCCCAG
	chr19	57523583	57529441	3780	3794	+	25.4831	9.56e-10	0.000423	GACTACAATTCCCAG
	chr7	3310143	3316982	4437	4451	+	25.4831	9.56e-10	0.000423	GACTACAATTCCCAG
	chr16	26155159	26155936	308	322	-	25.3708	1.91e-09	0.000423	GACTACATTTCCCAG
	chrX	96406170	96407053	359	373	-	25.3708	1.91e-09	0.000423	GACTACATTTCCCAG
	chr2	161933266	161934136	420	434	-	25.3708	1.91e-09	0.000423	GACTACATTTCCCAG
	chr14	18470485	18471458	440	454	-	25.3708	1.91e-09	0.000423	GACTACATTTCCCAG
	chr2	162049759	162050755	468	482	-	25.3708	1.91e-09	0.000423	GACTACATTTCCCAG
	chr16	84542629	84543815	524	538	-	25.3708	1.91e-09	0.000423	GACTACATTTCCCAG
	chr1	10603440	10604573	590	604	-	25.3708	1.91e-09	0.000423	GACTACATTTCCCAG
	chr16	11592826	11594239	696	710	-	25.3708	1.91e-09	0.000423	GACTACATTTCCCAG
	chr7	103631624	103633098	698	712	-	25.3708	1.91e-09	0.000423	GACTACATTTCCCAG
	chr10	67776426	67777945	701	715	-	25.3708	1.91e-09	0.000423	GACTACATTTCCCAG
	chr15	57554712	57556259	703	717	-	25.3708	1.91e-09	0.000423	GACTACATTTCCCAG
	chr18	42141592	42143083	708	722	-	25.3708	1.91e-09	0.000423	GACTACATTTCCCAG
	chr16	91968664	91970166	712	726	-	25.3708	1.91e-09	0.000423	GACTACATTTCCCAG
	chr2	158732482	158733994	722	736	-	25.3708	1.91e-09	0.000423	GACTACATTTCCCAG
	chr7	114176338	114178005	743	757	-	25.3708	1.91e-09	0.000423	GACTACATTTCCCAG
	chr18	79459027	79460556	754	768	-	25.3708	1.91e-09	0.000423	GACTACATTTCCCAG
	chr6	92695751	92697307	769	783	-	25.3708	1.91e-09	0.000423	GACTACATTTCCCAG
	chr8	10746927	10748585	806	820	-	25.3708	1.91e-09	0.000423	GACTACATTTCCCAG
	chr11	31534997	31536754	835	849	-	25.3708	1.91e-09	0.000423	GACTACATTTCCCAG
	chr17	49400695	49402396	848	862	-	25.3708	1.91e-09	0.000423	GACTACATTTCCCAG
	chr6	72075830	72077653	937	951	-	25.3708	1.91e-09	0.000423	GACTACATTTCCCAG
	chr4	101241893	101243885	942	956	-	25.3708	1.91e-09	0.000423	GACTACATTTCCCAG
	chr8	94294546	94296955	960	974	-	25.3708	1.91e-09	0.000423	GACTACATTTCCCAG
	chr9	120603850	120605638	970	984	-	25.3708	1.91e-09	0.000423	GACTACATTTCCCAG
	chr11	68333165	68335450	982	996	-	25.3708	1.91e-09	0.000423	GACTACATTTCCCAG
	chr2	140062193	140064432	997	1011	-	25.3708	1.91e-09	0.000423	GACTACATTTCCCAG
	chr18	65150317	65153962	1085	1099	-	25.3708	1.91e-09	0.000423	GACTACATTTCCCAG
	chr10	77965184	77968166	1124	1138	-	25.3708	1.91e-09	0.000423	GACTACATTTCCCAG
	chr11	58414656	58417236	1132	1146	-	25.3708	1.91e-09	0.000423	GACTACATTTCCCAG
	chr1	183401270	183403865	1138	1152	-	25.3708	1.91e-09	0.000423	GACTACATTTCCCAG
	chr16	41632164	41634914	1177	1191	-	25.3708	1.91e-09	0.000423	GACTACATTTCCCAG
	chr11	78608125	78611764	1249	1263	-	25.3708	1.91e-09	0.000423	GACTACATTTCCCAG
	chr10	74646567	74649886	1424	1438	-	25.3708	1.91e-09	0.000423	GACTACATTTCCCAG
	chr3	95084337	95089222	1479	1493	-	25.3708	1.91e-09	0.000423	GACTACATTTCCCAG
	chr14	78643341	78646877	1501	1515	-	25.3708	1.91e-09	0.000423	GACTACATTTCCCAG
	chr17	49192766	49195885	1519	1533	-	25.3708	1.91e-09	0.000423	GACTACATTTCCCAG
	chr6	70740686	70745036	1561	1575	-	25.3708	1.91e-09	0.000423	GACTACATTTCCCAG
	chr4	147738564	147742706	1596	1610	-	25.3708	1.91e-09	0.000423	GACTACATTTCCCAG
	chr2	68618793	68622352	1602	1616	-	25.3708	1.91e-09	0.000423	GACTACATTTCCCAG
	chr9	58292859	58297148	1602	1616	-	25.3708	1.91e-09	0.000423	GACTACATTTCCCAG
	chr12	105749478	105752936	1633	1647	-	25.3708	1.91e-09	0.000423	GACTACATTTCCCAG
	chr7	89922121	89926101	1661	1675	-	25.3708	1.91e-09	0.000423	GACTACATTTCCCAG
	chr7	25038007	25043640	1680	1694	-	25.3708	1.91e-09	0.000423	GACTACATTTCCCAG
	chr2	38780131	38783631	1850	1864	-	25.3708	1.91e-09	0.000423	GACTACATTTCCCAG
	chr5	120396830	120400527	1858	1872	-	25.3708	1.91e-09	0.000423	GACTACATTTCCCAG
	chr11	78608125	78611764	1924	1938	-	25.3708	1.91e-09	0.000423	GACTACATTTCCCAG
	chr12	77554177	77557553	1926	1940	-	25.3708	1.91e-09	0.000423	GACTACATTTCCCAG
	chr8	34494154	34498120	1931	1945	-	25.3708	1.91e-09	0.000423	GACTACATTTCCCAG
	chr5	112421184	112425894	1936	1950	-	25.3708	1.91e-09	0.000423	GACTACATTTCCCAG
	chr15	10927826	10932224	1937	1951	-	25.3708	1.91e-09	0.000423	GACTACATTTCCCAG
	chr5	112421184	112425894	1970	1984	-	25.3708	1.91e-09	0.000423	GACTACATTTCCCAG
	chr4	153200097	153205428	1983	1997	-	25.3708	1.91e-09	0.000423	GACTACATTTCCCAG
	chr7	6121800	6126611	1997	2011	-	25.3708	1.91e-09	0.000423	GACTACATTTCCCAG
	chr4	125877928	125881901	2018	2032	-	25.3708	1.91e-09	0.000423	GACTACATTTCCCAG
	chr13	45448364	45451591	2042	2056	-	25.3708	1.91e-09	0.000423	GACTACATTTCCCAG
	chr7	148209454	148214957	2078	2092	-	25.3708	1.91e-09	0.000423	GACTACATTTCCCAG
	chr6	91256085	91261006	2110	2124	-	25.3708	1.91e-09	0.000423	GACTACATTTCCCAG
	chr16	75764949	75769579	2135	2149	-	25.3708	1.91e-09	0.000423	GACTACATTTCCCAG
	chr17	56393233	56399612	2232	2246	-	25.3708	1.91e-09	0.000423	GACTACATTTCCCAG
	chr9	88331698	88337613	2307	2321	-	25.3708	1.91e-09	0.000423	GACTACATTTCCCAG
	chr13	67929572	67933472	2373	2387	-	25.3708	1.91e-09	0.000423	GACTACATTTCCCAG
	chr12	87668598	87673883	2393	2407	-	25.3708	1.91e-09	0.000423	GACTACATTTCCCAG
	chr16	8821600	8831620	2415	2429	-	25.3708	1.91e-09	0.000423	GACTACATTTCCCAG
	chr2	143995927	144001549	2442	2456	-	25.3708	1.91e-09	0.000423	GACTACATTTCCCAG
	chr1	72346170	72354959	2469	2483	-	25.3708	1.91e-09	0.000423	GACTACATTTCCCAG
	chr10	75094205	75099984	2494	2508	-	25.3708	1.91e-09	0.000423	GACTACATTTCCCAG
	chr4	139956738	139963793	2518	2532	-	25.3708	1.91e-09	0.000423	GACTACATTTCCCAG
	chr9	98499582	98505941	2552	2566	-	25.3708	1.91e-09	0.000423	GACTACATTTCCCAG
	chr12	80290266	80295209	2627	2641	-	25.3708	1.91e-09	0.000423	GACTACATTTCCCAG
	chr7	28761507	28767744	2717	2731	-	25.3708	1.91e-09	0.000423	GACTACATTTCCCAG
	chr7	30872826	30881837	2766	2780	-	25.3708	1.91e-09	0.000423	GACTACATTTCCCAG
	chr9	99534452	99540938	2944	2958	-	25.3708	1.91e-09	0.000423	GACTACATTTCCCAG
	chr10	80726760	80737949	2965	2979	-	25.3708	1.91e-09	0.000423	GACTACATTTCCCAG
	chr19	6232909	6243324	3008	3022	-	25.3708	1.91e-09	0.000423	GACTACATTTCCCAG
	chr4	45881907	45888460	3326	3340	-	25.3708	1.91e-09	0.000423	GACTACATTTCCCAG
	chr9	21702622	21710696	3497	3511	-	25.3708	1.91e-09	0.000423	GACTACATTTCCCAG
	chr17	56745788	56754902	3519	3533	-	25.3708	1.91e-09	0.000423	GACTACATTTCCCAG
	chr7	30765164	30771598	3548	3562	-	25.3708	1.91e-09	0.000423	GACTACATTTCCCAG
	chr7	30549235	30556771	4068	4082	-	25.3708	1.91e-09	0.000423	GACTACATTTCCCAG
	chr7	4450430	4457615	4099	4113	-	25.3708	1.91e-09	0.000423	GACTACATTTCCCAG
	chr4	125087599	125098060	4188	4202	-	25.3708	1.91e-09	0.000423	GACTACATTTCCCAG
	chr7	30549235	30556771	4311	4325	-	25.3708	1.91e-09	0.000423	GACTACATTTCCCAG
	chr10	80954810	80966891	4383	4397	-	25.3708	1.91e-09	0.000423	GACTACATTTCCCAG
	chr17	56272841	56282374	4620	4634	-	25.3708	1.91e-09	0.000423	GACTACATTTCCCAG
	chr4	124414264	124423164	4826	4840	-	25.3708	1.91e-09	0.000423	GACTACATTTCCCAG
	chr7	19953252	19964075	5670	5684	-	25.3708	1.91e-09	0.000423	GACTACATTTCCCAG
	chr11	31568914	31580108	7990	8004	-	25.3708	1.91e-09	0.000423	GACTACATTTCCCAG
	chr19	6512978	6534399	12613	12627	-	25.3708	1.91e-09	0.000423	GACTACATTTCCCAG
	chr13	67876255	67877089	382	396	+	25.3708	1.91e-09	0.000423	GACTACATTTCccag
	chr15	35185524	35186388	431	445	+	25.3708	1.91e-09	0.000423	GACTACATTTCCCAG
	chrX	56829054	56830065	439	453	+	25.3708	1.91e-09	0.000423	gactacatttcccag
	chr16	55218398	55219484	469	483	+	25.3708	1.91e-09	0.000423	gactacatttcccag
	chr1	75992252	75993255	487	501	+	25.3708	1.91e-09	0.000423	GACTACATTTCCCAG
	chr13	83269290	83270511	510	524	+	25.3708	1.91e-09	0.000423	GACTACATTTCCCAG
	chr1	43065899	43066844	542	556	+	25.3708	1.91e-09	0.000423	GACTACATTTCCCAG
	chr10	92103244	92104740	573	587	+	25.3708	1.91e-09	0.000423	gactacatttcccag
	chr10	92999806	93001187	620	634	+	25.3708	1.91e-09	0.000423	gactacatttcccag
	chr6	128470723	128472037	666	680	+	25.3708	1.91e-09	0.000423	GACTACATTTCCCAG
	chr2	151664590	151665888	693	707	+	25.3708	1.91e-09	0.000423	gactacatttcccag
	chr19	45274919	45276302	694	708	+	25.3708	1.91e-09	0.000423	gactacatttcccag
	chr10	111194146	111195715	766	780	+	25.3708	1.91e-09	0.000423	gactacatttcccag
	chr5	76599448	76600984	807	821	+	25.3708	1.91e-09	0.000423	GACTACATTTCCCAG
	chr15	64196443	64198001	817	831	+	25.3708	1.91e-09	0.000423	gactacatttcccag
	chr12	33173885	33175550	869	883	+	25.3708	1.91e-09	0.000423	gactacatttcccag
	chr9	105905185	105906919	892	906	+	25.3708	1.91e-09	0.000423	gactacatttcccag
	chr12	109008832	109010723	904	918	+	25.3708	1.91e-09	0.000423	GACTACATTTCCCAG
	chr11	101916821	101918897	918	932	+	25.3708	1.91e-09	0.000423	gactacatttcccag
	chr5	66322917	66324818	922	936	+	25.3708	1.91e-09	0.000423	gactacatttcccag
	chr7	150994079	150996638	996	1010	+	25.3708	1.91e-09	0.000423	GACTACATTTCCCAG
	chr4	55418532	55420710	1105	1119	+	25.3708	1.91e-09	0.000423	gactacatttcccag
	chr1	184687869	184689823	1198	1212	+	25.3708	1.91e-09	0.000423	gactacatttcccag
	chr15	78854887	78857864	1304	1318	+	25.3708	1.91e-09	0.000423	GACTACATTTCCCAG
	chr12	84784070	84786370	1414	1428	+	25.3708	1.91e-09	0.000423	gactacatttcccag
	chr7	51963343	51966441	1466	1480	+	25.3708	1.91e-09	0.000423	gactacatttcccag
	chr16	95896860	95900075	1571	1585	+	25.3708	1.91e-09	0.000423	gactacatttcccag
	chr12	5392045	5394667	1574	1588	+	25.3708	1.91e-09	0.000423	gactacatttcccag
	chr7	130039235	130042106	1606	1620	+	25.3708	1.91e-09	0.000423	gactacatttcccag
	chr8	35126726	35129773	1631	1645	+	25.3708	1.91e-09	0.000423	gactacatttcccag
	chr8	112962849	112966234	1716	1730	+	25.3708	1.91e-09	0.000423	gactacatttcccag
	chr3	75359121	75362310	1720	1734	+	25.3708	1.91e-09	0.000423	GACTACATTTCCCAG
	chr5	37220867	37225588	1808	1822	+	25.3708	1.91e-09	0.000423	gactacatttcccag
	chr2	166886741	166891006	1864	1878	+	25.3708	1.91e-09	0.000423	GACTACATTTCCCAG
	chr5	120401467	120404683	1896	1910	+	25.3708	1.91e-09	0.000423	gactacatttcccag
	chr8	108860183	108864527	1911	1925	+	25.3708	1.91e-09	0.000423	GACTACATTTCCCAG
	chr7	34977190	34982382	1950	1964	+	25.3708	1.91e-09	0.000423	gactacatttcccag
	chr13	67180524	67184568	1997	2011	+	25.3708	1.91e-09	0.000423	GACTACATTTCCCAG
	chr8	89747761	89751418	1998	2012	+	25.3708	1.91e-09	0.000423	gactacatttcccag
	chr4	155481815	155486878	2107	2121	+	25.3708	1.91e-09	0.000423	GACTACATTTCCCAG
	chr9	46563082	46566314	2149	2163	+	25.3708	1.91e-09	0.000423	gactacatttcccag
	chr6	147716560	147720453	2170	2184	+	25.3708	1.91e-09	0.000423	gactacatttcccag
	chr18	75176062	75181810	2275	2289	+	25.3708	1.91e-09	0.000423	GACTACATTTCCCAG
	chr11	101706586	101711253	2373	2387	+	25.3708	1.91e-09	0.000423	gactacatttcccag
	chr14	123400676	123403953	2436	2450	+	25.3708	1.91e-09	0.000423	gactacatttcccag
	chr8	116960813	116965699	2449	2463	+	25.3708	1.91e-09	0.000423	GACTACATTTCCCAG
	chr7	24990640	24995189	2580	2594	+	25.3708	1.91e-09	0.000423	GACTACATTTCCCAG
	chr2	132694858	132699135	2602	2616	+	25.3708	1.91e-09	0.000423	gactacatttcccag
	chr15	85687430	85692235	2658	2672	+	25.3708	1.91e-09	0.000423	GACTACATTTCCCAG
	chr13	67624340	67630369	2806	2820	+	25.3708	1.91e-09	0.000423	GACTACATTTCCCAG
	chr7	20009055	20018561	2807	2821	+	25.3708	1.91e-09	0.000423	gactacatttcccag
	chr13	67853314	67858881	2829	2843	+	25.3708	1.91e-09	0.000423	GACTACATTTCCCAG
	chr2	151457885	151462765	2914	2928	+	25.3708	1.91e-09	0.000423	GACTACATTTCCCAG
	chr4	139639354	139645626	2965	2979	+	25.3708	1.91e-09	0.000423	gactacatttcccag
	chr7	28471427	28476860	2967	2981	+	25.3708	1.91e-09	0.000423	GACTACATTTCCCAG
	chr6	21896473	21901101	3010	3024	+	25.3708	1.91e-09	0.000423	GACTACATTTCCCAG
	chr7	30690202	30697739	3026	3040	+	25.3708	1.91e-09	0.000423	GACTACATTTCCCAG
	chr6	91420550	91427213	3115	3129	+	25.3708	1.91e-09	0.000423	GACTACATTTCCCAG
	chr11	50651954	50660049	3148	3162	+	25.3708	1.91e-09	0.000423	GACTACATTTCCCAG
	chr2	112098846	112107724	3202	3216	+	25.3708	1.91e-09	0.000423	GACTACATTTCCCAG
	chr7	117158476	117164060	3241	3255	+	25.3708	1.91e-09	0.000423	GACTACATTTCCCAG
	chr7	30690202	30697739	3292	3306	+	25.3708	1.91e-09	0.000423	GACTACATTTCCCAG
	chr15	83109702	83116088	3296	3310	+	25.3708	1.91e-09	0.000423	gactacatttcccag
	chr6	95064325	95069339	3297	3311	+	25.3708	1.91e-09	0.000423	GACTACATTTCCCAG
	chr10	62602993	62609169	3302	3316	+	25.3708	1.91e-09	0.000423	gactacatttcccag
	chr7	82259642	82265298	3417	3431	+	25.3708	1.91e-09	0.000423	gactacatttcccag
	chr11	50869278	50875813	3436	3450	+	25.3708	1.91e-09	0.000423	GACTACATTTCCCAG
	chr5	121508353	121514334	3525	3539	+	25.3708	1.91e-09	0.000423	gactacatttcccag
	chr10	121472165	121478242	3626	3640	+	25.3708	1.91e-09	0.000423	gactacatttcccag
	chr8	93590163	93596431	3737	3751	+	25.3708	1.91e-09	0.000423	GACTACATTTCCCAG
	chr11	120099913	120106771	3743	3757	+	25.3708	1.91e-09	0.000423	GACTACATTTCCCAG
	chr5	113696479	113706016	3788	3802	+	25.3708	1.91e-09	0.000423	gactacatttcccag
	chr2	166549994	166557862	3835	3849	+	25.3708	1.91e-09	0.000423	gactacatttcccag
	chr1	136002848	136009045	3909	3923	+	25.3708	1.91e-09	0.000423	gactacatttcccag
	chr18	34914769	34921538	3925	3939	+	25.3708	1.91e-09	0.000423	GACTACATTTCCCAG
	chr16	4979715	4986040	4070	4084	+	25.3708	1.91e-09	0.000423	GACTACATTTCCCAG
	chr16	21774442	21782475	4091	4105	+	25.3708	1.91e-09	0.000423	gactacatttcccag
	chr3	101006180	101013771	4104	4118	+	25.3708	1.91e-09	0.000423	gactacatttcccag
	chr10	80726760	80737949	4141	4155	+	25.3708	1.91e-09	0.000423	GACTACATTTCCCAG
	chr2	31149125	31156602	4408	4422	+	25.3708	1.91e-09	0.000423	gactacatttcccag
	chr4	135183950	135192973	4592	4606	+	25.3708	1.91e-09	0.000423	gactacatttcccag
	chr19	53399242	53405791	4625	4639	+	25.3708	1.91e-09	0.000423	GACTACATTTCCCAG
	chr7	6292000	6300725	4906	4920	+	25.3708	1.91e-09	0.000423	GACTACATTTCCCAG
	chr7	19604590	19612261	5004	5018	+	25.3708	1.91e-09	0.000423	GACTACATTTCCCAG
	chr4	136785442	136793857	5063	5077	+	25.3708	1.91e-09	0.000423	gactacatttcccag
	chr7	30598807	30607311	5155	5169	+	25.3708	1.91e-09	0.000423	GACTACATTTCCCAG
	chr17	47868613	47877691	5297	5311	+	25.3708	1.91e-09	0.000423	GACTACATTTCCCAG
	chr2	30441211	30452002	5342	5356	+	25.3708	1.91e-09	0.000423	gactacatttcccag
	chr7	19583926	19593118	5414	5428	+	25.3708	1.91e-09	0.000423	GACTACATTTCCCAG
	chr17	27672901	27681653	5493	5507	+	25.3708	1.91e-09	0.000423	gactacatttcccag
	chr2	30633398	30641258	5614	5628	+	25.3708	1.91e-09	0.000423	gactacatttcccag
	chr5	118857741	118868165	5813	5827	+	25.3708	1.91e-09	0.000423	gactacatttcccag
	chr7	20009055	20018561	6192	6206	+	25.3708	1.91e-09	0.000423	GACTACATTTCCCAG
	chr15	84013777	84024130	6726	6740	+	25.3708	1.91e-09	0.000423	gactacatttcccag
	chr2	30399945	30414535	9539	9553	+	25.3708	1.91e-09	0.000423	gactacatttcccag
	chr7	52881774	52900752	9847	9861	+	25.3708	1.91e-09	0.000423	GACTACATTTCCCAG
	chr7	30634544	30648158	10394	10408	+	25.3708	1.91e-09	0.000423	GACTACATTTCCCAG
	chr7	52763342	52782847	11942	11956	+	25.3708	1.91e-09	0.000423	GACTACATTTCCCAG
	chr2	31937320	31955686	13681	13695	+	25.3708	1.91e-09	0.000423	GACTACATTTCCCAG
	chr9	76613822	76614948	581	595	-	25.2022	3.08e-09	0.000427	AACTACAATTCCCAG
	chr3	130524627	130525726	603	617	-	25.2022	3.08e-09	0.000427	AACTACAATTCCCAG
	chr3	14630948	14632514	651	665	-	25.2022	3.08e-09	0.000427	AACTACAATTCCCAG
	chr14	13112405	13113818	669	683	-	25.2022	3.08e-09	0.000427	AACTACAATTCCCAG
	chr13	75736416	75738105	717	731	-	25.2022	3.08e-09	0.000427	AACTACAATTCCCAG
	chr5	23869184	23870929	734	748	-	25.2022	3.08e-09	0.000427	AACTACAATTCCCAG
	chr4	59305617	59307232	739	753	-	25.2022	3.08e-09	0.000427	AACTACAATTCCCAG
	chr9	100507281	100508997	740	754	-	25.2022	3.08e-09	0.000427	AACTACAATTCCCAG
	chr17	48481807	48483777	776	790	-	25.2022	3.08e-09	0.000427	AACTACAATTCCCAG
	chr1	31387208	31388949	779	793	-	25.2022	3.08e-09	0.000427	AACTACAATTCCCAG
	chr8	14527966	14529770	811	825	-	25.2022	3.08e-09	0.000427	AACTACAATTCCCAG
	chr6	145378549	145380177	828	842	-	25.2022	3.08e-09	0.000427	AACTACAATTCCCAG
	chr1	90707714	90709572	862	876	-	25.2022	3.08e-09	0.000427	AACTACAATTCCCAG
	chr15	39865846	39868492	1056	1070	-	25.2022	3.08e-09	0.000427	AACTACAATTCCCAG
	chr9	37205196	37209009	1061	1075	-	25.2022	3.08e-09	0.000427	AACTACAATTCCCAG
	chr18	14415717	14418225	1123	1137	-	25.2022	3.08e-09	0.000427	AACTACAATTCCCAG
	chr9	36603904	36606681	1135	1149	-	25.2022	3.08e-09	0.000427	AACTACAATTCCCAG
	chr7	126438708	126442081	1263	1277	-	25.2022	3.08e-09	0.000427	AACTACAATTCCCAG
	chr4	147221279	147224652	1267	1281	-	25.2022	3.08e-09	0.000427	AACTACAATTCCCAG
	chr7	130785829	130788785	1305	1319	-	25.2022	3.08e-09	0.000427	AACTACAATTCCCAG
	chr11	30652467	30655668	1338	1352	-	25.2022	3.08e-09	0.000427	AACTACAATTCCCAG
	chr3	95860436	95863530	1394	1408	-	25.2022	3.08e-09	0.000427	AACTACAATTCCCAG
	chr7	24865475	24869299	1416	1430	-	25.2022	3.08e-09	0.000427	AACTACAATTCCCAG
	chr7	48647799	48651711	1443	1457	-	25.2022	3.08e-09	0.000427	AACTACAATTCCCAG
	chr3	137816752	137819432	1463	1477	-	25.2022	3.08e-09	0.000427	AACTACAATTCCCAG
	chr14	66451446	66457345	1587	1601	-	25.2022	3.08e-09	0.000427	AACTACAATTCCCAG
	chr2	157069951	157074824	1616	1630	-	25.2022	3.08e-09	0.000427	AACTACAATTCCCAG
	chr9	121903529	121909784	1678	1692	-	25.2022	3.08e-09	0.000427	AACTACAATTCCCAG
	chr5	136409090	136412789	1717	1731	-	25.2022	3.08e-09	0.000427	AACTACAATTCCCAG
	chr7	25038007	25043640	1736	1750	-	25.2022	3.08e-09	0.000427	AACTACAATTCCCAG
	chr12	80271827	80277003	1874	1888	-	25.2022	3.08e-09	0.000427	AACTACAATTCCCAG
	chr2	22893974	22898069	1891	1905	-	25.2022	3.08e-09	0.000427	AACTACAATTCCCAG
	chr3	79652819	79657058	1919	1933	-	25.2022	3.08e-09	0.000427	AACTACAATTCCCAG
	chr2	144374645	144379697	1959	1973	-	25.2022	3.08e-09	0.000427	AACTACAATTCCCAG
	chr17	57127416	57133784	1967	1981	-	25.2022	3.08e-09	0.000427	AACTACAATTCCCAG
	chr17	24767589	24774604	2027	2041	-	25.2022	3.08e-09	0.000427	AACTACAATTCCCAG
	chr11	29446053	29450115	2103	2117	-	25.2022	3.08e-09	0.000427	AACTACAATTCCCAG
	chr7	48753094	48758996	2181	2195	-	25.2022	3.08e-09	0.000427	AACTACAATTCCCAG
	chr16	44744327	44750541	2209	2223	-	25.2022	3.08e-09	0.000427	AACTACAATTCCCAG
	chr12	29973759	29979213	2240	2254	-	25.2022	3.08e-09	0.000427	AACTACAATTCCCAG
	chr7	24916864	24922195	2291	2305	-	25.2022	3.08e-09	0.000427	AACTACAATTCCCAG
	chr10	24472147	24478021	2388	2402	-	25.2022	3.08e-09	0.000427	AACTACAATTCCCAG
	chr10	41527027	41531080	2427	2441	-	25.2022	3.08e-09	0.000427	AACTACAATTCCCAG
	chr6	119986369	119991298	2529	2543	-	25.2022	3.08e-09	0.000427	AACTACAATTCCCAG
	chr15	9067565	9071811	2588	2602	-	25.2022	3.08e-09	0.000427	AACTACAATTCCCAG
	chr13	44823480	44830013	2615	2629	-	25.2022	3.08e-09	0.000427	AACTACAATTCCCAG
	chr5	102800284	102806680	2630	2644	-	25.2022	3.08e-09	0.000427	AACTACAATTCCCAG
	chr11	98588126	98596310	2692	2706	-	25.2022	3.08e-09	0.000427	AACTACAATTCCCAG
	chr7	108572592	108577497	2957	2971	-	25.2022	3.08e-09	0.000427	AACTACAATTCCCAG
	chr7	24957085	24962630	2959	2973	-	25.2022	3.08e-09	0.000427	AACTACAATTCCCAG
	chr19	38330119	38337413	3105	3119	-	25.2022	3.08e-09	0.000427	AACTACAATTCCCAG
	chr7	25052237	25058175	3126	3140	-	25.2022	3.08e-09	0.000427	AACTACAATTCCCAG
	chr10	126947188	126965538	12361	12375	-	25.2022	3.08e-09	0.000427	AACTACAATTCCCAG
	chr4	4983898	4984928	481	495	+	25.2022	3.08e-09	0.000427	AACTACAATTCCCAG
	chr12	89763595	89764393	483	497	+	25.2022	3.08e-09	0.000427	AACTACAATTCCCAG
	chr4	123397367	123398615	512	526	+	25.2022	3.08e-09	0.000427	AACTACAATTCCCAG
	chr17	37943729	37944876	543	557	+	25.2022	3.08e-09	0.000427	AACTACAATTCCCAG
	chr2	47111606	47112898	609	623	+	25.2022	3.08e-09	0.000427	AACTACAATTCCCAG
	chr3	57945418	57946720	646	660	+	25.2022	3.08e-09	0.000427	AACTACAATTCCCAG
	chr17	74182270	74183714	735	749	+	25.2022	3.08e-09	0.000427	aactacaattcccag
	chr11	36728796	36730469	736	750	+	25.2022	3.08e-09	0.000427	AACTACAATTCCCAG
	chr18	83985208	83986747	739	753	+	25.2022	3.08e-09	0.000427	AACTACAATTCCCAG
	chrX	136052626	136054051	747	761	+	25.2022	3.08e-09	0.000427	AACTACAATTCCCAG
	chr18	11981763	11983297	758	772	+	25.2022	3.08e-09	0.000427	AACTACAATTCCCAG
	chr10	17362234	17364620	991	1005	+	25.2022	3.08e-09	0.000427	aactacaattcccag
	chr1	72191724	72193448	1043	1057	+	25.2022	3.08e-09	0.000427	AACTACAATTCCCAG
	chr16	97527609	97529566	1156	1170	+	25.2022	3.08e-09	0.000427	AACTACAATTCCCAG
	chr3	53941505	53943570	1186	1200	+	25.2022	3.08e-09	0.000427	AACTACAATTCCCAG
	chr14	30888877	30891010	1215	1229	+	25.2022	3.08e-09	0.000427	AACTACAATTCCCAG
	chr6	136375857	136378512	1305	1319	+	25.2022	3.08e-09	0.000427	AACTACAATTCCCAG
	chrX	147601898	147604806	1373	1387	+	25.2022	3.08e-09	0.000427	AACTACAATTCCCAG
	chr12	101461585	101464662	1396	1410	+	25.2022	3.08e-09	0.000427	AACTACAATTCCCAG
	chr1	179725497	179729537	1455	1469	+	25.2022	3.08e-09	0.000427	AACTACAATTCCCAG
	chr11	115946936	115950599	1513	1527	+	25.2022	3.08e-09	0.000427	AACTACAATTCCCAG
	chr7	89165925	89169045	1565	1579	+	25.2022	3.08e-09	0.000427	AACTACAATTCCCAG
	chr4	140337766	140342831	1710	1724	+	25.2022	3.08e-09	0.000427	AACTACAATTCCCAG
	chr15	72306118	72309321	1747	1761	+	25.2022	3.08e-09	0.000427	AACTACAATTCCCAG
	chr11	69207602	69215964	1959	1973	+	25.2022	3.08e-09	0.000427	AACTACAATTCCCAG
	chr6	142479468	142483201	2021	2035	+	25.2022	3.08e-09	0.000427	AACTACAATTCCCAG
	chrX	68465705	68469184	2255	2269	+	25.2022	3.08e-09	0.000427	AACTACAATTCCCAG
	chr7	133707635	133713255	2334	2348	+	25.2022	3.08e-09	0.000427	AACTACAATTCCCAG
	chr4	48290266	48295083	2402	2416	+	25.2022	3.08e-09	0.000427	AACTACAATTCCCAG
	chr13	111067974	111072699	2494	2508	+	25.2022	3.08e-09	0.000427	AACTACAATTCCCAG
	chr3	87686809	87692897	2735	2749	+	25.2022	3.08e-09	0.000427	AACTACAATTCCCAG
	chr2	59532523	59537206	2906	2920	+	25.2022	3.08e-09	0.000427	AACTACAATTCCCAG
	chr10	127999728	128004433	3393	3407	+	25.2022	3.08e-09	0.000427	AACTACAATTCCCAG
	chr6	67114675	67121101	3755	3769	+	25.2022	3.08e-09	0.000427	AACTACAATTCCCAG
	chr11	50697002	50705405	4165	4179	+	25.2022	3.08e-09	0.000427	AACTACAATTCCCAG
	chr9	74880934	74887594	4473	4487	+	25.2022	3.08e-09	0.000427	AACTACAATTCCCAG
	chr7	52749380	52756016	4586	4600	+	25.2022	3.08e-09	0.000427	AACTACAATTCCCAG
	chr14	21109033	21117028	4723	4737	+	25.2022	3.08e-09	0.000427	AACTACAATTCCCAG
	chr7	133919492	133929272	4757	4771	+	25.2022	3.08e-09	0.000427	AACTACAATTCCCAG
	chr10	127447206	127455805	4981	4995	+	25.2022	3.08e-09	0.000427	AACTACAATTCCCAG
	chr1	75427420	75435414	5054	5068	+	25.2022	3.08e-09	0.000427	AACTACAATTCCCAG
	chr7	4653358	4661865	5233	5247	+	25.2022	3.08e-09	0.000427	AACTACAATTCCCAG
	chr10	79599429	79607074	5508	5522	+	25.2022	3.08e-09	0.000427	AACTACAATTCCCAG
	chrX	11937183	11938055	328	342	-	25.0899	4.24e-09	0.000427	AACTACATTTCCCAG
	chr6	125418671	125419491	376	390	-	25.0899	4.24e-09	0.000427	AACTACATTTCCCAG
	chr3	83503944	83504836	396	410	-	25.0899	4.24e-09	0.000427	AACTACATTTCCCAG
	chr1	87447256	87448375	407	421	-	25.0899	4.24e-09	0.000427	AACTACATTTCCCAG
	chr7	24896726	24899237	462	476	-	25.0899	4.24e-09	0.000427	AACTACATTTCCCAG
	chr2	57910766	57911857	477	491	-	25.0899	4.24e-09	0.000427	AACTACATTTCCCAG
	chr7	145129749	145130926	530	544	-	25.0899	4.24e-09	0.000427	AACTACATTTCCCAG
	chr2	128597472	128598387	546	560	-	25.0899	4.24e-09	0.000427	AACTACATTTCCCAG
	chr4	83752584	83753887	580	594	-	25.0899	4.24e-09	0.000427	AACTACATTTCCCAG
	chr14	55080532	55081837	623	637	-	25.0899	4.24e-09	0.000427	AACTACATTTCCCAG
	chr1	85210218	85211747	658	672	-	25.0899	4.24e-09	0.000427	AACTACATTTCCCAG
	chr4	34891656	34893131	679	693	-	25.0899	4.24e-09	0.000427	AACTACATTTCCCAG
	chrX	91107526	91108870	720	734	-	25.0899	4.24e-09	0.000427	AACTACATTTCCCAG
	chr1	84960861	84962347	784	798	-	25.0899	4.24e-09	0.000427	AACTACATTTCCCAG
	chr3	120734002	120735605	794	808	-	25.0899	4.24e-09	0.000427	AACTACATTTCCCAG
	chr11	25349828	25351295	795	809	-	25.0899	4.24e-09	0.000427	AACTACATTTCCCAG
	chr18	54332826	54334533	804	818	-	25.0899	4.24e-09	0.000427	AACTACATTTCCCAG
	chr3	131557406	131559329	830	844	-	25.0899	4.24e-09	0.000427	AACTACATTTCCCAG
	chr1	166347156	166349039	844	858	-	25.0899	4.24e-09	0.000427	AACTACATTTCCCAG
	chr5	76047416	76049011	862	876	-	25.0899	4.24e-09	0.000427	AACTACATTTCCCAG
	chr5	116677750	116680836	939	953	-	25.0899	4.24e-09	0.000427	AACTACATTTCCCAG
	chr2	177883258	177885592	989	1003	-	25.0899	4.24e-09	0.000427	AACTACATTTCCCAG
	chr7	86732394	86737822	1004	1018	-	25.0899	4.24e-09	0.000427	AACTACATTTCCCAG
	chr10	24718794	24721658	1015	1029	-	25.0899	4.24e-09	0.000427	AACTACATTTCCCAG
	chr4	130751256	130753532	1034	1048	-	25.0899	4.24e-09	0.000427	AACTACATTTCCCAG
	chr16	3698510	3700838	1046	1060	-	25.0899	4.24e-09	0.000427	AACTACATTTCCCAG
	chr17	50041075	50043916	1053	1067	-	25.0899	4.24e-09	0.000427	AACTACATTTCCCAG
	chr15	80043313	80045336	1066	1080	-	25.0899	4.24e-09	0.000427	AACTACATTTCCCAG
	chr14	25573369	25575789	1093	1107	-	25.0899	4.24e-09	0.000427	AACTACATTTCCCAG
	chr4	10858321	10860426	1113	1127	-	25.0899	4.24e-09	0.000427	AACTACATTTCCCAG
	chr10	8394200	8396350	1141	1155	-	25.0899	4.24e-09	0.000427	AACTACATTTCCCAG
	chr1	193097453	193100060	1179	1193	-	25.0899	4.24e-09	0.000427	AACTACATTTCCCAG
	chr7	19552018	19555957	1187	1201	-	25.0899	4.24e-09	0.000427	AACTACATTTCCCAG
	chr3	54898758	54901486	1209	1223	-	25.0899	4.24e-09	0.000427	AACTACATTTCCCAG
	chr5	149209170	149212192	1265	1279	-	25.0899	4.24e-09	0.000427	AACTACATTTCCCAG
	chr13	98307365	98309643	1277	1291	-	25.0899	4.24e-09	0.000427	AACTACATTTCCCAG
	chr2	75775326	75778956	1400	1414	-	25.0899	4.24e-09	0.000427	AACTACATTTCCCAG
	chr9	60923775	60929244	1418	1432	-	25.0899	4.24e-09	0.000427	AACTACATTTCCCAG
	chr5	119664795	119667276	1464	1478	-	25.0899	4.24e-09	0.000427	AACTACATTTCCCAG
	chr13	56252897	56256180	1465	1479	-	25.0899	4.24e-09	0.000427	AACTACATTTCCCAG
	chr17	50528208	50531350	1485	1499	-	25.0899	4.24e-09	0.000427	AACTACATTTCCCAG
	chr5	116820195	116823172	1489	1503	-	25.0899	4.24e-09	0.000427	AACTACATTTCCCAG
	chr13	51302075	51306730	1491	1505	-	25.0899	4.24e-09	0.000427	AACTACATTTCCCAG
	chr7	31807734	31810905	1536	1550	-	25.0899	4.24e-09	0.000427	AACTACATTTCCCAG
	chr9	115636680	115639715	1580	1594	-	25.0899	4.24e-09	0.000427	AACTACATTTCCCAG
	chr4	123684606	123688638	1580	1594	-	25.0899	4.24e-09	0.000427	AACTACATTTCCCAG
	chr7	123235085	123239007	1634	1648	-	25.0899	4.24e-09	0.000427	AACTACATTTCCCAG
	chr3	133270529	133274689	1641	1655	-	25.0899	4.24e-09	0.000427	AACTACATTTCCCAG
	chr15	44257841	44260807	1655	1669	-	25.0899	4.24e-09	0.000427	AACTACATTTCCCAG
	chr5	8366500	8369986	1772	1786	-	25.0899	4.24e-09	0.000427	AACTACATTTCCCAG
	chr14	57188923	57193120	1804	1818	-	25.0899	4.24e-09	0.000427	AACTACATTTCCCAG
	chr10	69349598	69354060	1839	1853	-	25.0899	4.24e-09	0.000427	AACTACATTTCCCAG
	chr7	52408159	52413323	1876	1890	-	25.0899	4.24e-09	0.000427	AACTACATTTCCCAG
	chr7	51534683	51538368	1878	1892	-	25.0899	4.24e-09	0.000427	AACTACATTTCCCAG
	chr5	104338421	104344546	1917	1931	-	25.0899	4.24e-09	0.000427	AACTACATTTCCCAG
	chr13	46821487	46826758	1983	1997	-	25.0899	4.24e-09	0.000427	AACTACATTTCCCAG
	chr13	67912689	67916931	1995	2009	-	25.0899	4.24e-09	0.000427	AACTACATTTCCCAG
	chr11	59858066	59862903	2005	2019	-	25.0899	4.24e-09	0.000427	AACTACATTTCCCAG
	chr6	4034897	4039309	2105	2119	-	25.0899	4.24e-09	0.000427	AACTACATTTCCCAG
	chr4	74922108	74927319	2141	2155	-	25.0899	4.24e-09	0.000427	AACTACATTTCCCAG
	chr8	93835040	93840292	2164	2178	-	25.0899	4.24e-09	0.000427	AACTACATTTCCCAG
	chr6	54038890	54043608	2176	2190	-	25.0899	4.24e-09	0.000427	AACTACATTTCCCAG
	chr7	30598807	30607311	2178	2192	-	25.0899	4.24e-09	0.000427	AACTACATTTCCCAG
	chr1	74329336	74334296	2198	2212	-	25.0899	4.24e-09	0.000427	AACTACATTTCCCAG
	chr4	83061319	83066233	2208	2222	-	25.0899	4.24e-09	0.000427	AACTACATTTCCCAG
	chr12	29973759	29979213	2412	2426	-	25.0899	4.24e-09	0.000427	AACTACATTTCCCAG
	chr4	130413121	130418854	2471	2485	-	25.0899	4.24e-09	0.000427	AACTACATTTCCCAG
	chr12	101395402	101401212	2497	2511	-	25.0899	4.24e-09	0.000427	AACTACATTTCCCAG
	chr11	50742677	50747575	2505	2519	-	25.0899	4.24e-09	0.000427	AACTACATTTCCCAG
	chr1	153273003	153277798	2514	2528	-	25.0899	4.24e-09	0.000427	AACTACATTTCCCAG
	chr10	127756770	127761703	2520	2534	-	25.0899	4.24e-09	0.000427	AACTACATTTCCCAG
	chr15	36622962	36628158	2587	2601	-	25.0899	4.24e-09	0.000427	AACTACATTTCCCAG
	chr19	4255039	4260155	2665	2679	-	25.0899	4.24e-09	0.000427	AACTACATTTCCCAG
	chr11	98290521	98295171	2742	2756	-	25.0899	4.24e-09	0.000427	AACTACATTTCCCAG
	chr17	43801391	43806176	2762	2776	-	25.0899	4.24e-09	0.000427	AACTACATTTCCCAG
	chr2	101466363	101472518	2824	2838	-	25.0899	4.24e-09	0.000427	AACTACATTTCCCAG
	chr9	43602754	43610675	2876	2890	-	25.0899	4.24e-09	0.000427	AACTACATTTCCCAG
	chr13	97972278	97978755	2881	2895	-	25.0899	4.24e-09	0.000427	AACTACATTTCCCAG
	chr7	30549235	30556771	3025	3039	-	25.0899	4.24e-09	0.000427	AACTACATTTCCCAG
	chr1	133760634	133766427	3133	3147	-	25.0899	4.24e-09	0.000427	AACTACATTTCCCAG
	chr15	38171611	38178984	3185	3199	-	25.0899	4.24e-09	0.000427	AACTACATTTCCCAG
	chr9	56992678	56999733	3322	3336	-	25.0899	4.24e-09	0.000427	AACTACATTTCCCAG
	chr9	62673282	62680053	3576	3590	-	25.0899	4.24e-09	0.000427	AACTACATTTCCCAG
	chr4	117584244	117591022	3640	3654	-	25.0899	4.24e-09	0.000427	AACTACATTTCCCAG
	chr7	16759986	16766349	3664	3678	-	25.0899	4.24e-09	0.000427	AACTACATTTCCCAG
	chr6	92187676	92198187	3722	3736	-	25.0899	4.24e-09	0.000427	AACTACATTTCCCAG
	chr7	28455840	28463206	4094	4108	-	25.0899	4.24e-09	0.000427	AACTACATTTCCCAG
	chr5	137391055	137397315	4146	4160	-	25.0899	4.24e-09	0.000427	AACTACATTTCCCAG
	chr7	20457292	20463757	4192	4206	-	25.0899	4.24e-09	0.000427	AACTACATTTCCCAG
	chr5	110534635	110540930	4451	4465	-	25.0899	4.24e-09	0.000427	AACTACATTTCCCAG
	chr18	38222678	38232232	5022	5036	-	25.0899	4.24e-09	0.000427	AACTACATTTCCCAG
	chr7	51624373	51632160	5039	5053	-	25.0899	4.24e-09	0.000427	AACTACATTTCCCAG
	chr7	51624373	51632160	5246	5260	-	25.0899	4.24e-09	0.000427	AACTACATTTCCCAG
	chr7	25387752	25398044	5558	5572	-	25.0899	4.24e-09	0.000427	AACTACATTTCCCAG
	chr7	30872826	30881837	6958	6972	-	25.0899	4.24e-09	0.000427	AACTACATTTCCCAG
	chr7	30872826	30881837	7238	7252	-	25.0899	4.24e-09	0.000427	AACTACATTTCCCAG
	chr8	108372808	108389836	11628	11642	-	25.0899	4.24e-09	0.000427	AACTACATTTCCCAG
	chr1	85023628	85024587	376	390	+	25.0899	4.24e-09	0.000427	aactacatttcccag
	chr1	33097413	33098255	457	471	+	25.0899	4.24e-09	0.000427	AACTACATTTCCCAG
	chr15	79446067	79447124	527	541	+	25.0899	4.24e-09	0.000427	AACTACATTTCCCAG
	chr1	80036663	80037703	535	549	+	25.0899	4.24e-09	0.000427	aactacatttcccag
	chr1	87379636	87380536	666	680	+	25.0899	4.24e-09	0.000427	aactacatttcccag
	chr12	102111239	102112743	746	760	+	25.0899	4.24e-09	0.000427	aactacatttcccag
	chr1	59627914	59629364	770	784	+	25.0899	4.24e-09	0.000427	aactacatttcccag
	chr2	130894141	130895653	798	812	+	25.0899	4.24e-09	0.000427	aactacatttcccag
	chr12	100784593	100785913	813	827	+	25.0899	4.24e-09	0.000427	aactacatttcccag
	chr4	127518892	127520526	864	878	+	25.0899	4.24e-09	0.000427	aactacatttcccag
	chr9	101991509	101993108	867	881	+	25.0899	4.24e-09	0.000427	aactacatttcccag
	chr4	41417308	41419223	889	903	+	25.0899	4.24e-09	0.000427	aactacatttcccag
	chr12	100615495	100617275	919	933	+	25.0899	4.24e-09	0.000427	aactacatttcccag
	chr11	93672206	93674539	946	960	+	25.0899	4.24e-09	0.000427	aactacatttcccag
	chr17	56684623	56687942	956	970	+	25.0899	4.24e-09	0.000427	aactacatttcccag
	chrX	11948021	11949926	961	975	+	25.0899	4.24e-09	0.000427	aactacatttcccag
	chr10	53607489	53609377	995	1009	+	25.0899	4.24e-09	0.000427	aactacatttcccag
	chr1	156626401	156628401	996	1010	+	25.0899	4.24e-09	0.000427	aactacatttcccag
	chr17	88135668	88138634	1012	1026	+	25.0899	4.24e-09	0.000427	aactacatttcccag
	chr7	124277560	124279641	1016	1030	+	25.0899	4.24e-09	0.000427	AACTACATTTCCCAG
	chr6	55152464	55155422	1262	1276	+	25.0899	4.24e-09	0.000427	AACTACATTTCCCAG
	chr6	38482411	38485921	1378	1392	+	25.0899	4.24e-09	0.000427	AACTACATTTCCCAG
	chr7	77003719	77006207	1378	1392	+	25.0899	4.24e-09	0.000427	aactacatttcccag
	chr13	36807287	36809525	1385	1399	+	25.0899	4.24e-09	0.000427	aactacatttcccag
	chrX	11521024	11523286	1517	1531	+	25.0899	4.24e-09	0.000427	aactacatttcccag
	chr16	10892491	10895487	1530	1544	+	25.0899	4.24e-09	0.000427	aactacatttcccag
	chr19	23725860	23730327	1552	1566	+	25.0899	4.24e-09	0.000427	AACTACATTTCCCAG
	chr7	52576200	52579685	1617	1631	+	25.0899	4.24e-09	0.000427	AACTACATTTCCCAG
	chr8	123334321	123337329	1720	1734	+	25.0899	4.24e-09	0.000427	aactacatttcccag
	chr17	57385684	57390827	1730	1744	+	25.0899	4.24e-09	0.000427	AACTACATTTCCCAG
	chr7	134269115	134272465	1898	1912	+	25.0899	4.24e-09	0.000427	aactacatttcccag
	chr6	31006420	31010646	2063	2077	+	25.0899	4.24e-09	0.000427	aactacatttcccag
	chr9	35364878	35369587	2112	2126	+	25.0899	4.24e-09	0.000427	AACTACATTTCCCAG
	chr10	40066919	40070683	2131	2145	+	25.0899	4.24e-09	0.000427	AACTACATTTCCCAG
	chr1	88477216	88481966	2181	2195	+	25.0899	4.24e-09	0.000427	AACTACATTTCCCAG
	chr17	27439664	27443199	2183	2197	+	25.0899	4.24e-09	0.000427	AACTACATTTCCCAG
	chr9	42453596	42457301	2242	2256	+	25.0899	4.24e-09	0.000427	aactacatttcccag
	chr17	29978286	29982278	2272	2286	+	25.0899	4.24e-09	0.000427	aactacatttcccag
	chr6	31138856	31143330	2286	2300	+	25.0899	4.24e-09	0.000427	aactacatttcccag
	chr2	74127244	74131093	2358	2372	+	25.0899	4.24e-09	0.000427	AACTACATTTCCCAG
	chr1	17133044	17137763	2365	2379	+	25.0899	4.24e-09	0.000427	AACTACATTTCCCAG
	chr2	161000892	161005681	2495	2509	+	25.0899	4.24e-09	0.000427	AACTACATTTCCCAG
	chr2	128924162	128930161	2547	2561	+	25.0899	4.24e-09	0.000427	AACTACATTTCCCAG
	chr8	117718352	117723906	2602	2616	+	25.0899	4.24e-09	0.000427	aactacatttcccag
	chr7	99707218	99711620	2718	2732	+	25.0899	4.24e-09	0.000427	AACTACATTTCCCAG
	chr7	52315270	52321384	2778	2792	+	25.0899	4.24e-09	0.000427	AACTACATTTCCCAG
	chr7	30736287	30744655	2836	2850	+	25.0899	4.24e-09	0.000427	AACTACATTTCCCAG
	chr10	117564408	117570742	2837	2851	+	25.0899	4.24e-09	0.000427	aactacatttcccag
	chr6	33196047	33201476	2902	2916	+	25.0899	4.24e-09	0.000427	AACTACATTTCCCAG
	chr8	70015729	70020094	2913	2927	+	25.0899	4.24e-09	0.000427	AACTACATTTCCCAG
	chr8	123697143	123702845	3142	3156	+	25.0899	4.24e-09	0.000427	aactacatttcccag
	chr5	72947851	72953113	3206	3220	+	25.0899	4.24e-09	0.000427	AACTACATTTCCCAG
	chr4	131860924	131866714	3572	3586	+	25.0899	4.24e-09	0.000427	AACTACATTTCCCAG
	chrX	7270501	7275329	3645	3659	+	25.0899	4.24e-09	0.000427	AACTACATTTCCCAG
	chr7	31155095	31163256	3676	3690	+	25.0899	4.24e-09	0.000427	AACTACATTTCCCAG
	chr13	18805196	18811132	3908	3922	+	25.0899	4.24e-09	0.000427	AACTACATTTCCCAG
	chr14	63992974	64001428	3976	3990	+	25.0899	4.24e-09	0.000427	aactacatttcccag
	chr8	97574906	97582184	4051	4065	+	25.0899	4.24e-09	0.000427	AACTACATTTCCCAG
	chr7	30634544	30648158	4148	4162	+	25.0899	4.24e-09	0.000427	AACTACATTTCCCAG
	chr4	124175004	124182303	4199	4213	+	25.0899	4.24e-09	0.000427	aactacatttcccag
	chr4	136785442	136793857	4294	4308	+	25.0899	4.24e-09	0.000427	aactacatttcccag
	chr4	127075692	127083057	4315	4329	+	25.0899	4.24e-09	0.000427	aactacatttcccag
	chr8	73916366	73925222	4366	4380	+	25.0899	4.24e-09	0.000427	AACTACATTTCCCAG
	chr6	91562812	91570338	4545	4559	+	25.0899	4.24e-09	0.000427	aactacatttcccag
	chr8	73984140	74002230	4671	4685	+	25.0899	4.24e-09	0.000427	AACTACATTTCCCAG
	chr17	29016487	29023843	4765	4779	+	25.0899	4.24e-09	0.000427	aactacatttcccag
	chr14	21109033	21117028	4824	4838	+	25.0899	4.24e-09	0.000427	AACTACATTTCCCAG
	chr5	125759703	125768339	4830	4844	+	25.0899	4.24e-09	0.000427	Aactacatttcccag
	chr4	137290199	137301618	5030	5044	+	25.0899	4.24e-09	0.000427	aactacatttcccag
	chr5	136465493	136473606	5146	5160	+	25.0899	4.24e-09	0.000427	AACTACATTTCCCAG
	chr2	31400783	31409105	5351	5365	+	25.0899	4.24e-09	0.000427	aactacatttcccag
	chr9	20549761	20559059	6451	6465	+	25.0899	4.24e-09	0.000427	AACTACATTTCCCAG
	chr11	45318889	45319595	316	330	-	24.3933	5.02e-09	0.000495	GACTACAGTTCCCAG
	chr5	143599410	143600232	317	331	-	24.3933	5.02e-09	0.000495	GACTACAGTTCCCAG
	chr1	180115065	180119081	2417	2431	-	24.3933	5.02e-09	0.000495	GACTACAGTTCCCAG
	chr1	179910144	179914062	3086	3100	-	24.3933	5.02e-09	0.000495	GACTACAGTTCCCAG
	chr2	168962843	168964329	769	783	+	24.3933	5.02e-09	0.000495	gactacagttcccag
	chr1	74706979	74709774	1112	1126	+	24.3933	5.02e-09	0.000495	GACTACAGTTCCCAG
	chr6	121449245	121452520	2157	2171	+	24.3933	5.02e-09	0.000495	gactacagttcccag
	chr8	73419249	73423204	2222	2236	+	24.3933	5.02e-09	0.000495	GACTACAGTTCCCAG
	chr1	134093447	134099027	3969	3983	+	24.3933	5.02e-09	0.000495	GACTACAGTTCCCAG
	chr16	58666378	58672319	3999	4013	+	24.3933	5.02e-09	0.000495	GACTACAGTTCCCAG
	chr4	107034441	107042628	5928	5942	+	24.3933	5.02e-09	0.000495	GACTACAGTTCCCAG
	chr1	73911077	73912371	625	639	-	24.1124	5.98e-09	0.000565	AACTACAGTTCCCAG
	chr3	53944216	53945980	844	858	-	24.1124	5.98e-09	0.000565	AACTACAGTTCCCAG
	chr1	59028569	59032095	1785	1799	-	24.1124	5.98e-09	0.000565	AACTACAGTTCCCAG
	chr7	135603161	135607264	2017	2031	-	24.1124	5.98e-09	0.000565	AACTACAGTTCCCAG
	chr11	104302078	104308495	2280	2294	-	24.1124	5.98e-09	0.000565	AACTACAGTTCCCAG
	chr10	67276273	67277109	566	580	+	24.1124	5.98e-09	0.000565	AACTACAGTTCCCAG
	chr9	42948379	42949744	705	719	+	24.1124	5.98e-09	0.000565	AACTACAGTTCccag
	chr15	8835670	8837396	973	987	+	24.1124	5.98e-09	0.000565	AACTACAGTTCCCAG
	chr8	70003573	70005585	1111	1125	+	24.1124	5.98e-09	0.000565	AACTACAGTTCCCAG
	chrX	97933839	97935973	1147	1161	+	24.1124	5.98e-09	0.000565	AACTACAGTTCCCAG
	chr7	25021353	25024358	1377	1391	+	24.1124	5.98e-09	0.000565	AACTACAGTTCCCAG
	chr6	71780231	71784693	1636	1650	+	24.1124	5.98e-09	0.000565	AACTACAGTTCCCAG
	chr14	62057064	62060080	1865	1879	+	24.1124	5.98e-09	0.000565	AACTACAGTTCCCAG
	chr2	148556206	148560866	2053	2067	+	24.1124	5.98e-09	0.000565	AACTACAGTTCCCAG
	chr6	124372274	124375999	2128	2142	+	24.1124	5.98e-09	0.000565	aactacagttcccag
	chr9	26804462	26809459	2760	2774	+	24.1124	5.98e-09	0.000565	AACTACAGTTCCCAG
	chr10	19632303	19636308	2896	2910	+	24.1124	5.98e-09	0.000565	AACTACAGTTCCCAG
	chr10	45294450	45299173	3160	3174	+	24.1124	5.98e-09	0.000565	AACTACAGTTCCCAG
	chr3	89319851	89325544	4040	4054	+	24.1124	5.98e-09	0.000565	AACTACAGTTCCCAG
	chr3	89065456	89075263	4979	4993	+	24.1124	5.98e-09	0.000565	AACTACAGTTCCCAG
	chr8	72690140	72699267	6036	6050	+	24.1124	5.98e-09	0.000565	AACTACAGTTCCCAG
	chr1	139303029	139304141	544	558	-	23.4494	6.76e-09	0.000576	GACTACAACTCCCAG
	chr2	118519182	118520607	751	765	-	23.4494	6.76e-09	0.000576	GACTACAACTCCCAG
	chr14	9344219	9346262	1095	1109	-	23.4494	6.76e-09	0.000576	GACTACAACTCCCAG
	chrX	165109370	165112775	1234	1248	-	23.4494	6.76e-09	0.000576	GACTACAACTCCCAG
	chr2	75818654	75824017	1437	1451	-	23.4494	6.76e-09	0.000576	GACTACAACTCCCAG
	chr9	110206337	110211476	1623	1637	-	23.4494	6.76e-09	0.000576	GACTACAACTCCCAG
	chrX	57656414	57660278	1653	1667	-	23.4494	6.76e-09	0.000576	GACTACAACTCCCAG
	chr6	35081836	35086225	1989	2003	-	23.4494	6.76e-09	0.000576	GACTACAACTCCCAG
	chr13	65378032	65383125	2068	2082	-	23.4494	6.76e-09	0.000576	GACTACAACTCCCAG
	chr9	57285912	57292151	2083	2097	-	23.4494	6.76e-09	0.000576	GACTACAACTCCCAG
	chr8	74064696	74071779	2109	2123	-	23.4494	6.76e-09	0.000576	GACTACAACTCCCAG
	chr8	127243782	127247688	2157	2171	-	23.4494	6.76e-09	0.000576	GACTACAACTCCCAG
	chr7	13417949	13423696	2368	2382	-	23.4494	6.76e-09	0.000576	GACTACAACTCCCAG
	chr13	111067974	111072699	2441	2455	-	23.4494	6.76e-09	0.000576	GACTACAACTCCCAG
	chr10	94962111	94969365	2504	2518	-	23.4494	6.76e-09	0.000576	GACTACAACTCCCAG
	chr8	47058298	47063910	2533	2547	-	23.4494	6.76e-09	0.000576	GACTACAACTCCCAG
	chr16	91929382	91934439	2565	2579	-	23.4494	6.76e-09	0.000576	GACTACAACTCCCAG
	chr11	69390297	69396477	2597	2611	-	23.4494	6.76e-09	0.000576	GACTACAACTCCCAG
	chr13	54664073	54671373	2689	2703	-	23.4494	6.76e-09	0.000576	GACTACAACTCCCAG
	chr9	26804462	26809459	2697	2711	-	23.4494	6.76e-09	0.000576	GACTACAACTCCCAG
	chrX	45694050	45699399	2747	2761	-	23.4494	6.76e-09	0.000576	GACTACAACTCCCAG
	chr6	33007584	33014636	2901	2915	-	23.4494	6.76e-09	0.000576	GACTACAACTCCCAG
	chr15	102990512	102997169	3248	3262	-	23.4494	6.76e-09	0.000576	GACTACAACTCCCAG
	chr7	51636511	51644116	3503	3517	-	23.4494	6.76e-09	0.000576	GACTACAACTCCCAG
	chr3	88353339	88359524	3552	3566	-	23.4494	6.76e-09	0.000576	GACTACAACTCCCAG
	chr15	98694255	98705432	3696	3710	-	23.4494	6.76e-09	0.000576	GACTACAACTCCCAG
	chr7	28455840	28463206	3821	3835	-	23.4494	6.76e-09	0.000576	GACTACAACTCCCAG
	chr4	116475961	116481777	3984	3998	-	23.4494	6.76e-09	0.000576	GACTACAACTCCCAG
	chr7	52871565	52880012	5325	5339	-	23.4494	6.76e-09	0.000576	GACTACAACTCCCAG
	chr3	84787071	84788678	762	776	+	23.4494	6.76e-09	0.000576	gactacaactcccag
	chrX	34649257	34652347	1304	1318	+	23.4494	6.76e-09	0.000576	GACTACAACTCCCAG
	chr7	52610428	52613180	1656	1670	+	23.4494	6.76e-09	0.000576	GACTACAACTCCCAG
	chr9	119456758	119459671	1750	1764	+	23.4494	6.76e-09	0.000576	GACTACAACTCCCAG
	chr5	35001064	35005168	1822	1836	+	23.4494	6.76e-09	0.000576	GACTACAACTCCCAG
	chr6	29716340	29720067	1848	1862	+	23.4494	6.76e-09	0.000576	GACTACAACTCCCAG
	chr5	124168774	124173772	2287	2301	+	23.4494	6.76e-09	0.000576	GACTACAACTCCCAG
	chr13	12655619	12660325	2451	2465	+	23.4494	6.76e-09	0.000576	GACTACAACTCCCAG
	chr7	13861573	13864454	2532	2546	+	23.4494	6.76e-09	0.000576	GACTACAACTCCCAG
	chr15	58045425	58049318	2702	2716	+	23.4494	6.76e-09	0.000576	GACTACAACTCCCAG
	chrX	147775643	147780097	2716	2730	+	23.4494	6.76e-09	0.000576	GACTACAACTCCCAG
	chr13	54793200	54798642	2716	2730	+	23.4494	6.76e-09	0.000576	GACTACAACTCCCAG
	chr5	136609221	136614720	2765	2779	+	23.4494	6.76e-09	0.000576	GACTACAACTCCCAG
	chr10	121060740	121066865	2819	2833	+	23.4494	6.76e-09	0.000576	GACTACAACTCCCAG
	chr5	72947851	72953113	3067	3081	+	23.4494	6.76e-09	0.000576	GACTACAACTCCCAG
	chr19	42589986	42595148	3240	3254	+	23.4494	6.76e-09	0.000576	GACTACAACTCCCAG
	chr16	55931443	55938441	3254	3268	+	23.4494	6.76e-09	0.000576	GACTACAACTCCCAG
	chr3	95694354	95699496	3404	3418	+	23.4494	6.76e-09	0.000576	GACTACAACTCCCAG
	chr17	45814184	45824722	3437	3451	+	23.4494	6.76e-09	0.000576	GACTACAACTCCCAG
	chr13	97308819	97314707	3643	3657	+	23.4494	6.76e-09	0.000576	GACTACAACTCCCAG
	chr6	81912273	81918110	3668	3682	+	23.4494	6.76e-09	0.000576	GACTACAACTCCCAG
	chr6	121130012	121136258	3836	3850	+	23.4494	6.76e-09	0.000576	GACTACAACTCCCAG
	chr2	94015137	94021944	3980	3994	+	23.4494	6.76e-09	0.000576	GACTACAACTCCCAG
	chr2	29653612	29661433	4474	4488	+	23.4494	6.76e-09	0.000576	GACTACAACTCCCAG
	chr12	80305228	80312988	4601	4615	+	23.4494	6.76e-09	0.000576	GACTACAACTCCCAG
	chr7	133999686	134007760	5716	5730	+	23.4494	6.76e-09	0.000576	GACTACAACTCCCAG
	chr7	138696860	138705321	6728	6742	+	23.4494	6.76e-09	0.000576	GACTACAACTCCCAG
	chr3	89185040	89201064	7845	7859	+	23.4494	6.76e-09	0.000576	GACTACAACTCCCAG
	chr1	59687239	59688371	516	530	+	23.4157	7.72e-09	0.000629	gacttcaattcccag
	chr8	17491309	17492300	519	533	+	23.4157	7.72e-09	0.000629	gacttcaattcccag
	chr4	82322039	82323059	520	534	-	23.4157	7.72e-09	0.000629	GACTTCAATTCCCAG
	chr14	21247430	21248624	537	551	+	23.4157	7.72e-09	0.000629	gacttcaattcccag
	chr8	98315917	98317028	554	568	+	23.4157	7.72e-09	0.000629	gacttcaattcccag
	chr14	80186211	80187318	554	568	-	23.4157	7.72e-09	0.000629	GACTTCAATTCCCAG
	chr9	50661865	50663220	590	604	-	23.4157	7.72e-09	0.000629	GACTTCAATTCCCAG
	chr10	119636651	119637867	615	629	+	23.4157	7.72e-09	0.000629	gacttcaattcccag
	chr2	75501578	75502830	624	638	-	23.4157	7.72e-09	0.000629	GACTTCAATTCCCAG
	chr13	59409338	59410694	654	668	+	23.4157	7.72e-09	0.000629	gacttcaattcccag
	chr9	82799528	82800784	658	672	+	23.4157	7.72e-09	0.000629	gacttcaattcccag
	chr10	62179617	62181194	656	670	-	23.4157	7.72e-09	0.000629	GACTTCAATTCCCAG
	chr5	74474158	74475443	674	688	+	23.4157	7.72e-09	0.000629	gacttcaattcccag
	chr17	48179579	48181423	743	757	-	23.4157	7.72e-09	0.000629	GACTTCAATTCCCAG
	chr18	35782611	35784038	778	792	+	23.4157	7.72e-09	0.000629	gacttcaattcccag
	chr11	84317308	84318757	803	817	+	23.4157	7.72e-09	0.000629	gacttcaattcccag
	chr4	124387917	124388744	810	824	-	23.4157	7.72e-09	0.000629	GACTTCAATTCCCAG
	chr17	66856640	66858274	883	897	+	23.4157	7.72e-09	0.000629	gacttcaattcccag
	chr7	29276827	29278600	1004	1018	+	23.4157	7.72e-09	0.000629	gacttcaattcccag
	chr6	122786127	122787930	1036	1050	+	23.4157	7.72e-09	0.000629	gacttcaattcccag
	chr15	76689221	76691352	1276	1290	+	23.4157	7.72e-09	0.000629	gacttcaattcccag
	chr7	3627857	3630811	1382	1396	-	23.4157	7.72e-09	0.000629	GACTTCAATTCCCAG
	chr12	76769448	76773654	1627	1641	-	23.4157	7.72e-09	0.000629	GACTTCAATTCCCAG
	chr3	10438181	10443889	2138	2152	+	23.4157	7.72e-09	0.000629	GACTTCAATTCCCAG
	chr7	31449288	31451896	2180	2194	-	23.4157	7.72e-09	0.000629	GACTTCAATTCCCAG
	chr19	5084393	5089789	2395	2409	-	23.4157	7.72e-09	0.000629	GACTTCAATTCCCAG
	chr6	32592423	32593345	455	469	-	23.3371	8.5e-09	0.000662	GACTACATCTCCCAG
	chr13	67500270	67505803	492	506	+	23.3371	8.5e-09	0.000662	GACTACATCTCCCAG
	chrX	11305805	11306817	522	536	+	23.3371	8.5e-09	0.000662	gactacatctcccag
	chr7	138985861	138987047	619	633	+	23.3371	8.5e-09	0.000662	gactacatctcccag
	chr4	127658234	127659797	725	739	-	23.3371	8.5e-09	0.000662	GACTACATCTCCCAG
	chr13	67378663	67382485	833	847	+	23.3371	8.5e-09	0.000662	GACTACATCTCCCAG
	chr12	107408679	107412784	1051	1065	-	23.3371	8.5e-09	0.000662	GACTACATCTCCCAG
	chr7	140375778	140378762	1108	1122	-	23.3371	8.5e-09	0.000662	GACTACATCTCCCAG
	chr10	78053620	78056424	1188	1202	-	23.3371	8.5e-09	0.000662	GACTACATCTCCCAG
	chr13	67475123	67477096	1633	1647	+	23.3371	8.5e-09	0.000662	GACTACATCTCCCAG
	chr9	63008140	63012450	1713	1727	-	23.3371	8.5e-09	0.000662	GACTACATCTCCCAG
	chr5	136409090	136412789	1785	1799	+	23.3371	8.5e-09	0.000662	GACTACATCTCCCAG
	chr3	97570180	97573353	1779	1793	-	23.3371	8.5e-09	0.000662	GACTACATCTCCCAG
	chr12	106292146	106295040	1859	1873	+	23.3371	8.5e-09	0.000662	gactacatctcccag
	chr8	47770428	47774499	1901	1915	+	23.3371	8.5e-09	0.000662	gactacatctcccag
	chr13	67272141	67276838	1904	1918	-	23.3371	8.5e-09	0.000662	GACTACATCTCCCAG
	chr19	4010865	4016385	1982	1996	-	23.3371	8.5e-09	0.000662	GACTACATCTCCCAG
	chr9	44289811	44296538	2074	2088	-	23.3371	8.5e-09	0.000662	GACTACATCTCCCAG
	chr19	37279680	37284887	2278	2292	+	23.3371	8.5e-09	0.000662	GACTACATCTCCCAG
	chr13	64428514	64432470	2315	2329	+	23.3371	8.5e-09	0.000662	GACTACATCTCCCAG
	chr15	53731815	53736449	2483	2497	+	23.3371	8.5e-09	0.000662	GACTACATCTCCCAG
	chr15	12044677	12049586	2845	2859	+	23.3371	8.5e-09	0.000662	GACTACATCTCCCAG
	chr11	61767231	61772440	2987	3001	+	23.3371	8.5e-09	0.000662	GACTACATCTCCCAG
	chr11	116026431	116033025	3142	3156	+	23.3371	8.5e-09	0.000662	GACTACATCTCCCAG
	chr12	3361747	3367686	3344	3358	+	23.3371	8.5e-09	0.000662	GACTACATCTCCCAG
	chr2	165995494	166005969	5271	5285	+	23.3371	8.5e-09	0.000662	GACTACATCTCCCAG
	chr5	122499269	122510049	5340	5354	+	23.3371	8.5e-09	0.000662	gactacatctcccag
	chr9	108190016	108202522	9170	9184	+	23.3371	8.5e-09	0.000662	GACTACATCTCCCAG
	chr7	3140620	3141830	575	589	+	23.3034	9.46e-09	0.000696	GACTTCATTTCCCAG
	chr7	3133904	3135874	880	894	+	23.3034	9.46e-09	0.000696	GACTTCATTTCCCAG
	chr17	63213562	63215247	908	922	+	23.3034	9.46e-09	0.000696	gacttcatttcccag
	chr2	154209371	154211005	926	940	+	23.3034	9.46e-09	0.000696	gacttcatttcccag
	chr9	41610801	41612811	1108	1122	+	23.3034	9.46e-09	0.000696	gacttcatttcccag
	chr8	123450733	123453420	1384	1398	+	23.3034	9.46e-09	0.000696	GACTTCATTTCCCAG
	chr5	46246843	46251511	2308	2322	+	23.3034	9.46e-09	0.000696	GACTTCATTTCCCAG
	chr6	34124588	34133895	2590	2604	-	23.3034	9.46e-09	0.000696	GACTTCATTTCCCAG
	chr1	88528714	88534982	2819	2833	-	23.3034	9.46e-09	0.000696	GACTTCATTTCCCAG
	chr7	30998357	31006042	3584	3598	-	23.3034	9.46e-09	0.000696	GACTTCATTTCCCAG
	chr7	140047214	140052736	3641	3655	+	23.3034	9.46e-09	0.000696	GACTTCATTTCCCAG
	chr19	6331097	6343476	3918	3932	+	23.3034	9.46e-09	0.000696	GACTTCATTTCCCAG
	chr6	65999348	66000089	389	403	-	23.1685	1.14e-08	0.000696	AACTACAACTCCCAG
	chr1	73855279	73856255	413	427	+	23.1685	1.14e-08	0.000696	AACTACAACTCCCAG
	chr2	116222841	116223615	429	443	-	23.1685	1.14e-08	0.000696	AACTACAACTCCCAG
	chr12	78821264	78822303	441	455	-	23.1685	1.14e-08	0.000696	AACTACAACTCCCAG
	chr6	39571866	39572866	513	527	+	23.1685	1.14e-08	0.000696	AACTACAACTCCCAG
	chr13	63707189	63708255	524	538	+	23.1685	1.14e-08	0.000696	AACTACAACTCCCAG
	chr1	45992158	45993151	527	541	-	23.1685	1.14e-08	0.000696	AACTACAACTCCCAG
	chr14	114798644	114799778	533	547	-	23.1685	1.14e-08	0.000696	AACTACAACTCCCAG
	chr10	40373201	40374442	549	563	-	23.1685	1.14e-08	0.000696	AACTACAACTCCCAG
	chr18	39698357	39699694	557	571	-	23.1685	1.14e-08	0.000696	AACTACAACTCCCAG
	chr3	57952082	57953240	571	585	+	23.1685	1.14e-08	0.000696	AACTACAACTCCCAG
	chr11	91613545	91614569	606	620	+	23.1685	1.14e-08	0.000696	AACTACAACTCCCAG
	chr3	124721338	124722618	609	623	+	23.1685	1.14e-08	0.000696	AACTACAACTCCCAG
	chr7	114243942	114245294	670	684	+	23.1685	1.14e-08	0.000696	aactacaactcccag
	chr16	26688844	26690077	661	675	-	23.1685	1.14e-08	0.000696	AACTACAACTCCCAG
	chr9	77702152	77703400	667	681	-	23.1685	1.14e-08	0.000696	AACTACAACTCCCAG
	chr12	39818619	39819896	693	707	+	23.1685	1.14e-08	0.000696	AACTACAACTCCCAG
	chr9	68649361	68650746	682	696	-	23.1685	1.14e-08	0.000696	AACTACAACTCCCAG
	chr3	145345286	145346769	712	726	+	23.1685	1.14e-08	0.000696	AACTACAACTCCCAG
	chr4	118533987	118535274	714	728	-	23.1685	1.14e-08	0.000696	AACTACAACTCCCAG
	chr10	21380121	21381650	715	729	-	23.1685	1.14e-08	0.000696	AACTACAACTCCCAG
	chr4	105762661	105764168	730	744	+	23.1685	1.14e-08	0.000696	AACTACAACTCCCAG
	chr5	63817488	63818894	744	758	+	23.1685	1.14e-08	0.000696	AACTACAACTcccag
	chr11	52247338	52248821	730	744	-	23.1685	1.14e-08	0.000696	AACTACAACTCCCAG
	chr3	7514664	7516263	776	790	+	23.1685	1.14e-08	0.000696	AACTACAACTCCCAG
	chr13	51072732	51074540	801	815	+	23.1685	1.14e-08	0.000696	GActacaaatcccag
	chr6	13632970	13634687	815	829	+	23.1685	1.14e-08	0.000696	AACTACAACTCCCAG
	chr16	90855171	90856614	821	835	+	23.1685	1.14e-08	0.000696	AACTACAACTCCCAG
	chr7	86005710	86007290	807	821	-	23.1685	1.14e-08	0.000696	AACTACAACTCCCAG
	chr4	9148097	9149730	826	840	+	23.1685	1.14e-08	0.000696	AACTACAACTCCCAG
	chr18	43035407	43036841	832	846	+	23.1685	1.14e-08	0.000696	AACTACAACTCCCAG
	chr18	88922639	88925510	836	850	-	23.1685	1.14e-08	0.000696	AACTACAACTCCCAG
	chr14	99379847	99381584	863	877	-	23.1685	1.14e-08	0.000696	AACTACAACTCCCAG
	chr11	120908909	120910807	873	887	-	23.1685	1.14e-08	0.000696	AACTACAACTCCCAG
	chr5	82012194	82014041	889	903	+	23.1685	1.14e-08	0.000696	AACTACAACTCCCAG
	chr2	3534975	3536714	890	904	+	23.1685	1.14e-08	0.000696	AACTACAACTCCCAG
	chr7	49748461	49750396	876	890	-	23.1685	1.14e-08	0.000696	AACTACAACTCCCAG
	chr10	31360522	31362281	891	905	+	23.1685	1.14e-08	0.000696	AACTACAACTCCCAG
	chr18	57946828	57949217	885	899	-	23.1685	1.14e-08	0.000696	AACTACAACTCCCAG
	chr4	100262715	100264465	946	960	-	23.1685	1.14e-08	0.000696	AACTACAACTCCCAG
	chr10	3336808	3338823	977	991	+	23.1685	1.14e-08	0.000696	AACTACAACTCCCAG
	chr4	98833169	98835122	987	1001	+	23.1685	1.14e-08	0.000696	AACTACAACTCCCAG
	chr11	113193271	113195608	1004	1018	-	23.1685	1.14e-08	0.000696	AACTACAACTCCCAG
	chr4	63335083	63337068	1025	1039	+	23.1685	1.14e-08	0.000696	AACTACAACTCCCAG
	chr1	72080217	72082437	1023	1037	-	23.1685	1.14e-08	0.000696	AACTACAACTCCCAG
	chr1	107392211	107394429	1029	1043	-	23.1685	1.14e-08	0.000696	AACTACAACTCCCAG
	chr3	28241771	28243914	1067	1081	+	23.1685	1.14e-08	0.000696	GACTACAAATCCCAG
	chr17	83640711	83642855	1138	1152	+	23.1685	1.14e-08	0.000696	AACTACAACTCCCAG
	chr14	67056472	67059525	1137	1151	-	23.1685	1.14e-08	0.000696	AACTACAACTCCCAG
	chr5	89905498	89908671	1152	1166	-	23.1685	1.14e-08	0.000696	AACTACAACTCCCAG
	chr5	129397305	129400126	1191	1205	-	23.1685	1.14e-08	0.000696	AACTACAACTCCCAG
	chr1	58421658	58424122	1234	1248	+	23.1685	1.14e-08	0.000696	AACTACAACTCCCAG
	chr1	7386482	7389066	1257	1271	+	23.1685	1.14e-08	0.000696	AACTACAACTCCCAG
	chr4	45308661	45312601	1310	1324	+	23.1685	1.14e-08	0.000696	AACTACAACTCCCAG
	chr8	106111262	106113970	1337	1351	+	23.1685	1.14e-08	0.000696	AACTACAACTCCCAG
	chr1	58364757	58367067	1353	1367	+	23.1685	1.14e-08	0.000696	AACTACAACTCCCAG
	chr3	153870191	153872896	1434	1448	+	23.1685	1.14e-08	0.000696	AACTACAACTCCCAG
	chr7	148553967	148557065	1426	1440	-	23.1685	1.14e-08	0.000696	AACTACAACTCCCAG
	chr5	111267356	111271256	1532	1546	+	23.1685	1.14e-08	0.000696	AACTACAACTCCCAG
	chr13	113155158	113158287	1551	1565	+	23.1685	1.14e-08	0.000696	AActacaactcccag
	chr10	17512935	17516524	1541	1555	-	23.1685	1.14e-08	0.000696	AACTACAACTCCCAG
	chr1	135556471	135562079	1559	1573	-	23.1685	1.14e-08	0.000696	AACTACAACTCCCAG
	chr11	3022607	3028152	1566	1580	-	23.1685	1.14e-08	0.000696	AACTACAACTCCCAG
	chr16	41685102	41687797	1610	1624	+	23.1685	1.14e-08	0.000696	AACTACAACTCCCAG
	chr17	85546239	85549796	1659	1673	-	23.1685	1.14e-08	0.000696	AACTACAACTCCCAG
	chr3	30499535	30503127	1716	1730	+	23.1685	1.14e-08	0.000696	AACTACAACTCCCAG
	chr10	60399976	60403552	1704	1718	-	23.1685	1.14e-08	0.000696	AACTACAACTCCCAG
	chr7	150253535	150258305	1719	1733	-	23.1685	1.14e-08	0.000696	AACTACAACTCCCAG
	chr2	153169723	153173403	1767	1781	+	23.1685	1.14e-08	0.000696	GACTACAAATCCCAG
	chr4	41220720	41224277	1771	1785	+	23.1685	1.14e-08	0.000696	AACTACAACTCCCAG
	chr13	47355692	47359109	1760	1774	-	23.1685	1.14e-08	0.000696	AACTACAACTCCCAG
	chr6	136948436	136951389	1787	1801	+	23.1685	1.14e-08	0.000696	AACTACAACTCCCAG
	chr1	174410381	174414834	1820	1834	+	23.1685	1.14e-08	0.000696	AACTACAACTCCCAG
	chr10	120043342	120046520	1835	1849	+	23.1685	1.14e-08	0.000696	AACTACAACTCCCAG
	chr14	57188923	57193120	1865	1879	+	23.1685	1.14e-08	0.000696	AACTACAACTCCCAG
	chr3	129650380	129653262	1866	1880	+	23.1685	1.14e-08	0.000696	AACTACAACTCCCAG
	chr13	113448965	113453533	1903	1917	-	23.1685	1.14e-08	0.000696	AACTACAACTCCCAG
	chrX	34327576	34331024	1949	1963	+	23.1685	1.14e-08	0.000696	AACTACAACTCCCAG
	chr9	87148476	87153326	1952	1966	-	23.1685	1.14e-08	0.000696	AACTACAACTCCCAG
	chr13	48221872	48225569	1995	2009	+	23.1685	1.14e-08	0.000696	AACTACAACTCCCAG
	chr19	5293568	5299190	2007	2021	-	23.1685	1.14e-08	0.000696	AACTACAACTCCCAG
	chr9	77954925	77961793	2023	2037	-	23.1685	1.14e-08	0.000696	GACTACAAATCCCAG
	chr7	53084327	53090142	2074	2088	-	23.1685	1.14e-08	0.000696	AACTACAACTCCCAG
	chr2	145758686	145763788	2087	2101	-	23.1685	1.14e-08	0.000696	GACTACAAATCCCAG
	chr16	84833461	84838238	2107	2121	-	23.1685	1.14e-08	0.000696	AACTACAACTCCCAG
	chr12	32182615	32188234	2134	2148	-	23.1685	1.14e-08	0.000696	GACTACAAATCCCAG
	chr7	135173219	135178335	2145	2159	-	23.1685	1.14e-08	0.000696	AACTACAACTCCCAG
	chr16	43887798	43891924	2173	2187	+	23.1685	1.14e-08	0.000696	AACTACAACTCCCAG
	chr16	11303627	11308005	2189	2203	+	23.1685	1.14e-08	0.000696	AACTACAACTCCCAG
	chr17	12235053	12240903	2193	2207	-	23.1685	1.14e-08	0.000696	AACTACAACTCCCAG
	chr15	76468273	76474657	2201	2215	-	23.1685	1.14e-08	0.000696	GACTACAAATCCCAG
	chr4	155481815	155486878	2245	2259	+	23.1685	1.14e-08	0.000696	GACTACAAATCCCAG
	chr17	12235053	12240903	2250	2264	-	23.1685	1.14e-08	0.000696	AACTACAACTCCCAG
	chr5	144025010	144028515	2267	2281	+	23.1685	1.14e-08	0.000696	aactacaactcccag
	chr12	88486332	88491351	2297	2311	+	23.1685	1.14e-08	0.000696	AACTACAACTCCCAG
	chr11	60588506	60593311	2307	2321	+	23.1685	1.14e-08	0.000696	AACTACAACTCCCAG
	chr9	40202505	40208548	2413	2427	-	23.1685	1.14e-08	0.000696	AACTACAACTCCCAG
	chr7	52345246	52350622	2453	2467	+	23.1685	1.14e-08	0.000696	AACTACAACTCCCAG
	chr4	135838950	135845072	2478	2492	-	23.1685	1.14e-08	0.000696	AACTACAACTCCCAG
	chr10	114819364	114823418	2505	2519	+	23.1685	1.14e-08	0.000696	GACTACAAATCCCAG
	chr15	81810294	81814608	2520	2534	-	23.1685	1.14e-08	0.000696	AACTACAACTCCCAG
	chr9	54414163	54419873	2546	2560	+	23.1685	1.14e-08	0.000696	AACTACAACTCCCAG
	chrX	92851263	92855559	2574	2588	+	23.1685	1.14e-08	0.000696	AACTACAACTCCCAG
	chr7	107804461	107811332	2577	2591	-	23.1685	1.14e-08	0.000696	GACTACAAATCCCAG
	chr15	95999365	96005988	2595	2609	-	23.1685	1.14e-08	0.000696	AACTACAACTCCCAG
	chr6	122255981	122260723	2638	2652	+	23.1685	1.14e-08	0.000696	AACTACAACTCCCAG
	chr7	17035437	17039723	2656	2670	-	23.1685	1.14e-08	0.000696	GACTACAAATCCCAG
	chr6	122255981	122260723	2670	2684	+	23.1685	1.14e-08	0.000696	AACTACAACTCCCAG
	chr7	52258473	52264337	2657	2671	-	23.1685	1.14e-08	0.000696	AACTACAACTCCCAG
	chr8	4675210	4680416	2699	2713	-	23.1685	1.14e-08	0.000696	AACTACAACTCCCAG
	chr14	65566021	65571333	2706	2720	-	23.1685	1.14e-08	0.000696	AACTACAACTCCCAG
	chr19	29728967	29734121	2733	2747	+	23.1685	1.14e-08	0.000696	AACTACAACTCCCAG
	chr17	3081168	3085474	2740	2754	+	23.1685	1.14e-08	0.000696	AACTACAACTCCCAG
	chr9	108190016	108202522	2743	2757	-	23.1685	1.14e-08	0.000696	AACTACAACTCCCAG
	chr9	75404725	75413691	2783	2797	-	23.1685	1.14e-08	0.000696	AACTACAACTCCCAG
	chr12	8644756	8649012	2832	2846	+	23.1685	1.14e-08	0.000696	AACTACAACTCCCAG
	chr18	24176005	24180844	2904	2918	+	23.1685	1.14e-08	0.000696	GACTACAAATCCCAG
	chr15	102123707	102129550	2920	2934	+	23.1685	1.14e-08	0.000696	AACTACAACTCCCAG
	chr11	113060242	113067831	3010	3024	-	23.1685	1.14e-08	0.000696	AACTACAACTCCCAG
	chr6	97753892	97759375	3015	3029	-	23.1685	1.14e-08	0.000696	AACTACAACTCCCAG
	chr13	3630190	3634466	3040	3054	+	23.1685	1.14e-08	0.000696	AACTACAACTCCCAG
	chr11	4601614	4608120	3040	3054	+	23.1685	1.14e-08	0.000696	GACTACAAATCCCAG
	chr12	4846987	4852630	3052	3066	+	23.1685	1.14e-08	0.000696	AACTACAACTCCCAG
	chr3	88902776	88908913	3090	3104	-	23.1685	1.14e-08	0.000696	AACTACAACTCCCAG
	chr4	118843814	118852030	3152	3166	-	23.1685	1.14e-08	0.000696	AACTACAACTCCCAG
	chr3	135168083	135172395	3316	3330	+	23.1685	1.14e-08	0.000696	AACTACAACTCCCAG
	chr9	22212427	22217967	3421	3435	-	23.1685	1.14e-08	0.000696	AACTACAACTCCCAG
	chr1	177807194	177812820	3444	3458	+	23.1685	1.14e-08	0.000696	AACTACAACTCCCAG
	chr8	98373998	98381371	3474	3488	-	23.1685	1.14e-08	0.000696	AACTACAACTCCCAG
	chr2	101722826	101728737	3521	3535	+	23.1685	1.14e-08	0.000696	AACTACAACTCCCAG
	chr3	121275898	121281876	3527	3541	-	23.1685	1.14e-08	0.000696	AACTACAACTCCCAG
	chr16	55931443	55938441	3544	3558	+	23.1685	1.14e-08	0.000696	AACTACAACTCCCAG
	chr11	69615739	69622098	3531	3545	-	23.1685	1.14e-08	0.000696	AACTACAACTCCCAG
	chr8	124470507	124476506	3553	3567	+	23.1685	1.14e-08	0.000696	GACTACAAATCCCAG
	chr7	52952799	52965030	3546	3560	-	23.1685	1.14e-08	0.000696	AACTACAACTCCCAG
	chr11	62599340	62606330	3625	3639	+	23.1685	1.14e-08	0.000696	AACTACAACTCCCAG
	chr14	79793903	79800450	3644	3658	+	23.1685	1.14e-08	0.000696	AACTACAACTCCCAG
	chr8	124470507	124476506	3631	3645	-	23.1685	1.14e-08	0.000696	GACTACAAATCCCAG
	chr9	96692628	96702079	3665	3679	-	23.1685	1.14e-08	0.000696	AACTACAACTCCCAG
	chr5	113649297	113656622	3737	3751	+	23.1685	1.14e-08	0.000696	AACTACAACTCCCAG
	chr1	193145846	193152174	3896	3910	+	23.1685	1.14e-08	0.000696	AACTACAACTCCCAG
	chr7	17319835	17326470	3899	3913	+	23.1685	1.14e-08	0.000696	AACTACAACTCCCAG
	chr5	137391055	137397315	3921	3935	-	23.1685	1.14e-08	0.000696	AACTACAACTCCCAG
	chr7	28135159	28143904	4118	4132	+	23.1685	1.14e-08	0.000696	AACTACAACTCCCAG
	chr11	100817967	100826717	4159	4173	-	23.1685	1.14e-08	0.000696	GACTACAAATCCCAG
	chr7	52697978	52705808	4197	4211	-	23.1685	1.14e-08	0.000696	AACTACAACTCCCAG
	chr8	73984140	74002230	4481	4495	+	23.1685	1.14e-08	0.000696	AACTACAACTCCCAG
	chr2	130996090	131006926	4522	4536	-	23.1685	1.14e-08	0.000696	AACTACAACTCCCAG
	chr10	24472147	24478021	4747	4761	+	23.1685	1.14e-08	0.000696	AACTACAACTCCCAG
	chr7	52697978	52705808	4849	4863	+	23.1685	1.14e-08	0.000696	AACTACAACTCCCAG
	chr6	142699347	142707648	5803	5817	+	23.1685	1.14e-08	0.000696	AACTACAACTCCCAG
	chr14	52633030	52643853	6353	6367	+	23.1685	1.14e-08	0.000696	GACTACAAATCCCAG
	chr3	89185040	89201064	7888	7902	-	23.1685	1.14e-08	0.000696	AACTACAACTCCCAG
	chr8	73984140	74002230	8731	8745	+	23.1685	1.14e-08	0.000696	AACTACAACTCCCAG
	chr7	134884668	134898339	9612	9626	-	23.1685	1.14e-08	0.000696	GACTACAAATCCCAG
	chr7	135037351	135050032	10191	10205	+	23.1685	1.14e-08	0.000696	AACTACAACTCCCAG
	chr9	107433615	107450257	10576	10590	+	23.1685	1.14e-08	0.000696	GACTACAAATCCCAG
	chr3	87708819	87725886	14509	14523	+	23.1685	1.14e-08	0.000696	AACTACAACTCCCAG
	chr3	105480515	105481630	509	523	+	23.1348	1.25e-08	0.000767	aacttcaattcccag
	chr18	32277968	32278845	415	429	+	23.0562	1.44e-08	0.000854	AACTACATCTCCCAG
	chr11	102876037	102877318	682	696	+	23.0562	1.44e-08	0.000854	gactacatatcccag
	chr2	165939410	165940894	742	756	+	23.0562	1.44e-08	0.000854	gactacatatcccag
	chr9	105431048	105432469	759	773	+	23.0562	1.44e-08	0.000854	AACTACATCTCCCAG
	chr14	23312986	23314664	756	770	-	23.0562	1.44e-08	0.000854	AACTACATCTCCCAG
	chr2	59438206	59439991	916	930	+	23.0562	1.44e-08	0.000854	aactacatctcccag
	chr7	134746297	134748694	1057	1071	-	23.0562	1.44e-08	0.000854	GACTACATATCCCAG
	chrX	11826258	11828464	1212	1226	+	23.0562	1.44e-08	0.000854	aactacatctcccag
	chr5	143696178	143700784	1311	1325	-	23.0562	1.44e-08	0.000854	AACTACATCTCCCAG
	chrX	96084997	96087581	1374	1388	-	23.0562	1.44e-08	0.000854	GACTACATATCCCAG
	chr7	135379885	135382977	1512	1526	+	23.0562	1.44e-08	0.000854	GACTACATATCCCAG
	chrX	99699146	99704034	1623	1637	-	23.0562	1.44e-08	0.000854	AACTACATCTCCCAG
	chr2	71047996	71052528	1682	1696	+	23.0562	1.44e-08	0.000854	GACTACATATCCCAG
	chr6	30252765	30259425	1868	1882	-	23.0562	1.44e-08	0.000854	AACTACATCTCCCAG
	chr3	94384779	94390851	1890	1904	-	23.0562	1.44e-08	0.000854	AACTACATCTCCCAG
	chr16	91726778	91730702	2203	2217	+	23.0562	1.44e-08	0.000854	AACTACATCTCCCAG
	chr1	44173594	44177836	2189	2203	-	23.0562	1.44e-08	0.000854	GACTACATATCCCAG
	chr2	93100991	93104975	2241	2255	+	23.0562	1.44e-08	0.000854	AACTACATCTCCCAG
	chr11	117992379	117997058	2257	2271	-	23.0562	1.44e-08	0.000854	AACTACATCTCCCAG
	chr1	180115065	180119081	2472	2486	-	23.0562	1.44e-08	0.000854	GACTACATATCCCAG
	chr11	120572626	120583907	2604	2618	-	23.0562	1.44e-08	0.000854	AACTACATCTCCCAG
	chr4	124368039	124374557	2884	2898	-	23.0562	1.44e-08	0.000854	AACTACATCTCCCAG
	chr13	67292068	67297071	3316	3330	-	23.0562	1.44e-08	0.000854	GACTACATATCCCAG
	chr4	137145284	137152559	4330	4344	-	23.0562	1.44e-08	0.000854	GACTACATATCCCAG
	chr8	113439148	113446902	4495	4509	+	23.0562	1.44e-08	0.000854	GACTACATATCCCAG
	chr7	52247769	52255319	4935	4949	-	23.0562	1.44e-08	0.000854	AACTACATCTCCCAG
	chr7	52725685	52742067	5188	5202	-	23.0562	1.44e-08	0.000854	AACTACATCTCCCAG
	chr9	20549761	20559059	6484	6498	+	23.0562	1.44e-08	0.000854	aactacatctcccag
	chr1	192542698	192543616	538	552	+	23.0225	1.56e-08	0.000917	aacttcatttcccag
	chr1	162553472	162555648	1140	1154	+	23.0225	1.56e-08	0.000917	AACTTCATTTCCCAG
	chr16	10541972	10547522	3454	3468	+	23.0225	1.56e-08	0.000917	AACTTCATTTCCCAG
	chr9	106720361	106725675	3771	3785	+	23.0225	1.56e-08	0.000917	AACTTCATTTCCCAG
	chr7	26019677	26026870	3836	3850	-	23.0225	1.56e-08	0.000917	AACTTCATTTCCCAG
	chr8	106832080	106832736	333	347	-	22.9663	1.64e-08	0.000961	GACTGCAATTCCCAG
	chr15	76340201	76351678	2349	2363	-	22.9663	1.64e-08	0.000961	GACTGCAATTCCCAG
	chr2	39080373	39085502	1642	1656	-	22.8876	1.76e-08	0.00101	AACTACAAATCCCAG
	chr13	104966640	104970314	1927	1941	-	22.8876	1.76e-08	0.00101	AACTACAAATCCCAG
	chr8	42322261	42326807	2546	2560	-	22.8876	1.76e-08	0.00101	AACTACAAATCCCAG
	chr7	109079743	109084587	2693	2707	-	22.8876	1.76e-08	0.00101	AACTACAAATCCCAG
	chr2	166609293	166614849	2996	3010	-	22.8876	1.76e-08	0.00101	AACTACAAATCCCAG
	chr6	72483865	72495703	4983	4997	-	22.8876	1.76e-08	0.00101	AACTACAAATCCCAG
	chr15	38346928	38348254	718	732	+	22.8876	1.76e-08	0.00101	AACTACAAATCCCAG
	chr19	36156007	36160374	2112	2126	+	22.8876	1.76e-08	0.00101	AACTACAAATCCCAG
	chr7	135603161	135607264	2188	2202	+	22.8876	1.76e-08	0.00101	AACTACAAATCCCAG
	chr12	107208504	107212815	2539	2553	+	22.8876	1.76e-08	0.00101	aactacaaatcccag
	chr10	80596715	80602299	3445	3459	+	22.8876	1.76e-08	0.00101	AACTACAAATCCCAG
	chr2	34654172	34659269	3517	3531	+	22.8876	1.76e-08	0.00101	AACTACAAATCCCAG
	chr9	111340354	111341122	426	440	-	22.8539	1.83e-08	0.00105	GACTGCATTTCCCAG
	chr13	45448364	45451591	2085	2099	-	22.8539	1.83e-08	0.00105	GACTGCATTTCCCAG
	chr2	166938324	166939745	705	719	+	22.8539	1.83e-08	0.00105	gactgcatttcccag
	chr12	111835581	111841402	2597	2611	+	22.8539	1.83e-08	0.00105	GACTGCATTTCCCAG
	chr7	53035607	53044315	3412	3426	+	22.8539	1.83e-08	0.00105	GACTGCATTTCCCAG
	chr10	79722802	79729234	4762	4776	+	22.8539	1.83e-08	0.00105	GACTGCATTTCCCAG
	chr1	77548810	77550598	791	805	-	22.7753	1.95e-08	0.00111	AACTACATATCCCAG
	chr5	20928883	20932856	1795	1809	-	22.7753	1.95e-08	0.00111	AACTACATATCCCAG
	chr1	16645376	16650923	1897	1911	-	22.7753	1.95e-08	0.00111	AACTACATATCCCAG
	chr5	124168774	124173772	2356	2370	-	22.7753	1.95e-08	0.00111	AACTACATATCCCAG
	chr2	91890356	91896674	2778	2792	-	22.7753	1.95e-08	0.00111	AACTACATATCCCAG
	chr5	111914361	111922973	3901	3915	-	22.7753	1.95e-08	0.00111	AACTACATATCCCAG
	chr3	88976892	88990088	4306	4320	-	22.7753	1.95e-08	0.00111	AACTACATATCCCAG
	chr12	32633596	32636639	1827	1841	+	22.7753	1.95e-08	0.00111	AACTACATATCCCAG
	chr7	13635777	13643165	3977	3991	+	22.7753	1.95e-08	0.00111	AACTACATATCCCAG
	chr2	145360265	145361170	580	594	-	22.6966	2.05e-08	0.00116	CACTACAATTCCCAG
	chr4	133951023	133955295	1112	1126	-	22.6966	2.05e-08	0.00116	CACTACAATTCCCAG
	chr10	100049876	100054929	2046	2060	-	22.6966	2.05e-08	0.00116	CACTACAATTCCCAG
	chr11	70262754	70266759	2611	2625	-	22.6966	2.05e-08	0.00116	CACTACAATTCCCAG
	chr7	53081485	53082708	676	690	+	22.6966	2.05e-08	0.00116	CACTACAATTCCCAG
	chr11	70816283	70820244	1744	1758	+	22.6854	2.14e-08	0.00121	AACTGCAATTCCCAG
	chr19	44797205	44798145	465	479	-	22.5843	2.32e-08	0.00129	CACTACATTTCCCAG
	chr11	35191693	35194894	1396	1410	-	22.5843	2.32e-08	0.00129	CACTACATTTCCCAG
	chr11	43559865	43565668	1702	1716	-	22.5843	2.32e-08	0.00129	CACTACATTTCCCAG
	chr19	10275503	10280873	2950	2964	-	22.5843	2.32e-08	0.00129	CACTACATTTCCCAG
	chr17	56745788	56754902	3383	3397	-	22.5843	2.32e-08	0.00129	CACTACATTTCCCAG
	chr7	4450430	4457615	3424	3438	-	22.5843	2.32e-08	0.00129	CACTACATTTCCCAG
	chr10	61265439	61266416	444	458	+	22.5843	2.32e-08	0.00129	cactacatttcccag
	chr6	113320634	113322130	743	757	+	22.5843	2.32e-08	0.00129	cactacatttcccag
	chr5	138626549	138632607	2576	2590	+	22.5843	2.32e-08	0.00129	CACTACATTTCCCAG
	chr7	28511456	28518132	4906	4920	+	22.5843	2.32e-08	0.00129	CACTACATTTCCCAG
	chr7	31990047	31995281	3224	3238	+	22.573	2.41e-08	0.00134	AACTGCATTTCCCAG
	chr7	52725685	52742067	11246	11260	+	22.573	2.41e-08	0.00134	AACTGCATTTCCCAG
	chr10	41988429	41989671	651	665	-	22.4944	2.49e-08	0.00138	GACTACATTGCCCAG
	chr4	56116919	56118468	737	751	-	22.4944	2.49e-08	0.00138	GACTACATTGCCCAG
	chr11	55136915	55139554	1900	1914	-	22.4944	2.49e-08	0.00138	GACTACATTGCCCAG
	chr17	47603155	47604652	780	794	+	22.4944	2.49e-08	0.00138	GACTACATTGCCCAG
	chr6	108160843	108165070	2188	2202	+	22.4944	2.49e-08	0.00138	GACTACATTGCCCAG
	chr4	139342907	139344037	536	550	-	22.4607	2.57e-08	0.00138	GACTACAAGTCCCAG
	chr3	64768222	64770330	939	953	-	22.4607	2.57e-08	0.00138	GACTACAAGTCCCAG
	chr13	37583170	37586271	1534	1548	-	22.4607	2.57e-08	0.00138	GACTACAAGTCCCAG
	chr6	108160843	108165070	2133	2147	-	22.4607	2.57e-08	0.00138	GACTACAAGTCCCAG
	chr9	90163493	90168163	2171	2185	-	22.4607	2.57e-08	0.00138	GACTACAAGTCCCAG
	chr2	127071248	127075283	2262	2276	-	22.4607	2.57e-08	0.00138	GACTACAAGTCCCAG
	chr4	125770517	125777093	3282	3296	-	22.4607	2.57e-08	0.00138	GACTACAAGTCCCAG
	chr11	78956356	78964522	3687	3701	-	22.4607	2.57e-08	0.00138	GACTACAAGTCCCAG
	chr5	23925049	23934562	4373	4387	-	22.4607	2.57e-08	0.00138	GACTACAAGTCCCAG
	chr9	50353757	50354923	730	744	+	22.4607	2.57e-08	0.00138	gactacaagtcccag
	chr3	9375499	9377385	998	1012	+	22.4607	2.57e-08	0.00138	gactacaagtcccag
	chr5	34123778	34127765	1731	1745	+	22.4607	2.57e-08	0.00138	GACTACAAGTCCCAG
	chr8	127243782	127247688	2209	2223	+	22.4607	2.57e-08	0.00138	GACTACAAGTCCCAG
	chr1	88477216	88481966	2242	2256	+	22.4607	2.57e-08	0.00138	GACTACAAGTCCCAG
	chr11	60510699	60515279	2408	2422	+	22.4607	2.57e-08	0.00138	GACTACAAGTCCCAG
	chr1	134311293	134315931	2634	2648	+	22.4607	2.57e-08	0.00138	GACTACAAGTCCCAG
	chr11	53330507	53334886	2696	2710	+	22.4607	2.57e-08	0.00138	GACTACAAGTCCCAG
	chr1	95529563	95535169	2765	2779	+	22.4607	2.57e-08	0.00138	GACTACAAGTCCCAG
	chr2	31540888	31545338	2837	2851	+	22.4607	2.57e-08	0.00138	GACTACAAGTCCCAG
	chr1	95529563	95535169	2837	2851	+	22.4607	2.57e-08	0.00138	GACTACAAGTCCCAG
	chr14	11990457	11997026	3010	3024	+	22.4607	2.57e-08	0.00138	GACTACAAGTCCCAG
	chr1	91347396	91353926	3824	3838	+	22.4607	2.57e-08	0.00138	GACTACAAGTCCCAG
	chr1	153597796	153604175	4350	4364	+	22.4607	2.57e-08	0.00138	GACTACAAGTCCCAG
	chr1	75237026	75245664	4560	4574	+	22.4607	2.57e-08	0.00138	GACTACAAGTCCCAG
	chr8	63961241	63969655	5219	5233	+	22.4607	2.57e-08	0.00138	GACTACAAGTCCCAG
	chr19	34623753	34626366	1378	1392	-	22.3596	2.63e-08	0.0014	GACTACAGCTCCCAG
	chr12	92620672	92624939	2211	2225	-	22.3596	2.63e-08	0.0014	GACTACAGCTCCCAG
	chrX	92851263	92855559	2519	2533	-	22.3596	2.63e-08	0.0014	GACTACAGCTCCCAG
	chr11	101137247	101142328	3068	3082	-	22.3596	2.63e-08	0.0014	GACTACAGCTCCCAG
	chr2	154479344	154485677	3354	3368	-	22.3596	2.63e-08	0.0014	GACTACAGCTCCCAG
	chr14	99497224	99500792	1862	1876	+	22.3596	2.63e-08	0.0014	GACTACAGCTCCCAG
	chr17	26119778	26126725	3160	3174	+	22.3596	2.63e-08	0.0014	GACTACAGCTCCCAG
	chr5	31492247	31498322	3350	3364	+	22.3596	2.63e-08	0.0014	GACTACAGCTCCCAG
	chr1	179910144	179914062	3141	3155	-	22.3483	2.71e-08	0.00144	GACTACATGTCCCAG
	chr11	60348205	60349533	673	687	+	22.3483	2.71e-08	0.00144	gactacatgtcccag
	chr7	6646531	6652660	2682	2696	+	22.3483	2.71e-08	0.00144	GACTACATGTCCCAG
	chr1	95976799	95978110	682	696	-	22.3258	2.89e-08	0.00153	AACTACAATGCCCAG
	chr12	33509245	33510757	811	825	-	22.3258	2.89e-08	0.00153	GACTTCAGTTCCCAG
	chr1	155341973	155343061	461	475	+	22.3258	2.89e-08	0.00153	GACTTCAGTTCCCAG
	chr14	11990457	11997026	2925	2939	+	22.3258	2.89e-08	0.00153	GACTTCAGTTCCCAG
	chr7	11064922	11068989	1476	1490	-	22.2135	2.98e-08	0.00157	AACTACATTGCCCAG
	chr7	7072054	7079544	2215	2229	-	22.2135	2.98e-08	0.00157	AACTACATTGCCCAG
	chr14	21555976	21557149	376	390	+	22.2135	2.98e-08	0.00157	AACTACATTGCCCAG
	chr6	52382479	52384526	901	915	-	22.1798	3.08e-08	0.00158	AACTACAAGTCCCAG
	chr2	154716872	154720316	1832	1846	-	22.1798	3.08e-08	0.00158	AACTACAAGTCCCAG
	chr2	32566399	32571288	1959	1973	-	22.1798	3.08e-08	0.00158	AACTACAAGTCCCAG
	chr6	117810866	117815314	2220	2234	-	22.1798	3.08e-08	0.00158	AACTACAAGTCCCAG
	chr6	149135050	149141570	2338	2352	-	22.1798	3.08e-08	0.00158	AACTACAAGTCCCAG
	chr11	64974133	64980999	2359	2373	-	22.1798	3.08e-08	0.00158	AACTACAAGTCCCAG
	chr7	19875927	19883492	5403	5417	-	22.1798	3.08e-08	0.00158	AACTACAAGTCCCAG
	chr2	9571076	9572854	821	835	+	22.1798	3.08e-08	0.00158	AACTACAAGTCCCAG
	chrX	137490060	137492912	1364	1378	+	22.1798	3.08e-08	0.00158	AACTACAAGTCCCAG
	chr1	16093247	16096918	1581	1595	+	22.1798	3.08e-08	0.00158	AACTACAAGTCCCAG
	chr14	48057026	48060002	1770	1784	+	22.1798	3.08e-08	0.00158	aactacaagtcccag
	chr11	59858066	59862903	2068	2082	+	22.1798	3.08e-08	0.00158	AACTACAAGTCCCAG
	chr18	80664374	80668997	2423	2437	+	22.1798	3.08e-08	0.00158	AACTACAAGTCCCAG
	chr7	17035437	17039723	2587	2601	+	22.1798	3.08e-08	0.00158	AACTACAAGTCCCAG
	chr11	60228028	60233127	2625	2639	+	22.1798	3.08e-08	0.00158	AACTACAAGTCCCAG
	chr5	115931762	115937284	2668	2682	+	22.1798	3.08e-08	0.00158	AACTACAAGTCCCAG
	chr8	3490184	3498235	2928	2942	+	22.1798	3.08e-08	0.00158	AACTACAAGTCCCAG
	chr12	10394345	10399177	3166	3180	+	22.1798	3.08e-08	0.00158	AACTACAAGTCCCAG
	chr6	124775763	124782068	3421	3435	+	22.1798	3.08e-08	0.00158	AACTACAAGTCCCAG
	chr18	32223099	32228715	3953	3967	+	22.1798	3.08e-08	0.00158	AACTACAAGTCCCAG
	chr6	83002604	83010536	5242	5256	+	22.1798	3.08e-08	0.00158	AACTACAAGTCCCAG
	chr17	23804332	23815099	6194	6208	+	22.1798	3.08e-08	0.00158	AACTACAAGTCCCAG
	chr3	90051252	90061994	6904	6918	+	22.1798	3.08e-08	0.00158	AACTACAAGTCCCAG
	chr3	58860764	58861937	573	587	-	22.1461	3.19e-08	0.00164	GACTACAATTCCCAA
	chr6	86797031	86801102	2185	2199	-	22.1461	3.19e-08	0.00164	GACTACAATTCCCAA
	chr7	125853448	125857946	2543	2557	-	22.1461	3.19e-08	0.00164	GACTACAATTCCCAA
	chr17	35807065	35812665	3647	3661	-	22.1461	3.19e-08	0.00164	GACTACAATTCCCAA
	chr17	26119778	26126725	3012	3026	-	22.0899	3.35e-08	0.00171	GACTACAATTCCCGG
	chr4	126231596	126237496	2879	2893	+	22.0899	3.35e-08	0.00171	GACTACAATTCCCGG
	chr11	45662010	45667805	3384	3398	+	22.0899	3.35e-08	0.00171	GACTACAATTcccgg
	chr10	121246839	121247869	546	560	-	22.0787	3.51e-08	0.00176	AACTACAGCTCCCAG
	chr9	44459110	44460746	663	677	-	22.0787	3.51e-08	0.00176	AACTACAGCTCCCAG
	chr5	52995964	52997578	754	768	-	22.0787	3.51e-08	0.00176	AACTACAGCTCCCAG
	chr6	121123034	121124689	774	788	-	22.0787	3.51e-08	0.00176	AACTACAGCTCCCAG
	chr4	132064403	132072039	2151	2165	-	22.0787	3.51e-08	0.00176	AACTACAGCTCCCAG
	chr8	83402296	83407033	2180	2194	-	22.0787	3.51e-08	0.00176	GACTACAGATCCCAG
	chrX	72917093	72921253	2743	2757	-	22.0787	3.51e-08	0.00176	AACTACAGCTCCCAG
	chr6	112643918	112651092	2790	2804	-	22.0787	3.51e-08	0.00176	AACTACAGCTCCCAG
	chr4	148316019	148326143	3939	3953	-	22.0787	3.51e-08	0.00176	GACTACAGATCCCAG
	chr11	7813962	7814685	311	325	+	22.0787	3.51e-08	0.00176	AACTACAGCTCCCAG
	chr3	93342306	93343450	631	645	+	22.0787	3.51e-08	0.00176	AACTACAGCTCCCAG
	chr9	69578185	69579557	682	696	+	22.0787	3.51e-08	0.00176	AACTACAGCTCCCAG
	chr5	122583564	122586893	2117	2131	+	22.0787	3.51e-08	0.00176	AACTACAGCTCCCAG
	chr17	23937306	23942158	2543	2557	+	22.0787	3.51e-08	0.00176	AACTACAGCTCCCAG
	chr7	99887442	99892106	2601	2615	+	22.0787	3.51e-08	0.00176	GACTACAGATCCCAG
	chr9	58389693	58395786	3043	3057	+	22.0787	3.51e-08	0.00176	gactacagatcccag
	chr14	33379590	33381740	984	998	-	22.0674	3.6e-08	0.0018	AACTACATGTCCCAG
	chr2	92026894	92036239	5310	5324	-	22.0674	3.6e-08	0.0018	AACTACATGTCCCAG
	chr8	124191690	124200697	6327	6341	-	22.0674	3.6e-08	0.0018	AACTACATGTCCCAG
	chr17	53690880	53691907	456	470	+	22.0674	3.6e-08	0.0018	AACTACATGTCCCAG
	chr4	105681627	105682893	660	674	+	22.0674	3.6e-08	0.0018	aactacatgtcccag
	chr6	34124588	34133895	2491	2505	+	22.0674	3.6e-08	0.0018	AACTACATGTCCCAG
	chr15	102549373	102555893	3253	3267	+	22.0674	3.6e-08	0.0018	AACTACATGTCCCAG
	chr4	148316019	148326143	3843	3857	+	22.0674	3.6e-08	0.0018	AACTACATGTCCCAG
	chr1	177807194	177812820	1353	1367	-	22.0449	3.7e-08	0.00183	AACTTCAGTTCCCAG
	chr11	69803071	69816877	6098	6112	-	22.0449	3.7e-08	0.00183	AACTTCAGTTCCCAG
	chr7	19552018	19555957	109	123	+	22.0449	3.7e-08	0.00183	aacttcagttcccag
	chr3	53938699	53939492	404	418	+	22.0449	3.7e-08	0.00183	AACTTCAGTTCCCAG
	chr8	47653795	47655084	643	657	+	22.0449	3.7e-08	0.00183	AACttcagttcccag
	chr17	34117090	34119480	1618	1632	+	22.0449	3.7e-08	0.00183	aacttcagttcccag
	chrX	7827005	7830848	2533	2547	+	22.0449	3.7e-08	0.00183	AACTTCAGTTCCCAG
	chr17	86018894	86019862	558	572	-	22.0337	3.81e-08	0.00184	GACTACATTTCCCAA
	chr12	15984319	15985950	830	844	-	22.0337	3.81e-08	0.00184	GACTACATTTCCCAA
	chr8	120955936	120958781	888	902	-	22.0337	3.81e-08	0.00184	GACTACATTTCCCAA
	chr13	96199121	96200903	901	915	-	22.0337	3.81e-08	0.00184	GACTACATTTCCCAA
	chr1	167657383	167659361	952	966	-	22.0337	3.81e-08	0.00184	GACTACATTTCCCAA
	chr12	81834607	81838347	1108	1122	-	22.0337	3.81e-08	0.00184	GACTACATTTCCCAA
	chr15	77977714	77981857	1530	1544	-	22.0337	3.81e-08	0.00184	GACTACATTTCCCAA
	chr8	120955936	120958781	1700	1714	-	22.0337	3.81e-08	0.00184	GACTACATTTCCCAA
	chr5	115931762	115937284	2628	2642	-	22.0337	3.81e-08	0.00184	GACTACATTTCCCAA
	chr2	167622885	167630006	2886	2900	-	22.0337	3.81e-08	0.00184	GACTACATTTCCCAA
	chr7	134850526	134861942	6273	6287	-	22.0337	3.81e-08	0.00184	GACTACATTTCCCAA
	chr6	126718625	126719279	425	439	+	22.0337	3.81e-08	0.00184	gactacatttcccaa
	chr6	29586856	29587960	513	527	+	22.0337	3.81e-08	0.00184	gactacatttcccaa
	chr8	88352719	88353867	575	589	+	22.0337	3.81e-08	0.00184	GACTACATTTCCCAA
	chr15	27793247	27794292	588	602	+	22.0337	3.81e-08	0.00184	gactacatttcccaa
	chr6	87223611	87224749	613	627	+	22.0337	3.81e-08	0.00184	gactacatttcccaa
	chr1	30903501	30905254	963	977	+	22.0337	3.81e-08	0.00184	gactacatttcccaa
	chr12	5392045	5394667	1604	1618	+	22.0337	3.81e-08	0.00184	gACTACATTTCCCAA
	chr10	94846016	94852901	3313	3327	+	22.0337	3.81e-08	0.00184	gactacatttcccaa
	chr7	38279914	38286404	4150	4164	+	22.0337	3.81e-08	0.00184	gactacatttcccaa
	chr7	130517161	130523799	4179	4193	+	22.0337	3.81e-08	0.00184	GACTACATTTCCCAA
	chr9	62354049	62361637	4487	4501	+	22.0337	3.81e-08	0.00184	gactacatttcccaa
	chr7	6346758	6354455	4600	4614	+	22.0337	3.81e-08	0.00184	GACTACATTTCCCAA
	chr7	30598807	30607311	4888	4902	+	22.0337	3.81e-08	0.00184	GACTACATTTCCCAA
	chr7	30736287	30744655	4983	4997	+	22.0337	3.81e-08	0.00184	GACTACATTTCCCAA
	chr4	116375899	116383835	5103	5117	+	22.0337	3.81e-08	0.00184	GACTACATTTCCCAA
	chr2	166350640	166352459	722	736	-	21.9775	4.05e-08	0.00194	GACTACATTTCCCCG
	chr17	79134289	79137233	1735	1749	-	21.9775	4.05e-08	0.00194	GACTACATTTCCCGG
	chr13	22034986	22038292	1847	1861	-	21.9775	4.05e-08	0.00194	GACCACAATTCCCAG
	chr7	26019677	26026870	3777	3791	-	21.9775	4.05e-08	0.00194	GACTACATTTCCCGG
	chr11	116712682	116716603	2326	2340	+	21.9775	4.05e-08	0.00194	GACTACATTTCCCGG
	chr2	91890356	91896674	621	635	-	21.8652	4.33e-08	0.00205	GACCACATTTCCCAG
	chr1	38052617	38056063	1627	1641	-	21.8652	4.33e-08	0.00205	AACTACAATTCCCAA
	chr17	46295562	46300329	2290	2304	-	21.8652	4.33e-08	0.00205	AACTACAATTCCCAA
	chr11	77989303	78003830	7860	7874	-	21.8652	4.33e-08	0.00205	AACTACAATTCCCAA
	chr10	52869697	52870861	640	654	+	21.8652	4.33e-08	0.00205	gaccacatttcccag
	chr6	78724138	78725440	656	670	+	21.8652	4.33e-08	0.00205	AACTACAATTCCCAA
	chr11	62519958	62521260	727	741	+	21.8652	4.33e-08	0.00205	GACCACATTTCCCAG
	chr7	50860247	50863810	1501	1515	+	21.8652	4.33e-08	0.00205	AACTACAATTCCCAa
	chr7	50860247	50863810	1675	1689	+	21.8652	4.33e-08	0.00205	AACTACAATTCCCAA
	chr6	134777960	134781755	2120	2134	+	21.8652	4.33e-08	0.00205	AACTACAATTCCCAA
	chr12	80395884	80400269	2318	2332	+	21.8652	4.33e-08	0.00205	AACTACAATTCCCAA
	chr16	32865274	32870982	3173	3187	+	21.8652	4.33e-08	0.00205	AACTACAATTCCCAA
	chr14	79819760	79829539	6371	6385	+	21.8652	4.33e-08	0.00205	AACTACAATTCCCAA
	chr13	70775321	70778323	1734	1748	+	21.809	4.53e-08	0.00214	AACTACAATTCCCGG
	chr11	58118441	58122434	2081	2095	+	21.809	4.53e-08	0.00214	AACTACAATTCCCGG
	chr2	172843689	172849360	3634	3648	+	21.809	4.53e-08	0.00214	AACTACAATTCCCGG
	chr8	86667233	86674806	4580	4594	+	21.809	4.53e-08	0.00214	AACTACAATTCCCGG
	chr10	62842311	62851864	6936	6950	+	21.7978	4.62e-08	0.00218	AACTACAGATCCCAG
	chr5	7337401	7338482	502	516	-	21.7528	4.76e-08	0.00221	AACTACATTTCCCAA
	chr18	32335933	32336895	509	523	-	21.7528	4.76e-08	0.00221	AACTACATTTCCCAA
	chr7	24896726	24899237	556	570	-	21.7528	4.76e-08	0.00221	AACTACATTTCCCAA
	chr11	34927618	34928997	658	672	-	21.7528	4.76e-08	0.00221	AACTACATTTCCCAA
	chr9	74896384	74898495	678	692	-	21.7528	4.76e-08	0.00221	AACTACATTTCCCAA
	chr9	20503054	20504461	775	789	-	21.7528	4.76e-08	0.00221	AACTACATTTCCCAA
	chr16	42896153	42899025	1456	1470	-	21.7528	4.76e-08	0.00221	AACTACATTTCCCAA
	chrX	7180133	7185575	2402	2416	-	21.7528	4.76e-08	0.00221	AACTACATTTCCCAA
	chr13	54688103	54694250	3341	3355	-	21.7528	4.76e-08	0.00221	AACTACATTTCCCAA
	chr1	72625251	72632101	4565	4579	-	21.7528	4.76e-08	0.00221	AACTACATTTCCCAA
	chr7	52763342	52782847	14143	14157	-	21.7528	4.76e-08	0.00221	AACTACATTTCCCAA
	chr7	137256090	137257453	719	733	+	21.7528	4.76e-08	0.00221	AACTACATTTCCCAA
	chr4	137042262	137044080	937	951	+	21.7528	4.76e-08	0.00221	AACTACATTTCCCAA
	chr9	56264750	56268367	1621	1635	+	21.7528	4.76e-08	0.00221	AACTACATTTCCCAA
	chr13	32892039	32895830	1762	1776	+	21.7528	4.76e-08	0.00221	AACTACATTTCCCAA
	chr10	41527027	41531080	2475	2489	+	21.7528	4.76e-08	0.00221	AACTACATTTCCCAA
	chr17	56123234	56128109	2625	2639	+	21.7528	4.76e-08	0.00221	AACTACATTTCCCAA
	chr1	133760634	133766427	3065	3079	+	21.7528	4.76e-08	0.00221	AACTACATTTCCCAA
	chrX	103206824	103212192	4132	4146	+	21.7528	4.76e-08	0.00221	AACTACATTTCCCAA
	chr4	116496546	116498015	309	323	-	21.6966	5.15e-08	0.00236	GAGTACAATTCCCAG
	chr5	30526167	30527238	512	526	-	21.6966	5.15e-08	0.00236	AACCACAATTCCCAG
	chr4	49531943	49537059	2081	2095	-	21.6966	5.15e-08	0.00236	AACTACATTTCCCGG
	chr16	17108941	17115701	2437	2451	-	21.6966	5.15e-08	0.00236	AACCACAATTCCCAG
	chr7	108809703	108814538	2443	2457	-	21.6966	5.15e-08	0.00236	AACTACATTTCCCCG
	chr7	13005347	13011105	2764	2778	-	21.6966	5.15e-08	0.00236	AACTACATTTCCCGG
	chr6	86797031	86801102	1980	1994	+	21.6966	5.15e-08	0.00236	AACCACAATTCCCAG
	chr17	25267020	25272716	3244	3258	+	21.6966	5.15e-08	0.00236	AACCACAATTCCCAG
	chr6	35081836	35086225	3528	3542	+	21.6966	5.15e-08	0.00236	gagtacaattcccag
	chr10	80359354	80368404	4440	4454	+	21.6966	5.15e-08	0.00236	AACCACAATTCCCAG
	chr17	36393356	36398070	1488	1502	-	21.6067	5.22e-08	0.00239	CACTACAGTTCCCAG
	chr9	48860965	48866159	2665	2679	-	21.6067	5.22e-08	0.00239	CACTACAGTTCCCAG
	chr19	3835966	3838102	1023	1037	-	21.5843	5.49e-08	0.00251	AACCACATTTCCCAG
	chr7	52763342	52782847	1430	1444	-	21.5843	5.49e-08	0.00251	AACCACATTTCCCAG
	chr13	99010054	99012267	1400	1414	+	21.5843	5.49e-08	0.00251	AACCACATTTCCCAG
	chr1	54495046	54496665	1091	1105	-	21.4157	5.79e-08	0.00264	AAGTACAATTCCCAG
	chr7	50923432	50933254	3842	3856	-	21.4045	5.87e-08	0.00267	GACTCCAATTCCCAG
	chr19	45003728	45009399	2371	2385	-	21.382	5.95e-08	0.0027	GACTTCAACTCCCAG
	chr13	46797212	46798255	530	544	+	21.382	5.95e-08	0.0027	gacttcaactcccag
	chr13	107683421	107685459	1089	1103	+	21.382	5.95e-08	0.0027	gacttcaactcccag
	chr7	51636511	51644116	3433	3447	+	21.382	5.95e-08	0.0027	GACTTCAACTCCCAG
	chr14	55135188	55137441	1275	1289	+	21.3708	6.01e-08	0.00273	GACTACAGGTCCCAG
	chr8	3530801	3534423	1760	1774	-	21.3596	6.13e-08	0.00277	GACTACATTTTCCAG
	chr2	154479344	154485677	3204	3218	+	21.3596	6.13e-08	0.00277	GACTACATTTTCCAG
	chr17	30745879	30753284	3820	3834	+	21.3596	6.13e-08	0.00277	GACTACATTTTCCAG
	chr9	45257158	45259258	1246	1260	+	21.3034	6.24e-08	0.00282	AAGTACATTTCCCAG
	chr4	124954478	124956302	835	849	-	21.2921	6.32e-08	0.00283	GACTCCATTTCCCAG
	chr7	30134063	30136004	1018	1032	+	21.2921	6.32e-08	0.00283	gactccatttcccag
	chr14	28667660	28669487	1086	1100	+	21.2921	6.32e-08	0.00283	gactccatttcccag
	chr3	90293045	90296047	1965	1979	-	21.2921	6.32e-08	0.00283	GACTCCATTTCCCAG
	chr15	100323788	100328394	1971	1985	-	21.2921	6.32e-08	0.00283	GACTCCATTTCCCAG
	chr2	91021386	91027529	2193	2207	-	21.2921	6.32e-08	0.00283	GACTCCATTTCCCAG
	chr19	42005591	42010010	2310	2324	+	21.2921	6.32e-08	0.00283	GACTCCATTTCCCAG
	chr17	56393233	56399612	2939	2953	+	21.2921	6.32e-08	0.00283	GACTCCATTTCCCAG
	chr4	117166361	117174261	3342	3356	-	21.2921	6.32e-08	0.00283	GACTCCATTTCCCAG
	chr7	26019677	26026870	3590	3604	-	21.2921	6.32e-08	0.00283	GACTCCATTTCCCAG
	chr15	75755774	75765289	4473	4487	-	21.2921	6.32e-08	0.00283	GACTCCATTTCCCAG
	chr4	116375899	116383835	5049	5063	-	21.2921	6.32e-08	0.00283	GACTCCATTTCCCAG
	chr9	106589227	106590187	487	501	+	21.2697	6.4e-08	0.00286	GACTTCATCTCCCAG
	chrX	46640016	46644831	1607	1621	-	21.2697	6.4e-08	0.00286	GACTTCATCTCCCAG
	chr10	79518138	79518799	266	280	-	21.1236	6.72e-08	0.00299	AACTCCAATTCCCAG
	chr7	19942971	19950165	2902	2916	+	21.1236	6.72e-08	0.00299	AACTCCAATTCCCAG
	chr1	129721380	129722396	450	464	-	21.1011	6.91e-08	0.00301	GACTTCAAATCCCAG
	chr11	118963313	118964393	506	520	-	21.1011	6.91e-08	0.00301	GACTTCAAATCCCAG
	chr10	57958795	57961419	618	632	-	21.1011	6.91e-08	0.00301	GACTTCAAATCCCAG
	chr2	75650892	75652130	632	646	-	21.1011	6.91e-08	0.00301	GACTTCAAATCCCAG
	chr2	91240459	91242332	885	899	-	21.1011	6.91e-08	0.00301	GACTTCAAATCCCAG
	chr19	42850679	42853124	898	912	-	21.1011	6.91e-08	0.00301	AACTTCAACTCCCAG
	chr3	88495234	88498201	973	987	-	21.1011	6.91e-08	0.00301	GACTTCAAATCCCAG
	chr4	133657279	133660010	1119	1133	-	21.1011	6.91e-08	0.00301	GACTTCAAATCCCAG
	chr3	137805079	137808385	1378	1392	-	21.1011	6.91e-08	0.00301	AACTTCAACTCCCAG
	chr5	120565863	120568040	1411	1425	-	21.1011	6.91e-08	0.00301	GACTTCAAATCCCAG
	chr6	67214520	67220011	2340	2354	-	21.1011	6.91e-08	0.00301	AACTTCAACTCCCAG
	chr5	136465493	136473606	3044	3058	-	21.1011	6.91e-08	0.00301	GACTTCAAATCCCAG
	chr7	150319279	150320049	328	342	+	21.1011	6.91e-08	0.00301	gacttcaaatcccag
	chr11	85096031	85097206	579	593	+	21.1011	6.91e-08	0.00301	gacttcaaatcccag
	chr6	97030214	97031485	589	603	+	21.1011	6.91e-08	0.00301	GACTTCAAATCCCAG
	chr12	4124651	4125700	617	631	+	21.1011	6.91e-08	0.00301	gacttcaaatcccag
	chr4	136042032	136043315	657	671	+	21.1011	6.91e-08	0.00301	gacttcaaatcccag
	chr3	121243171	121244464	657	671	+	21.1011	6.91e-08	0.00301	gacttcaaatcccag
	chr19	44383541	44384790	666	680	+	21.1011	6.91e-08	0.00301	gacttcaaatcccag
	chr18	73921929	73923289	741	755	+	21.1011	6.91e-08	0.00301	gacttcaaatcccag
	chr12	81721015	81722439	773	787	+	21.1011	6.91e-08	0.00301	gacttcaaatcccag
	chr4	134342251	134343884	901	915	+	21.1011	6.91e-08	0.00301	gacttcaaatcccag
	chr8	86222283	86223869	1096	1110	+	21.1011	6.91e-08	0.00301	GACTTCAAATCCCAG
	chr10	90646555	90648610	1235	1249	+	21.1011	6.91e-08	0.00301	gacttcaaatcccag
	chr5	23925049	23934562	4519	4533	+	21.1011	6.91e-08	0.00301	AACTTCAACTCCCAG
	chr4	151527405	151529378	821	835	-	21.0899	6.99e-08	0.00304	AACTACAGGTCCCAG
	chr5	24081399	24085696	1885	1899	-	21.0787	7.13e-08	0.0031	AACTACATTTTCCAG
	chr10	84375738	84382716	4147	4161	+	21.0787	7.13e-08	0.0031	AACTACATTTTCCAG
	chr1	129995795	130001347	3535	3549	-	21.0562	7.22e-08	0.00313	GACTACAGTTCCCAA
	chr5	115606628	115609449	51	65	-	21.0112	7.32e-08	0.00316	AACTCCATTTCCCAG
	chr15	65749919	65751398	795	809	-	21.0112	7.32e-08	0.00316	AACTCCATTTCCCAG
	chr7	52002099	52005395	1761	1775	-	21.0112	7.32e-08	0.00316	AACTCCATTTCCCAG
	chr7	26019677	26026870	3213	3227	-	21.0112	7.32e-08	0.00316	AACTCCATTTCCCAG
	chr8	113421472	113432490	4915	4929	-	21.0112	7.32e-08	0.00316	AACTCCATTTCCCAG
	chr7	19604590	19612261	4948	4962	+	21.0112	7.32e-08	0.00316	AACTCCATTTCCCAG
	chr12	112906164	112907346	627	641	-	21	7.45e-08	0.00321	GACTACAGTTCCCCG
	chr2	146336463	146341620	1598	1612	-	21	7.45e-08	0.00321	GACTACAGTTCCCGG
	chr9	42227516	42228432	292	306	+	20.9888	7.64e-08	0.00329	aacttcatctcccag
	chr11	69803071	69816877	5828	5842	+	20.9888	7.64e-08	0.00329	AACTTCATCTCCCAG
	chr2	155181148	155185491	2098	2112	+	20.9438	7.72e-08	0.00331	GACTACCATTCCCAG
	chr7	31371330	31377175	2856	2870	+	20.9438	7.72e-08	0.00331	GACTACCATTCCCAG
	chr14	21521351	21528983	5099	5113	+	20.9326	7.78e-08	0.00334	GACTGCAACTCCCAG
	chr2	75416818	75419528	1070	1084	-	20.8652	7.94e-08	0.0034	GACTACAATTCCCAC
	chr13	67599806	67604508	1671	1685	+	20.8652	7.94e-08	0.0034	GACTACAATTCCCAC
	chr2	171163665	171165037	722	736	+	20.8315	8.02e-08	0.00343	gactacctttcccag
	chr6	115693396	115695468	1280	1294	+	20.8315	8.02e-08	0.00343	gactacctttcccag
	chr13	99165049	99168671	2581	2595	+	20.8315	8.02e-08	0.00343	gactacctttcccag
	chr2	129264192	129265249	478	492	+	20.8202	8.2e-08	0.0035	aacttcaaatcccag
	chr11	50869278	50875813	3401	3415	+	20.8202	8.2e-08	0.0035	AACTTCAAATCCCAG
	chr16	8636715	8638857	989	1003	-	20.7753	8.32e-08	0.00351	AACTACAGTTCCCAA
	chr11	20988881	20992932	2336	2350	+	20.7753	8.32e-08	0.00351	AACTACAGTTCCCAA
	chr13	86184750	86190628	1758	1772	-	20.7528	8.41e-08	0.00351	GACTACATTTCCCAC
	chr9	58248895	58253478	2028	2042	-	20.7528	8.41e-08	0.00351	GACTACATTTCCCAC
	chrX	136217309	136221701	2097	2111	-	20.7528	8.41e-08	0.00351	GACTACATTTCCCAC
	chr13	67226827	67230530	2283	2297	-	20.7528	8.41e-08	0.00351	GACTACATTTCCCAC
	chr13	67878282	67883566	2327	2341	-	20.7528	8.41e-08	0.00351	GACTACATTTCCCAC
	chr7	30833994	30840817	2422	2436	-	20.7528	8.41e-08	0.00351	GACTACATTTCCCAC
	chr7	6646531	6652660	2770	2784	-	20.7528	8.41e-08	0.00351	GACTACATTTCCCAC
	chr13	67709609	67711808	1023	1037	+	20.7528	8.41e-08	0.00351	GACTACATTTCCCAC
	chr13	74526423	74530713	1895	1909	+	20.7528	8.41e-08	0.00351	GACTACATTTCCCAC
	chr13	67160003	67164896	2147	2161	+	20.7528	8.41e-08	0.00351	GACTACATTTCCCAC
	chr13	67367894	67370647	2202	2216	+	20.7528	8.41e-08	0.00351	GACTACATTTCCCAC
	chr13	67459183	67463791	2388	2402	+	20.7528	8.41e-08	0.00351	GACTACATTTCCCAC
	chr2	165211459	165217837	2406	2420	+	20.7528	8.41e-08	0.00351	GACTACATTTCCCAC
	chr13	67582043	67588250	3169	3183	+	20.7528	8.41e-08	0.00351	GACTACATTTCCCAC
	chr9	107787213	107794097	3227	3241	+	20.7528	8.41e-08	0.00351	GACTACATTTCCCAC
	chr13	67549349	67554940	3232	3246	+	20.7528	8.41e-08	0.00351	GACTACATTTCCCAC
	chr6	13818225	13823654	3263	3277	+	20.7528	8.41e-08	0.00351	GACTACATTTCCCAC
	chr13	67404041	67410840	3374	3388	+	20.7528	8.41e-08	0.00351	GACTACATTTCCCAC
	chr16	3740172	3745995	3498	3512	+	20.7528	8.41e-08	0.00351	GACTACATTTCCCAC
	chr13	67430033	67436026	3502	3516	+	20.7528	8.41e-08	0.00351	GACTACATTTCCCAC
	chr11	50726151	50731842	3517	3531	+	20.7528	8.41e-08	0.00351	GACTACATTTCCCAC
	chr7	52789572	52797946	4292	4306	+	20.7528	8.41e-08	0.00351	GACTACATTTCCCAC
	chr11	79902190	79903769	1365	1379	+	20.7191	8.57e-08	0.00358	AACTACAGTTCCCGG
	chr3	79431199	79434208	1654	1668	-	20.6629	8.86e-08	0.00367	CACTACAACTCCCAG
	chr7	52838688	52847025	5937	5951	-	20.6629	8.86e-08	0.00367	CACTACAACTCCCAG
	chr7	52725685	52742067	11316	11330	-	20.6629	8.86e-08	0.00367	AACTACCATTCCCAG
	chr2	112434979	112436208	627	641	+	20.6629	8.86e-08	0.00367	AACTACCATTCCCAG
	chr5	100026873	100028155	703	717	+	20.6629	8.86e-08	0.00367	CACTACAACTCCCAG
	chr4	98656143	98657418	737	751	+	20.6629	8.86e-08	0.00367	cactacaactcccag
	chr10	111406726	111411126	2902	2916	+	20.6629	8.86e-08	0.00367	AACTACCATTCCCAG
	chr1	36358652	36366556	5794	5808	+	20.6629	8.86e-08	0.00367	CACTACAACTCCCAG
	chr13	110809312	110810931	885	899	-	20.6517	9.02e-08	0.00372	GACTGCAAATCCCAG
	chrX	137490060	137492912	1284	1298	-	20.6517	9.02e-08	0.00372	AACTGCAACTCCCAG
	chr13	57155681	57157168	811	825	+	20.6517	9.02e-08	0.00372	AACTGCAACTCCCAG
	chr12	3232123	3239726	3238	3252	+	20.6517	9.02e-08	0.00372	AACTGCAACTCCCAG
	chr11	102885118	102891834	4472	4486	+	20.6517	9.02e-08	0.00372	AACTGCAACTCCCAG
	chr4	41515901	41517401	999	1013	-	20.6292	9.11e-08	0.00375	CACTTCAATTCCCAG
	chr11	88689338	88690467	632	646	+	20.6292	9.11e-08	0.00375	cacttcaattcccag
	chr11	69207602	69215964	2009	2023	-	20.6067	9.27e-08	0.00381	AACCACAGTTCCCAG
	chr5	111267356	111271256	2452	2466	-	20.6067	9.27e-08	0.00381	GAGTACAGTTCCCAG
	chr18	57561119	57561807	323	337	-	20.5843	9.5e-08	0.00387	GACTACAATTCCCAT
	chr17	5069886	5071097	598	612	-	20.5843	9.5e-08	0.00387	AACTACAATTCCCAC
	chr7	25755747	25761155	2090	2104	-	20.5843	9.5e-08	0.00387	AACTACAATTCCCAC
	chr3	95999420	96004210	2201	2215	-	20.5843	9.5e-08	0.00387	GACTACAATTCCCAT
	chr8	114164958	114169429	2357	2371	-	20.5843	9.5e-08	0.00387	GACTACAATTCCCAT
	chr5	138626549	138632607	2644	2658	-	20.5843	9.5e-08	0.00387	AACTACAATTCCCAC
	chr6	33007584	33014636	2821	2835	-	20.5843	9.5e-08	0.00387	GACTACAATTCCCAT
	chr11	117731075	117738009	3764	3778	-	20.5843	9.5e-08	0.00387	GACTACAATTCCCAT
	chr7	50923432	50933254	3935	3949	-	20.5843	9.5e-08	0.00387	GACTACAATTCCCAT
	chr7	52150538	52154984	2219	2233	+	20.5843	9.5e-08	0.00387	AACTACAATTCCCAC
	chr19	5022153	5027610	2223	2237	+	20.5843	9.5e-08	0.00387	GACTACAATTCCCAT
	chr2	113676185	113680774	2779	2793	+	20.5843	9.5e-08	0.00387	GACTACAATTCCCAT
	chr2	33837260	33845207	4820	4834	+	20.5843	9.5e-08	0.00387	AACTACAATTCCCAC
	chr8	119998532	120009099	6076	6090	-	20.5506	9.74e-08	0.00396	AACTACCTTTCCCAG
	chr17	23804332	23815099	9538	9552	-	20.5393	9.98e-08	0.00405	GACTTCAATGCCCAG
	chr4	124612168	124616853	2089	2103	+	20.5393	9.98e-08	0.00405	GACTTCAATGCCCAG
	chr10	19130209	19131836	684	698	-	20.4719	1.04e-07	0.00415	GACTACATTTCCCAT
	chr5	148015943	148017377	691	705	-	20.4719	1.04e-07	0.00415	GACTACATTTCCCAT
	chr5	129884724	129887227	779	793	-	20.4719	1.04e-07	0.00415	GACTACATTTCCCAT
	chr5	121478926	121481935	969	983	-	20.4719	1.04e-07	0.00415	GACTACATTTCCCAT
	chrX	17148178	17152114	1368	1382	-	20.4719	1.04e-07	0.00415	GACTACATTTCCCAT
	chr10	127924658	127929128	2045	2059	-	20.4719	1.04e-07	0.00415	AACTACATTTCCCAC
	chr16	91616631	91623554	2671	2685	-	20.4719	1.04e-07	0.00415	AACTACATTTCCCAC
	chr7	28135159	28143904	4172	4186	-	20.4719	1.04e-07	0.00415	GACTACATTTCCCAT
	chr7	51624373	51632160	4964	4978	-	20.4719	1.04e-07	0.00415	AACTACATTTCCCAC
	chr13	43326127	43327031	387	401	+	20.4719	1.04e-07	0.00415	aactacatttcccac
	chr3	146383938	146385088	554	568	+	20.4719	1.04e-07	0.00415	GACTACATTTCCCAT
	chr7	149523384	149525096	824	838	+	20.4719	1.04e-07	0.00415	GACTACATTTCCCAT
	chr19	28573664	28575376	871	885	+	20.4719	1.04e-07	0.00415	gactacatttcccat
	chr18	71106129	71107954	929	943	+	20.4719	1.04e-07	0.00415	GACTACATTTCCCAT
	chr13	67207698	67216189	1893	1907	+	20.4719	1.04e-07	0.00415	GACTACATTTCCCAT
	chr13	64443761	64448285	1971	1985	+	20.4719	1.04e-07	0.00415	GACTACATTTCCCAT
	chr14	30454386	30458083	2185	2199	+	20.4719	1.04e-07	0.00415	gactacatttcccat
	chr13	31462788	31467501	3191	3205	+	20.4719	1.04e-07	0.00415	gactacatttcccat
	chr17	34780519	34785525	3401	3415	+	20.4719	1.04e-07	0.00415	AACTACATTTCCCAC
	chr18	50283919	50290185	3904	3918	+	20.4719	1.04e-07	0.00415	GACTACATTTCCCAT
	chr11	51614140	51622344	4695	4709	+	20.4719	1.04e-07	0.00415	gactacatttcccat
	chr18	77803823	77812636	5727	5741	+	20.4719	1.04e-07	0.00415	gactacatttcccat
	chr13	113448965	113453533	2537	2551	-	20.427	1.06e-07	0.00421	GACTTCATTGCCCAG
	chr10	94161941	94163024	486	500	-	20.3933	1.06e-07	0.00422	GACTTCAAGTCCCAG
	chr17	23735326	23739348	3620	3634	-	20.3933	1.06e-07	0.00422	GACTTCAAGTCCCAG
	chr3	32737221	32738039	322	336	+	20.3933	1.06e-07	0.00422	gacttcaagtcccag
	chr11	77338765	77340110	713	727	+	20.3933	1.06e-07	0.00422	gacttcaagtcccag
	chr1	137269257	137270797	816	830	-	20.382	1.08e-07	0.00429	CACTACAAATCCCAG
	chr7	53151546	53154356	1522	1536	+	20.382	1.08e-07	0.00429	GACTACAGTTTCCAG
	chr5	24081399	24085696	2061	2075	+	20.3708	1.1e-07	0.00437	AACTGCAAATCCCAG
	chr15	98694255	98705432	8716	8730	-	20.3146	1.12e-07	0.00443	GACTCCAGTTCCCAG
	chr13	33663507	33664838	646	660	-	20.3034	1.13e-07	0.00443	AACTACAATTCCCAT
	chr9	43268466	43270084	847	861	-	20.3034	1.13e-07	0.00443	AACTACAATTCCCAT
	chr4	44767360	44770639	1800	1814	-	20.3034	1.13e-07	0.00443	AACTACAATTCCCAT
	chr7	135037351	135050032	1959	1973	-	20.3034	1.13e-07	0.00443	AACTACAATTCCCAT
	chr15	34422273	34427527	2739	2753	-	20.3034	1.13e-07	0.00443	AACTACAATTCCCAT
	chr11	4601614	4608120	2778	2792	-	20.3034	1.13e-07	0.00443	AACTACAATTCCCAT
	chr7	52268978	52275112	2868	2882	-	20.3034	1.13e-07	0.00443	AACTACAATTCCCAT
	chr7	3310143	3316982	4504	4518	-	20.3034	1.13e-07	0.00443	AACTACAATTCCCAT
	chr2	33837260	33845207	4893	4907	-	20.3034	1.13e-07	0.00443	AACTACAATTCCCAT
	chr13	96694368	96696000	823	837	+	20.3034	1.13e-07	0.00443	AACTACAATTCCCAT
	chr8	47770428	47774499	2545	2559	+	20.3034	1.13e-07	0.00443	AACTACAATTCCCAT
	chr19	45435380	45439771	2611	2625	+	20.3034	1.13e-07	0.00443	AACTACAATTCCCAT
	chr15	81557780	81563206	2683	2697	+	20.3034	1.13e-07	0.00443	AACTACAATTCCCAT
	chr1	129995795	130001347	3473	3487	+	20.3034	1.13e-07	0.00443	AACTACAATTCCCAT
	chr19	6922392	6930796	3759	3773	+	20.3034	1.13e-07	0.00443	aaCTACAATTCCCAT
	chr5	115388317	115394666	3815	3829	+	20.3034	1.13e-07	0.00443	AACTACAATTCCCAT
	chr19	6512978	6534399	6666	6680	+	20.3034	1.13e-07	0.00443	AACTACAATTCCCAT
	chr9	15083315	15085391	1209	1223	-	20.2921	1.16e-07	0.00449	AACTACAACGCCCAG
	chr11	35581243	35585053	1719	1733	-	20.2921	1.16e-07	0.00449	GACTACAAAGCCCAG
	chr5	46246843	46251511	2377	2391	-	20.2921	1.16e-07	0.00449	GACTACAAAGCCCAG
	chr4	108504820	108508289	1482	1496	+	20.2921	1.16e-07	0.00449	GACTACAAAGCCCAG
	chr2	155552803	155557602	2405	2419	+	20.2921	1.16e-07	0.00449	GACTACAAAGCCCAG
	chr2	152048669	152053917	3551	3565	+	20.2921	1.16e-07	0.00449	GACTTCAGCTCCCAG
	chr4	117458589	117462772	1245	1259	-	20.2809	1.16e-07	0.00452	GACTTCATGTCCCAG
	chr9	82442030	82443068	555	569	-	20.2022	1.21e-07	0.00465	AACTACAATTACCAG
	chr15	34261105	34262223	565	579	-	20.2022	1.21e-07	0.00465	AACTACAATTACCAG
	chr2	160393165	160394415	596	610	-	20.191	1.22e-07	0.00465	AACTACATTTCCCAT
	chr2	68753202	68754944	834	848	-	20.191	1.22e-07	0.00465	AACTACATTTCCCAT
	chr13	43947466	43950079	1002	1016	-	20.191	1.22e-07	0.00465	AACTACATTTCCCAT
	chr9	62414341	62417530	1419	1433	-	20.191	1.22e-07	0.00465	AACTACATTTCCCAT
	chrX	46640016	46644831	1519	1533	-	20.191	1.22e-07	0.00465	AACTACATTTCCCAT
	chr5	149362551	149367440	1932	1946	-	20.191	1.22e-07	0.00465	AACTACATTTCCCAT
	chr10	40601091	40604919	2109	2123	-	20.191	1.22e-07	0.00465	AACTACATTTCCCAT
	chr12	109549215	109556635	2602	2616	-	20.191	1.22e-07	0.00465	AACTACATTTCCCAT
	chr13	28888338	28894414	3193	3207	-	20.191	1.22e-07	0.00465	AACTACATTTCCCAT
	chr2	30324322	30332090	3200	3214	-	20.191	1.22e-07	0.00465	AACTACATTTCCCAT
	chr19	10965049	10972089	4550	4564	-	20.191	1.22e-07	0.00465	AACTACATTTCCCAT
	chr1	85152317	85153283	542	556	+	20.191	1.22e-07	0.00465	aactacatttcccat
	chr10	60815079	60816601	864	878	+	20.191	1.22e-07	0.00465	AACTACATTTCCCAT
	chr1	180079483	180081360	1035	1049	+	20.191	1.22e-07	0.00465	AACTACATTTCCCAT
	chr11	116531234	116535134	1647	1661	+	20.191	1.22e-07	0.00465	AACTACATTTCCCAT
	chr7	109212008	109216222	1984	1998	+	20.191	1.22e-07	0.00465	AACTACATTTCCCAT
	chr11	52380148	52384057	2353	2367	+	20.191	1.22e-07	0.00465	aactacatttcccat
	chr3	121207676	121211962	2366	2380	+	20.191	1.22e-07	0.00465	aactacatttcccat
	chr5	121651384	121656613	3068	3082	+	20.191	1.22e-07	0.00465	AACTACATTTCCCAT
	chr19	28719802	28726249	3715	3729	+	20.191	1.22e-07	0.00465	AACTACATTTCCCAT
	chr6	72544618	72550172	3784	3798	+	20.191	1.22e-07	0.00465	AACTACATTTCCCAT
	chr9	19422450	19427971	3860	3874	+	20.191	1.22e-07	0.00465	AACTACATTTCCCAT
	chr9	19422450	19427971	3904	3918	+	20.191	1.22e-07	0.00465	AACTACATTTCCCAT
	chr7	25387752	25398044	5456	5470	+	20.191	1.22e-07	0.00465	AACTACATTTCCCAT
	chr10	17953289	17956300	1760	1774	+	20.1798	1.25e-07	0.00473	CACTGCAATTCCCAG
	chr9	72831656	72835179	1659	1673	+	20.1124	1.27e-07	0.00483	AACTTCAAGTCCCAG
	chr17	46615866	46625327	4694	4708	+	20.1124	1.27e-07	0.00483	GACTACAACTCCCAA
	chr11	32540461	32544678	2240	2254	-	20.0562	1.34e-07	0.00505	GACTACAACTCCCGG
	chr3	146346178	146351936	2287	2301	-	20.0562	1.34e-07	0.00505	GACTACAACTCCCGG
	chr5	115013564	115018833	3607	3621	-	20.0562	1.34e-07	0.00505	GACTACAACTCCCGG
	chr9	123758966	123763376	2049	2063	+	20.0562	1.34e-07	0.00505	GACTACAACTCCCGG
	chr8	3514015	3520716	2761	2775	+	20.0562	1.34e-07	0.00505	GACTACAACTCCCGG
	chr11	80238406	80243731	3634	3648	+	20.0562	1.34e-07	0.00505	GACTACAACTCCCGG
	chr12	88141485	88143337	1215	1229	-	20.0337	1.35e-07	0.00507	AACTCCAGTTCCCAG
	chr7	38858575	38861492	2444	2458	+	20.0337	1.35e-07	0.00507	aactccagttcccag
	chr7	24896726	24899237	2487	2501	+	20.0337	1.35e-07	0.00507	aactccagttcccag
	chr6	35081836	35086225	2031	2045	-	20.0225	1.36e-07	0.00508	GACTTCAATTCCCGG
	chr4	136603554	136606237	600	614	-	20.0112	1.39e-07	0.00508	AACTTCAGCTCCCAG
	chr5	149737544	149741496	2688	2702	-	20.0112	1.39e-07	0.00508	AACTACAAAGCCCAG
	chr2	69547301	69555089	4322	4336	-	20.0112	1.39e-07	0.00508	AACTACAAAGCCCAG
	chr7	52725685	52742067	4485	4499	-	20.0112	1.39e-07	0.00508	AACTACAAAGCCCAG
	chr4	46318109	46319155	503	517	+	20.0112	1.39e-07	0.00508	GACTTCAGATCCCAG
	chr7	28972137	28973716	788	802	+	20.0112	1.39e-07	0.00508	AACTACAAAGCCCAG
	chr7	31205864	31212371	3214	3228	+	20.0112	1.39e-07	0.00508	GACTTCAGATCCCAG
	chr5	145961209	145966782	3756	3770	-	20	1.41e-07	0.00508	GACTACATCTCCCAA
	chr3	87708819	87725886	14733	14747	+	20	1.41e-07	0.00508	GACTACATCTCCCAA
	chr16	96211711	96213434	1315	1329	+	19.9775	1.41e-07	0.00508	GACTGCATTGCCCAG
	chr3	94935896	94938175	2146	2160	-	19.9663	1.42e-07	0.00508	GACTTCATTTCCCAA
	chr19	6232909	6243324	3425	3439	-	19.9663	1.42e-07	0.00508	GACTTCATTTCCCAA
	chr11	69629958	69631254	641	655	-	19.9438	1.45e-07	0.00508	GACCACAACTCCCAG
	chr11	35513262	35514793	787	801	-	19.9438	1.45e-07	0.00508	GACCACAACTCCCAG
	chr19	14670853	14674231	1783	1797	-	19.9438	1.45e-07	0.00508	GACTACATCTCCCGG
	chr2	181412869	181416997	2075	2089	-	19.9438	1.45e-07	0.00508	GACCACAACTCCCAG
	chr6	117789069	117794325	2127	2141	-	19.9438	1.45e-07	0.00508	GACCACAACTCCCAG
	chr1	20808407	20812701	2174	2188	-	19.9438	1.45e-07	0.00508	GACCACAACTCCCAG
	chr17	35256089	35260416	2178	2192	-	19.9438	1.45e-07	0.00508	GACTACATCTCCCGG
	chr7	52268978	52275112	2689	2703	-	19.9438	1.45e-07	0.00508	GACTACATCTCCCGG
	chr12	78060648	78068059	2779	2793	-	19.9438	1.45e-07	0.00508	GACTACATCTCCCGG
	chr15	83340096	83341935	892	906	+	19.9438	1.45e-07	0.00508	GACCACAACTCCCAG
	chr11	4059503	4062496	1166	1180	+	19.9438	1.45e-07	0.00508	GACTGCAAGTCCCAG
	chr7	3565843	3573897	3109	3123	+	19.9438	1.45e-07	0.00508	GACCACAACTCCCAG
	chr4	61943898	61949411	3525	3539	+	19.9438	1.45e-07	0.00508	GACCACAACTCCCAG
	chr19	53399242	53405791	4518	4532	+	19.9438	1.45e-07	0.00508	GACTACATCTCCCGG
	chr8	119998532	120009099	5985	5999	+	19.9438	1.45e-07	0.00508	GACCACAACTCCCAG
	chr11	115884678	115894175	6881	6895	+	19.9438	1.45e-07	0.00508	GACCACAACTCCCAG
	chr1	180115065	180119081	2534	2548	-	19.8539	1.49e-07	0.00508	GACTACCGTTCCCAG
	chr1	179910144	179914062	3203	3217	-	19.8539	1.49e-07	0.00508	GACTACCGTTCCCAG
	chr2	181048093	181049408	875	889	-	19.8427	1.5e-07	0.00508	GACTGCAGCTCCCAG
	chr4	54067325	54068889	810	824	-	19.8315	1.53e-07	0.00508	AACTACAACTCCCAA
	chr10	93610029	93612356	1575	1589	-	19.8315	1.53e-07	0.00508	AACTACAACTCCCAA
	chr12	84936470	84941780	1764	1778	-	19.8315	1.53e-07	0.00508	AACTACAACTCCCAA
	chr6	119336892	119343535	1995	2009	-	19.8315	1.53e-07	0.00508	AACTACAACTCCCAA
	chr2	166819892	166825449	2057	2071	-	19.8315	1.53e-07	0.00508	AACTACAACTCCCAA
	chr4	49531943	49537059	2142	2156	-	19.8315	1.53e-07	0.00508	AACTACAACTCCCAA
	chr11	98634309	98639422	2443	2457	-	19.8315	1.53e-07	0.00508	GACTACAAATCCCAA
	chr17	35972818	35979421	2549	2563	-	19.8315	1.53e-07	0.00508	AACTACAACTCCCAA
	chr7	52763342	52782847	2694	2708	-	19.8315	1.53e-07	0.00508	AACTACAACTCCCAA
	chr7	52749380	52756016	4166	4180	-	19.8315	1.53e-07	0.00508	AACTACAACTCCCAA
	chr11	95523699	95531332	4455	4469	-	19.8315	1.53e-07	0.00508	AACTACAACTCCCAA
	chr7	52749380	52756016	4636	4650	-	19.8315	1.53e-07	0.00508	AACTACAACTCCCAA
	chr7	31332342	31340029	4779	4793	-	19.8315	1.53e-07	0.00508	AACTACAACTCCCAA
	chr3	87708819	87725886	6191	6205	-	19.8315	1.53e-07	0.00508	AACTACAACTCCCAA
	chr7	138696860	138705321	6796	6810	-	19.8315	1.53e-07	0.00508	AACTACAACTCCCAA
	chr7	52881774	52900752	12559	12573	-	19.8315	1.53e-07	0.00508	AACTACAACTCCCAA
	chr2	32546375	32547413	583	597	+	19.8315	1.53e-07	0.00508	GACCACATCTCCCAG
	chr17	46908628	46910726	627	641	+	19.8315	1.53e-07	0.00508	GACTACAAATCCCAA
	chr5	50579629	50581683	1135	1149	+	19.8315	1.53e-07	0.00508	AACTACAACTCCCAA
	chr16	18036036	18038769	1425	1439	+	19.8315	1.53e-07	0.00508	AACTACAACTCCCAA
	chr9	71073456	71076047	1543	1557	+	19.8315	1.53e-07	0.00508	GACTACAAATCCCAA
	chr4	56958467	56963322	1950	1964	+	19.8315	1.53e-07	0.00508	AACTACAACTCCCAA
	chrX	136217309	136221701	2152	2166	+	19.8315	1.53e-07	0.00508	AACTACAACTCCCAA
	chr7	13061309	13066456	2320	2334	+	19.8315	1.53e-07	0.00508	AACTACAACTCCCAA
	chr19	46070760	46079662	2371	2385	+	19.8315	1.53e-07	0.00508	AACTACAACTCCCAA
	chr9	107433615	107450257	2572	2586	+	19.8315	1.53e-07	0.00508	AACTACAACTCCCAA
	chr7	19942971	19950165	3503	3517	+	19.8315	1.53e-07	0.00508	GACTACAAATCCCAA
	chr14	79847891	79852009	3625	3639	+	19.8315	1.53e-07	0.00508	AACTACAACTCCCAA
	chr10	79205700	79212120	3708	3722	+	19.8315	1.53e-07	0.00508	AACTACAACTCCCAA
	chr17	66232507	66236376	1810	1824	-	19.7753	1.61e-07	0.00508	AACTACAACTCCCGG
	chr18	25325374	25328643	1871	1885	-	19.7753	1.61e-07	0.00508	AACTACAACTCCCGG
	chr2	25875127	25880961	2370	2384	-	19.7753	1.61e-07	0.00508	AACTACAACTCCCGG
	chr5	134788305	134793138	2386	2400	-	19.7753	1.61e-07	0.00508	AACTACAACTCCCGG
	chr16	35488556	35494938	2463	2477	-	19.7753	1.61e-07	0.00508	AACTACAACTCCCGG
	chr7	29549083	29556397	2684	2698	-	19.7753	1.61e-07	0.00508	AACTACAACTCCCGG
	chr5	36097268	36102785	3130	3144	-	19.7753	1.61e-07	0.00508	GACTACAAATCCCGG
	chr7	107850967	107857039	4085	4099	-	19.7753	1.61e-07	0.00508	AACTACAACTCCCGG
	chr7	123235085	123239007	1699	1713	+	19.7753	1.61e-07	0.00508	AACTACAACTCCCGG
	chr10	93496799	93499940	1752	1766	+	19.7753	1.61e-07	0.00508	AACTACAACTCCCGG
	chr4	116227417	116231623	2249	2263	+	19.7753	1.61e-07	0.00508	AACTACAACTCCCGG
	chr2	165815746	165821481	2355	2369	+	19.7753	1.61e-07	0.00508	GACTACAAATcccgg
	chr11	31568914	31580108	3050	3064	+	19.7753	1.61e-07	0.00508	AACTACAACTCCCGG
	chr3	88332700	88342029	3082	3096	+	19.7753	1.61e-07	0.00508	AACTACAACTCCCGG
	chr5	136104658	136110516	3749	3763	+	19.7753	1.61e-07	0.00508	AACTACAACTCCCGG
	chr8	74963836	74972253	3813	3827	+	19.7753	1.61e-07	0.00508	AACTACAACTCCCGG
	chr7	6121800	6126611	2173	2187	-	19.7191	1.66e-07	0.00508	AACTACATCTCCCAA
	chr12	40947573	40952069	2408	2422	-	19.7191	1.66e-07	0.00508	AACTACATCTCCCAA
	chr9	60931007	60932416	774	788	+	19.7191	1.66e-07	0.00508	Aactacatctcccaa
	chr2	171383939	171386240	921	935	+	19.7191	1.66e-07	0.00508	AACTACATCTCCCAA
	chr4	133951023	133955295	1156	1170	-	19.6742	1.7e-07	0.00508	CACTACAAGTCCCAG
	chr8	124470507	124476506	3493	3507	+	19.6742	1.7e-07	0.00508	CACTACAAGTCCCAG
	chr16	44392933	44394004	464	478	-	19.6629	1.76e-07	0.00508	AACCACAACTCCCAG
	chr5	118906252	118907846	754	768	-	19.6629	1.76e-07	0.00508	AACTACATCTCCCGG
	chr15	43699967	43705161	1683	1697	-	19.6629	1.76e-07	0.00508	AACTACATCTCCCGG
	chr3	94384779	94390851	1943	1957	-	19.6629	1.76e-07	0.00508	AACCACAACTCCCAG
	chr16	16356947	16363401	2199	2213	-	19.6629	1.76e-07	0.00508	AACTACATCTCCCGG
	chr19	41874432	41879496	2303	2317	-	19.6629	1.76e-07	0.00508	AACTACATCTCCCGG
	chr18	78004150	78010096	2442	2456	-	19.6629	1.76e-07	0.00508	AACCACAACTCCCAG
	chr15	102549373	102555893	3327	3341	-	19.6629	1.76e-07	0.00508	AACTACATCTCCCGG
	chr19	7021908	7028266	3537	3551	-	19.6629	1.76e-07	0.00508	AACTGCAAGTCCCAG
	chr14	9344219	9346262	1595	1609	+	19.6629	1.76e-07	0.00508	AACCACAACTCCCAG
	chr16	57230003	57232659	1692	1706	+	19.6629	1.76e-07	0.00508	GACCACAAATCCCAG
	chr14	48475391	48477997	1748	1762	+	19.6629	1.76e-07	0.00508	AACCACAACTCCCAG
	chr12	92620672	92624939	2285	2299	+	19.6629	1.76e-07	0.00508	AACTGCAAGTCCCAG
	chr3	88097325	88102783	3184	3198	+	19.6629	1.76e-07	0.00508	AACCACAACTCCCAG
	chr4	148472190	148480905	6020	6034	+	19.6629	1.76e-07	0.00508	AACTACATCTCCCGG
	chr11	98290521	98295171	11	25	-	19.6292	1.81e-07	0.00508	GAGTTCAATTCCCAG
	chr10	117564408	117570742	13	27	-	19.6292	1.81e-07	0.00508	GAGTTCAATTCCCAG
	chr4	147817683	147819591	30	44	-	19.6292	1.81e-07	0.00508	GAGTTCAATTCCCAG
	chr1	155393989	155399417	35	49	-	19.6292	1.81e-07	0.00508	GAGTTCAATTCCCAG
	chr4	125286444	125287385	52	66	-	19.6292	1.81e-07	0.00508	GAGTTCAATTCCCAG
	chr2	180316747	180318171	57	71	-	19.6292	1.81e-07	0.00508	GAGTTCAATTCCCAG
	chr3	67233413	67234574	57	71	-	19.6292	1.81e-07	0.00508	GAGTTCAATTCCCAG
	chr8	47700826	47703291	71	85	-	19.6292	1.81e-07	0.00508	GAGTTCAATTCCCAG
	chr5	125060811	125061620	77	91	-	19.6292	1.81e-07	0.00508	GAGTTCAATTCCCAG
	chr2	167327737	167329661	82	96	-	19.6292	1.81e-07	0.00508	GAGTTCAATTCCCAG
	chr2	166891937	166892643	89	103	-	19.6292	1.81e-07	0.00508	GAGTTCAATTCCCAG
	chr16	17553686	17555332	97	111	-	19.6292	1.81e-07	0.00508	GAGTTCAATTCCCAG
	chr3	130524627	130525726	97	111	-	19.6292	1.81e-07	0.00508	GAGTTCAATTCCCAG
	chr3	89065456	89075263	98	112	-	19.6292	1.81e-07	0.00508	GAGTTCAATTCCCAG
	chr7	52668262	52669890	99	113	-	19.6292	1.81e-07	0.00508	GAGTTCAATTCCCAG
	chr5	118884300	118887571	99	113	-	19.6292	1.81e-07	0.00508	GAGTTCAATTCCCAG
	chr7	13528519	13529447	128	142	-	19.6292	1.81e-07	0.00508	GAGTTCAATTCCCAG
	chr5	135844546	135846894	139	153	-	19.6292	1.81e-07	0.00508	GAGTTCAATTCCCAG
	chr10	39931954	39932832	150	164	-	19.6292	1.81e-07	0.00508	GAGTTCAATTCCCAG
	chr4	147242080	147243472	151	165	-	19.6292	1.81e-07	0.00508	GAGTTCAATTCCCAG
	chr7	51839432	51847712	152	166	-	19.6292	1.81e-07	0.00508	GAGTTCAATTCCCAG
	chr12	113954936	113955977	160	174	-	19.6292	1.81e-07	0.00508	GAGTTCAATTCCCAG
	chr5	118906252	118907846	186	200	-	19.6292	1.81e-07	0.00508	GAGTTCAATTCCCAG
	chr11	60510699	60515279	200	214	-	19.6292	1.81e-07	0.00508	GAGTTCAATTCCCAG
	chr9	44186627	44188523	201	215	-	19.6292	1.81e-07	0.00508	GAGTTCAATTCCCAG
	chr7	29159933	29162242	215	229	-	19.6292	1.81e-07	0.00508	GAGTTCAATTCCCAG
	chr1	177807194	177812820	266	280	-	19.6292	1.81e-07	0.00508	GAGTTCAATTCCCAG
	chr17	35322542	35323816	267	281	-	19.6292	1.81e-07	0.00508	GAGTTCAATTCCCAG
	chr4	137145284	137152559	286	300	-	19.6292	1.81e-07	0.00508	GAGTTCAATTCCCAG
	chr17	34762739	34765152	287	301	-	19.6292	1.81e-07	0.00508	GAGTTCAATTCCCAG
	chr10	80213742	80215612	290	304	-	19.6292	1.81e-07	0.00508	GAGTTCAATTCCCAG
	chr11	118963313	118964393	295	309	-	19.6292	1.81e-07	0.00508	GAGTTCAATTCCCAG
	chr10	94161941	94163024	342	356	-	19.6292	1.81e-07	0.00508	GAGTTCAATTCCCAG
	chr8	114203963	114205206	382	396	-	19.6292	1.81e-07	0.00508	GAGTTCAATTCCCAG
	chr6	85536647	85538586	393	407	-	19.6292	1.81e-07	0.00508	GAGTTCAATTCCCAG
	chr3	89006046	89007618	416	430	-	19.6292	1.81e-07	0.00508	GAGTTCAATTCCCAG
	chr4	118852742	118853519	417	431	-	19.6292	1.81e-07	0.00508	GAGTTCAATTCCCAG
	chr13	55691997	55697182	426	440	-	19.6292	1.81e-07	0.00508	GAGTTCAATTCCCAG
	chr6	134590283	134591598	426	440	-	19.6292	1.81e-07	0.00508	GAGTTCAATTCCCAG
	chr17	31647689	31650182	433	447	-	19.6292	1.81e-07	0.00508	GAGTTCAATTCCCAG
	chr10	17953289	17956300	438	452	-	19.6292	1.81e-07	0.00508	GAGTTCAATTCCCAG
	chr17	35271006	35273688	485	499	-	19.6292	1.81e-07	0.00508	GAGTTCAATTCCCAG
	chr5	137436001	137440015	497	511	-	19.6292	1.81e-07	0.00508	GAGTTCAATTCCCAG
	chr7	135061449	135062410	515	529	-	19.6292	1.81e-07	0.00508	GAGTTCAATTCCCAG
	chr2	152670914	152675803	561	575	-	19.6292	1.81e-07	0.00508	GAGTTCAATTCCCAG
	chr19	46070760	46079662	584	598	-	19.6292	1.81e-07	0.00508	GAGTTCAATTCCCAG
	chr3	87891236	87892261	590	604	-	19.6292	1.81e-07	0.00508	GAGTTCAATTCCCAG
	chr8	113439148	113446902	599	613	-	19.6292	1.81e-07	0.00508	GAGTTCAATTCCCAG
	chr7	52819987	52820847	601	615	-	19.6292	1.81e-07	0.00508	GAGTTCAATTCCCAG
	chr13	107730912	107733307	604	618	-	19.6292	1.81e-07	0.00508	GAGTTCAATTCCCAG
	chr4	132323259	132325199	629	643	-	19.6292	1.81e-07	0.00508	GAGTTCAATTCCCAG
	chr4	126753458	126755418	650	664	-	19.6292	1.81e-07	0.00508	GAGTTCAATTCCCAG
	chr3	94935896	94938175	652	666	-	19.6292	1.81e-07	0.00508	GAGTTCAATTCCCAG
	chr13	64428514	64432470	656	670	-	19.6292	1.81e-07	0.00508	GAGTTCAATTCCCAG
	chr8	72564113	72569175	698	712	-	19.6292	1.81e-07	0.00508	GAGTTCAATTCCCAG
	chr2	120178367	120179239	742	756	-	19.6292	1.81e-07	0.00508	GAGTTCAATTCCCAG
	chr1	88385208	88386027	764	778	-	19.6292	1.81e-07	0.00508	GAGTTCAATTCCCAG
	chr16	4979715	4986040	767	781	-	19.6292	1.81e-07	0.00508	GAGTTCAATTCCCAG
	chr9	3402824	3404755	769	783	-	19.6292	1.81e-07	0.00508	GAGTTCAATTCCCAG
	chr18	35823957	35825088	794	808	-	19.6292	1.81e-07	0.00508	GAGTTCAATTCCCAG
	chr19	5786257	5787703	826	840	-	19.6292	1.81e-07	0.00508	GAGTTCAATTCCCAG
	chr17	45744040	45745023	838	852	-	19.6292	1.81e-07	0.00508	GAGTTCAATTCCCAG
	chr8	108389918	108391325	847	861	-	19.6292	1.81e-07	0.00508	GAGTTCAATTCCCAG
	chr19	6552010	6552908	882	896	-	19.6292	1.81e-07	0.00508	GAGTTCAATTCCCAG
	chr11	104309486	104310414	913	927	-	19.6292	1.81e-07	0.00508	GAGTTCAATTCCCAG
	chr6	91420550	91427213	916	930	-	19.6292	1.81e-07	0.00508	GAGTTCAATTCCCAG
	chr8	93590163	93596431	981	995	-	19.6292	1.81e-07	0.00508	GAGTTCAATTCCCAG
	chr1	76179243	76180571	1047	1061	-	19.6292	1.81e-07	0.00508	GAGTTCAATTCCCAG
	chr2	120070901	120072139	1072	1086	-	19.6292	1.81e-07	0.00508	GAGTTCAATTCCCAG
	chr8	86772838	86774345	1088	1102	-	19.6292	1.81e-07	0.00508	GAGTTCAATTCCCAG
	chr11	30884073	30888797	1096	1110	-	19.6292	1.81e-07	0.00508	GAGTTCAATTCCCAG
	chr9	44151391	44152877	1138	1152	-	19.6292	1.81e-07	0.00508	GAGTTCAATTCCCAG
	chr1	134311293	134315931	1190	1204	-	19.6292	1.81e-07	0.00508	GAGTTCAATTCCCAG
	chr7	19604590	19612261	1191	1205	-	19.6292	1.81e-07	0.00508	GAGTTCAATTCCCAG
	chr6	120485390	120486755	1199	1213	-	19.6292	1.81e-07	0.00508	GAGTTCAATTCCCAG
	chr7	13544564	13553119	1199	1213	-	19.6292	1.81e-07	0.00508	GAGTTCAATTCCCAG
	chr18	24176005	24180844	1208	1222	-	19.6292	1.81e-07	0.00508	GAGTTCAATTCCCAG
	chr14	79819760	79829539	1226	1240	-	19.6292	1.81e-07	0.00508	GAGTTCAATTCCCAG
	chr17	35088690	35090446	1254	1268	-	19.6292	1.81e-07	0.00508	GAGTTCAATTCCCAG
	chr7	148631466	148635194	1298	1312	-	19.6292	1.81e-07	0.00508	GAGTTCAATTCCCAG
	chr2	71047996	71052528	1301	1315	-	19.6292	1.81e-07	0.00508	GAGTTCAATTCCCAG
	chr7	134884668	134898339	1332	1346	-	19.6292	1.81e-07	0.00508	GAGTTCAATTCCCAG
	chr5	143656083	143657865	1344	1358	-	19.6292	1.81e-07	0.00508	GAGTTCAATTCCCAG
	chr10	62602993	62609169	1412	1426	-	19.6292	1.81e-07	0.00508	GAGTTCAATTCCCAG
	chr3	95455900	95457644	1428	1442	-	19.6292	1.81e-07	0.00508	GAGTTCAATTCCCAG
	chr9	43268466	43270084	1460	1474	-	19.6292	1.81e-07	0.00508	GAGTTCAATTCCCAG
	chr7	133951885	133953568	1495	1509	-	19.6292	1.81e-07	0.00508	GAGTTCAATTCCCAG
	chr11	96902134	96903799	1515	1529	-	19.6292	1.81e-07	0.00508	GAGTTCAATTCCCAG
	chr7	52789572	52797946	1526	1540	-	19.6292	1.81e-07	0.00508	GAGTTCAATTCCCAG
	chr9	110892437	110900669	1548	1562	-	19.6292	1.81e-07	0.00508	GAGTTCAATTCCCAG
	chr15	102123707	102129550	1597	1611	-	19.6292	1.81e-07	0.00508	GAGTTCAATTCCCAG
	chr7	31434191	31436218	1609	1623	-	19.6292	1.81e-07	0.00508	GAGTTCAATTCCCAG
	chr7	19953252	19964075	1662	1676	-	19.6292	1.81e-07	0.00508	GAGTTCAATTCCCAG
	chr5	130730252	130733537	1677	1691	-	19.6292	1.81e-07	0.00508	GAGTTCAATTCCCAG
	chr11	97744431	97746415	1707	1721	-	19.6292	1.81e-07	0.00508	GAGTTCAATTCCCAG
	chr12	45310125	45311950	1732	1746	-	19.6292	1.81e-07	0.00508	GAGTTCAATTCCCAG
	chr8	108129780	108132265	1818	1832	-	19.6292	1.81e-07	0.00508	GAGTTCAATTCCCAG
	chr7	30736287	30744655	1820	1834	-	19.6292	1.81e-07	0.00508	GAGTTCAATTCCCAG
	chr4	98833169	98835122	1841	1855	-	19.6292	1.81e-07	0.00508	GAGTTCAATTCCCAG
	chr7	4653358	4661865	1844	1858	-	19.6292	1.81e-07	0.00508	GAGTTCAATTCCCAG
	chr5	122713582	122715800	1848	1862	-	19.6292	1.81e-07	0.00508	GAGTTCAATTCCCAG
	chr2	29948522	29950525	1857	1871	-	19.6292	1.81e-07	0.00508	GAGTTCAATTCCCAG
	chr8	126472275	126474776	1947	1961	-	19.6292	1.81e-07	0.00508	GAGTTCAATTCCCAG
	chr1	75237026	75245664	1949	1963	-	19.6292	1.81e-07	0.00508	GAGTTCAATTCCCAG
	chr4	151527405	151529378	1951	1965	-	19.6292	1.81e-07	0.00508	GAGTTCAATTCCCAG
	chr11	6524943	6527341	1984	1998	-	19.6292	1.81e-07	0.00508	GAGTTCAATTCCCAG
	chr7	6232915	6239619	2028	2042	-	19.6292	1.81e-07	0.00508	GAGTTCAATTCCCAG
	chr15	81810294	81814608	2035	2049	-	19.6292	1.81e-07	0.00508	GAGTTCAATTCCCAG
	chr8	119998532	120009099	2062	2076	-	19.6292	1.81e-07	0.00508	GAGTTCAATTCCCAG
	chr9	110848929	110851092	2094	2108	-	19.6292	1.81e-07	0.00508	GAGTTCAATTCCCAG
	chr17	56403187	56412292	2164	2178	-	19.6292	1.81e-07	0.00508	GAGTTCAATTCCCAG
	chr2	32611480	32615025	2193	2207	-	19.6292	1.81e-07	0.00508	GAGTTCAATTCCCAG
	chr15	81810294	81814608	2198	2212	-	19.6292	1.81e-07	0.00508	GAGTTCAATTCCCAG
	chr7	25100306	25102909	2287	2301	-	19.6292	1.81e-07	0.00508	GAGTTCAATTCCCAG
	chr3	94938719	94941744	2346	2360	-	19.6292	1.81e-07	0.00508	GAGTTCAATTCCCAG
	chr1	135556471	135562079	2472	2486	-	19.6292	1.81e-07	0.00508	GAGTTCAATTCCCAG
	chr19	46760886	46768535	2473	2487	-	19.6292	1.81e-07	0.00508	GAGTTCAATTCCCAG
	chr7	29220569	29223292	2489	2503	-	19.6292	1.81e-07	0.00508	GAGTTCAATTCCCAG
	chr17	56765234	56767881	2609	2623	-	19.6292	1.81e-07	0.00508	GAGTTCAATTCCCAG
	chr8	113421472	113432490	2624	2638	-	19.6292	1.81e-07	0.00508	GAGTTCAATTCCCAG
	chr7	123476410	123479528	2688	2702	-	19.6292	1.81e-07	0.00508	GAGTTCAATTCCCAG
	chr4	129116482	129120950	2735	2749	-	19.6292	1.81e-07	0.00508	GAGTTCAATTCCCAG
	chr19	7015182	7017959	2747	2761	-	19.6292	1.81e-07	0.00508	GAGTTCAATTCCCAG
	chr16	8821600	8831620	2767	2781	-	19.6292	1.81e-07	0.00508	GAGTTCAATTCCCAG
	chr11	115137699	115140636	2782	2796	-	19.6292	1.81e-07	0.00508	GAGTTCAATTCCCAG
	chr2	166819892	166825449	2803	2817	-	19.6292	1.81e-07	0.00508	GAGTTCAATTCCCAG
	chr7	52789572	52797946	2808	2822	-	19.6292	1.81e-07	0.00508	GAGTTCAATTCCCAG
	chr5	143696178	143700784	2852	2866	-	19.6292	1.81e-07	0.00508	GAGTTCAATTCCCAG
	chr2	165211459	165217837	2932	2946	-	19.6292	1.81e-07	0.00508	GAGTTCAATTCCCAG
	chr8	73028387	73032196	2956	2970	-	19.6292	1.81e-07	0.00508	GAGTTCAATTCCCAG
	chr7	52763342	52782847	3125	3139	-	19.6292	1.81e-07	0.00508	GAGTTCAATTCCCAG
	chr15	99554385	99557628	3138	3152	-	19.6292	1.81e-07	0.00508	GAGTTCAATTCCCAG
	chr4	132894090	132898239	3198	3212	-	19.6292	1.81e-07	0.00508	GAGTTCAATTCCCAG
	chr18	31789498	31796123	3316	3330	-	19.6292	1.81e-07	0.00508	GAGTTCAATTCCCAG
	chr2	158146606	158153700	3317	3331	-	19.6292	1.81e-07	0.00508	GAGTTCAATTCCCAG
	chr15	76468273	76474657	3387	3401	-	19.6292	1.81e-07	0.00508	GAGTTCAATTCCCAG
	chr5	143696178	143700784	3409	3423	-	19.6292	1.81e-07	0.00508	GAGTTCAATTCCCAG
	chr5	23898623	23903609	3491	3505	-	19.6292	1.81e-07	0.00508	GAGTTCAATTCCCAG
	chr16	32078149	32082707	3589	3603	-	19.6292	1.81e-07	0.00508	GAGTTCAATTCCCAG
	chr18	61006380	61010707	3659	3673	-	19.6292	1.81e-07	0.00508	GAGTTCAATTCCCAG
	chr5	20559992	20565008	3663	3677	-	19.6292	1.81e-07	0.00508	GAGTTCAATTCCCAG
	chr13	54963722	54969101	3688	3702	-	19.6292	1.81e-07	0.00508	GAGTTCAATTCCCAG
	chr2	152670914	152675803	3937	3951	-	19.6292	1.81e-07	0.00508	GAGTTCAATTCCCAG
	chr7	88026819	88031484	4002	4016	-	19.6292	1.81e-07	0.00508	GAGTTCAATTCCCAG
	chr6	92131095	92137656	4064	4078	-	19.6292	1.81e-07	0.00508	GAGTTCAATTCCCAG
	chr19	41874432	41879496	4111	4125	-	19.6292	1.81e-07	0.00508	GAGTTCAATTCCCAG
	chr15	34422273	34427527	4122	4136	-	19.6292	1.81e-07	0.00508	GAGTTCAATTCCCAG
	chr8	98373998	98381371	4182	4196	-	19.6292	1.81e-07	0.00508	GAGTTCAATTCCCAG
	chr11	69615739	69622098	4404	4418	-	19.6292	1.81e-07	0.00508	GAGTTCAATTCCCAG
	chr16	4787219	4791976	4574	4588	-	19.6292	1.81e-07	0.00508	GAGTTCAATTCCCAG
	chr3	94844713	94850423	4733	4747	-	19.6292	1.81e-07	0.00508	GAGTTCAATTCCCAG
	chr8	98373998	98381371	5067	5081	-	19.6292	1.81e-07	0.00508	GAGTTCAATTCCCAG
	chr17	56900781	56909357	5090	5104	-	19.6292	1.81e-07	0.00508	GAGTTCAATTCCCAG
	chr10	62602993	62609169	5206	5220	-	19.6292	1.81e-07	0.00508	GAGTTCAATTCCCAG
	chr8	98373998	98381371	5262	5276	-	19.6292	1.81e-07	0.00508	GAGTTCAATTCCCAG
	chr7	52763342	52782847	5273	5287	-	19.6292	1.81e-07	0.00508	GAGTTCAATTCCCAG
	chr13	54963722	54969101	5334	5348	-	19.6292	1.81e-07	0.00508	GAGTTCAATTCCCAG
	chr5	110534635	110540930	5479	5493	-	19.6292	1.81e-07	0.00508	GAGTTCAATTCCCAG
	chr6	124775763	124782068	5511	5525	-	19.6292	1.81e-07	0.00508	GAGTTCAATTCCCAG
	chr13	54567778	54574055	5586	5600	-	19.6292	1.81e-07	0.00508	GAGTTCAATTCCCAG
	chr5	110534635	110540930	5895	5909	-	19.6292	1.81e-07	0.00508	GAGTTCAATTCCCAG
	chr15	102549373	102555893	6085	6099	-	19.6292	1.81e-07	0.00508	GAGTTCAATTCCCAG
	chr7	52725685	52742067	6248	6262	-	19.6292	1.81e-07	0.00508	GAGTTCAATTCCCAG
	chr6	72483865	72495703	6380	6394	-	19.6292	1.81e-07	0.00508	GAGTTCAATTCCCAG
	chr10	62842311	62851864	6446	6460	-	19.6292	1.81e-07	0.00508	GAGTTCAATTCCCAG
	chr3	89065456	89075263	6522	6536	-	19.6292	1.81e-07	0.00508	GAGTTCAATTCCCAG
	chr16	8821600	8831620	6698	6712	-	19.6292	1.81e-07	0.00508	GAGTTCAATTCCCAG
	chr5	125759703	125768339	7437	7451	-	19.6292	1.81e-07	0.00508	GAGTTCAATTCCCAG
	chr8	73916366	73925222	7904	7918	-	19.6292	1.81e-07	0.00508	GAGTTCAATTCCCAG
	chr7	52838688	52847025	8085	8099	-	19.6292	1.81e-07	0.00508	GAGTTCAATTCCCAG
	chr4	124414264	124423164	8304	8318	-	19.6292	1.81e-07	0.00508	GAGTTCAATTCCCAG
	chr8	73984140	74002230	8383	8397	-	19.6292	1.81e-07	0.00508	GAGTTCAATTCCCAG
	chr11	115884678	115894175	8985	8999	-	19.6292	1.81e-07	0.00508	GAGTTCAATTCCCAG
	chr7	20009055	20018561	9209	9223	-	19.6292	1.81e-07	0.00508	GAGTTCAATTCCCAG
	chrY	2850355	2863774	9482	9496	-	19.6292	1.81e-07	0.00508	GAGTTCAATTCCCAG
	chr11	3051922	3100357	10097	10111	-	19.6292	1.81e-07	0.00508	GAGTTCAATTCCCAG
	chr10	126947188	126965538	14043	14057	-	19.6292	1.81e-07	0.00508	GAGTTCAATTCCCAG
	chr11	3028184	3049044	19138	19152	-	19.6292	1.81e-07	0.00508	GAGTTCAATTCCCAG
	chr15	99508376	99509701	21	35	+	19.6292	1.81e-07	0.00508	gagttcaattcccag
	chr10	80846283	80848561	25	39	+	19.6292	1.81e-07	0.00508	gagttcaattcccag
	chr5	65255636	65256759	27	41	+	19.6292	1.81e-07	0.00508	gagttcaattcccag
	chr2	155968616	155970966	41	55	+	19.6292	1.81e-07	0.00508	gagttcaattcccag
	chr11	115424606	115426784	45	59	+	19.6292	1.81e-07	0.00508	gagttcaattcccag
	chr4	151559024	151560042	50	64	+	19.6292	1.81e-07	0.00508	gagttcaattcccag
	chr11	4601614	4608120	64	78	+	19.6292	1.81e-07	0.00508	gagttcaattcccag
	chr5	34975896	34976942	74	88	+	19.6292	1.81e-07	0.00508	gagttcaattcccag
	chr6	30340421	30341643	84	98	+	19.6292	1.81e-07	0.00508	gagttcaattcccag
	chr15	76737646	76739568	85	99	+	19.6292	1.81e-07	0.00508	gagttcaattcccag
	chr2	118431597	118432364	98	112	+	19.6292	1.81e-07	0.00508	gagttcaattcccag
	chr2	24817340	24818745	130	144	+	19.6292	1.81e-07	0.00508	gagttcaattcccag
	chr4	130218419	130219708	130	144	+	19.6292	1.81e-07	0.00508	gagttcaattcccag
	chr2	144054946	144056328	146	160	+	19.6292	1.81e-07	0.00508	gagttcaattcccag
	chr1	75237026	75245664	152	166	+	19.6292	1.81e-07	0.00508	gagttcaattcccag
	chr6	124958175	124960466	154	168	+	19.6292	1.81e-07	0.00508	gagttcaattcccag
	chr7	28017287	28018771	158	172	+	19.6292	1.81e-07	0.00508	gagttcaattcccag
	chr17	71177226	71180151	176	190	+	19.6292	1.81e-07	0.00508	gagttcaattcccag
	chr7	30816158	30817745	189	203	+	19.6292	1.81e-07	0.00508	gagttcaattcccag
	chr7	108457522	108460214	207	221	+	19.6292	1.81e-07	0.00508	gagttcaattcccag
	chr7	13560723	13566267	228	242	+	19.6292	1.81e-07	0.00508	gagttcaattcccag
	chr7	20009055	20018561	233	247	+	19.6292	1.81e-07	0.00508	gagttcaattcccag
	chr10	116660522	116662360	234	248	+	19.6292	1.81e-07	0.00508	gagttcaattcccag
	chr17	56957187	56958304	236	250	+	19.6292	1.81e-07	0.00508	gagttcaattcccag
	chr11	101916821	101918897	238	252	+	19.6292	1.81e-07	0.00508	gagttcaattcccag
	chr10	80969420	80972086	283	297	+	19.6292	1.81e-07	0.00508	gagttcaattcccag
	chr2	154197609	154199406	302	316	+	19.6292	1.81e-07	0.00508	gagttcaattcccag
	chr16	57120585	57122861	314	328	+	19.6292	1.81e-07	0.00508	gagttcaattcccag
	chr5	124379854	124381288	324	338	+	19.6292	1.81e-07	0.00508	gagttcaattcccag
	chr11	119096680	119097470	331	345	+	19.6292	1.81e-07	0.00508	gagttcaattcccag
	chr16	58666378	58672319	350	364	+	19.6292	1.81e-07	0.00508	gagttcaattcccag
	chr4	133951023	133955295	362	376	+	19.6292	1.81e-07	0.00508	gagttcaattcccag
	chr3	19791378	19796238	369	383	+	19.6292	1.81e-07	0.00508	GAGTTCAATTCCCAG
	chr7	28304848	28305875	373	387	+	19.6292	1.81e-07	0.00508	gagttcaattcccag
	chr2	29198045	29204403	436	450	+	19.6292	1.81e-07	0.00508	gagttcaattcccag
	chr3	108356484	108358524	444	458	+	19.6292	1.81e-07	0.00508	gagttcaattcccag
	chr9	56784481	56786122	457	471	+	19.6292	1.81e-07	0.00508	gagttcaattcccag
	chr3	89185040	89201064	461	475	+	19.6292	1.81e-07	0.00508	gagttcaattcccag
	chr19	45724148	45724899	470	484	+	19.6292	1.81e-07	0.00508	gagttcaattcccag
	chr2	156883373	156884972	499	513	+	19.6292	1.81e-07	0.00508	gagttcaattcccag
	chr4	114657325	114661304	507	521	+	19.6292	1.81e-07	0.00508	gagttcaattcccag
	chr5	115929468	115930634	524	538	+	19.6292	1.81e-07	0.00508	gagttcaattcccag
	chr15	76172811	76176187	526	540	+	19.6292	1.81e-07	0.00508	gagttcaattcccag
	chr7	19866625	19869106	537	551	+	19.6292	1.81e-07	0.00508	gagttcaattcccag
	chr11	78346763	78351515	601	615	+	19.6292	1.81e-07	0.00508	gagttcaattcccag
	chr8	27267501	27270040	601	615	+	19.6292	1.81e-07	0.00508	gagttcaattcccag
	chr8	124126588	124127355	665	679	+	19.6292	1.81e-07	0.00508	gagttcaattcccag
	chr7	52799069	52800498	705	719	+	19.6292	1.81e-07	0.00508	gagttcaattcccag
	chr17	24767589	24774604	728	742	+	19.6292	1.81e-07	0.00508	gagttcaattcccag
	chr7	19866625	19869106	741	755	+	19.6292	1.81e-07	0.00508	gagttcaattcccag
	chr2	168616428	168617328	793	807	+	19.6292	1.81e-07	0.00508	gagttcaattcccag
	chr10	79496295	79497378	879	893	+	19.6292	1.81e-07	0.00508	gagttcaattcccag
	chr11	53793309	53794373	894	908	+	19.6292	1.81e-07	0.00508	gagttcaattcccag
	chr19	4255039	4260155	894	908	+	19.6292	1.81e-07	0.00508	gagttcaattcccag
	chr4	146775605	146777126	917	931	+	19.6292	1.81e-07	0.00508	gagttcaattcccag
	chr14	30888877	30891010	919	933	+	19.6292	1.81e-07	0.00508	gagttcaattcccag
	chr5	37140784	37141911	949	963	+	19.6292	1.81e-07	0.00508	gagttcaattcccag
	chr15	98364118	98365363	950	964	+	19.6292	1.81e-07	0.00508	gagttcaattcccag
	chr5	116102490	116103561	974	988	+	19.6292	1.81e-07	0.00508	gagttcaattcccag
	chr19	5014763	5015826	981	995	+	19.6292	1.81e-07	0.00508	gagttcaattcccag
	chr11	120524618	120525711	983	997	+	19.6292	1.81e-07	0.00508	gagttcaattcccag
	chr7	13544564	13553119	1010	1024	+	19.6292	1.81e-07	0.00508	gagttcaattcccag
	chr11	69790771	69791984	1030	1044	+	19.6292	1.81e-07	0.00508	gagttcaattcccag
	chr10	127972795	127974058	1078	1092	+	19.6292	1.81e-07	0.00508	gagttcaattcccag
	chr1	20813912	20815258	1078	1092	+	19.6292	1.81e-07	0.00508	gagttcaattcccag
	chr13	54688103	54694250	1111	1125	+	19.6292	1.81e-07	0.00508	gagttcaattcccag
	chr3	121243171	121244464	1146	1160	+	19.6292	1.81e-07	0.00508	gagttcaattcccag
	chr11	102016814	102018547	1147	1161	+	19.6292	1.81e-07	0.00508	gagttcaattcccag
	chr2	154197609	154199406	1153	1167	+	19.6292	1.81e-07	0.00508	gagttcaattcccag
	chr1	88205470	88206794	1159	1173	+	19.6292	1.81e-07	0.00508	gagttcaattcccag
	chr15	98526252	98527494	1172	1186	+	19.6292	1.81e-07	0.00508	gagttcaattcccag
	chr7	30816158	30817745	1175	1189	+	19.6292	1.81e-07	0.00508	gagttcaattcccag
	chr4	132061374	132062758	1214	1228	+	19.6292	1.81e-07	0.00508	gagttcaattcccag
	chr9	106182169	106184898	1221	1235	+	19.6292	1.81e-07	0.00508	AACTTCATTTCCCCG
	chr5	121651384	121656613	1240	1254	+	19.6292	1.81e-07	0.00508	gagttcaattcccag
	chr4	133556038	133558553	1286	1300	+	19.6292	1.81e-07	0.00508	gagttcaattcccag
	chr13	17896406	17898116	1314	1328	+	19.6292	1.81e-07	0.00508	gagttcaattcccag
	chr15	76755175	76756936	1336	1350	+	19.6292	1.81e-07	0.00508	gagttcaattcccag
	chr11	80190684	80192390	1341	1355	+	19.6292	1.81e-07	0.00508	gagttcaattcccag
	chr1	120206995	120208685	1354	1368	+	19.6292	1.81e-07	0.00508	gagttcaattcccag
	chr11	95823914	95825374	1384	1398	+	19.6292	1.81e-07	0.00508	gagttcaattcccag
	chr9	44168758	44170500	1409	1423	+	19.6292	1.81e-07	0.00508	gagttcaattcccag
	chr5	115388317	115394666	1411	1425	+	19.6292	1.81e-07	0.00508	gagttcaattcccag
	chr17	8502986	8504726	1444	1458	+	19.6292	1.81e-07	0.00508	gagttcaattcccag
	chr9	20934831	20936733	1445	1459	+	19.6292	1.81e-07	0.00508	gagttcaattcccag
	chr19	6331097	6343476	1445	1459	+	19.6292	1.81e-07	0.00508	gagttcaattcccag
	chr12	104663123	104664907	1447	1461	+	19.6292	1.81e-07	0.00508	gagttcaattcccag
	chr2	91076247	91078176	1452	1466	+	19.6292	1.81e-07	0.00508	gagttcaattcccag
	chr3	88375325	88378155	1455	1469	+	19.6292	1.81e-07	0.00508	gagttcaattcccag
	chr15	80803765	80810247	1531	1545	+	19.6292	1.81e-07	0.00508	gagttcaattcccag
	chr5	115914208	115916003	1547	1561	+	19.6292	1.81e-07	0.00508	gagttcaattcccag
	chr2	158186352	158188149	1601	1615	+	19.6292	1.81e-07	0.00508	gagttcaattcccag
	chr9	44168758	44170500	1604	1618	+	19.6292	1.81e-07	0.00508	gagttcaattcccag
	chr6	73195964	73200566	1608	1622	+	19.6292	1.81e-07	0.00508	gagttcaattcccag
	chr17	71177226	71180151	1634	1648	+	19.6292	1.81e-07	0.00508	gagttcaattcccag
	chr7	148553967	148557065	1662	1676	+	19.6292	1.81e-07	0.00508	gagttcaattcccag
	chr2	30822054	30824401	1663	1677	+	19.6292	1.81e-07	0.00508	gagttcaattcccag
	chr15	80803765	80810247	1675	1689	+	19.6292	1.81e-07	0.00508	gagttcaattcccag
	chr4	62066641	62071629	1690	1704	+	19.6292	1.81e-07	0.00508	gagttcaattcccag
	chr15	81683092	81693793	1706	1720	+	19.6292	1.81e-07	0.00508	gagttcaattcccag
	chr15	88538315	88540123	1712	1726	+	19.6292	1.81e-07	0.00508	gagttcaattcccag
	chr11	69818644	69820378	1717	1731	+	19.6292	1.81e-07	0.00508	gagttcaattcccag
	chrX	91457291	91459070	1750	1764	+	19.6292	1.81e-07	0.00508	gagttcaattcccag
	chr10	116499783	116501600	1774	1788	+	19.6292	1.81e-07	0.00508	gagttcaattcccag
	chr7	52847371	52849348	1777	1791	+	19.6292	1.81e-07	0.00508	gagttcaattcccag
	chr16	55931443	55938441	1809	1823	+	19.6292	1.81e-07	0.00508	gagttcaattcccag
	chr4	131860924	131866714	1813	1827	+	19.6292	1.81e-07	0.00508	gagttcaattcccag
	chr15	81683092	81693793	1880	1894	+	19.6292	1.81e-07	0.00508	gagttcaattcccag
	chr5	74437418	74440083	1888	1902	+	19.6292	1.81e-07	0.00508	gagttcaattcccag
	chr7	6332381	6337855	1906	1920	+	19.6292	1.81e-07	0.00508	gagttcaattcccag
	chr8	98373998	98381371	1923	1937	+	19.6292	1.81e-07	0.00508	gagttcaattcccag
	chr16	55931443	55938441	1999	2013	+	19.6292	1.81e-07	0.00508	gagttcaattcccag
	chr9	54414163	54419873	2035	2049	+	19.6292	1.81e-07	0.00508	gagttcaattcccag
	chr15	79912656	79914931	2048	2062	+	19.6292	1.81e-07	0.00508	gagttcaattcccag
	chr8	97957862	97960219	2116	2130	+	19.6292	1.81e-07	0.00508	gagttcaattcccag
	chr8	27267501	27270040	2262	2276	+	19.6292	1.81e-07	0.00508	gagttcaattcccag
	chr9	106720361	106725675	2291	2305	+	19.6292	1.81e-07	0.00508	gagttcaattcccag
	chr16	4979715	4986040	2299	2313	+	19.6292	1.81e-07	0.00508	gagttcaattcccag
	chr10	121472165	121478242	2418	2432	+	19.6292	1.81e-07	0.00508	gagttcaattcccag
	chr12	3425535	3431976	2839	2853	+	19.6292	1.81e-07	0.00508	gagttcaattcccag
	chr5	24081399	24085696	2938	2952	+	19.6292	1.81e-07	0.00508	gagttcaattcccag
	chr4	143002087	143005085	2950	2964	+	19.6292	1.81e-07	0.00508	gagttcaattcccag
	chr17	47637435	47642501	3117	3131	+	19.6292	1.81e-07	0.00508	gagttcaattcccag
	chr12	109549215	109556635	3122	3136	+	19.6292	1.81e-07	0.00508	gagttcaattcccag
	chr5	130730252	130733537	3256	3270	+	19.6292	1.81e-07	0.00508	gagttcaattcccag
	chr6	48449827	48457765	3391	3405	+	19.6292	1.81e-07	0.00508	gagttcaattcccag
	chr8	114044309	114051032	3613	3627	+	19.6292	1.81e-07	0.00508	gagttcaattcccag
	chr10	117564408	117570742	3654	3668	+	19.6292	1.81e-07	0.00508	gagttcaattcccag
	chr13	55461670	55467438	3718	3732	+	19.6292	1.81e-07	0.00508	gagttcaattcccag
	chr7	13493322	13497804	3731	3745	+	19.6292	1.81e-07	0.00508	gagttcaattcccag
	chr15	76729200	76737198	3769	3783	+	19.6292	1.81e-07	0.00508	gagttcaattcccag
	chr7	148209454	148214957	3779	3793	+	19.6292	1.81e-07	0.00508	gagttcaattcccag
	chr3	19061513	19066027	3838	3852	+	19.6292	1.81e-07	0.00508	gagttcaattcccag
	chr4	116853393	116858165	3861	3875	+	19.6292	1.81e-07	0.00508	gagttcaattcccag
	chr7	19552018	19555957	3865	3879	+	19.6292	1.81e-07	0.00508	gagttcaattcccag
	chr8	96558476	96564837	3971	3985	+	19.6292	1.81e-07	0.00508	gagttcaattcccag
	chr2	91021386	91027529	4005	4019	+	19.6292	1.81e-07	0.00508	gagttcaattcccag
	chr15	76340201	76351678	4006	4020	+	19.6292	1.81e-07	0.00508	gagttcaattcccag
	chr13	54664073	54671373	4147	4161	+	19.6292	1.81e-07	0.00508	gagttcaattcccag
	chr15	81810294	81814608	4159	4173	+	19.6292	1.81e-07	0.00508	gagttcaattcccag
	chr7	31332342	31340029	4295	4309	+	19.6292	1.81e-07	0.00508	gagttcaattcccag
	chr19	47123275	47128127	4319	4333	+	19.6292	1.81e-07	0.00508	gagttcaattcccag
	chr7	133999686	134007760	4338	4352	+	19.6292	1.81e-07	0.00508	gagttcaattcccag
	chr16	32865274	32870982	4492	4506	+	19.6292	1.81e-07	0.00508	gagttcaattcccag
	chr3	19791378	19796238	4534	4548	+	19.6292	1.81e-07	0.00508	gagttcaattcccag
	chr7	30736287	30744655	4589	4603	+	19.6292	1.81e-07	0.00508	gagttcaattcccag
	chr8	108348531	108354588	4646	4660	+	19.6292	1.81e-07	0.00508	gagttcaattcccag
	chr12	84936470	84941780	4799	4813	+	19.6292	1.81e-07	0.00508	gagttcaattcccag
	chr6	92131095	92137656	4819	4833	+	19.6292	1.81e-07	0.00508	gagttcaattcccag
	chr5	124168774	124173772	4928	4942	+	19.6292	1.81e-07	0.00508	gagttcaattcccag
	chr17	29016487	29023843	5374	5388	+	19.6292	1.81e-07	0.00508	gagttcaattcccag
	chr11	96647042	96652604	5404	5418	+	19.6292	1.81e-07	0.00508	gagttcaattcccag
	chr16	8821600	8831620	5413	5427	+	19.6292	1.81e-07	0.00508	gagttcaattcccag
	chr4	107034441	107042628	5480	5494	+	19.6292	1.81e-07	0.00508	gagttcaattcccag
	chr2	33837260	33845207	5583	5597	+	19.6292	1.81e-07	0.00508	gagttcaattcccag
	chr7	26019677	26026870	5613	5627	+	19.6292	1.81e-07	0.00508	gagttcaattcccag
	chr10	62581553	62588798	6518	6532	+	19.6292	1.81e-07	0.00508	gagttcaattcccag
	chr11	77989303	78003830	6604	6618	+	19.6292	1.81e-07	0.00508	gagttcaattcccag
	chr17	27672901	27681653	6631	6645	+	19.6292	1.81e-07	0.00508	gagttcaattcccag
	chr4	116375899	116383835	7103	7117	+	19.6292	1.81e-07	0.00508	gagttcaattcccag
	chr4	148472190	148480905	7681	7695	+	19.6292	1.81e-07	0.00508	gagttcaattcccag
	chr7	52697978	52705808	7726	7740	+	19.6292	1.81e-07	0.00508	gagttcaattcccag
	chr5	31214070	31226228	7875	7889	+	19.6292	1.81e-07	0.00508	gagttcaattcccag
	chr11	3051922	3100357	12271	12285	+	19.6292	1.81e-07	0.00508	gagttcaattcccag
	chr11	3028184	3049044	18306	18320	+	19.6292	1.81e-07	0.00508	gagttcaattcccag
	chr11	3051922	3100357	20225	20239	+	19.6292	1.81e-07	0.00508	gagttcaattcccag
	chr11	3051922	3100357	26508	26522	+	19.6292	1.81e-07	0.00508	gagttcaattcccag
	chr11	3051922	3100357	45656	45670	+	19.6292	1.81e-07	0.00508	gagttcaattcccag
	chr2	168589947	168595835	2817	2831	-	19.5843	1.82e-07	0.00509	GACTACAAGGCCCAG
	chr5	34123778	34127765	1689	1703	+	19.5843	1.82e-07	0.00509	GACTACAAGGCCCAG
	chr2	69547301	69555089	4261	4275	+	19.573	1.84e-07	0.00516	CACTACAGCTCCCAG
	chr7	29549083	29556397	2615	2629	-	19.5506	1.91e-07	0.00533	AACTACAAATCCCAA
	chr8	87555369	87562389	3327	3341	-	19.5506	1.91e-07	0.00533	AACTACAAATCCCAA
	chr2	25282245	25282997	264	278	+	19.5506	1.91e-07	0.00533	AACTGCATGTCCCAG
	chr5	14511938	14516093	2714	2728	+	19.5506	1.91e-07	0.00533	AACTACAAATCCCAA
	chr7	107850967	107857039	3768	3782	+	19.5506	1.91e-07	0.00533	AACTGCATGTCCCAG
	chr13	41094921	41097725	704	718	-	19.5169	1.95e-07	0.00542	GAGTTCATTTCCCAG
	chr18	42418904	42424173	2119	2133	-	19.5169	1.95e-07	0.00542	GAGTTCATTTCCCAG
	chr14	57396005	57398406	2295	2309	-	19.5169	1.95e-07	0.00542	GAGTTCATTTCCCAG
	chr10	79205700	79212120	4903	4917	-	19.5169	1.95e-07	0.00542	GAGTTCATTTCCCAG
	chr16	55931443	55938441	5026	5040	-	19.5169	1.95e-07	0.00542	GAGTTCATTTCCCAG
	chr6	136375857	136378512	2623	2637	+	19.5169	1.95e-07	0.00542	gagttcatttcccag
	chr16	95987276	95989324	691	705	-	19.4944	1.98e-07	0.0055	AACTACAGTTCCCAC
	chr2	155516003	155523086	2186	2200	-	19.4944	1.98e-07	0.0055	GACTACAGTTCCCAT
	chr17	56393233	56399612	2535	2549	-	19.4944	1.98e-07	0.0055	GACTACAGTTCCCAT
	chr7	31511148	31516929	3412	3426	-	19.4944	1.98e-07	0.0055	GACTACAGTTCCCAT
	chr7	30299588	30305600	4036	4050	-	19.4944	1.98e-07	0.0055	AACTACAGTTCCCAC
	chr11	76218901	76223130	1513	1527	+	19.4944	1.98e-07	0.0055	AACTACAAATCCCGG
	chr17	35032940	35036818	1772	1786	+	19.4944	1.98e-07	0.0055	GACTACAGTTCCCAT
	chr2	22921478	22925822	2237	2251	+	19.4944	1.98e-07	0.0055	GACTACAGTTCCCAT
	chr12	89595533	89600835	3391	3405	+	19.4944	1.98e-07	0.0055	AACTACAAATCCCGG
	chr7	29746410	29748186	688	702	-	19.4719	2e-07	0.00553	GACTACATGGCCCAG
	chr8	26710435	26715153	2196	2210	+	19.4607	2.01e-07	0.00558	GACTGCATTTCCCGG
	chr8	79486852	79488064	609	623	-	19.4382	2.04e-07	0.00564	AACTACATATCCCAA
	chr10	80954810	80966891	4522	4536	-	19.4382	2.04e-07	0.00564	GACTACAACTTCCAG
	chr1	75237026	75245664	4652	4666	-	19.4382	2.04e-07	0.00564	AACTACATATCCCAA
	chr7	52123889	52127693	1582	1596	+	19.4382	2.04e-07	0.00564	GACTACAACTTCCAG
	chr11	70781933	70786143	2001	2015	+	19.4382	2.04e-07	0.00564	GACTACAACTTCCAG
	chr13	44823480	44830013	2667	2681	+	19.4382	2.04e-07	0.00564	GACTACAACTTCCAG
	chr17	49564513	49570782	3095	3109	+	19.4382	2.04e-07	0.00564	GACTACAACTTCCAG
	chr10	88088365	88089351	306	320	+	19.4045	2.06e-07	0.00567	gacttcaatttccag
	chr17	80790054	80792073	901	915	-	19.382	2.11e-07	0.00581	AACCACAAATCCCAG
	chr5	23898623	23903609	1844	1858	-	19.382	2.11e-07	0.00581	AACTACATATCCCGG
	chr9	21313748	21315944	182	196	+	19.382	2.11e-07	0.00581	AACCACAAATCCCAG
	chr5	138037401	138038967	511	525	+	19.382	2.11e-07	0.00581	GAGTACAAATCCCAG
	chr6	97753892	97759375	3078	3092	+	19.382	2.11e-07	0.00581	AACCACAAATCCCAG
	chr17	27672901	27681653	569	583	-	19.3708	2.12e-07	0.00582	GACTCCAACTCCCAG
	chr10	87323377	87324386	518	532	+	19.3708	2.12e-07	0.00582	GACTCCAACTCCCAG
	chr3	30597866	30599324	888	902	+	19.3708	2.12e-07	0.00582	GACTCCAACTCCCAG
	chr7	19583926	19593118	4403	4417	-	19.3596	2.13e-07	0.00584	CACTACAATTCCCAA
	chr17	29217488	29218521	45	59	-	19.3483	2.16e-07	0.00585	AAGTTCAATTCCCAG
	chr7	147129152	147130199	224	238	-	19.3483	2.16e-07	0.00585	AAGTTCAATTCCCAG
	chr7	109053283	109055446	225	239	-	19.3483	2.16e-07	0.00585	AAGTTCAATTCCCAG
	chr6	135146187	135149396	285	299	-	19.3483	2.16e-07	0.00585	AAGTTCAATTCCCAG
	chr10	62581553	62588798	441	455	-	19.3483	2.16e-07	0.00585	AAGTTCAATTCCCAG
	chr15	76737646	76739568	1787	1801	-	19.3483	2.16e-07	0.00585	AAGTTCAATTCCCAG
	chr2	29198045	29204403	3243	3257	-	19.3483	2.16e-07	0.00585	AAGTTCAATTCCCAG
	chr13	64443761	64448285	4356	4370	-	19.3483	2.16e-07	0.00585	AAGTTCAATTCCCAG
	chr4	124414264	124423164	8548	8562	-	19.3483	2.16e-07	0.00585	AAGTTCAATTCCCAG
	chr2	30399945	30414535	8609	8623	-	19.3483	2.16e-07	0.00585	AAGTTCAATTCCCAG
	chr8	34751053	34755110	148	162	+	19.3483	2.16e-07	0.00585	aagttcaattcccag
	chr14	58444228	58445951	190	204	+	19.3483	2.16e-07	0.00585	aagttcaattcccag
	chr7	13544564	13553119	793	807	+	19.3483	2.16e-07	0.00585	aagttcaattcccag
	chr3	100720483	100721805	1093	1107	+	19.3483	2.16e-07	0.00585	aagttcaattcccag
	chr4	132477671	132479705	1886	1900	+	19.3483	2.16e-07	0.00585	aagttcaattcccag
	chr8	113439148	113446902	2067	2081	+	19.3483	2.16e-07	0.00585	aagttcaattcccag
	chr15	75921142	75923366	2139	2153	+	19.3483	2.16e-07	0.00585	aagttcaattcccag
	chr8	113421472	113432490	2804	2818	+	19.3483	2.16e-07	0.00585	aagttcaattcccag
	chr7	19552018	19555957	3628	3642	+	19.3483	2.16e-07	0.00585	aagttcaattcccag
	chr7	107804461	107811332	4531	4545	+	19.3483	2.16e-07	0.00585	aagttcaattcccag
	chr18	35859705	35865867	4544	4558	+	19.3483	2.16e-07	0.00585	aagttcaattcccag
	chr7	133788365	133794481	5844	5858	+	19.3483	2.16e-07	0.00585	aagttcaattcccag
	chr1	108066005	108069366	1961	1975	-	19.3034	2.2e-07	0.00595	AACTACAAGGCCCAG
	chr12	88810515	88818620	2810	2824	-	19.3034	2.2e-07	0.00595	AACTACAAGGCCCAG
	chr8	26623422	26632288	5746	5760	+	19.3034	2.2e-07	0.00595	AACTACAAGGCCCAG
	chr13	67207698	67216189	5504	5518	-	19.2921	2.24e-07	0.00604	GACTTCATTTTCCAG
	chr17	46615866	46625327	4753	4767	-	19.2584	2.29e-07	0.00618	GACTCCATCTCCCAG
	chr3	79431199	79434208	1540	1554	+	19.2584	2.29e-07	0.00618	GACTCCATCTCCCAG
	chr1	152238058	152241954	2253	2267	+	19.2472	2.3e-07	0.00621	CACTACATTTCCCAA
	chr9	99529400	99531264	1081	1095	-	19.236	2.32e-07	0.00626	AACTGCATTTCCCAA
	chr9	62673282	62680053	1691	1705	+	19.236	2.32e-07	0.00626	AAGTTCATTTCCCAG
	chr7	108809703	108814538	2376	2390	+	19.236	2.32e-07	0.00626	AACTGCATTTCCCAA
	chr13	11441737	11442872	549	563	-	19.2135	2.35e-07	0.00631	AACTACAGTTCCCAT
	chr10	94643315	94644508	613	627	+	19.2135	2.35e-07	0.00631	AACTACAGTTCCCAT
	chr16	87129893	87131291	746	760	+	19.2135	2.35e-07	0.00631	aactacagttcccat
	chr11	114511036	114512677	801	815	-	19.191	2.39e-07	0.00643	AACTACATGGCCCAG
	chr16	90299589	90300396	739	753	+	19.1798	2.42e-07	0.00651	gagtgcaattcccag
	chr11	115946936	115950599	1582	1596	-	19.1573	2.46e-07	0.00659	GACTACAAATTCCAG
	chr18	65958396	65961824	1677	1691	-	19.1573	2.46e-07	0.00659	AACTACAACTTCCAG
	chr4	53206728	53212847	2344	2358	-	19.1573	2.46e-07	0.00659	AACTACAACTTCCAG
	chr11	73010164	73015724	2431	2445	-	19.1573	2.46e-07	0.00659	AACTACAACTTCCAG
	chrX	7180133	7185575	2480	2494	-	19.1573	2.46e-07	0.00659	AACTACAACTTCCAG
	chr16	4787219	4791976	2732	2746	-	19.1573	2.46e-07	0.00659	GACTACAAATTCCAG
	chr12	88604385	88610149	2866	2880	-	19.1573	2.46e-07	0.00659	AACTACAACTTCCAG
	chr14	64947764	64949282	886	900	+	19.1573	2.46e-07	0.00659	gactacattgcccaa
	chr12	41170932	41174505	1631	1645	+	19.1573	2.46e-07	0.00659	AACTACAACTTCCAG
	chr18	25325374	25328643	2813	2827	-	19.1236	2.49e-07	0.00664	AACTTCAATTTCCAG
	chr18	49989107	49993688	2861	2875	-	19.1236	2.49e-07	0.00664	GACTACAAGTCCCAA
	chr12	111835581	111841402	3932	3946	+	19.1236	2.49e-07	0.00664	GACTACAAGTCCCAA
	chr2	31094003	31095833	1357	1371	-	19.0899	2.55e-07	0.00679	GACTCCAAATCCCAG
	chr1	36358652	36366556	2003	2017	-	19.0899	2.55e-07	0.00679	AACTCCAACTCCCAG
	chr7	3327704	3335179	1753	1767	+	19.0899	2.55e-07	0.00679	AACTCCAACTCCCAG
	chr13	14703418	14706475	2001	2015	+	19.0899	2.55e-07	0.00679	AACTCCAACTCCCAG
	chr3	30891443	30896779	2902	2916	+	19.0899	2.55e-07	0.00679	GACTCCAAATCCCAG
	chr2	154897051	154902098	2841	2855	-	19.0674	2.59e-07	0.00687	GACTACAAGTCCCGG
	chr7	104478561	104482358	2203	2217	+	19.0674	2.59e-07	0.00687	GACTACAAGTCCCGG
	chr4	132564649	132569722	2725	2739	+	19.0674	2.59e-07	0.00687	GACTACAAGTCCCGG
	chr18	35859705	35865867	3137	3151	+	19.0674	2.59e-07	0.00687	GACTACAAGTCCCGG
	chr2	49471573	49477051	3150	3164	+	19.0674	2.59e-07	0.00687	GACTACAAGTCCCGG
	chr7	19702572	19707711	2580	2594	-	19.0225	2.63e-07	0.00697	GACTACAGCTCCCAA
	chr4	43050841	43053962	1408	1422	+	19.0225	2.63e-07	0.00697	GACTACAGCTCCCAA
	chr9	65971400	65976747	3059	3073	-	19.0112	2.65e-07	0.00703	GACTACATGTCCCAA
	chr11	52449104	52450387	592	606	-	18.9775	2.71e-07	0.00717	AACTCCATCTCCCAG
	chr7	28972137	28973716	738	752	-	18.9775	2.71e-07	0.00717	AACTCCATCTCCCAG
	chr4	128485850	128493098	3016	3030	-	18.9775	2.71e-07	0.00717	AACTCCATCTCCCAG
	chr15	100251520	100255058	1906	1920	+	18.9775	2.71e-07	0.00717	GACTCCATATCCCAG
	chr3	102823115	102827134	1836	1850	-	18.9663	2.72e-07	0.00718	GACTACAGCTCCCGG
	chr7	51720081	51727026	3374	3388	-	18.9663	2.72e-07	0.00718	GACTACAGCTCCCGG
	chr6	39324307	39332223	3433	3447	-	18.9663	2.72e-07	0.00718	GACTACAGCTCCCGG
	chr15	78254679	78261954	4350	4364	+	18.9663	2.72e-07	0.00718	GACTACAGCTCCCGG
	chr3	88976892	88990088	10122	10136	+	18.9663	2.72e-07	0.00718	GACTACAGCTCCCGG
	chr9	81754841	81758501	2390	2404	-	18.9551	2.75e-07	0.00725	GACCACAAGTCCCAG
	chr2	27328676	27332714	2614	2628	+	18.9551	2.75e-07	0.00725	GACTACATGTCCCGG
	chr10	80596715	80602299	3379	3393	-	18.9213	2.79e-07	0.00734	AACTACAGAGCCCAG
	chr15	57863874	57870503	2060	2074	-	18.9101	2.8e-07	0.00737	GACTACCACTCCCAG
	chr4	151367864	151372749	2553	2567	-	18.9101	2.8e-07	0.00737	GACTACCACTCCCAG
	chrX	20232846	20237261	2526	2540	+	18.9101	2.8e-07	0.00737	GACTACCACTCCCAG
	chr9	63776421	63777951	748	762	-	18.8764	2.85e-07	0.00748	AACTACATTGCCCAA
	chr16	98182492	98184650	1904	1918	+	18.8764	2.85e-07	0.00748	AACTACAAATTCCAG
	chr10	94819852	94821239	666	680	+	18.8539	2.86e-07	0.00749	GACTGCAGGTCCCAG
	chr10	94819852	94821239	724	738	+	18.8539	2.86e-07	0.00749	GACTGCAGGTCCCAG
	chr5	31214070	31226228	4483	4497	+	18.8539	2.86e-07	0.00749	GACTGCAGGTCCCAG
	chr7	105803405	105807280	1836	1850	-	18.8315	2.89e-07	0.00757	GACTACAACTCCCAC
	chr12	93086415	93091279	1419	1433	+	18.8315	2.89e-07	0.00757	GACTACAACTCCCAC
	chr9	110017611	110022159	2321	2335	+	18.8315	2.89e-07	0.00757	GACTACAACTCCCAC
	chr9	74880934	74887594	1317	1331	-	18.8202	2.93e-07	0.00767	GACCTCAGTTCCCAG
	chr3	102823115	102827134	1889	1903	+	18.7865	2.99e-07	0.00782	AACTACAAGTCCCGG
	chr4	140537231	140545926	5514	5528	+	18.7865	2.99e-07	0.00782	AACTACAAGTCCCGG
	chr17	47650018	47650814	511	525	-	18.764	3.01e-07	0.00787	GACTTCCTTTCCCAG
	chr15	81557780	81563206	2630	2644	-	18.764	3.01e-07	0.00787	GACTTCCTTTCCCAG
	chr12	84936470	84941780	1829	1843	+	18.7528	3.03e-07	0.0079	GACTACAATTCCCGA
	chr4	134021314	134025994	2840	2854	+	18.7528	3.03e-07	0.0079	GACTACAATTCCCGA
	chr12	56933301	56939261	3899	3913	+	18.7528	3.03e-07	0.0079	GACTACAATTCCCGA
	chr19	54102052	54103161	510	524	+	18.7416	3.05e-07	0.00794	AACTACAGCTCCCAA
	chr15	75897999	75902701	2219	2233	+	18.7416	3.05e-07	0.00794	AACTACAGCTCCCAA
	chr18	85117747	85122380	3244	3258	+	18.7191	3.08e-07	0.00802	GACTACATCTCCCAC
	chr13	49432988	49441266	3768	3782	+	18.7191	3.08e-07	0.00802	GACTACATCTCCCAC
	chr13	67823319	67832057	6797	6811	+	18.7191	3.08e-07	0.00802	GACTACATCTCCCAC
	chr2	32611480	32615025	1275	1289	-	18.6854	3.17e-07	0.0082	AACTACAGCTCCCGG
	chr17	79418706	79422440	1522	1536	-	18.6854	3.17e-07	0.0082	AACTACAGCTCCCGG
	chr16	17721440	17725279	1613	1627	-	18.6854	3.17e-07	0.0082	GACTTCATTTCCCAC
	chr4	155041167	155045393	2146	2160	-	18.6854	3.17e-07	0.0082	AACTACAGCTCCCGG
	chr6	145378549	145380177	1272	1286	+	18.6854	3.17e-07	0.0082	GACTTCATTTCCCAC
	chr5	34708625	34714078	3804	3818	+	18.6854	3.17e-07	0.0082	AACTACAGCTCCCGG
	chr8	73984140	74002230	4637	4651	+	18.6854	3.17e-07	0.0082	AACTACAGCTCCCGG
	chr9	107433615	107450257	2632	2646	-	18.6742	3.21e-07	0.0083	AACCACAAGTCCCAG
	chr2	166819892	166825449	1961	1975	+	18.6742	3.21e-07	0.0083	AACCACAAGTCCCAG
	chr3	94844713	94850423	2184	2198	+	18.6742	3.21e-07	0.0083	AACTGCAATTTCCAG
	chr4	116227417	116231623	3267	3281	+	18.6517	3.23e-07	0.00834	AACTTCAGTTCCCGG
	chr4	48290266	48295083	2243	2257	-	18.6404	3.26e-07	0.0084	GACTACATTTCCCGA
	chr4	151367864	151372749	2484	2498	-	18.6404	3.26e-07	0.0084	GACTACATTTCCCGA
	chr10	94975038	94979877	2658	2672	+	18.6404	3.26e-07	0.0084	GACTACATTTCCCGA
	chr16	30876527	30877753	622	636	-	18.6292	3.27e-07	0.00842	AACTACCACTCCCAG
	chr13	91061558	91063971	965	979	-	18.6292	3.27e-07	0.00842	GACTACCAATCCCAG
	chr13	41342943	41346879	2101	2115	-	18.6292	3.27e-07	0.00842	AACTACCACTCCCAG
	chr4	131860924	131866714	2029	2043	+	18.6292	3.27e-07	0.00842	AACTACCACTCCCAG
	chr14	119149090	119150591	413	427	+	18.5843	3.33e-07	0.00853	CACTACAGGTCCCAG
	chr12	107244817	107251260	3553	3567	+	18.5843	3.33e-07	0.00853	GACCACAATTCCCGG
	chr12	36371496	36372279	351	365	-	18.573	3.36e-07	0.00853	GACCACAGATCCCAG
	chrX	159266450	159270802	3823	3837	+	18.573	3.36e-07	0.00853	AACCACAGCTCCCAG
	chr6	148904424	148905992	510	524	+	18.5618	3.39e-07	0.00853	aaccacatgtcccag
	chr10	87660348	87665966	4091	4105	+	18.5618	3.39e-07	0.00853	AACCACATGTCCCAG
	chr4	25393316	25394371	530	544	-	18.5506	3.42e-07	0.00853	GACTACAACTCCCAT
	chr7	26051239	26054830	1654	1668	-	18.5506	3.42e-07	0.00853	GACTACAACTCCCAT
	chr12	87928034	87932822	2062	2076	-	18.5506	3.42e-07	0.00853	AACTACAACTCCCAC
	chr15	53731815	53736449	2295	2309	-	18.5506	3.42e-07	0.00853	GACTACAACTCCCAT
	chr6	89543339	89549509	2347	2361	-	18.5506	3.42e-07	0.00853	GACTACAAATCCCAC
	chr7	31205864	31212371	2695	2709	-	18.5506	3.42e-07	0.00853	GACTACAACTCCCAT
	chr11	69139226	69144626	3016	3030	-	18.5506	3.42e-07	0.00853	AACTACAACTCCCAC
	chr17	47144572	47151320	3029	3043	-	18.5506	3.42e-07	0.00853	GACTACAACTCCCAT
	chr7	51720081	51727026	3260	3274	-	18.5506	3.42e-07	0.00853	GACTACAACTCCCAT
	chr10	62842311	62851864	3270	3284	-	18.5506	3.42e-07	0.00853	GACTACAACTCCCAT
	chr7	4641364	4648796	4097	4111	-	18.5506	3.42e-07	0.00853	GACTACAACTCCCAT
	chr5	140867049	140868294	625	639	+	18.5506	3.42e-07	0.00853	AACTACAACTCCCAC
	chr6	117840708	117842277	766	780	+	18.5506	3.42e-07	0.00853	GACTACAAATCCCAC
	chr1	164360571	164361997	835	849	+	18.5506	3.42e-07	0.00853	GACTACAACTCCCAT
	chr5	74437418	74440083	1710	1724	+	18.5506	3.42e-07	0.00853	gactacaactcccat
	chr19	5704114	5709213	2387	2401	+	18.5506	3.42e-07	0.00853	GACTACAACTCCCAT
	chr7	6232915	6239619	2412	2426	+	18.5506	3.42e-07	0.00853	AACTACAACTCCCAC
	chr19	6303345	6307923	2822	2836	+	18.5506	3.42e-07	0.00853	GACTACAACTCCCAT
	chr12	88604385	88610149	3025	3039	+	18.5506	3.42e-07	0.00853	GACTACAACTCCCAT
	chr7	134652274	134657821	3155	3169	+	18.5506	3.42e-07	0.00853	AACTACAACTCCCAC
	chr11	77791870	77799269	3437	3451	+	18.5506	3.42e-07	0.00853	AACTACAACTCCCAC
	chr7	28135159	28143904	4002	4016	+	18.5506	3.42e-07	0.00853	GACTACAACTCCCAT
	chr7	13478848	13485418	4190	4204	+	18.5506	3.42e-07	0.00853	AACTACAACTCCCAC
	chr7	53035607	53044315	6046	6060	+	18.5506	3.42e-07	0.00853	AACTACAACTCCCAC
	chr8	3498929	3501671	121	135	-	18.5393	3.45e-07	0.00853	GAGTTCAGTTCCCAG
	chr2	167622885	167630006	137	151	-	18.5393	3.45e-07	0.00853	GAGTTCAGTTCCCAG
	chr8	74080631	74083824	165	179	-	18.5393	3.45e-07	0.00853	GAGTTCAGTTCCCAG
	chr6	39571866	39572866	207	221	-	18.5393	3.45e-07	0.00853	GAGTTCAGTTCCCAG
	chr11	72254008	72256033	289	303	-	18.5393	3.45e-07	0.00853	GAGTTCAGTTCCCAG
	chr16	96348301	96350810	307	321	-	18.5393	3.45e-07	0.00853	GAGTTCAGTTCCCAG
	chr5	24017545	24018894	321	335	-	18.5393	3.45e-07	0.00853	GAGTTCAGTTCCCAG
	chr13	38295719	38297695	540	554	-	18.5393	3.45e-07	0.00853	GAGTTCAGTTCCCAG
	chr3	95999420	96004210	666	680	-	18.5393	3.45e-07	0.00853	GAGTTCAGTTCCCAG
	chr8	87555369	87562389	777	791	-	18.5393	3.45e-07	0.00853	GAGTTCAGTTCCCAG
	chr7	99707218	99711620	936	950	-	18.5393	3.45e-07	0.00853	GAGTTCAGTTCCCAG
	chr18	54332826	54334533	1226	1240	-	18.5393	3.45e-07	0.00853	GAGTTCAGTTCCCAG
	chr2	32114971	32116417	1279	1293	-	18.5393	3.45e-07	0.00853	GAGTTCAGTTCCCAG
	chr12	111709698	111711228	1445	1459	-	18.5393	3.45e-07	0.00853	GAGTTCAGTTCCCAG
	chr5	66322917	66324818	1594	1608	-	18.5393	3.45e-07	0.00853	GAGTTCAGTTCCCAG
	chr14	79793903	79800450	1938	1952	-	18.5393	3.45e-07	0.00853	GAGTTCAGTTCCCAG
	chr4	131860924	131866714	2277	2291	-	18.5393	3.45e-07	0.00853	GAGTTCAGTTCCCAG
	chr7	3627857	3630811	2768	2782	-	18.5393	3.45e-07	0.00853	GAGTTCAGTTCCCAG
	chr8	73414804	73418939	3118	3132	-	18.5393	3.45e-07	0.00853	GAGTTCAGTTCCCAG
	chr6	39324307	39332223	6098	6112	-	18.5393	3.45e-07	0.00853	GAGTTCAGTTCCCAG
	chr4	148891455	148892899	77	91	+	18.5393	3.45e-07	0.00853	gagttcagttcccag
	chr1	75250031	75251393	118	132	+	18.5393	3.45e-07	0.00853	GAGTTCAGTTCCCAG
	chr17	29405074	29407044	131	145	+	18.5393	3.45e-07	0.00853	gagttcagttcccag
	chr7	13417949	13423696	152	166	+	18.5393	3.45e-07	0.00853	gagttcagttcccag
	chr7	4742766	4746122	233	247	+	18.5393	3.45e-07	0.00853	gagttcagttcccag
	chr1	120217358	120219251	246	260	+	18.5393	3.45e-07	0.00853	gagttcagttcccag
	chr1	36567979	36569775	280	294	+	18.5393	3.45e-07	0.00853	gagttcagttcccag
	chr11	84317308	84318757	598	612	+	18.5393	3.45e-07	0.00853	gagttcagttcccag
	chr3	100720483	100721805	647	661	+	18.5393	3.45e-07	0.00853	gagttcagttcccag
	chr4	151373343	151374140	704	718	+	18.5393	3.45e-07	0.00853	gagttcagttcccag
	chr11	51427937	51428690	728	742	+	18.5393	3.45e-07	0.00853	gagttcagttcccag
	chr19	5022153	5027610	745	759	+	18.5393	3.45e-07	0.00853	gagttcagttcccag
	chr2	90888557	90896569	782	796	+	18.5393	3.45e-07	0.00853	gagttcagttcccag
	chr19	43982213	43983627	1196	1210	+	18.5393	3.45e-07	0.00853	gagttcagttcccag
	chrX	34624609	34626002	1254	1268	+	18.5393	3.45e-07	0.00853	gagttcagttcccag
	chr16	4002814	4005150	1299	1313	+	18.5393	3.45e-07	0.00853	gagttcagttcccag
	chr15	101813983	101815495	1319	1333	+	18.5393	3.45e-07	0.00853	gagttcagttcccag
	chr6	92131095	92137656	1355	1369	+	18.5393	3.45e-07	0.00853	gagttcagttcccag
	chr14	30454386	30458083	1930	1944	+	18.5393	3.45e-07	0.00853	aacctcagttcccag
	chr8	87209569	87214218	2862	2876	+	18.5393	3.45e-07	0.00853	gagttcagttcccag
	chr10	127804486	127809840	3905	3919	+	18.5393	3.45e-07	0.00853	gagttcagttcccag
	chr17	56403187	56412292	4196	4210	+	18.5393	3.45e-07	0.00853	gagttcagttcccag
	chr9	103101602	103108087	4472	4486	+	18.5393	3.45e-07	0.00853	gagttcagttcccag
	chr8	98373998	98381371	5416	5430	+	18.5393	3.45e-07	0.00853	gagttcagttcccag
	chr4	135838950	135845072	5464	5478	+	18.5393	3.45e-07	0.00853	gagttcagttcccag
	chr7	38279914	38286404	5580	5594	+	18.5393	3.45e-07	0.00853	gagttcagttcccag
	chr12	88604385	88610149	5726	5740	+	18.5393	3.45e-07	0.00853	GAGTTCAGTTCCCAG
	chr19	6232909	6243324	6516	6530	+	18.5393	3.45e-07	0.00853	gagttcagttcccag
	chr11	3051922	3100357	39578	39592	+	18.5393	3.45e-07	0.00853	gagttcagttcccag
	chr18	14415717	14418225	2030	2044	-	18.5281	3.47e-07	0.00856	GACCACATTTCCCAA
	chr3	103716019	103721169	2401	2415	+	18.5281	3.47e-07	0.00856	GACTCCAATGCCCAG
	chr1	157885965	157890674	1989	2003	+	18.5169	3.51e-07	0.00865	GACTACCTATCCCAG
	chr2	153169723	153173403	1695	1709	-	18.4719	3.6e-07	0.00886	GACCACATTTCCCGG
	chr1	178742699	178747366	2229	2243	+	18.4719	3.6e-07	0.00886	AACTACAATTCCCGA
	chr1	74329336	74334296	2260	2274	+	18.4719	3.6e-07	0.00886	AACTACAATTCCCGA
	chr19	7566007	7570835	2800	2814	+	18.4719	3.6e-07	0.00886	AACTACAATTCCCGA
	chr10	79129049	79136890	3510	3524	+	18.4719	3.6e-07	0.00886	AACTACAATTCCCGA
	chr11	96647042	96652604	3341	3355	-	18.4607	3.61e-07	0.00888	AACTACAGATCCCAA
	chr1	134093447	134099027	3906	3920	-	18.4607	3.61e-07	0.00888	AACTACAGATCCCAA
	chr7	13478848	13485418	4233	4247	-	18.4494	3.63e-07	0.00892	GACTACAAGTTCCAG
	chr14	65265964	65272879	5253	5267	+	18.4494	3.63e-07	0.00892	GACTACAAGTTCCAG
	chr4	116853393	116858165	1862	1876	-	18.4382	3.66e-07	0.00896	GACTACATATCCCAC
	chr4	135838950	135845072	2433	2447	-	18.4382	3.66e-07	0.00896	GACTACATATCCCAC
	chr13	12347878	12354573	2680	2694	-	18.4382	3.66e-07	0.00896	GACTACATCTCCCAT
	chr2	169005101	169006423	662	676	+	18.4382	3.66e-07	0.00896	AACTACATCTCCCAC
	chr8	108348531	108354588	2712	2726	+	18.4382	3.66e-07	0.00896	GACTACATATCCCAC
[truncated: 12,344 more rows]

## Sheet: S1E-F - Statistics & Gene lists
	Table S1E. Number and percentages related to Ronin-bound and -looped genes and their overlap with housekeeping and metabolic genes.
	For comparison with published datasets that only consider protein-coding genes, protein-coding genes were selected using Ensembl Biomart for all datasets.
	Parameter		All genes	Housekeeping genes	Metabolic genes
	Number of protein-coding genes overlapping with mm9 genes		20017	8533 43% (=8533/20017*100)	5372 27% (=5372/20017*100)
	Number of protein-coding Ronin-bound genes		9823	6969 71% (=6969/9823*100)	3375 34% (=3375/9823*100)
	Enrichment (% of Ronin-bound housekeeping or metabolic genes, observed vs. expected by chance)		n/a	1.7x (71%/43%)	1.3x (=34%/27%)
	p value of enrichment		n/a	p=0	p=0
	Number of Ronin-looped protein-coding genes		3004	2190 73% (2190/3004*100)	1025 34% (=1025/3004*100)
	Enrichment (% of Ronin-looped housekeeping or metabolic genes, observed vs. expected by chance)		n/a	1.7x (=73%/43%)	1.3x (=34%/27%)
	p value of enrichment		n/a	p=1.5e-149	p=5.1e-164
	Table S1F. Housekeeping, metabolic, Roninn-bound and Ronin-looped genes.
	For comparison with published datasets that only consider protein-coding genes, protein-coding genes were selected using Ensembl Biomart for all datasets.
	Protein-coding genes		Protein-coding genes bound by Ronin			Protein-coding Ronin-looped genes
	Housekeeping	Metabolic	All	Housekeeping	Metabolic	All	Housekeeping	Metabolic
	0610010K14Rik	1700034I23Rik	0610009B22Rik	0610010K14Rik	1810024B03Rik	0610009B22Rik	0610009B22Rik	1810024B03Rik
	0610012G03Rik	1810009J06Rik	0610010K14Rik	0610012G03Rik	2210016F16Rik	0610030E20Rik	0610030E20Rik	2810408A11Rik
	0610030E20Rik	1810024B03Rik	0610012G03Rik	0610030E20Rik	2610044O15Rik8	1110004F10Rik	1110004F10Rik	Abce1
	1110004F10Rik	2010315B03Rik	0610030E20Rik	1110004F10Rik	2810021J22Rik	1110017D15Rik	1110017D15Rik	Abhd15
	1110032A03Rik	2210010C04Rik	1110004F10Rik	1110032A03Rik	2810408A11Rik	1110065P20Rik	1110065P20Rik	Abhd17a
	1110038F14Rik	2210016F16Rik	1110017D15Rik	1110038F14Rik	9130023H24Rik	1700001O22Rik	1700001O22Rik	Abraxas2
	1110051M20Rik	2610008E11Rik	1110032A03Rik	1110051M20Rik	A4galt	1700008O03Rik	1700008O03Rik	Acbd4
	1110059E24Rik	2610044O15Rik8	1110038F14Rik	1110059E24Rik	A530032D15Rik	1700017N19Rik	1700017N19Rik	Acbd5
	1110059G10Rik	2810021J22Rik	1110051M20Rik	1110059G10Rik	AI987944	1700028P14Rik	1700028P14Rik	Accsl
	1110065P20Rik	2810408A11Rik	1110059E24Rik	1110065P20Rik	AU041133	1700029J07Rik	1700029J07Rik	Acly
	1500009L16Rik	4930402F06Rik	1110059G10Rik	1500009L16Rik	Aar2	1700030K09Rik	1700030K09Rik	Aco2
	1600012H06Rik	4930438A08Rik	1110065P20Rik	1600012H06Rik	Aars2	1700037C18Rik	1700037C18Rik	Acox1
	1600014C10Rik	4930595M18Rik	1190005I06Rik	1600014C10Rik	Aasdhppt	1700037H04Rik	1700037H04Rik	Acox3
	1700017B05Rik	4931428L18Rik	1190007I07Rik	1700017B05Rik	Aatk	1700067K01Rik	1700067K01Rik	Acp2
	1700019D03Rik	4932429P05Rik	1500009L16Rik	1700019D03Rik	Abcd1	1700102P08Rik	1700102P08Rik	Acp6
	1700030K09Rik	5730507C01Rik	1500011B03Rik	1700030K09Rik	Abcd3	1810013L24Rik	1810013L24Rik	Agpat1
	1700034I23Rik	9130023H24Rik	1600012H06Rik	1700037H04Rik	Abce1	1810024B03Rik	1810024B03Rik	Ahcy
	1700037H04Rik	9130409I23Rik	1600014C10Rik	1700066M21Rik	Abhd1	2210016L21Rik	2210016L21Rik	AI987944
	1700057G04Rik	A3galt2	1700001O22Rik	1700102P08Rik	Abhd12	2310022A10Rik	2310022A10Rik	Akt1s1
	1700066M21Rik	A430033K04Rik	1700001P01Rik	1700123O20Rik	Abhd15	2310033P09Rik	2310033P09Rik	Akt2
	1700093K21Rik	A4galt	1700003E16Rik	1810009A15Rik	Abhd16a	2410002F23Rik	2410002F23Rik	Alad
	1700102P08Rik	A4gnt	1700008O03Rik	1810010H24Rik	Abhd17a	2510002D24Rik	2510002D24Rik	Aldh3b1
	1700123L14Rik	A530032D15Rik	1700016H13Rik	1810013L24Rik	Abhd17b	2610318N02Rik	2610318N02Rik	Aldoa
	1700123O20Rik	A630001G21Rik	1700017B05Rik	1810030O07Rik	Abhd17c	2810408A11Rik	2810408A11Rik	Alg14
	1810009A15Rik	Aadat	1700017N19Rik	1810037I17Rik	Abhd2	4833439L19Rik	4833439L19Rik	Alg3
	1810010H24Rik	Aar2	1700018B08Rik	1810055G02Rik	Abhd5	4930430F08Rik	4930430F08Rik	Alkbh4
	1810013L24Rik	Aars2	1700019D03Rik	1810058I24Rik	Abraxas1	4930451I11Rik	4930451I11Rik	Alpl
	1810030O07Rik	Aasdhppt	1700028P14Rik	2210016F16Rik	Abraxas2	4930579G24Rik	4930579G24Rik	Amfr
	1810037I17Rik	Aass	1700029J07Rik	2210016L21Rik	Abt1	4931428F04Rik	4931428F04Rik	Amn1
	1810055G02Rik	Aatk	1700030J22Rik	2310011J03Rik	Acaa1a	4933405L10Rik	4933405L10Rik	Anapc10
	1810058I24Rik	Abat	1700030K09Rik	2310022A10Rik	Acat2	4933430I17Rik	4933430I17Rik	Ankzf1
	2210016F16Rik	Abcd1	1700037C18Rik	2310022B05Rik	Acbd4	4933434E20Rik	4933434E20Rik	Aph1a
	2210016L21Rik	Abcd2	1700037H04Rik	2310033P09Rik	Acbd5	6030458C11Rik	6030458C11Rik	Aph1c
	2310011J03Rik	Abcd3	1700056E22Rik	2310039H08Rik	Accsl	6330409D20Rik	6330409D20Rik	Arid3a
	2310022A10Rik	Abce1	1700066M21Rik	2310057M21Rik	Ache	9130401M01Rik	9130401M01Rik	Arid4b
	2310022B05Rik	Abhd1	1700067K01Rik	2310061I04Rik	Acly	9430015G10Rik	9430015G10Rik	Arid5a
	2310033P09Rik	Abhd12	1700069L16Rik	2410004B18Rik	Aco1	9530077C05Rik	9530077C05Rik	Arpp19
	2310039H08Rik	Abhd12b	1700088E04Rik	2510002D24Rik	Aco2	9930104L06Rik	9930104L06Rik	Arrb2
	2310057M21Rik	Abhd15	1700092M07Rik	2510039O18Rik	Acot7	A630095N17Rik	a	Asb6
	2310061I04Rik	Abhd16a	1700102P08Rik	2610507B11Rik	Acot8	AI987944	A630095N17Rik	Asxl2
	2410004B18Rik	Abhd16b	1700123O20Rik	2700049A03Rik	Acox1	AU040320	Aacs	Atf5
	2510002D24Rik	Abhd17a	1810009A15Rik	2700062C07Rik	Acox3	AW146154	Aak1	Atf6b
	2510039O18Rik	Abhd17b	1810010H24Rik	2810004N23Rik	Acp2	AW209491	Aamp	Atg16l2
	2610507B11Rik	Abhd17c	1810013L24Rik	3110009E18Rik	Acp6	Aacs	Aars	Atg2a
	2700049A03Rik	Abhd2	1810020O05Rik	3110040N11Rik	Acsf3	Aak1	Aarsd1	Atg2b
	2700062C07Rik	Abhd3	1810024B03Rik	3110082I17Rik	Acsl1	Aamp	Abca1	Atg9a
	2810004N23Rik	Abhd5	1810030O07Rik	3830406C13Rik	Acss2	Aars	Abca7	Atg9b
	3110009E18Rik	Abo	1810037I17Rik	4833439L19Rik	Actl6a	Aarsd1	Abcb8	Aurkaip1
	3110040N11Rik	Abra	1810055G02Rik	4921524J17Rik	Actl6b	Abca1	Abcc10	Azi2
	3110082I17Rik	Abraxas1	1810058I24Rik	4930430F08Rik	Actr5	Abca7	Abcc5	B3gat3
	3830406C13Rik	Abraxas2	1810062G17Rik	4930453N24Rik	Actr8	Abcb8	Abce1	B4galnt2
	4833439L19Rik	Abt1	2010109A12Rik	4930579G24Rik	Acvr1	Abcc10	Abcf1	Bace1
	4921524J17Rik	Acaa1a	2200002D01Rik	4931406C07Rik	Acvr1b	Abcc5	Abcf2	Bag6
	4930430F08Rik	Acaa1b	2210016F16Rik	4931414P19Rik	Acvr2b	Abce1	Abcf3	Banp
	4930453N24Rik	Acadl	2210016L21Rik	4931428F04Rik	Adad2	Abcf1	Abhd15	Bcat2
	4930523C07Rik	Acat1	2210408I21Rik	4933427D14Rik	Adal	Abcf2	Abhd17a	Bckdk
	4930579G24Rik	Acat2	2300009A05Rik	4933434E20Rik	Adam10	Abcf3	Abhd4	Bcl9
	4931406C07Rik	Acat3	2310011J03Rik	5031439G07Rik	Adam17	Abhd15	Abhd8	Bcl9l
	4931414P19Rik	Acbd4	2310022A10Rik	5730455P16Rik	Adar	Abhd17a	Abi1	Bco1
	4931428F04Rik	Acbd5	2310022B05Rik	6030458C11Rik	Adarb1	Abhd4	Abi3	Bcorl1
	4931428L18Rik	Acbd7	2310033P09Rik	6820408C15Rik	Adarb2	Abhd8	Abl1	Becn1
	4932438A13Rik	Accs	2310034G01Rik	8030462N17Rik	Adat2	Abi1	Ablim2	Birc5
	4933427D14Rik	Accsl	2310039H08Rik	9130401M01Rik	Adcy2	Abi3	Abraxas2	Bmf
	4933434E20Rik	Ache	2310057M21Rik	9430038I01Rik	Adcy4	Abl1	Abtb1	Bmpr2
	5031439G07Rik	Acly	2310061I04Rik	9530068E07Rik	Adh5	Ablim2	Acaa2	Bop1
	5730409E04Rik	Acmsd	2410002F23Rik	9930012K11Rik	Adi1	Abraxas2	Acad8	Bora
	5730455P16Rik	Acnat1	2410004B18Rik	9930021J03Rik	Adnp	Abtb1	Acadvl	Brca1
	5730480H06Rik	Acnat2	2510002D24Rik	9930104L06Rik	Adnp2	Acaa2	Acap3	Brd3
	6030458C11Rik	Aco1	2510039O18Rik	A430005L14Rik	Adpgk	Acad8	Acbd4	Brd8
	6820408C15Rik	Aco2	2610044O15Rik8	AI413582	Adrm1	Acadvl	Acbd5	Brf1
	8030462N17Rik	Acot1	2610318N02Rik	AI597479	Adsl	Acap3	Accsl	Brms1
	9030025P20Rik	Acot10	2610507B11Rik	AI837181	Aebp2	Acbd4	Acd	Brms1l
	9130401M01Rik	Acot2	2700049A03Rik	AU022252	Aff4	Acbd5	Acly	Brsk1
	9130409I23Rik	Acot3	2700062C07Rik	AU040320	Afg3l1	Accsl	Aco2	Btrc
	9430038I01Rik	Acot4	2700097O09Rik	AW209491	Afg3l2	Acd	Acox1	Bud31
	9530068E07Rik	Acot5	2810004N23Rik	AW549877	Agl	Acly	Acox3	Caap1
	9930012K11Rik	Acot6	2810021J22Rik	AW554918	Agpat1	Aco2	Acp2	Cacng7
	9930021J03Rik	Acot7	2810408A11Rik	Aaas	Agpat2	Acox1	Acp6	Cacng8
	9930104L06Rik	Acot8	2900026A02Rik	Aacs	Agtpbp1	Acox3	Acsbg2	Cactin
	A2m	Acot9	3110009E18Rik	Aagab	Ahcy	Acp2	Actb	Calr
	A430005L14Rik	Acox1	3110040N11Rik	Aamdc	Ahcyl1	Acp6	Actr1a	Calr3
	Aaas	Acox2	3110082I17Rik	Aamp	Ahcyl2	Acsbg2	Actr2	Camkv
	Aacs	Acox3	3300002I08Rik	Aar2	Ahnak	Actb	Adam11	Camta2
	Aagab	Acoxl	3830406C13Rik	Aars	Ahr	Actr1a	Adam15	Cant1
	Aamdc	Acp2	4833439L19Rik	Aars2	Ajuba	Actr2	Adam33	Capn15
	Aamp	Acp4	4921507P07Rik	Aarsd1	Ak1	Adam11	Adamtsl5	Card9
	Aar2	Acp6	4921524J17Rik	Aasdh	Ak8	Adam15	Adat1	Carf
	Aars	Acsf2	4930430F08Rik	Aasdhppt	Akap13	Adam33	Adat3	Casz1
	Aars2	Acsf3	4930447C04Rik	Aatf	Akirin1	Adamtsl5	Adck1	Cavin1
	Aarsd1	Acsl1	4930451I11Rik	Abca1	Akirin2	Adat1	Adgrl1	Cblc
	Aasdh	Acsl3	4930453N24Rik	Abca5	Akt1	Adat3	Adhfe1	Cbll1
	Aasdhppt	Acsl4	4930467E23Rik	Abcb10	Akt1s1	Adck1	Ado	Cbr2
	Aatf	Acsl6	4930469K13Rik	Abcb6	Akt2	Adgrl1	Adss	Cbx1
	Abat	Acsm1	4930503L19Rik	Abcb8	Aktip	Adhfe1	Afg1l	Cc2d1a
	Abca1	Acsm2	4930550C14Rik	Abcc10	Alad	Ado	Afmid	Ccdc124
	Abca5	Acsm3	4930558K02Rik	Abcc5	Aldh3a2	Adss	Aftph	Ccdc22
	Abca9	Acsm4	4930563E22Rik	Abcd3	Aldh3b1	Afg1l	Agap3	Ccna2
	Abcb10	Acsm5	4930579G24Rik	Abcd4	Aldh6a1	Afmid	Agbl5	Ccnd3
	Abcb6	Acss1	4931406C07Rik	Abce1	Aldoa	Aftph	Agpat1	Ccnt1
	Abcb7	Acss2	4931414P19Rik	Abcf1	Aldoc	Agap3	Agrn	Ccnt2
	Abcb8	Actl6a	4931428F04Rik	Abcf2	Alg1	Agbl5	Ahcy	Cdc26
	Abcc10	Actl6b	4933405L10Rik	Abcf3	Alg10b	Agpat1	Ahdc1	Cdc34
	Abcc5	Actr5	4933427D14Rik	Abcg1	Alg11	Agrn	Ahsa1	Cdc42bpg
	Abcc9	Actr8	4933430I17Rik	Abhd10	Alg12	Ahcy	AI987944	Cdc45
	Abcd3	Actrt1	4933434E20Rik	Abhd11	Alg14	Ahdc1	Aif1l	Cdipt
	Abcd4	Acvr1	5031439G07Rik	Abhd12	Alg3	Ahsa1	Aifm3	Cdk11b
	Abce1	Acvr1b	5730455P16Rik	Abhd13	Alg6	Aif1l	Ak7	Cdk19
	Abcf1	Acvr1c	6030458C11Rik	Abhd14a	Alg8	Aifm3	Akap10	Cdk4
	Abcf2	Acvr2a	6330409D20Rik	Abhd14b	Alg9	Ak7	Akr1a1	Cdk5
	Abcf3	Acvr2b	6430548M08Rik	Abhd15	Alkbh1	Akap10	Akt1s1	Cdk5rap1
	Abcg1	Acvrl1	6430550D23Rik	Abhd16a	Alkbh4	Akr1a1	Akt2	Cdk7
	Abhd10	Ada	6820408C15Rik	Abhd17a	Alkbh5	Akt1s1	Alad	Cdk8
	Abhd11	Adad1	8030462N17Rik	Abhd17b	Alox12	Akt2	Aldh16a1	Cdk9
	Abhd12	Adad2	9130019O22Rik	Abhd17c	Aloxe3	Alad	Aldh3b1	Cdkl4
	Abhd13	Adal	9130023H24Rik	Abhd18	Alpl	Aldh16a1	Aldoa	Cebpb
	Abhd14a	Adam10	9130401M01Rik	Abhd2	Alyref	Aldh3b1	Alg14	Celf1
	Abhd14b	Adam17	9430015G10Rik	Abhd4	Alyref2	Aldoa	Alg2	Celf5
	Abhd15	Adam19	9430038I01Rik	Abhd5	Ambra1	Alg14	Alg3	Cenps
	Abhd16a	Adam8	9530053A07Rik	Abhd8	Amdhd1	Alg2	Alkbh4	Cenpx
	Abhd17a	Adar	9530068E07Rik	Abi1	Amdhd2	Alg3	Alkbh7	Cers1
	Abhd17b	Adarb1	9530077C05Rik	Abi2	Amfr	Alkbh4	Alkbh8	Cers2
	Abhd17c	Adarb2	9930012K11Rik	Abl1	Amn1	Alkbh7	Alpl	Chchd4
	Abhd18	Adat2	9930021J03Rik	Abl2	Ampd2	Alkbh8	Amd1	Chit1
	Abhd2	Adcy1	9930104L06Rik	Abraxas1	Anapc1	Alpl	Amd2	Chpf
	Abhd3	Adcy2	a	Abraxas2	Anapc10	Amd1	Amfr	Chpf2
	Abhd4	Adcy4	A130010J15Rik	Abt1	Anapc11	Amd2	Ammecr1l	Chst5
	Abhd5	Adcy5	A430005L14Rik	Abtb1	Anapc13	Amfr	Amn1	Chtop
	Abhd8	Adcy6	A4galt	Acaa1a	Anapc16	Ammecr1l	Amt	Ciao1
	Abi1	Adcy7	A530032D15Rik	Acaa2	Anapc4	Amn1	Anapc10	Ciart
	Abi2	Adcy8	A630089N07Rik	Acacb	Anapc5	Amt	Anapc15	Cic
	Abitram	Adcyap1	A630095N17Rik	Acad10	Angel2	Anapc10	Anapc2	Cipc
	Abl1	Adh1	AB124611	Acad11	Ankib1	Anapc15	Angptl6	Cirbp
	Abl2	Adh4	AI413582	Acad12	Ankra2	Anapc2	Ankle1	Ckm
	Ablim1	Adh5	AI429214	Acad8	Ankzf1	Angptl6	Ankrd10	Clec16a
	Abracl	Adh6a	AI467606	Acad9	Apbb2	Ankle1	Ankrd13b	Clk2
	Abraxas1	Adh6b	AI597479	Acadm	Apbb3	Ankrd10	Ankrd13c	Clp1
	Abraxas2	Adh7	AI661453	Acadsb	Apc	Ankrd13b	Ankrd13d	Clpp
	Abt1	Adi1	AI837181	Acadvl	Apc2	Ankrd13c	Ankrd24	Cnot1
	Abtb1	Adnp	AI987944	Acap2	Apex1	Ankrd13d	Ankrd37	Cnot3
	Acaa1a	Adnp2	AU018091	Acap3	Apex2	Ankrd24	Ankrd42	Cnot4
	Acaa1b	Adpgk	AU022252	Acat2	Aph1a	Ankrd37	Ankrd52	Cnot8
	Acaa2	Adrm1	AU040320	Acbd3	Aph1b	Ankrd42	Anks1	Cnot9
	Acaca	Adsl	AU041133	Acbd4	Aph1c	Ankrd52	Anks3	Coasy
	Acacb	Aebp1	AW146154	Acbd5	Apip	Anks1	Ankzf1	Cops3
	Acad10	Aebp2	AW209491	Acbd6	Aplf	Anks3	Anln	Coq10a
	Acad11	Afap1l2	AW549877	Acd	Apoa5	Ankzf1	Ano8	Cox5a
	Acad12	Aff1	AW554918	Acer3	Apoc1	Anln	Ano9	Cox6a1
	Acad8	Aff2	AY074887	Acin1	Apoe	Ano8	Ap1g2	Cox7a1
	Acad9	Aff3	Aaas	Ackr3	Apof	Ano9	Ap2a1	Cox7a2
	Acadm	Aff4	Aacs	Acly	Aprt	Ap1g2	Ap2m1	Cox7c
	Acadsb	Afg3l1	Aagab	Aco1	Aptx	Ap2a1	Ap2s1	Cpeb3
	Acadvl	Afg3l2	Aak1	Aco2	Arel1	Ap2m1	Ap4b1	Cpeb4
	Acap2	Aga	Aamdc	Acot11	Arg2	Ap2s1	Ap4m1	Cpox
	Acap3	Agbl1	Aamp	Acot13	Arid1a	Ap4b1	Ap5b1	Cpsf1
	Acat1	Agl	Aar2	Acot7	Arid1b	Ap4m1	Ap5s1	Cpsf4
	Acat2	Agmat	Aars	Acot8	Arid3a	Ap5b1	Apba3	Cpt1c
	Acat3	Agpat1	Aars2	Acox1	Arid3c	Ap5s1	Apeh	Creb3
	Acbd3	Agpat2	Aarsd1	Acox3	Arid4a	Apba3	Aph1a	Creb3l4
	Acbd4	Agtpbp1	Aasdh	Acp1	Arid4b	Apeh	Aph1c	Crebzf
	Acbd5	Agxt	Aasdhppt	Acp2	Arid5a	Aph1a	Aplp1	Crnkl1
	Acbd6	Ahcy	Aatf	Acp6	Arid5b	Aph1c	Apobr	Crtc2
	Accs	Ahcyl1	Aatk	Acsf3	Arih1	Aplp1	Apold1	Cs
	Acd	Ahcyl2	Abca1	Acsl1	Arih2	Apobr	Appl2	Csnk1g2
	Acer3	Ahnak	Abca2	Acss2	Arl2bp	Apold1	Arcn1	Csnk2b
	Acin1	Ahr	Abca3	Actb	Armc8	Appl2	Arf3	Csrnp2
	Ackr1	Ahrr	Abca5	Actg1	Arnt	Arcn1	Arf4	Ctu1
	Ackr3	Ahsg	Abca7	Actl6a	Arnt2	Arf3	Arfgap2	Cwf19l2
	Acly	AI854703	Abcb10	Actn1	Arntl	Arf4	Arfgef2	Cyp11a1
	Aco1	AI987944	Abcb6	Actn4	Arpp19	Arfgap2	Arfrp1	Cyp46a1
	Aco2	Aicda	Abcb8	Actr10	Arrb2	Arfgef2	Arhgap17	Dad1
	Acot1	Ajuba	Abcb9	Actr1a	Art1	Arfrp1	Arhgap33	Dazap1
	Acot10	Ak1	Abcc10	Actr1b	Art3	Arhgap17	Arhgap39	Dbil5
	Acot11	Ak4	Abcc4	Actr2	Arv1	Arhgap33	Arhgef1	Dbp
	Acot13	Ak5	Abcc5	Actr3	Asb1	Arhgap39	Arhgef18	Dcaf15
	Acot2	Ak8	Abcd1	Actr3b	Asb6	Arhgef1	Arhgef2	Dcakd
	Acot3	Akap13	Abcd3	Actr5	Ascc1	Arhgef18	Arhgef25	Dclre1b
	Acot5	Akirin1	Abcd4	Actr6	Ascl2	Arhgef2	Arid3a	Dcps
	Acot7	Akirin2	Abce1	Actr8	Ash2l	Arhgef25	Arid4b	Dcxr
	Acot8	Akr1c12	Abcf1	Acvr1	Asl	Arid3a	Arid5a	Dda1
	Acot9	Akr1c13	Abcf2	Acvr1b	Asns	Arid4b	Arl10	Ddb2
	Acox1	Akr1c14	Abcf3	Acy1	Asph	Arid5a	Arl2	Ddit3
	Acox3	Akr1c18	Abcg1	Adal	Ass1	Arl10	Arl6ip4	Ddx19a
	Acp1	Akr1c19	Abhd1	Adam10	Asxl1	Arl2	Armc1	Ddx19b
	Acp2	Akr1c20	Abhd10	Adam15	Asxl2	Arl6ip4	Arpc2	Ddx23
	Acp5	Akr1c21	Abhd11	Adam17	Atad2	Armc1	Arpc3	Ddx25
	Acp6	Akr1c6	Abhd12	Adam9	Atad2b	Armh3	Arpp19	Ddx39b
	Acsf2	Akr1cl	Abhd13	Adar	Atat1	Arpc2	Arrb2	Denr
	Acsf3	Akt1	Abhd14a	Adarb1	Atf1	Arpc3	Artn	Depdc5
	Acsl1	Akt1s1	Abhd14b	Adat1	Atf2	Arpp19	Asap3	Derl1
	Acsl3	Akt2	Abhd15	Adck1	Atf3	Arrb2	Asb13	Derl2
	Acsl4	Akt3	Abhd16a	Adck2	Atf4	Artn	Asb6	Desi2
	Acsl5	Aktip	Abhd17a	Adcy9	Atf5	Asap3	Asic3	Dffb
	Acss1	Alad	Abhd17b	Add1	Atf6	Asb13	Asic4	Dgat1
	Acss2	Alas1	Abhd17c	Add3	Atf6b	Asb6	Aspdh	Dhcr7
	Acta2	Alas2	Abhd18	Adgra2	Atf7	Asic3	Aspscr1	Dhh
	Actb	Aldh3a1	Abhd2	Adh5	Atf7ip	Asic4	Asxl2	Dhodh
	Actg1	Aldh3a2	Abhd4	Adi1	Atg101	Aspdh	Ate1	Dhx38
	Actl6a	Aldh3b1	Abhd5	Adipor1	Atg12	Aspscr1	Atf5	Dhx58
	Actn1	Aldh3b2	Abhd6	Adipor2	Atg13	Asxl2	Atf6b	Dimt1
	Actn4	Aldh3b3	Abhd8	Adk	Atg14	Ate1	Atg16l2	Dis3
	Actr10	Aldh6a1	Abi1	Adnp	Atg16l1	Atf5	Atg2a	Dmpk
	Actr1a	Aldoa	Abi2	Adnp2	Atg16l2	Atf6b	Atg2b	Dnajc17
	Actr1b	Aldoart1	Abi3	Ado	Atg2a	Atg16l2	Atg4b	Dnajc18
	Actr2	Aldoart2	Abl1	Adpgk	Atg2b	Atg2a	Atg4c	Dnph1
	Actr3	Aldob	Abl2	Adprh	Atg3	Atg2b	Atg9a	Donson
	Actr3b	Aldoc	Ablim2	Adprm	Atg5	Atg4b	Atg9b	Dph2
	Actr5	Alg1	Abraxas1	Adrm1	Atg7	Atg4c	Atl3	Dpm2
	Actr6	Alg10b	Abraxas2	Adsl	Atg9a	Atg9a	Atn1	Dpm3
	Actr8	Alg11	Abt1	Adss	Atg9b	Atg9b	Atp13a2	Dpysl5
	Acvr1	Alg12	Abtb1	Aebp2	Atic	Atl3	Atp1b2	Dr1
	Acvr1b	Alg14	Acaa1a	Aff4	Atm	Atn1	Atp4a	Drg1
	Acvr2a	Alg3	Acaa2	Afg1l	Atmin	Atp13a2	Atp5a1	Drosha
	Acy1	Alg6	Acacb	Afg3l2	Atr	Atp1b2	Atp5d	Dtd1
	Acyp2	Alg8	Acad10	Afmid	Atxn1l	Atp4a	Atp5e	Dtx2
	Adal	Alg9	Acad11	Aftph	Atxn7l3	Atp5a1	Atp5g1	Dtymk
	Adam10	Alk	Acad12	Agap3	Atxn7l3b	Atp5d	Atp5g2	Dus2
	Adam15	Alkbh1	Acad8	Agbl5	Auh	Atp5e	Atp5j	Dxo
	Adam17	Alkbh4	Acad9	Agfg1	Aurkaip1	Atp5g1	Atp5j2	Dyrk1b
	Adam9	Alkbh5	Acadm	Agfg2	Axl	Atp5g2	Atp5o	E2f4
	Adamts1	Alox12	Acads	Aggf1	Azi2	Atp5j	Atp6v0a1	E4f1
	Adap2	Alox12b	Acadsb	Agk	Azin1	Atp5j2	Atp6v0b	Ebna1bp2
	Adar	Alox12e	Acadvl	Agl	Azin2	Atp5o	Atp6v0e2	Edc4
	Adarb1	Alox15	Acap1	Ago1	B3gat3	Atp6v0a1	Atp6v1a	Edem2
	Adat1	Alox5	Acap2	Ago3	B4galnt1	Atp6v0b	Atp6v1f	Edem3
	Adck1	Alox5ap	Acap3	Agpat1	B4galnt2	Atp6v0e2	Atp6v1g2	Eed
	Adck2	Alox8	Acat2	Agpat5	B4galt1	Atp6v1a	Atpaf2	Eef1d
	Adcy3	Aloxe3	Acbd3	Agps	B4galt3	Atp6v1f	Atraid	Eefsec
	Adcy6	Alpi	Acbd4	Agtrap	Babam2	Atp6v1fnb	Atxn2l	Efl1
	Adcy9	Alpl	Acbd5	Ahctf1	Bace1	Atp6v1g2	Atxn7l2	Egln2
	Add1	Alx1	Acbd6	Ahcy	Bag5	Atpaf2	AU040320	Egr2
	Add3	Alx3	Accsl	Ahcyl1	Bag6	Atraid	Aunip	Ehhadh
	Adgra2	Alx4	Acd	Ahcyl2	Banp	Atxn2l	Aup1	Eif2s2
	Adgra3	Alyref	Ace	Ahi1	Bap1	Atxn7l2	Aurkaip1	Eif3a
	Adh5	Alyref2	Acer1	Ahnak	Barx2	Aunip	AW146154	Eif3c
	Adi1	Ambra1	Acer2	Ahr	Bbx	Aup1	AW209491	Eif4a1
	Adipor1	Amdhd1	Acer3	Ahsa1	Bcat2	Aurkaip1	Azi2	Eif5a
	Adipor2	Amdhd2	Ache	Aif1l	Bcdin3d	Azi2	B3galt4	Elf1
	Adk	Amfr	Acin1	Aifm1	Bckdha	B3galt4	B3galt6	Eloc
	Adm	Amhr2	Ackr3	Aimp1	Bckdhb	B3galt6	B3gat3	Elp5
	Adnp	Amn1	Acly	Aimp2	Bckdk	B3gat3	B4galnt2	Emc6
	Adnp2	Ampd1	Aco1	Aip	Bcl10	B4galnt2	B4galt2	Eme2
	Ado	Ampd2	Aco2	Ak1	Bcl6	B4galt2	B4galt7	Emg1
	Adpgk	Ampd3	Acot11	Ak2	Bcl6b	B4galt7	B4gat1	Eno3
	Adprh	Anapc1	Acot13	Ak6	Bcl9	B4gat1	Babam1	Eny2
	Adprm	Anapc10	Acot7	Akap1	Bcl9l	BC003965	Bace1	Erbb2
	Adrm1	Anapc11	Acot8	Akap10	Bclaf1	BC005624	Bad	Erbb3
	Adsl	Anapc13	Acox1	Akap8	Bclaf3	BC024978	Bag6	Ercc1
	Adss	Anapc16	Acox3	Akap8l	Bco1	BC025920	Bahcc1	Ercc2
	Aebp1	Anapc4	Acp1	Akip1	Bco2	BC028528	Banf1	Ercc5
	Aebp2	Anapc5	Acp2	Akirin1	Bcorl1	BC031181	Banp	Erf
	Aen	Angel2	Acp6	Akirin2	Becn1	Babam1	Bax	Eri3
	Afdn	Angptl3	Acsbg2	Akr1a1	Bfar	Bace1	Bbs1	Ermap
	Aff1	Ankib1	Acsf3	Akt1	Bicra	Bad	Bbs5	Etfdh
	Aff4	Ankra2	Acsl1	Akt1s1	Bid	Bag6	Bbs7	Ethe1
	Afg1l	Ankrd1	Acss2	Akt2	Birc2	Bahcc1	Bbs9	Etv2
	Afg3l2	Ankrd2	Actb	Aktip	Birc5	Banf1	BC003965	Exosc2
	Afmid	Ankrd23	Actg1	Alad	Blm	Banp	BC005624	Exosc3
	Aftph	Ankrd34c	Actl6a	Aldh2	Blmh	Bax	BC024978	Exosc4
	Aga	Ankzf1	Actl6b	Aldh3a2	Bmf	Bbs1	BC025920	Exosc6
	Agap3	Anpep	Actn1	Aldh4a1	Bmp2k	Bbs5	BC028528	Exosc9
	Agbl5	Anxa1	Actn3	Aldh6a1	Bmp8a	Bbs7	BC031181	Eya3
	Agfg1	Anxa8	Actn4	Aldh7a1	Bmpr2	Bbs9	Bcan	Faf2
	Agfg2	Aoah	Actr10	Aldh9a1	Bms1	Bcan	Bcar1	Fam126b
	Aggf1	Aoc1	Actr1a	Aldoa	Bop1	Bcar1	Bcat2	Fam168a
	Agk	Aoc2	Actr1b	Aldoc	Bora	Bcat2	Bckdk	Fancd2
	Agl	Aoc3	Actr2	Alg1	Brap	Bckdk	Bcl2l1	Farsa
	Ago1	Apbb1	Actr3	Alg10b	Brat1	Bcl2l1	Bcl2l12	Fasn
	Ago2	Apbb2	Actr3b	Alg11	Brca1	Bcl2l12	Bcl2l13	Fastk
	Ago3	Apbb3	Actr5	Alg12	Brca2	Bcl2l13	Bcl7c	Fastkd1
	Ago4	Apc	Actr6	Alg2	Brd1	Bcl7c	Bcl9	Fau
	Agpat1	Apc2	Actr8	Alg3	Brd2	Bcl9	Bcl9l	Fbl
	Agpat3	Apex1	Actrt3	Alg5	Brd3	Bcl9l	Bco1	Fbxl15
	Agpat5	Apex2	Acvr1	Alg8	Brd4	Bco1	Bcorl1	Fbxl18
	Agps	Aph1a	Acvr1b	Alg9	Brd7	Bcorl1	Bcs1l	Fbxl19
	Agtrap	Aph1b	Acvr2b	Alkbh1	Brd8	Bcs1l	Becn1	Fbxl6
	Ahctf1	Aph1c	Acy1	Alkbh2	Brd9	Becn1	Bet1	Fbxo27
	Ahcy	Apip	Acyp1	Alkbh3	Brf1	Bet1	Bicd2	Fbxo9
	Ahcyl1	Aplf	Adad2	Alkbh4	Brf2	Bicd2	Bicdl2	Fdps
	Ahcyl2	Apoa4	Adal	Alkbh5	Brip1	Bicdl2	Birc5	Fgf11
	Ahi1	Apoa5	Adam10	Alkbh6	Brms1	Birc5	Bivm	Fgf21
	Ahnak	Apob	Adam11	Alkbh7	Brms1l	Bivm	Blk	Fgf22
	Ahr	Apobec1	Adam15	Alkbh8	Brpf1	Blk	Bloc1s4	Fgfr1
	Ahsa1	Apobec2	Adam17	Alpl	Brpf3	Bloc1s4	Blvrb	Fis1
	AI413582	Apobec3	Adam22	Als2	Brsk1	Blvrb	Bmf	Flad1
	AI597479	Apoc1	Adam33	Alyref	Brwd1	Bmf	Bmpr2	Fosb
	AI837181	Apoe	Adam9	Alyref2	Btbd10	Bmpr2	Bod1	Foxa3
	Aida	Apof	Adamts13	Amacr	Btrc	Bod1	Bok	Foxk1
	Aif1	Apon	Adamts17	Ambra1	Bud13	Bok	Bola1	Foxo3
	Aif1l	Aprt	Adamts2	Amd1	Bud23	Bola1	Bola2	Foxo4
	Aifm1	Aptx	Adamtsl4	Amd2	Bud31	Bola2	Bop1	Fpgs
	Aifm2	Areg	Adamtsl5	Amfr	Bysl	Bop1	Bora	Fra10ac1
	Aig1	Arel1	Adap1	Ammecr1l	C130026I21Rik	Bora	Borcs8	Ftsj3
	Aimp1	Arg1	Adar	Amn1	C1d	Borcs8	Braf	Fubp3
	Aimp2	Arg2	Adarb1	Ampd2	C1galt1c1	Braf	Brca1	Fut1
	Aip	Arid1a	Adarb2	Amt	Caap1	Brca1	Brd3	Fut11
	Ak1	Arid1b	Adat1	Amz2	Cacng2	Brd3	Brd3os	Fxr2
	Ak2	Arid3a	Adat2	Anapc1	Cacng7	Brd3os	Brd8	Fyco1
	Ak3	Arid3b	Adat3	Anapc10	Cacng8	Brd8	Brf1	Fzr1
	Ak4	Arid3c	Adck1	Anapc11	Cactin	Brf1	Brms1	Gabarap
	Ak6	Arid4a	Adck2	Anapc13	Cad	Brms1	Brms1l	Gabpa
	Ak9	Arid4b	Adck5	Anapc15	Cadm4	Brms1l	Brsk1	Gabpb2
	Akap1	Arid5a	Adcy2	Anapc16	Calr	Brsk1	Bsn	Galm
	Akap10	Arid5b	Adcy4	Anapc2	Calr3	Bsn	Bst2	Gart
	Akap12	Arih1	Adcy9	Anapc4	Camk1d	Bst2	Btbd16	Gatb
	Akap7	Arih2	Add1	Anapc5	Camk2n2	Btbd16	Btbd18	Gatc
	Akap8	Arl2bp	Add3	Anapc7	Camkv	Btbd18	Btbd19	Gdf1
	Akap8l	Armc8	Adgra2	Angel1	Camta1	Btbd19	Btbd9	Gdpd3
	Akap9	Arnt	Adgrb2	Angel2	Camta2	Btbd9	Btrc	Gdpgp1
	Akip1	Arnt2	Adgrd1	Ankfy1	Cand1	Btrc	Bub1b	Gemin6
	Akirin1	Arntl	Adgre5	Ankhd1	Cant1	Bub1b	Bub3	Gemin7
	Akirin2	Arntl2	Adgrf3	Ankle2	Canx	Bub3	Bud31	Ggcx
	Akna	Arpp19	Adgrl1	Ankmy2	Capn1	Bud31	C030006K11Rik	Ggh
	Akr1a1	Arr3	Adgrl3	Ankra2	Capn10	C030006K11Rik	C1qbp	Ggps1
	Akr1b3	Arrb1	Adgrv1	Ankrd10	Capn11	C1qbp	C1ql1	Gid4
	Akt1	Arrb2	Adh5	Ankrd11	Capn15	C1ql1	C2cd2	Gins3
	Akt1s1	Art1	Adhfe1	Ankrd12	Capn2	C2cd2	C2cd3	Gli1
	Akt2	Art2b	Adi1	Ankrd13a	Capn5	C2cd3	C87436	Glis1
	Aktip	Art3	Adipor1	Ankrd13c	Card9	C87436	Caap1	Glis2
	Alad	Art4	Adipor2	Ankrd16	Carf	Caap1	Cacna1f	Gmps
	Alas1	Art5	Adk	Ankrd17	Carhsp1	Cacna1f	Cacna2d2	Gnptg
	Aldh18a1	Arv1	Adnp	Ankrd27	Cars2	Cacna2d2	Cacna2d4	Gpaa1
	Aldh1b1	Arx	Adnp2	Ankrd28	Casp2	Cacna2d4	Cacng7	Gpbp1l1
	Aldh2	Arxes1	Ado	Ankrd37	Casp8ap2	Cacng7	Cacng8	Gpd1l
	Aldh3a2	Arxes2	Adora2b	Ankrd39	Casp9	Cacng8	Cactin	Gpkow
	Aldh4a1	Asah2	Adpgk	Ankrd40	Cast	Cactin	Calcoco1	Gpr137
	Aldh5a1	Asb1	Adprh	Ankrd42	Casz1	Calcoco1	Calm1	Gps2
	Aldh6a1	Asb11	Adprm	Ankrd46	Cavin1	Calm1	Calr	Gpx1
	Aldh7a1	Asb2	Adra2b	Ankrd49	Cbfa2t2	Calr	Calr3	Grk2
	Aldh9a1	Asb5	Adrb3	Ankrd52	Cbfa2t3	Calr3	Camkv	Grk4
	Aldoa	Asb6	Adrm1	Ankrd54	Cbfb	Camkv	Caml	Grk5
	Aldoart1	Asb9	Adsl	Ankrd9	Cbl	Caml	Camsap1	Gsc2
	Aldoart2	Ascc1	Adss	Anks1	Cblb	Camsap1	Camsap3	Gspt1
	Aldoc	Ascl1	Aebp2	Anks3	Cblc	Camsap3	Camta2	Gsr
	Alg1	Ascl2	Afap1	Ankzf1	Cbll1	Camta2	Cant1	Gstz1
	Alg10b	Ascl3	Afap1l1	Ano10	Cbr2	Cant1	Capg	Gtf2f1
	Alg11	Ascl4	Aff4	Ano8	Cbx1	Capg	Capn15	Gtf2h3
	Alg12	Ascl5	Afg1l	Anp32a	Cbx2	Capn15	Capns1	Gtf2h4
	Alg13	Ash2l	Afg3l1	Anp32b	Cbx3	Capns1	Car11	Gtf3c2
	Alg2	Asl	Afg3l2	Anp32e	Cbx5	Car11	Car14	Gtpbp2
	Alg3	Asns	Afmid	Anxa11	Cc2d1a	Car14	Card9	Gtpbp3
	Alg5	Asph	Aftph	Anxa4	Cc2d1b	Card9	Carf	Gys1
	Alg8	Ass1	Agap1	Anxa5	Ccar1	Carf	Carmil2	Gzf1
	Alg9	Asxl1	Agap2	Ap1ar	Ccar2	Carmil2	Carns1	Hace1
	Alkbh1	Asxl2	Agap3	Ap1b1	Ccdc124	Carns1	Caskin2	Hdgf
	Alkbh2	Asxl3	Agbl3	Ap1g1	Ccdc130	Caskin2	Casz1	Hdgfl2
	Alkbh3	Atad2	Agbl5	Ap1g2	Ccdc22	Castor2	Catsperd	Hdhd5
	Alkbh4	Atad2b	Agfg1	Ap1m1	Ccdc85b	Casz1	Catsperg1	Heatr1
	Alkbh5	Atat1	Agfg2	Ap1s1	Ccna2	Catsperd	Cavin1	Herc4
	Alkbh6	Atf1	Aggf1	Ap1s2	Ccnb1	Catsperg1	Cbarp	Hes5
	Alkbh7	Atf2	Agk	Ap2a1	Ccnb1ip1	Cavin1	Cblc	Hexb
	Alkbh8	Atf3	Agl	Ap2a2	Ccnc	Cbarp	Cbll1	Hexim1
	Alox5ap	Atf4	Ago1	Ap2b1	Ccnd1	Cblc	Cbln3	Hexim2
	Alpk1	Atf5	Ago3	Ap2m1	Ccnd3	Cbll1	Cbr2	Hipk1
	Alpl	Atf6	Agpat1	Ap2s1	Ccne1	Cbln3	Cbr4	Hmg20a
	Als2	Atf6b	Agpat2	Ap3b1	Ccne2	Cbr2	Cbx1	Hmg20b
	Alyref	Atf7	Agpat4	Ap3d1	Ccnf	Cbr4	Cc2d1a	Hmga1
	Alyref2	Atf7ip	Agpat5	Ap3m1	Ccng1	Cbx1	Ccdc107	Hmgb2
	Amacr	Atf7ip2	Agps	Ap3m2	Ccng2	Cc2d1a	Ccdc116	Hmx2
	Ambra1	Atg10	Agrn	Ap3s1	Ccnh	Ccdc107	Ccdc117	Hmx3
	Amd1	Atg101	Agrp	Ap3s2	Ccni	Ccdc116	Ccdc124	Hnrnpf
	Amd2	Atg12	Agtpbp1	Ap4b1	Ccnj	Ccdc117	Ccdc126	Hnrnph3
	Amfr	Atg13	Agtrap	Ap4e1	Ccnk	Ccdc124	Ccdc142	Hnrnpl
	Amigo2	Atg14	Ahctf1	Ap4m1	Ccnl1	Ccdc126	Ccdc159	Hnrnpll
	Ammecr1	Atg16l1	Ahcy	Ap4s1	Ccnl2	Ccdc142	Ccdc163	Hoxc13
	Ammecr1l	Atg16l2	Ahcyl1	Ap5b1	Ccnt1	Ccdc159	Ccdc17	Hpdl
	Amn1	Atg2a	Ahcyl2	Ap5m1	Ccnt2	Ccdc163	Ccdc173	Hsd17b14
	Amotl1	Atg2b	Ahdc1	Ap5s1	Ccny	Ccdc17	Ccdc174	Hspa5
	Ampd2	Atg3	Ahi1	Apaf1	Ccnyl1	Ccdc173	Ccdc18	Hus1b
	Ampd3	Atg5	Ahnak	Apbb2	Ccs	Ccdc174	Ccdc191	Hyal1
	Amt	Atg7	Ahr	Apc	Cdadc1	Ccdc18	Ccdc22	Hyal2
	Amz2	Atg9a	Ahsa1	Apeh	Cdc20	Ccdc191	Ccdc28b	Hyal3
	Anapc1	Atg9b	Aif1l	Apex1	Cdc26	Ccdc22	Ccdc47	Ikzf4
	Anapc10	Atic	Aifm1	Apex2	Cdc34	Ccdc28b	Ccdc61	Ing1
	Anapc11	Atm	Aifm3	Aph1a	Cdc40	Ccdc47	Ccdc65	Ing4
	Anapc13	Atmin	Aimp1	Aph1b	Cdc42bpb	Ccdc61	Ccdc71	Ino80
	Anapc15	Atp1b4	Aimp2	Api5	Cdc42bpg	Ccdc65	Ccdc77	Inpp5b
	Anapc16	Atp23	Aip	Apip	Cdc45	Ccdc71	Ccdc78	Inpp5f
	Anapc2	Atpsckmt	Ajm1	Aplp2	Cdc5l	Ccdc77	Ccdc85a	Ints6
	Anapc4	Atr	Ajuba	Apmap	Cdc7	Ccdc78	Ccdc88b	Ip6k1
	Anapc5	Atxn1	Ak1	Apoc1	Cdc73	Ccdc85a	Ccdc90b	Ippk
	Anapc7	Atxn1l	Ak2	Apoe	Cdipt	Ccdc88b	Ccna2	Irf2bp1
	Ang	Atxn3	Ak6	Apoo	Cdk1	Ccdc90b	Ccnd3	Irf3
	Ang2	Atxn7l3	Ak7	Apool	Cdk10	Ccna2	Ccnt1	Irx3
	Ang4	Atxn7l3b	Ak8	Appbp2	Cdk11b	Ccnd3	Ccnt2	Irx5
	Ang5	AU015836	Akap1	Appl1	Cdk12	Ccnt1	Ccp110	Isg15
	Ang6	AU041133	Akap10	Appl2	Cdk13	Ccnt2	Cct3	Itch
	Angel1	Auh	Akap11	Aprt	Cdk14	Ccp110	Cd164	Itpka
	Angel2	Aurkaip1	Akap13	Aptx	Cdk16	Cct3	Cd2bp2	Iws1
	Ank	Awat1	Akap8	Aqr	Cdk18	Cd164	Cd3eap	Josd2
	Ankfy1	Awat2	Akap8l	Araf	Cdk19	Cd2bp2	Cd81	Junb
	Ankhd1	Axl	Akip1	Arap1	Cdk2	Cd3eap	Cdc25a	Kat2a
	Ankle2	Azi2	Akirin1	Arcn1	Cdk20	Cd81	Cdc25b	Kctd13
	Ankmy1	Azin1	Akirin2	Arel1	Cdk4	Cdc25a	Cdc25c	Kctd17
	Ankmy2	Azin2	Akr1a1	Arf1	Cdk5	Cdc25b	Cdc26	Kctd21
	Ankra2	B2m	Akr7a5	Arf2	Cdk5r1	Cdc25c	Cdc34	Kdm2a
	Ankrd10	B3gat1	Akt1	Arf3	Cdk5r2	Cdc26	Cdc37	Kdm6b
	Ankrd11	B3gat2	Akt1s1	Arf4	Cdk5rap1	Cdc34	Cdc42bpg	Khdrbs1
	Ankrd12	B3gat3	Akt2	Arf6	Cdk5rap2	Cdc37	Cdc42ep5	Khnyn
	Ankrd13a	B4galnt1	Aktip	Arfgap1	Cdk5rap3	Cdc42bpg	Cdc45	Khsrp
	Ankrd13c	B4galnt2	Alad	Arfgap2	Cdk7	Cdc42ep5	Cdc6	Kit
	Ankrd16	B4galt1	Aldh16a1	Arfgap3	Cdk8	Cdc45	Cdca3	Klf16
	Ankrd17	B4galt3	Aldh1a2	Arfgef2	Cdk9	Cdc6	Cdca5	Kmt2b
	Ankrd27	B4galt5	Aldh2	Arfip1	Cdkal1	Cdca3	Cdca8	Kmt2d
	Ankrd28	B4galt6	Aldh3a2	Arfip2	Cdkl2	Cdca5	Cdh3	Kmt5c
	Ankrd37	Baat	Aldh3b1	Arfrp1	Cdkl3	Cdca8	Cdip1	Krtcap2
	Ankrd39	Babam2	Aldh4a1	Arglu1	Cdkl4	Cdh3	Cdipt	Lamtor1
	Ankrd40	Bace1	Aldh6a1	Arhgap1	Cdt1	Cdip1	Cdiptos	Lcmt1
	Ankrd42	Bace2	Aldh7a1	Arhgap12	Cebpa	Cdipt	Cdk11b	Ldb1
	Ankrd44	Bach1	Aldh9a1	Arhgap17	Cebpb	Cdiptos	Cdk19	Ldhd
	Ankrd46	Bach2	Aldoa	Arhgap26	Cebpg	Cdk11b	Cdk2ap2	Lipe
	Ankrd49	Bag5	Aldoc	Arhgap33	Celf1	Cdk19	Cdk4	Lipt2
	Ankrd50	Bag6	Alg1	Arhgap35	Celf5	Cdk2ap2	Cdk5	Lmtk3
	Ankrd52	Banp	Alg10b	Arhgdia	Celf6	Cdk4	Cdk5rap1	Loxl3
	Ankrd54	Bap1	Alg11	Arhgef1	Cenps	Cdk5	Cdk7	Lpcat4
	Ankrd6	Barhl1	Alg12	Arhgef10l	Cenpx	Cdk5rap1	Cdk8	Lrrc29
	Ankrd9	Barhl2	Alg14	Arhgef12	Cep41	Cdk7	Cdk9	Lsm10
	Anks1	Barx1	Alg2	Arhgef17	Cept1	Cdk8	Cdkl4	Lsm11
	Anks3	Barx2	Alg3	Arhgef18	Cers1	Cdk9	Cdkn2aipnl	Lsm3
	Anks6	Batf	Alg5	Arhgef2	Cers2	Cdkl4	Ceacam19	Lsm4
	Ankzf1	Batf2	Alg6	Arhgef7	Cers4	Cdkn2aipnl	Cebpb	Luc7l
	Ano10	Batf3	Alg8	Arid1b	Cers5	Ceacam19	Celf1	Luc7l2
	Ano6	Bbox1	Alg9	Arid2	Cers6	Cebpb	Celf5	Macrod1
	Ano8	Bbx	Alkbh1	Arid4a	Cggbp1	Celf1	Celsr1	Maf1
	Anp32a	BC051665	Alkbh2	Arid4b	Chac1	Celf5	Cenpb	Mamstr
	Anp32b	Bcar3	Alkbh3	Arid5a	Chac2	Celsr1	Cenpj	Man1b1
	Anp32e	Bcat1	Alkbh4	Arid5b	Chchd2	Cenpb	Cenps	Man2c1
	Antxr2	Bcat2	Alkbh5	Arih1	Chchd4	Cenpj	Cenpt	Map1lc3a
	Anxa1	Bcdin3d	Alkbh6	Arih2	Chd1	Cenps	Cenpx	Mat2a
	Anxa11	Bche	Alkbh7	Arl1	Chd2	Cenpt	Cep104	Max
	Anxa2	Bckdha	Alkbh8	Arl10	Chd4	Cenpx	Cep164	Mboat7
	Anxa3	Bckdhb	Alms1	Arl14ep	Chd5	Cep104	Cep290	Mcm7
	Anxa4	Bckdk	Alox12	Arl15	Chd8	Cep164	Cep57l1	Mcmbp
	Anxa5	Bcl10	Aloxe3	Arl16	Chek1	Cep290	Cep97	Mdc1
	Anxa6	Bcl11a	Alpl	Arl2	Chit1	Cep57l1	Cercam	Med12
	Anxa7	Bcl11b	Als2	Arl2bp	Chka	Cep97	Cers1	Med16
	Aoc3	Bcl6	Als2cl	Arl3	Chkb	Cercam	Cers2	Med18
	Aopep	Bcl6b	Alyref	Arl4a	Chm	Cers1	Cfap57	Med19
	Ap1ar	Bcl9	Alyref2	Arl5a	Chpf	Cers2	Cfap61	Med25
	Ap1b1	Bcl9l	Amacr	Arl5b	Chpf2	Cfap57	Cfap97	Med26
	Ap1g1	Bclaf1	Ambra1	Arl6ip1	Chrac1	Cfap61	Cfdp1	Med27
	Ap1g2	Bclaf3	Amd1	Arl6ip4	Chst11	Cfap97	Cfl1	Med6
	Ap1m1	Bco1	Amd2	Arl6ip6	Chst12	Cfdp1	Cgn	Mef2b
	Ap1s1	Bco2	Amdhd1	Arl8b	Chst5	Cfl1	Cgref1	Mef2d
	Ap1s2	Bcor	Amdhd2	Armc1	Chtop	Cgn	Chadl	Men1
	Ap2a1	Bcorl1	Amfr	Armc10	Chuk	Cgref1	Chchd1	Mettl1
	Ap2a2	Bdnf	Amh	Armc5	Ciao1	Chadl	Chchd3	Mfap1a
	Ap2b1	Becn1	Amigo3	Armc6	Ciapin1	Chchd1	Chchd4	Mfap1b
	Ap2m1	Becn2	Ammecr1l	Armc7	Ciart	Chchd3	Chchd5	Mgat1
	Ap2s1	Bfar	Amn1	Armc8	Cic	Chchd4	Chchd6	Mgrn1
	Ap3b1	Bhlha9	Amotl2	Armcx5	Cipc	Chchd5	Chd9	Mib2
	Ap3d1	Bhlhe40	Ampd2	Armh3	Cir1	Chchd6	Chek2	Mindy1
	Ap3m1	Bhlhe41	Amt	Armt1	Cirbp	Chd9	Cherp	Mknk2
	Ap3m2	Bicra	Amz1	Arnt	Cish	Chek2	Chfr	Mllt11
	Ap3s1	Bicral	Amz2	Arntl	Cit	Cherp	Chit1	Mmachc
	Ap3s2	Bid	Anapc1	Arpc2	Ckb	Chfr	Chmp1a	Mmp23
	Ap4b1	Birc2	Anapc10	Arpc3	Ckm	Chit1	Chmp2a	Mms19
	Ap4e1	Birc3	Anapc11	Arpc4	Clec16a	Chmp1a	Chmp4b	Mnt
	Ap4m1	Birc5	Anapc13	Arpc5	Clk1	Chmp2a	Chn2	Mpi
	Ap4s1	Birc7	Anapc15	Arpc5l	Clk2	Chmp4b	Chp1	Mpnd
	Ap5b1	Blm	Anapc16	Arrb2	Clk4	Chn2	Chpf	Mpst
	Ap5m1	Blmh	Anapc2	Arrdc1	Clns1a	Chp1	Chpf2	Mrpl11
	Ap5s1	Bmf	Anapc4	Arrdc2	Clock	Chpf	Chst5	Mrpl2
	Apaf1	Bmi1	Anapc5	Arrdc3	Clp1	Chpf2	Chtf8	Mrpl24
	Apbb1	Bmp10	Anapc7	Arrdc4	Clpp	Chst5	Chtop	Mrpl39
	Apbb2	Bmp15	Angel1	Arsa	Clpx	Chtf8	Ciao1	Mrpl55
	Apc	Bmp2	Angel2	Arsg	Cmtr1	Chtop	Ciart	Mrps12
	Apeh	Bmp2k	Angptl4	Arsk	Cmtr2	Ciao1	Cib1	Mrps18a
	Apex1	Bmp3	Angptl6	Arv1	Cnbp	Ciart	Cib2	Mrps34
	Apex2	Bmp4	Ank1	Asah1	Cndp2	Cib1	Cic	Mrps36
	Aph1a	Bmp5	Ank3	Asap1	Cnot1	Cib2	Cipc	Mrps5
	Aph1b	Bmp6	Ankfy1	Asb1	Cnot10	Cic	Cirbp	Mrps7
	Api5	Bmp7	Ankhd1	Asb13	Cnot11	Cipc	Ciz1	Mta2
	Apip	Bmp8a	Ankib1	Asb3	Cnot2	Cirbp	Ckm	Mtf1
	Aplp2	Bmp8b	Ankle1	Asb6	Cnot3	Ciz1	Cks1b	Mtfr1
	Apmap	Bmpr1a	Ankle2	Asb7	Cnot4	Ckm	Clcn2	Mtfr1l
	Apoc1	Bmpr1b	Ankmy2	Asb8	Cnot6	Cks1b	Clcn4	Mtmr3
	Apoe	Bmpr2	Ankra2	Ascc1	Cnot7	Clcn2	Clcn7	Mus81
	Apol10a	Bms1	Ankrd10	Ascc2	Cnot8	Clcn4	Cldn6	Mutyh
	Apol10b	Bmx	Ankrd11	Ascc3	Cnot9	Clcn7	Cldn7	Mvb12a
	Apol11a	Bnc1	Ankrd12	Asf1a	Coasy	Cldn6	Cldnd1	Mxd3
	Apol11b	Bnc2	Ankrd13a	Ash2l	Coil	Cldn7	Cldnd2	Mxi1
	Apol6	Bop1	Ankrd13b	Asl	Commd1	Cldnd1	Clec11a	Mybl1
	Apol7a	Bora	Ankrd13c	Asns	Commd7	Cldnd2	Clec16a	Mycbp
	Apol7b	Bptf	Ankrd13d	Asnsd1	Comt	Clec11a	Clhc1	Mypop
	Apol7c	Brap	Ankrd16	Asph	Cop1	Clec16a	Clic1	Myrf
	Apol7e	Brat1	Ankrd17	Aspscr1	Coprs	Clhc1	Clint1	Mzf1
	Apol9a	Brca1	Ankrd24	Asrgl1	Cops2	Clic1	Clk2	N4bp2l2
	Apol9b	Brca2	Ankrd26	Aste1	Cops3	Clint1	Cln3	Naa16
	Apoo	Brcc3	Ankrd27	Astn2	Cops5	Clk2	Cln6	Naa20
	Apool	Brd1	Ankrd28	Asxl1	Cops9	Cln3	Clp1	Naa25
	App	Brd2	Ankrd34a	Asxl2	Coq10a	Cln6	Clpb	Naa60
	Appbp2	Brd3	Ankrd36	Atad1	Coq6	Clp1	Clpp	Nabp2
	Appl1	Brd4	Ankrd37	Atad2b	Coq8a	Clpb	Clspn	Nacc2
	Appl2	Brd7	Ankrd39	Atad3a	Coq8b	Clpp	Clstn1	Nadsyn1
	Aprt	Brd8	Ankrd40	Ate1	Coq9	Clspn	Cltb	Nanos2
	Aptx	Brd8dc	Ankrd42	Atf1	Cox10	Clstn1	Cluap1	Nbr1
	Aqp3	Brd9	Ankrd46	Atf2	Cox4i1	Cltb	Cmas	Ncoa3
	Aqr	Brdt	Ankrd49	Atf3	Cox5a	Cluap1	Cmc1	Ncor2
	Araf	Brf1	Ankrd52	Atf4	Cox5b	Cmas	Cmpk1	Ndufs7
	Arap1	Brf2	Ankrd54	Atf5	Cox6a1	Cmc1	Cnih2	Ndufs8
	Arap3	Brip1	Ankrd55	Atf6	Cox7a1	Cmpk1	Cnih4	Nedd8
	Arcn1	Brms1	Ankrd9	Atf6b	Cox7a2	Cnih2	Cnn2	Neil1
	Arel1	Brms1l	Anks1	Atf7	Cox7a2l	Cnih4	Cnot1	Nelfe
	Arf1	Brpf1	Anks3	Atf7ip	Cox7c	Cnn2	Cnot3	Neu3
	Arf2	Brpf3	Ankzf1	Atg101	Cpa6	Cnot1	Cnot4	Nfat5
	Arf3	Brsk1	Anln	Atg12	Cpb2	Cnot3	Cnot8	Nfatc2ip
	Arf4	Brsk2	Ano10	Atg13	Cpeb1	Cnot4	Cnot9	Nfatc3
	Arf5	Brwd1	Ano8	Atg14	Cpeb2	Cnot8	Cnpy2	Nfic
	Arf6	Brwd3	Ano9	Atg16l1	Cpeb3	Cnot9	Cnpy4	Nfkbid
	Arfgap1	Bsx	Anp32a	Atg16l2	Cpeb4	Cnpy2	Cntd1	Nhp2
	Arfgap2	Btbd10	Anp32b	Atg2a	Cpne1	Cnpy4	Cntrob	Nkapl
	Arfgap3	Btc	Anp32e	Atg2b	Cpox	Cntd1	Coa3	Nmt1
	Arfgef1	Btk	Antxr1	Atg3	Cpsf1	Cntrob	Coasy	Nol6
	Arfgef2	Btn1a1	Anxa11	Atg4a	Cpsf2	Coa3	Cog4	Nop14
	Arfip1	Btn2a2	Anxa4	Atg4b	Cpsf3	Coasy	Cog5	Nos3
	Arfip2	Btnl1	Anxa5	Atg4c	Cpsf4	Cog4	Cog8	Nova2
	Arfrp1	Btnl10	Aox2	Atg4d	Cpsf4l	Cog5	Colgalt1	Npl
	Arglu1	Btnl2	Ap1ar	Atg5	Cpsf6	Cog8	Commd4	Nprl2
	Arhgap1	Btnl4	Ap1b1	Atg7	Cpsf7	Colgalt1	Commd5	Nr1d1
	Arhgap10	Btnl6	Ap1g1	Atg9a	Cpt1a	Commd4	Copb2	Nr1d2
	Arhgap12	Btrc	Ap1g2	Atic	Cpt1c	Commd5	Cope	Nr1h2
	Arhgap15	Bud13	Ap1m1	Atl2	Cpt2	Copb2	Cops3	Nr1h3
	Arhgap17	Bud23	Ap1m2	Atl3	Cr1l	Cope	Cops4	Nr2f6
	Arhgap18	Bud31	Ap1s1	Atm	Crat	Cops3	Cops6	Nrbf2
	Arhgap21	Bysl	Ap1s2	Atmin	Crbn	Cops4	Cops7a	Nrbp1
	Arhgap23	C130026I21Rik	Ap2a1	Atn1	Crcp	Cops6	Cops7b	Nrbp2
	Arhgap24	C1d	Ap2a2	Atox1	Creb1	Cops7a	Coq10a	Nrde2
	Arhgap26	C1galt1	Ap2b1	Atp11c	Creb3	Cops7b	Coq4	Nsd3
	Arhgap33	C1galt1c1	Ap2m1	Atp13a1	Creb3l1	Coq10a	Coq5	Ntan1
	Arhgap35	C1qtnf12	Ap2s1	Atp13a2	Creb3l2	Coq4	Coq7	Nthl1
	Arhgap4	C1ra	Ap3b1	Atp13a3	Creb3l4	Coq5	Coro1a	Ntmt1
	Arhgap42	C1rb	Ap3b2	Atp1b1	Crebbp	Coq7	Coro1b	Nubp1
	Arhgap5	C1rl	Ap3d1	Atp1b2	Crebl2	Coro1a	Coro2b	Nubp2
	Arhgdia	C4b	Ap3m1	Atp1b3	Crebrf	Coro1b	Coro7	Nudt16l1
	Arhgdib	Caap1	Ap3m2	Atp2a2	Crebzf	Coro2b	Cox16	Nudt2
	Arhgef1	Cacng2	Ap3s1	Atp2c1	Crem	Coro7	Cox20	Nudt21
	Arhgef10l	Cacng3	Ap3s2	Atp5a1	Crlf1	Cox16	Cox5a	Nup88
	Arhgef11	Cacng4	Ap4b1	Atp5b	Crls1	Cox20	Cox6a1	Oasl1
	Arhgef12	Cacng5	Ap4e1	Atp5c1	Crmp1	Cox5a	Cox6b1	Ocel1
	Arhgef17	Cacng7	Ap4m1	Atp5d	Crnkl1	Cox6a1	Cox6b2	Opa3
	Arhgef18	Cacng8	Ap4s1	Atp5e	Crtap	Cox6b1	Cox7a1	Ormdl3
	Arhgef2	Cactin	Ap5b1	Atp5g2	Crtc1	Cox6b2	Cox7a2	Os9
	Arhgef3	Cad	Ap5m1	Atp5g3	Crtc2	Cox7a1	Cox7c	Ost4
	Arhgef37	Cadm4	Ap5s1	Atp5h	Cry1	Cox7a2	Cox8a	Otub1
	Arhgef40	Calcoco2	Ap5z1	Atp5j	Cry2	Cox7c	Cpeb3	Otud4
	Arhgef6	Calr	Apaf1	Atp5j2	Cs	Cox8a	Cpeb4	Otud5
	Arhgef7	Calr3	Apba3	Atp5k	Csgalnact2	Cpeb3	Cplx2	Ovol3
	Arhgef9	Calr4	Apbb2	Atp5l	Csnk1a1	Cpeb4	Cpox	P4ha3
	Arid1b	Camk1	Apbb3	Atp5mpl	Csnk1g1	Cplx2	Cpsf1	Pak4
	Arid2	Camk1d	Apc	Atp5o	Csnk1g2	Cpox	Cpsf4	Pan2
	Arid3b	Camk1g	Apc2	Atp6ap1	Csnk2b	Cpsf1	Cpt1c	Pank3
	Arid4a	Camk2n1	Apcdd1	Atp6v0a2	Csrnp1	Cpsf4	Cradd	Pank4
	Arid4b	Camk2n2	Apeh	Atp6v0b	Csrnp2	Cpt1c	Creb3	Papola
	Arid5a	Camk4	Apex1	Atp6v0c	Cstf2t	Cradd	Creb3l4	Parpbp
	Arid5b	Camkk2	Apex2	Atp6v0d1	Cstf3	Creb3	Crebzf	Pars2
	Arih1	Camkv	Aph1a	Atp6v0e	Ctc1	Creb3l4	Crnkl1	Pask
	Arih2	Camta1	Aph1b	Atp6v0e2	Ctdp1	Crebzf	Crocc	Patz1
	Arl1	Camta2	Aph1c	Atp6v1a	Ctif	Crnkl1	Crtc2	Pcbp1
	Arl10	Cand1	Api5	Atp6v1b2	Ctnnb1	Crocc	Cryzl1	Pcbp2
	Arl14ep	Cand2	Apip	Atp6v1c1	Ctr9	Crtc2	Cs	Pcbp3
	Arl15	Cant1	Aplf	Atp6v1d	Ctrl	Cryzl1	Csk	Pcf11
	Arl16	Canx	Aplp1	Atp6v1e1	Ctsl	Cs	Csnk1g2	Pcgf1
	Arl2	Capn1	Aplp2	Atp6v1f	Ctsw	Csk	Csnk2b	Pcgf6
	Arl2bp	Capn10	Apmap	Atp6v1g1	Ctu1	Csnk1g2	Csrnp2	Pcnp
	Arl3	Capn11	Apoa2	Atp6v1h	Ctu2	Csnk2b	Cstad	Pcsk7
	Arl4a	Capn12	Apoa5	Atp8b2	Cul1	Csrnp2	Ctbp1	Pde2a
	Arl4c	Capn13	Apobr	Atp9b	Cul2	Cstad	Ctcf	Pdf
	Arl5a	Capn15	Apoc1	Atpaf1	Cul3	Ctbp1	Ctdnep1	Pds5b
	Arl5b	Capn2	Apoe	Atpaf2	Cul4a	Ctcf	Ctdsp1	Pdss1
	Arl6ip1	Capn3	Apof	Atpif1	Cul5	Ctdnep1	Ctf1	Peak1
	Arl6ip4	Capn5	Apold1	Atr	Cwc15	Ctdsp1	Ctf2	Peg3
	Arl6ip5	Capn6	Apoo	Atraid	Cwc22	Ctf1	Ctns	Peli1
	Arl6ip6	Capn8	Apool	Atrip	Cwc25	Ctf2	Ctu1	Peli3
	Arl8a	Capn9	Appbp2	Atrn	Cwc27	Ctns	Cuedc2	Pelp1
	Arl8b	Card9	Appl1	Atxn10	Cwf19l1	Ctu1	Cul7	Pfdn5
	Armc1	Carf	Appl2	Atxn1l	Cwf19l2	Cuedc2	Cul9	Pgm2l1
	Armc10	Carhsp1	Aprt	Atxn2	Cxxc1	Cul7	Cux2	Pgpep1
	Armc2	Cars2	Aptx	Atxn2l	Cyba	Cul9	Cwf19l2	Phf21a
	Armc5	Casp14	Aqp11	Atxn7l3	Cycs	Cux2	Cxcl16	Phf23
	Armc6	Casp2	Aqp2	Atxn7l3b	Cyct	Cwf19l2	Cyb561a3	Phf5a
	Armc7	Casp8	Aqr	Auh	Cyfip1	Cxcl16	Cyb561d1	Pi4ka
	Armc8	Casp8ap2	Araf	Aup1	Cyfip2	Cyb561a3	Cyb561d2	Pias4
	Armcx1	Casp9	Arap1	Aurkaip1	Cyld	Cyb561d1	Cyb5d1	Pigo
	Armcx3	Cast	Arcn1	Aven	Cyp11a1	Cyb561d2	Cyc1	Pigq
	Armcx5	Casz1	Arel1	Avl9	Cyp2b19	Cyb5d1	Cyhr1	Pigu
	Armcx6	Cat	Arf1	Avpi1	Cyp2s1	Cyc1	Cyp11a1	Pla2g1b
	Armh3	Cav1	Arf2	Axin1	Cyp2t4	Cyhr1	Cyp46a1	Plaa
	Armt1	Cavin1	Arf3	Axl	Cyp46a1	Cyp11a1	D17H6S53E	Plekhj1
	Arnt	Cavin4	Arf4	Azi2	Dad1	Cyp46a1	D930020B18Rik	Plekhn1
	Arntl	Cbfa2t2	Arf6	Azin1	Dalrd3	D17H6S53E	Dad1	Plod3
	Arpc1b	Cbfa2t3	Arfgap1	B230219D22Rik	Dand5	D930020B18Rik	Dapk3	Pmvk
	Arpc2	Cbfb	Arfgap2	B3galnt2	Dap	Dad1	Daxx	Pnkp
	Arpc3	Cbl	Arfgap3	B3galt6	Dars2	Dapk3	Dazap1	Pnpla1
	Arpc4	Cblb	Arfgef2	B3gat3	Dazap1	Daxx	Dbil5	Pnpla2
	Arpc5	Cblc	Arfip1	B3glct	Dbf4	Dazap1	Dbp	Pnpla3
	Arpc5l	Cbll1	Arfip2	B3gnt2	Dbi	Dbil5	Dcaf1	Pogz
	Arpin	Cbr2	Arfrp1	B4galt1	Dbil5	Dbp	Dcaf10	Pold3
	Arrb1	Cbs	Arg2	B4galt2	Dbndd1	Dcaf1	Dcaf12	Poldip2
	Arrb2	Cbx1	Arglu1	B4galt3	Dbp	Dcaf10	Dcaf15	Pole3
	Arrdc1	Cbx2	Arhgap1	B4galt7	Dbr1	Dcaf12	Dcaf17	Polr2d
	Arrdc2	Cbx3	Arhgap11a	B4gat1	Dcaf11	Dcaf15	Dcakd	Polr2i
	Arrdc3	Cbx5	Arhgap12	B9d1	Dcaf13	Dcaf17	Dcbld2	Polr3h
	Arrdc4	Cc2d1a	Arhgap17	B9d2	Dcaf15	Dcakd	Dclre1b	Polrmt
	Arsa	Cc2d1b	Arhgap19	BC003965	Dcaf5	Dcbld2	Dcps	Pomt2
	Arsb	Ccar1	Arhgap26	BC004004	Dcaf6	Dclre1b	Dcst1	Pou2f2
	Arsg	Ccar2	Arhgap27	BC005537	Dcakd	Dcps	Dctn1	Pou3f1
	Arsk	Ccdc124	Arhgap28	BC005624	Dclre1a	Dcst1	Dctn2	Ppcdc
	Arv1	Ccdc130	Arhgap30	BC024978	Dclre1b	Dctn1	Dcxr	Ppil2
	Arxes1	Ccdc22	Arhgap31	BC025920	Dclre1c	Dctn2	Dda1	Ppil3
	Arxes2	Ccdc85b	Arhgap33	BC028528	Dcp1a	Dcxr	Ddb1	Ppm1g
	Asah1	Ccna1	Arhgap33os	BC031181	Dcp1b	Dda1	Ddb2	Ppm1n
	Asap1	Ccna2	Arhgap35	Babam1	Dcps	Ddb1	Ddias	Ppme1
	Asb1	Ccnb1	Arhgap39	Babam2	Dcun1d1	Ddb2	Ddit3	Ppp1r11
	Asb13	Ccnb1ip1	Arhgap44	Bace1	Dcun1d2	Ddias	Ddx19a	Ppp1r13l
	Asb3	Ccnb2	Arhgap45	Bad	Dcun1d3	Ddit3	Ddx19b	Ppp1r15a
	Asb6	Ccnb3	Arhgap9	Bag1	Dcun1d4	Ddx19a	Ddx23	Ppp1r3f
	Asb7	Ccnc	Arhgdia	Bag3	Dcun1d5	Ddx19b	Ddx25	Ppp2cb
	Asb8	Ccnd1	Arhgef1	Bag4	Dcxr	Ddx23	Ddx27	Ppp2r5b
	Ascc1	Ccnd2	Arhgef10l	Bag5	Dda1	Ddx25	Ddx28	Ppp2r5d
	Ascc2	Ccnd3	Arhgef12	Bag6	Ddah2	Ddx27	Ddx31	Ppp4c
	Ascc3	Ccne1	Arhgef16	Baiap2	Ddb2	Ddx28	Ddx39b	Ppp6c
	Asf1a	Ccne2	Arhgef17	Bak1	Ddit3	Ddx31	Ddx4	Ppp6r1
	Ash1l	Ccnf	Arhgef18	Bambi	Ddn	Ddx39b	Ddx42	Pprc1
	Ash2l	Ccng1	Arhgef2	Banf1	Ddost	Ddx4	Ddx47	Prcp
	Asl	Ccng2	Arhgef25	Banp	Ddr1	Ddx42	Ddx49	Prdm15
	Asns	Ccnh	Arhgef28	Bap1	Ddx10	Ddx47	Ddx55	Prdx1
	Asnsd1	Ccni	Arhgef33	Bax	Ddx17	Ddx49	Dedd2	Prdx2
	Asph	Ccnj	Arhgef39	Baz1b	Ddx18	Ddx55	Dennd1a	Prdx3
	Aspscr1	Ccnjl	Arhgef7	Baz2a	Ddx19a	Dedd2	Dennd4b	Prdx5
	Asrgl1	Ccnk	Arid1a	Bbip1	Ddx19b	Dennd1a	Dennd4c	Prim1
	Aste1	Ccnl1	Arid1b	Bbof1	Ddx20	Dennd4b	Denr	Prkaca
	Astn2	Ccnl2	Arid2	Bbs1	Ddx23	Dennd4c	Depdc5	Prkcg
	Asxl1	Ccno	Arid3a	Bbs2	Ddx25	Denr	Derl1	Prkci
	Asxl2	Ccnq	Arid3c	Bbs5	Ddx39b	Depdc5	Derl2	Prkdc
	Atad1	Ccnt1	Arid4a	Bbs7	Ddx41	Derl1	Desi2	Prodh2
	Atad2b	Ccnt2	Arid4b	Bbs9	Ddx46	Derl2	Dexi	Prpf19
	Atad3a	Ccny	Arid5a	Bbx	Ddx5	Desi2	Dffa	Prpf31
	Ate1	Ccnyl1	Arid5b	Bcam	Ddx52	Dexi	Dffb	Prpf4
	Atf1	Ccs	Arih1	Bcap31	Ddx54	Dffa	Dgat1	Prpf6
	Atf2	Cd14	Arih2	Bcas2	Deaf1	Dffb	Dhcr7	Prpsap1
	Atf3	Cd226	Arl1	Bcas3	Degs1	Dgat1	Dhdh	Prx
	Atf4	Cd36	Arl10	Bcat2	Dek	Dhcr7	Dhh	Psmc3
	Atf5	Cd40	Arl13b	Bccip	Denr	Dhdh	Dhodh	Psmc3ip
	Atf6	Cd46	Arl14ep	Bcdin3d	Depdc5	Dhh	Dhrs13	Psmc4
	Atf6b	Cd59a	Arl15	Bckdha	Dera	Dhodh	Dhrs7b	Psmc5
	Atf7	Cd59b	Arl16	Bckdhb	Derl1	Dhrs13	Dhx16	Psmd13
	Atf7ip	Cd74	Arl2	Bckdk	Derl2	Dhrs7b	Dhx29	Psmd2
	Atg10	Cd84	Arl2bp	Bcl10	Derl3	Dhx16	Dhx30	Psmd3
	Atg101	Cda	Arl3	Bcl2l1	Desi1	Dhx29	Dhx33	Psmd4
	Atg12	Cdadc1	Arl4a	Bcl2l11	Desi2	Dhx30	Dhx38	Psmd8
	Atg13	Cdc20	Arl4d	Bcl2l12	Det1	Dhx33	Dhx57	Psme3
	Atg14	Cdc20b	Arl5a	Bcl2l13	Dffb	Dhx38	Dhx58	Ptcd3
	Atg16l1	Cdc26	Arl5b	Bcl3	Dgat1	Dhx57	Diaph1	Ptov1
	Atg16l2	Cdc34	Arl5c	Bcl6	Dgat2	Dhx58	Dimt1	Ptpn22
	Atg2a	Cdc40	Arl6	Bcl7b	Dgcr8	Diaph1	Dis3	Puf60
	Atg2b	Cdc42bpa	Arl6ip1	Bcl7c	Dgka	Dimt1	Dlg4	Pum2
	Atg3	Cdc42bpb	Arl6ip4	Bcl9l	Dgki	Dis3	Dmpk	Pus3
	Atg4a	Cdc42bpg	Arl6ip6	Bclaf1	Dgkz	Dlg4	Dmwd	Pusl1
	Atg4b	Cdc45	Arl8b	Bclaf3	Dhcr7	Dmpk	Dmxl1	Pygm
	Atg4c	Cdc5l	Armc1	Bcr	Dhdds	Dmwd	Dnaaf3	Qpctl
	Atg4d	Cdc7	Armc10	Bcs1l	Dhfr	Dmxl1	Dnah17	Qtrt2
	Atg5	Cdc73	Armc5	Bdh2	Dhh	Dnaaf3	Dnah2	Rab1b
	Atg7	Cdipt	Armc6	Becn1	Dhodh	Dnah17	Dnaja3	Rabggta
	Atg9a	Cdk1	Armc7	Bfar	Dhps	Dnah2	Dnajb13	Rack1
	Atic	Cdk10	Armc8	Bhlhb9	Dhx34	Dnaja3	Dnajb2	Rad18
	Atl2	Cdk11b	Armc9	Bicd2	Dhx37	Dnajb13	Dnajc12	Rad23a
	Atl3	Cdk12	Armcx5	Bid	Dhx38	Dnajb2	Dnajc14	Rad9a
	Atm	Cdk13	Armh1	Bin3	Dhx58	Dnajc12	Dnajc17	Rai1
	Atmin	Cdk14	Armh3	Birc2	Dhx8	Dnajc14	Dnajc18	Rara
	Atn1	Cdk15	Armt1	Birc6	Diablo	Dnajc17	Dnajc28	Rasip1
	Atox1	Cdk16	Arnt	Bivm	Dido1	Dnajc18	Dnajc4	Rbak
	Atp10d	Cdk17	Arnt2	Blcap	Dimt1	Dnajc28	Dnajc5b	Rbbp5
	Atp11a	Cdk18	Arntl	Blmh	Dis3	Dnajc4	Dnajc7	Rbm14
	Atp11b	Cdk19	Arpc1a	Bloc1s1	Dlx1	Dnajc5b	Dnajc9	Rbm15b
	Atp11c	Cdk2	Arpc2	Bloc1s3	Dlx2	Dnajc7	Dnali1	Rbm41
	Atp13a1	Cdk20	Arpc3	Bloc1s4	Dmac2	Dnajc9	Dnlz	Rbm4b
	Atp13a2	Cdk4	Arpc4	Bloc1s5	Dmap1	Dnali1	Dnm1	Rbm5
	Atp13a3	Cdk5	Arpc5	Bloc1s6	Dmpk	Dnlz	Dnm1l	Rbm6
	Atp1a1	Cdk5r1	Arpc5l	Blvrb	Dmtf1	Dnm1	Dnph1	Rbm7
	Atp1b1	Cdk5r2	Arpp19	Blzf1	Dnajb12	Dnm1l	Doc2a	Recql4
	Atp1b2	Cdk5rap1	Arrb2	Bmf	Dnajc17	Dnph1	Dock3	Recql5
	Atp1b3	Cdk5rap2	Arrdc1	Bmpr2	Dnajc18	Doc2a	Dohh	Rela
	Atp2a2	Cdk5rap3	Arrdc2	Bms1	Dnase1l1	Dock3	Dok1	Repin1
	Atp2c1	Cdk6	Arrdc3	Bmt2	Dnd1	Dohh	Donson	Rev1
	Atp5a1	Cdk7	Arrdc4	Bnip1	Dnmt3a	Dok1	Dpf1	Rfx1
	Atp5b	Cdk8	Arsa	Bnip2	Dnmt3b	Donson	Dpf2	Rfx2
	Atp5c1	Cdk9	Arsg	Bnip3	Dnph1	Dpf1	Dph2	Rfxank
	Atp5d	Cdkal1	Arsk	Bnip3l	Dnttip2	Dpf2	Dpm2	Ripk4
	Atp5e	Cdkl1	Art1	Bod1	Dolpp1	Dph2	Dpm3	Rnaseh2a
	Atp5g2	Cdkl2	Art3	Bod1l	Donson	Dpm2	Dpp3	Rnaseh2c
	Atp5g3	Cdkl3	Artn	Bola1	Dot1l	Dpm3	Dpp9	Rnasel
	Atp5h	Cdkl4	Arv1	Bola2	Dph1	Dpp3	Dpysl5	Rnf10
	Atp5j	Cdkl5	Arvcf	Bola3	Dph2	Dpp9	Dqx1	Rnf121
	Atp5j2	Cdkn2b	As3mt	Bop1	Dph6	Dpysl5	Dr1	Rnf126
	Atp5k	Cdt1	Asah1	Borcs5	Dpm2	Dqx1	Drc7	Rnf14
	Atp5l	Cdx1	Asap1	Borcs6	Dpm3	Dr1	Drg1	Rnf167
	Atp5md	Cdx2	Asap2	Borcs7	Dpp7	Drc7	Drosha	Rnf181
	Atp5mpl	Cdx4	Asap3	Borcs8	Dpy19l1	Drg1	Dsn1	Rnf2
	Atp5o	Cebpa	Asb1	Bpgm	Dpy19l3	Drosha	Dstyk	Rnf20
	Atp5pb	Cebpb	Asb13	Bpnt1	Dpy19l4	Dsn1	Dtd1	Rnf220
	Atp6ap1	Cebpd	Asb15	Braf	Dpysl2	Dstyk	Dtwd2	Rnf225
	Atp6ap2	Cebpe	Asb3	Brap	Dpysl5	Dtd1	Dtx2	Rnf41
	Atp6v0a2	Cebpg	Asb6	Brat1	Dr1	Dtwd2	Dtx3	Rnf5
	Atp6v0b	Cela1	Asb7	Brca1	Dram2	Dtx2	Dtymk	Rnf6
	Atp6v0c	Cela2a	Asb8	Brd1	Drap1	Dtx3	Dus1l	Rpia
	Atp6v0d1	Cela3a	Ascc1	Brd2	Drg1	Dtymk	Dus2	Rpl13a
	Atp6v0e	Cela3b	Ascc2	Brd3	Drg2	Dus1l	Dus3l	Rpl15
	Atp6v0e2	Celf1	Ascc3	Brd4	Drosha	Dus2	Dus4l	Rpl17
	Atp6v1a	Celf2	Ascl2	Brd7	Dtd1	Dus3l	Dusp1	Rpl24
	Atp6v1b2	Celf3	Asf1a	Brd8	Dtd2	Dus4l	Dvl2	Rpl36
	Atp6v1c1	Celf4	Asf1b	Brd9	Dtl	Dusp1	Dvl3	Rpl6
	Atp6v1d	Celf5	Ash2l	Brf1	Dtx1	Dvl2	Dxo	Rpl7
	Atp6v1e1	Celf6	Asic1	Brf2	Dtx2	Dvl3	Dym	Rpl7l1
	Atp6v1f	Cenps	Asic2	Bri3bp	Dtx4	Dxo	Dync1h1	Rpl8
	Atp6v1g1	Cenpv	Asic3	Brix1	Dtymk	Dym	Dync1i2	Rprd1b
	Atp6v1h	Cenpx	Asic4	Brk1	Dus2	Dync1h1	Dync2li1	Rprd2
	Atp7a	Cep41	Asl	Brms1	Dusp10	Dync1i2	Dyrk1b	Rps14
	Atp8b2	Cept1	Asns	Brms1l	Dusp11	Dync2li1	Dzank1	Rps2
	Atp9b	Cers1	Asnsd1	Brpf1	Dusp12	Dyrk1b	Dzip1l	Rps27a
	Atpaf1	Cers2	Aspdh	Brpf3	Dusp19	Dzank1	E2f4	Rps5
	Atpaf2	Cers3	Aspg	Brwd1	Dut	Dzip1l	E4f1	Rps6ka4
	Atpif1	Cers4	Asph	Bscl2	Dxo	E2f4	Ebag9	Rps8
	Atpsckmt	Cers5	Asphd2	Bsdc1	Dyrk1a	E4f1	Ebna1bp2	Rps9
	Atr	Cers6	Aspm	Bsg	Dyrk1b	Ebag9	Ecd	Rraga
	Atraid	Ces1a	Aspscr1	Bst2	Dyrk3	Ebna1bp2	Edc4	Rragc
	Atrip	Ces1b	Asrgl1	Btaf1	Dzip3	Ecd	Edem2	Rrm1
	Atrn	Ces1c	Ass1	Btbd10	E2f1	Edc4	Edem3	Rrn3
	Atrx	Ces1e	Aste1	Btbd2	E2f2	Edem2	Eed	Rrp36
	Atxn10	Ces1f	Astn2	Btbd3	E2f3	Edem3	Eef1akmt2	Rrs1
	Atxn1l	Ces1h	Asxl1	Btbd6	E2f4	Eed	Eef1akmt4	Rubcn
	Atxn2	Cetn1	Asxl2	Btbd9	E2f7	Eef1akmt2	Eef1d	Ruvbl1
	Atxn2l	Cetn2	Atad1	Btd	E4f1	Eef1akmt3	Eefsec	Ruvbl2
	Atxn3	Cetn4	Atad2	Btf3	Eaf1	Eef1akmt4	Efl1	Sac3d1
	Atxn7l3	Cga	Atad2b	Btf3l4	Eaf2	Eef1d	Efna1	Safb
	Atxn7l3b	Cgas	Atad3a	Btg1	Ears2	Eefsec	Efna3	Safb2
	AU015836	Cggbp1	Atad5	Btrc	Ebna1bp2	Efl1	Efna4	Sap130
	AU022252	Ch25h	Atat1	Bub3	Ece1	Efna1	Efnb3	Sap30
	AU040320	Chac1	Ate1	Bud13	Echdc1	Efna3	Egln2	Sars2
	Auh	Chac2	Atf1	Bud23	Echs1	Efna4	Egr2	Sart1
	Aup1	Chat	Atf2	Bud31	Eci1	Efnb3	Ehbp1l1	Sart3
	Aurkaip1	Chchd2	Atf3	Bysl	Ecpas	Egln2	Ehd1	Sbno2
	Aven	Chchd4	Atf4	Bzw1	Edc3	Egr2	Ehd2	Scaf8
	Avl9	Chd1	Atf5	Bzw2	Edc4	Ehbp1l1	Ehhadh	Scnm1
	Avpi1	Chd2	Atf6	C030006K11Rik	Edem1	Ehd1	Eif1ad	Scrt1
	AW209491	Chd3	Atf6b	C1d	Edem2	Ehd2	Eif2b1	Sdhb
	AW549877	Chd4	Atf7	C1galt1c1	Edem3	Ehhadh	Eif2b4	Sec1
	AW551984	Chd5	Atf7ip	C1qbp	Edrf1	Eif1ad	Eif2b5	Sec11c
	AW554918	Chd6	Atg101	C2cd2	Eed	Eif2b1	Eif2s2	Sec61a1
	Axin1	Chd7	Atg12	C2cd2l	Eef1a1	Eif2b4	Eif3a	Sec63
	Axl	Chd8	Atg13	C2cd3	Eef1d	Eif2b5	Eif3c	Senp3
	Azi2	Chek1	Atg14	C2cd5	Eef1g	Eif2s2	Eif3g	Sertad3
	Azin1	Chil3	Atg16l1	C330018D20Rik	Eef2	Eif3a	Eif3h	Sesn1
	B020011L13Rik	Chil4	Atg16l2	C77080	Eefsec	Eif3c	Eif3k	Sesn2
	B230219D22Rik	Chil5	Atg2a	C87436	Efl1	Eif3g	Eif4a1	Setd1a
	B2m	Chil6	Atg2b	Caap1	Eftud2	Eif3h	Eif4g1	Sf1
	B3galnt1	Chit1	Atg3	Cab39	Egln1	Eif3k	Eif5a	Sf3a2
	B3galnt2	Chka	Atg4a	Cab39l	Egln2	Eif4a1	Eif5b	Sf3a3
	B3galt6	Chkb	Atg4b	Cabin1	Egr1	Eif4g1	Elavl3	Sf3b2
	B3gat3	Chm	Atg4c	Cables1	Egr2	Eif5a	Elf1	Sf3b3
	B3glct	Chml	Atg4d	Cables2	Ehhadh	Eif5b	Elmo3	Sf3b4
	B3gnt2	Chpf	Atg5	Cacfd1	Ei24	Elavl3	Elmod3	Sf3b5
	B3gnt5	Chpf2	Atg7	Cacnb3	Eid2	Elf1	Elob	Sf3b6
	B4galt1	Chpt1	Atg9a	Cactin	Eid2b	Elmo3	Eloc	Sgf29
	B4galt2	Chrac1	Atg9b	Cacul1	Eif1a	Elmod3	Elp5	Sh2d3c
	B4galt3	Chst1	Atic	Cacybp	Eif2b2	Elob	Elp6	Sh3bp5l
	B4galt4	Chst10	Atl1	Cad	Eif2b3	Eloc	Emc10	Sharpin
	B4galt5	Chst11	Atl2	Calcoco1	Eif2d	Elp5	Emc3	Shmt1
	B4galt7	Chst12	Atl3	Calm1	Eif2s2	Elp6	Emc4	Shmt2
	B4gat1	Chst13	Atm	Calm2	Eif2s3x	Emc10	Emc6	Six5
	B9d1	Chst15	Atmin	Calr	Eif2s3y	Emc3	Emc7	Skiv2l
	B9d2	Chst2	Atn1	Calu	Eif3a	Emc4	Eme2	Skor1
	Babam1	Chst3	Atoh1	Camk2g	Eif3b	Emc6	Emg1	Slbp
	Babam2	Chst4	Atox1	Camkmt	Eif3c	Emc7	Emilin1	Slc27a1
	Bace1	Chst5	Atp11c	Caml	Eif3d	Eme2	Eml2	Slc27a4
	Bach1	Chst7	Atp13a1	Camsap1	Eif3e	Emg1	Eml3	Slf2
	Bad	Chst8	Atp13a2	Camta1	Eif3f	Emilin1	Emsy	Slx1b
	Bag1	Chst9	Atp13a3	Camta2	Eif3i	Eml2	Emx1	Smad1
	Bag3	Chsy1	Atp1b1	Cand1	Eif3l	Eml3	Enkd1	Smarca5
	Bag4	Chsy3	Atp1b2	Cant1	Eif3m	Emsy	Eno3	Smarcal1
	Bag5	Chtop	Atp1b3	Canx	Eif4a1	Emx1	Eny2	Smarcc1
	Bag6	Chuk	Atp2a2	Cap1	Eif4a2	Enkd1	Epp13	Smarcc2
	Bahd1	Ciao1	Atp2c1	Capg	Eif4ebp1	Eno3	Eps15l1	Smarcd2
	Baiap2	Ciao2b	Atp2c2	Capn1	Eif4ebp2	Eny2	Eps8l1	Smarcd3
	Bak1	Ciao3	Atp4a	Capn10	Eif5	Epp13	Eral1	Smg5
	Bambi	Ciapin1	Atp5a1	Capn2	Eif5a	Eps15l1	Erbb2	Smpd3
	Banf1	Ciart	Atp5b	Capn5	Eif6	Eps8l1	Erbb3	Snd1
	Banp	Cic	Atp5c1	Capn7	Eipr1	Eral1	Ercc1	Snrk
	Bap1	Ciita	Atp5d	Capns1	Elac2	Erbb2	Ercc2	Snrnp200
	Basp1	Cipc	Atp5e	Caprin1	Elf1	Erbb3	Ercc5	Snrpa
	Bax	Cir1	Atp5g1	Caprin2	Elf2	Ercc1	Erf	Snrpc
	Baz1a	Cirbp	Atp5g2	Capza2	Elf3	Ercc2	Eri3	Snrpd2
	Baz1b	Cish	Atp5g3	Capzb	Elk1	Ercc5	Ermap	Snrpe
	Baz2a	Cit	Atp5h	Car11	Elk3	Erf	Erp44	Snrpg
	Baz2b	Ckb	Atp5j	Carf	Elk4	Eri3	Espl1	Sox18
	Bbip1	Ckm	Atp5j2	Carhsp1	Ell	Ermap	Esrra	Sp110
	Bbof1	Ckmt1	Atp5k	Carm1	Ell2	Erp44	Esyt1	Sp7
	Bbs1	Ckmt2	Atp5l	Cars	Eloc	Espl1	Etfb	Spcs2
	Bbs2	Clec16a	Atp5mpl	Cars2	Elof1	Esrra	Etfbkmt	Sphk2
	Bbs4	Clec7a	Atp5o	Casc3	Elovl1	Ess2	Etfdh	Sppl2b
	Bbs5	Clgn	Atp6ap1	Casd1	Elovl2	Esyt1	Ethe1	Spr
	Bbs7	Clk1	Atp6v0a1	Casp2	Elovl5	Etfb	Etv2	Spsb2
	Bbs9	Clk2	Atp6v0a2	Casp3	Elovl6	Etfbkmt	Exd1	Sptlc2
	Bbx	Clk4	Atp6v0b	Casp9	Elp3	Etfdh	Exoc2	Srsf2
	BC003965	Clns1a	Atp6v0c	Cast	Elp4	Ethe1	Exoc3l	Srsf6
	BC004004	Clock	Atp6v0d1	Castor1	Elp5	Etv2	Exoc4	Srsf7
	BC005537	Clp1	Atp6v0e	Cavin1	Emc6	Exd1	Exoc6b	Srsf9
	BC005624	Clpp	Atp6v0e2	Cbfa2t2	Eme1	Exoc2	Exosc2	Ssb
	BC024978	Clpx	Atp6v1a	Cbfb	Eme2	Exoc3l	Exosc3	Ssu72
	BC025920	Cmpk2	Atp6v1b2	Cbl	Emg1	Exoc4	Exosc4	St3gal3
	BC028528	Cmtr1	Atp6v1c1	Cblb	Eno1	Exoc6b	Exosc6	St3gal4
	BC031181	Cmtr2	Atp6v1d	Cbll1	Eno2	Exosc2	Exosc9	St6galnac4
	BC048507	Cnbp	Atp6v1e1	Cbr4	Eno3	Exosc3	Eya3	St6galnac6
	Bcam	Cndp1	Atp6v1f	Cbwd1	Eno4	Exosc4	Ezh1	Stat3
	Bcap29	Cndp2	Atp6v1fnb	Cbx1	Enoph1	Exosc6	Faf2	Stat6
	Bcap31	Cnot1	Atp6v1g1	Cbx3	Ensa	Exosc9	Fam102a	Stk19
	Bcar3	Cnot10	Atp6v1g2	Cbx5	Entpd1	Eya3	Fam117b	Stub1
	Bcas2	Cnot11	Atp6v1h	Cbx7	Entpd2	Ezh1	Fam126b	Suclg1
	Bcas3	Cnot2	Atp7b	Cby1	Entpd5	Faf2	Fam131a	Sufu
	Bcat2	Cnot3	Atp8a1	Cc2d1a	Entpd6	Fam102a	Fam136a	Sult2b1
	Bccip	Cnot4	Atp8b2	Cc2d1b	Entpd7	Fam117b	Fam149b	Svbp
	Bcdin3d	Cnot6	Atp8b3	Ccar1	Eny2	Fam126b	Fam168a	Swi5
	Bckdha	Cnot6l	Atp8b5	Ccar2	Ep300	Fam131a	Fam189b	Sympk
	Bckdhb	Cnot7	Atp9a	Ccdc106	Epas1	Fam136a	Fam193a	Taf11
	Bckdk	Cnot8	Atp9b	Ccdc107	Epc1	Fam149b	Fam193b	Taf1b
	Bcl10	Cnot9	Atpaf1	Ccdc112	Epc2	Fam168a	Fam214a	Taf5
	Bcl2l1	Coasy	Atpaf2	Ccdc115	Epg5	Fam189b	Fam214b	Taf6
	Bcl2l11	Coil	Atpif1	Ccdc117	Ephb4	Fam193a	Fam219a	Taf8
	Bcl2l12	Commd1	Atr	Ccdc12	Erbb2	Fam193b	Fam219b	Tbc1d14
	Bcl2l13	Commd7	Atraid	Ccdc124	Erbb3	Fam214a	Fam222b	Tbx10
	Bcl2l2	Comt	Atrip	Ccdc126	Ercc1	Fam214b	Fam53a	Tbx6
	Bcl3	Cop1	Atrn	Ccdc127	Ercc2	Fam219a	Fam53c	Tcea2
	Bcl6	Coprs	Atrnl1	Ccdc130	Ercc5	Fam219b	Fam71e1	Tcea3
	Bcl7b	Cops2	Atxn10	Ccdc134	Ercc8	Fam222b	Fam71e2	Tceanc2
	Bcl7c	Cops3	Atxn1l	Ccdc137	Erf	Fam53a	Fam76a	Tcf3
	Bcl9l	Cops5	Atxn2	Ccdc14	Eri2	Fam53c	Fam78a	Telo2
	Bclaf1	Cops9	Atxn2l	Ccdc142	Eri3	Fam71e1	Fam83e	Tent5b
	Bclaf3	Coq10a	Atxn7l2	Ccdc146	Erlec1	Fam71e2	Fam89b	Terf2ip
	Bcor	Coq10b	Atxn7l3	Ccdc159	Ermap	Fam76a	Fancd2	Tfcp2
	Bcr	Coq6	Atxn7l3b	Ccdc167	Esf1	Fam78a	Fancg	Tfeb
	Bcs1l	Coq8a	Auh	Ccdc174	Esrp1	Fam83e	Farp2	Tfip11
	Bdh2	Coq8b	Aunip	Ccdc22	Esrp2	Fam89b	Farsa	Tha1
	Becn1	Coq9	Aup1	Ccdc25	Etfdh	Fancd2	Fasn	Thada
	Bex1	Cox10	Aurka	Ccdc28a	Etfrf1	Fancg	Fastk	Thap7
	Bex2	Cox4i1	Aurkaip1	Ccdc28b	Ethe1	Farp2	Fastkd1	Thg1l
	Bex3	Cox4i2	Aurkb	Ccdc34	Etnk1	Farsa	Fau	Thoc3
	Bex4	Cox5a	Auts2	Ccdc43	Etnk2	Fasn	Fbf1	Thoc6
	Bex6	Cox5b	Aven	Ccdc47	Etv1	Fastk	Fbl	Thra
	Bfar	Cox6a1	Avl9	Ccdc50	Etv2	Fastkd1	Fbxl15	Thrap3
	Bhlhb9	Cox6a2	Avpi1	Ccdc51	Etv4	Fau	Fbxl18	Thtpa
	Bhlhe40	Cox7a1	Axin1	Ccdc57	Etv5	Fbf1	Fbxl19	Thumpd3
	Bicd2	Cox7a2	Axin2	Ccdc58	Etv6	Fbl	Fbxl6	Ticam1
	Bicral	Cox7a2l	Axl	Ccdc59	Exo5	Fbxl15	Fbxo27	Tinf2
	Bid	Cox7c	Azi2	Ccdc61	Exog	Fbxl18	Fbxo46	Tkfc
	Bin1	Cpa1	Azin1	Ccdc66	Exosc2	Fbxl19	Fbxo9	Tm7sf2
	Bin3	Cpa2	Azin2	Ccdc69	Exosc3	Fbxl6	Fbxw11	Tmcc2
	Birc2	Cpa3	B230217C12Rik	Ccdc71	Exosc4	Fbxo27	Fbxw2	Tmem208
	Birc6	Cpa4	B230219D22Rik	Ccdc77	Exosc5	Fbxo46	Fbxw9	Tmem259
	Bivm	Cpa5	B230307C23Rik	Ccdc84	Exosc6	Fbxo9	Fcgrt	Tmem59
	Blcap	Cpa6	B3galnt2	Ccdc85c	Exosc7	Fbxw11	Fchsd1	Tmub1
	Blmh	Cpb1	B3galt4	Ccdc86	Exosc8	Fbxw2	Fchsd2	Tnfaip1
	Bloc1s1	Cpb2	B3galt6	Ccdc88a	Exosc9	Fbxw9	Fcor	Tnfsf13
	Bloc1s2	Cpeb1	B3gat3	Ccdc88c	Eya3	Fcgrt	Fdps	Tnip2
	Bloc1s3	Cpeb2	B3glct	Ccdc9	Faah	Fchsd1	Fem1a	Tob2
	Bloc1s4	Cpeb3	B3gnt2	Ccdc90b	Fads1	Fchsd2	Fem1b	Toe1
	Bloc1s5	Cpeb4	B3gnt7	Ccdc91	Fads2	Fcor	Fen1	Tomt
	Bloc1s6	Cpne1	B3gnt9	Ccdc92	Fads6	Fdps	Fgd6	Tox4
	Blvra	Cpox	B3gntl1	Ccdc93	Faf1	Fem1a	Fgf11	Tpgs1
	Blvrb	Cps1	B4galnt1	Ccdc97	Faf2	Fem1b	Fgf21	Tpi1
	Blzf1	Cpsf1	B4galnt2	Ccm2	Fah	Fen1	Fgf22	Tpr
	Bmerb1	Cpsf2	B4galnt3	Ccnb1	Faim	Fgd6	Fgfr1	Tra2a
	Bmf	Cpsf3	B4galnt4	Ccnb1ip1	Fam126b	Fgf11	Fhl3	Traf4
	Bmi1	Cpsf4	B4galt1	Ccnc	Fam135a	Fgf21	Fhl4	Trerf1
	Bmpr2	Cpsf4l	B4galt2	Ccnd1	Fam168a	Fgf22	Fhod1	Trim28
	Bms1	Cpsf6	B4galt3	Ccnd3	Fam172a	Fgfr1	Fis1	Trim45
	Bmt2	Cpsf7	B4galt7	Ccndbp1	Fam20b	Fhl3	Fkbp11	Trir
	Bnip1	Cpt1a	B4gat1	Ccng1	Fam220a	Fhl4	Fkbp15	Trmt10b
	Bnip2	Cpt1b	B9d1	Ccng2	Fancc	Fhod1	Fkbp1b	Trmt10c
	Bnip3	Cpt1c	B9d2	Ccnh	Fancd2	Fis1	Fkbp2	Trmt112
	Bnip3l	Cpt2	BC003965	Ccni	Fancl	Fkbp11	Fkbp4	Trmt12
	Bod1	Cr1l	BC004004	Ccnj	Fank1	Fkbp15	Fkbpl	Trmt1l
	Bod1l	Cr2	BC005537	Ccnk	Far1	Fkbp1b	Flad1	Trmt44
	Bola1	Crat	BC005624	Ccnl1	Far2	Fkbp2	Flii	Trmu
	Bola2	Crbn	BC024139	Ccnl2	Fars2	Fkbp4	Flot2	Trnau1ap
	Bola3	Crcp	BC024978	Ccnt1	Farsa	Fkbpl	Flrt1	Trpc4ap
	Bop1	Creb1	BC025920	Ccnt2	Farsb	Flad1	Flt3l	Trub1
	Borcs5	Creb3	BC028528	Ccny	Fasn	Flii	Flywch1	Tsen34
	Borcs6	Creb3l1	BC029722	Ccnyl1	Fastk	Flot2	Fmc1	Tsen54
	Borcs7	Creb3l2	BC031181	Ccp110	Fastkd1	Flrt1	Fndc4	Tst
	Borcs8	Creb3l3	BC048679	Ccpg1	Fastkd2	Flt3l	Fntb	Ttbk1
	Bpgm	Creb3l4	BC049715	Ccs	Fastkd3	Flywch1	Folr2	Ttll13
	Bphl	Creb5	BC049762	Ccsap	Fastkd5	Fmc1	Fosb	Tufm
	Bpnt1	Crebbp	BC055324	Ccser2	Fau	Fndc4	Foxa3	Tut1
	Bptf	Crebl2	Babam1	Cct2	Fbl	Fntb	Foxk1	U2af1l4
	Braf	Crebrf	Babam2	Cct3	Fbxl12	Folr2	Foxo3	Ube2d1
	Brap	Crebzf	Bace1	Cct4	Fbxl13	Fosb	Foxo4	Ube2i
	Brat1	Crem	Bad	Cct5	Fbxl14	Foxa3	Foxred1	Ube2j2
	Brca1	Crip1	Bag1	Cct6a	Fbxl15	Foxk1	Fpgs	Ube2m
	Brcc3	Crlf1	Bag3	Cct7	Fbxl16	Foxo3	Fra10ac1	Ube2n
	Brd1	Crls1	Bag4	Cct8	Fbxl17	Foxo4	Frg1	Ube2q1
	Brd2	Crmp1	Bag5	Ccz1	Fbxl18	Foxred1	Frs3	Ube2r2
	Brd3	Crnkl1	Bag6	Cd151	Fbxl19	Fpgs	Fscn1	Ube2t
	Brd4	Crnn	Bahcc1	Cd164	Fbxl20	Fra10ac1	Fsd1	Ube2v1
	Brd7	Crtap	Baiap2	Cd24a	Fbxl21	Frg1	Ftsj3	Ube2w
	Brd8	Crtc1	Baiap2l1	Cd2ap	Fbxl22	Frs3	Fubp3	Ubl7
	Brd9	Crtc2	Baiap2l2	Cd2bp2	Fbxl3	Fscn1	Fus	Ubqln4
	Brf1	Crtc3	Bak1	Cd320	Fbxl5	Fsd1	Fut1	Ubr2
	Brf2	Crx	Bambi	Cd63	Fbxl6	Ftsj3	Fut11	Ubr3
	Bri3	Crxos	Banf1	Cd81	Fbxl8	Fubp3	Fuz	Ubxn11
	Bri3bp	Cry1	Banp	Cd82	Fbxo11	Fus	Fv1	Ubxn8
	Bricd5	Cry2	Bap1	Cd9	Fbxo17	Fut1	Fxr2	Ucp2
	Brix1	Cs	Bard1	Cdadc1	Fbxo2	Fut11	Fyco1	Ufd1
	Brk1	Csdc2	Barx2	Cdan1	Fbxo25	Fuz	Fyttd1	Uggt1
	Brms1	Csf1r	Bax	Cdc123	Fbxo27	Fv1	Fzr1	Uhrf1
	Brms1l	Csgalnact1	Baz1b	Cdc16	Fbxo28	Fxr2	Gab1	Ulk1
	Brox	Csgalnact2	Baz2a	Cdc23	Fbxo32	Fyco1	Gabarap	Upf1
	Brpf1	Csl	Bbc3	Cdc25b	Fbxo38	Fyttd1	Gabarapl2	Upf3b
	Brpf3	Csnk1a1	Bbip1	Cdc26	Fbxo44	Fzr1	Gabpa	Uqcr10
	Brwd1	Csnk1e	Bbof1	Cdc27	Fbxo45	Gab1	Gabpb2	Uqcrb
	Brwd3	Csnk1g1	Bbs1	Cdc34	Fbxo6	Gabarap	Gadd45b	Urm1
	Bscl2	Csnk1g2	Bbs10	Cdc37	Fbxo9	Gabarapl2	Gal3st3	Usf2
	Bsdc1	Csnk1g3	Bbs2	Cdc37l1	Fbxw4	Gabpa	Galm	Usp1
	Bsg	Csnk2b	Bbs5	Cdc40	Fbxw7	Gabpb2	Gamt	Usp28
	Bst1	Csprs	Bbs7	Cdc42	Fbxw8	Gadd45b	Gan	Usp29
	Bst2	Csrnp1	Bbs9	Cdc42bpb	Fdft1	Gal3st3	Gapdhs	Usp35
	Btaf1	Csrnp2	Bbx	Cdc42ep3	Fdps	Galm	Gapvd1	Usp36
	Btbd1	Csrnp3	Bcam	Cdc42ep4	Fdxacb1	Gamt	Gart	Usp37
	Btbd10	Cst7	Bcan	Cdc42se1	Fech	Gan	Gatb	Usp38
	Btbd2	Cstf2	Bcap31	Cdc42se2	Fem1c	Gapdhs	Gatc	Usp48
	Btbd3	Cstf2t	Bcar1	Cdc5l	Fgf11	Gapvd1	Gatd1	Usp5
	Btbd6	Cstf3	Bcas2	Cdc73	Fgf13	Gart	Gba	Uspl1
	Btbd9	Ctag2	Bcas3	Cdca4	Fgf15	Gatb	Gba2	Utp4
	Btd	Ctag2l1	Bcat2	Cdip1	Fgf17	Gatc	Gdap1	Uvssa
	Btf3	Ctag2l2	Bccip	Cdipt	Fgf21	Gatd1	Gde1	Vars2
	Btf3l4	Ctc1	Bcdin3d	Cdk10	Fgf22	Gba	Gdf1	Vcp
	Btg1	Ctcfl	Bckdha	Cdk11b	Fgf4	Gba2	Gdpd3	Vcpip1
	Btg2	Ctdp1	Bckdhb	Cdk12	Fgfr1	Gdap1	Gdpgp1	Vegfb
	Btg3	Cth	Bckdk	Cdk13	Fhit	Gde1	Gemin4	Vkorc1
	Btn2a2	Ctif	Bcl10	Cdk16	Fig4	Gdf1	Gemin6	Vps25
	Btnl9	Ctnnb1	Bcl2l1	Cdk18	Fip1l1	Gdpd3	Gemin7	Vps28
	Btrc	Ctps2	Bcl2l11	Cdk19	Fis1	Gdpgp1	Gfod2	Vps37c
	Bub3	Ctr9	Bcl2l12	Cdk2	Fitm1	Gemin4	Gfy	Vrk1
	Bud13	Ctrb1	Bcl2l13	Cdk20	Fitm2	Gemin6	Gga3	Vrk3
	Bud23	Ctrl	Bcl3	Cdk2ap2	Fktn	Gemin7	Ggcx	Vti1b
	Bud31	Cts3	Bcl6	Cdk4	Flad1	Gfod2	Ggh	Wbp2
	Bysl	Cts6	Bcl6b	Cdk5	Fn3k	Gfy	Ggps1	Wbp4
	Bzw1	Cts7	Bcl7a	Cdk5rap1	Fnta	Gga3	Ghdc	Wdr18
	Bzw2	Cts8	Bcl7b	Cdk5rap2	Fos	Ggcx	Gid4	Wdr33
	C030006K11Rik	Ctsb	Bcl7c	Cdk5rap3	Fosb	Ggh	Gins3	Wdr45
	C1d	Ctsc	Bcl9	Cdk7	Fosl1	Ggps1	Gipc3	Wdr46
	C1galt1	Ctsf	Bcl9l	Cdk8	Fosl2	Ghdc	Gipr	Wdr5
	C1galt1c1	Ctsh	Bclaf1	Cdk9	Foxa3	Gid4	Git1	Wdtc1
	C1qa	Ctsj	Bclaf3	Cdkal1	Foxj2	Gins3	Gli1	Wnk1
	C1qb	Ctsk	Bco1	Cdkn1a	Foxj3	Gipc3	Glis1	Wnk4
	C1qbp	Ctsl	Bco2	Cdkn2aip	Foxk1	Gipr	Glis2	Wwc1
	C1qc	Ctsll3	Bcorl1	Cdkn2aipnl	Foxk2	Git1	Glo1	Xab2
	C1ra	Ctsm	Bcr	Cdkn2c	Foxn1	Gli1	Glod4	Xbp1
	C1rb	Ctso	Bcs1l	Cdpf1	Foxn2	Glis1	Glrx3	Xpc
	C1rl	Ctsq	Bdh1	Cdr2	Foxn3	Glis2	Gm10037	Xrcc5
	C1s1	Ctsr	Bdh2	Cds2	Foxn4	Glo1	Gm10767	Yars2
	C1s2	Ctss	Bdp1	Cdv3	Foxo1	Glod4	Gm20498	Ybx1
	C2cd2	Ctsw	Becn1	Cdyl	Foxo3	Glrx3	Gm21119	Yme1l1
	C2cd2l	Ctsz	Bend3	Ceacam19	Foxo4	Gm10037	Gm21992	Zbtb11
	C2cd3	Ctu1	Bend4	Cebpb	Foxo6	Gm10767	Gm5617	Zbtb21
	C2cd5	Ctu2	Bend6	Cebpg	Foxp4	Gm20498	Gm614	Zbtb22
	C3	Cul1	Best2	Cebpz	Fpgs	Gm21119	Gm7609	Zbtb26
	C330018D20Rik	Cul2	Bet1	Cebpzos	Fra10ac1	Gm21992	Gmppa	Zbtb32
	C5ar1	Cul3	Bet1l	Celf1	Ftsj1	Gm5617	Gmppb	Zbtb45
	C77080	Cul4a	Bfar	Cenpb	Ftsj3	Gm614	Gmpr2	Zbtb48
	C87436	Cul4b	Bhlhb9	Cenph	Fubp1	Gm7609	Gmps	Zbtb6
	C9orf72	Cul5	Bicd1	Cenpn	Fubp3	Gmppa	Gna11	Zbtb7a
	Caap1	Cwc15	Bicd2	Cenpq	Fuca1	Gmppb	Gna15	Zbtb7b
	Cab39	Cwc22	Bicdl1	Cenps	Fundc1	Gmpr2	Gnai2	Zc3h15
	Cab39l	Cwc25	Bicdl2	Cenpt	Furin	Gmps	Gng7	Zc3h7a
	Cabin1	Cwc27	Bicra	Cenpw	Fut1	Gna11	Gngt2	Zc3h7b
	Cables1	Cwf19l1	Bid	Cep104	Fut11	Gna15	Gnl1	Zcchc8
	Cables2	Cwf19l2	Bin3	Cep120	Fut2	Gnai2	Gnl2	Zdhhc14
	Cacfd1	Cwh43	Birc2	Cep162	Fut7	Gng7	Gnptg	Zdhhc5
	Cacnb3	Cxcl17	Birc5	Cep164	Fut8	Gngt2	Golga1	Zfat
	Cactin	Cxxc1	Birc6	Cep250	Fxr1	Gnl1	Golga2	Zfhx2
	Cacul1	Cyba	Bivm	Cep290	Fxr2	Gnl2	Golga3	Zfp105
	Cacybp	Cybb	Blcap	Cep295	Fyco1	Gnptg	Golga4	Zfp113
	Cad	Cycs	Blk	Cep350	Fzr1	Golga1	Gorab	Zfp13
	Calcoco1	Cyct	Blm	Cep41	G6pc2	Golga2	Got2	Zfp169
	Calcoco2	Cyfip1	Blmh	Cep44	G6pc3	Golga3	Gpaa1	Zfp174
	Cald1	Cyfip2	Bloc1s1	Cep57	G6pdx	Golga4	Gpank1	Zfp180
	Calhm6	Cyld	Bloc1s3	Cep57l1	Gaa	Gorab	Gpatch4	Zfp202
	Calm1	Cyp11a1	Bloc1s4	Cep63	Gabarap	Got2	Gpbp1l1	Zfp341
	Calm2	Cyp11b1	Bloc1s5	Cep68	Gabpa	Gpaa1	Gpd1l	Zfp358
	Calr	Cyp11b2	Bloc1s6	Cep70	Gabpb1	Gpank1	Gpha2	Zfp362
	Calu	Cyp17a1	Blvrb	Cep76	Gabpb2	Gpatch4	Gpkow	Zfp37
	Camk1	Cyp24a1	Blzf1	Cep78	Galc	Gpbp1l1	Gpr108	Zfp383
	Camk2g	Cyp26a1	Bmf	Cep83	Gale	Gpd1l	Gpr137	Zfp384
	Camkk2	Cyp26b1	Bmp2k	Cep85	Galk1	Gpha2	Gps1	Zfp395
	Camkmt	Cyp26c1	Bmp8a	Cep89	Galk2	Gpkow	Gps2	Zfp397
	Caml	Cyp27a1	Bmpr2	Cep95	Galm	Gpr108	Gpt	Zfp41
	Camsap1	Cyp2a12	Bms1	Cep97	Ganab	Gpr137	Gpt2	Zfp444
	Camta1	Cyp2a22	Bmt2	Cept1	Ganc	Gps1	Gpx1	Zfp446
	Camta2	Cyp2a4	Bmyc	Cercam	Gar1	Gps2	Gpx4	Zfp459
	Cand1	Cyp2a5	Bnip1	Cers2	Gart	Gpt	Gramd1b	Zfp566
	Cant1	Cyp2ab1	Bnip2	Cers4	Gata2	Gpt2	Grb2	Zfp597
	Canx	Cyp2b10	Bnip3	Cers5	Gatad2a	Gpx1	Grin2d	Zfp617
	Cap1	Cyp2b13	Bnip3l	Cers6	Gatb	Gpx4	Grk2	Zfp626
	Capg	Cyp2b19	Bod1	Cetn3	Gatc	Gramd1b	Grk4	Zfp646
	Capn1	Cyp2b23	Bod1l	Cfap20	Gbe1	Grb2	Grk5	Zfp715
	Capn10	Cyp2b9	Bok	Cfap298	Gbx1	Grin2d	Grm6	Zfp719
	Capn2	Cyp2c23	Bola1	Cfap36	Gclm	Grk2	Grp	Zfp729b
	Capn3	Cyp2c29	Bola2	Cfap97	Gcm1	Grk4	Grwd1	Zfp773
	Capn5	Cyp2c37	Bola3	Cfdp1	Gcsh	Grk5	Gsc2	Zfp78
	Capn7	Cyp2c38	Bop1	Cfl1	Gdf1	Grm6	Gsk3a	Zfp790
	Capns1	Cyp2c39	Bora	Cfl2	Gdf15	Grp	Gskip	Zfp882
	Caprin1	Cyp2c40	Borcs5	Cggbp1	Gdpd3	Grwd1	Gspt1	Zfp90
	Caprin2	Cyp2c50	Borcs6	Chaf1a	Gdpgp1	Gsc2	Gsr	Zfp933
	Capza2	Cyp2c54	Borcs7	Champ1	Gemin2	Gsk3a	Gstz1	Zfp949
	Capzb	Cyp2c55	Borcs8	Chchd1	Gemin6	Gskip	Gtf2f1	Zfp983
	Car11	Cyp2c65	Bpgm	Chchd10	Gemin7	Gspt1	Gtf2h3	Zgpat
	Car5b	Cyp2c66	Bpifa3	Chchd2	Gemin8	Gsr	Gtf2h4	Zhx1
	Carf	Cyp2c67	Bpnt1	Chchd3	Gfap	Gstz1	Gtf3c2	Zkscan3
	Carhsp1	Cyp2c68	Braf	Chchd4	Gfi1b	Gtf2f1	Gtf3c4	Zkscan4
	Carm1	Cyp2c69	Brap	Chchd5	Gfpt1	Gtf2h3	Gtpbp2	Zkscan8
	Cars	Cyp2c70	Brat1	Chchd6	Gfpt2	Gtf2h4	Gtpbp3	Znrf3
	Cars2	Cyp2d10	Brca1	Chchd7	Ggcx	Gtf3c2	Gtpbp6	Zscan12
	Casc3	Cyp2d11	Brca2	Chd1	Ggh	Gtf3c4	Gtpbp8	Zscan2
	Casd1	Cyp2d12	Brd1	Chd1l	Ggps1	Gtpbp2	Gtse1	Zscan22
	Cask	Cyp2d22	Brd2	Chd2	Ggt7	Gtpbp3	Guk1	Zscan26
	Casp1	Cyp2d26	Brd3	Chd8	Ggta1	Gtpbp6	Gys1	Zscan5b
	Casp2	Cyp2d34	Brd3os	Chd9	Gid4	Gtpbp8	Gzf1
	Casp3	Cyp2d9	Brd4	Cherp	Gid8	Gtse1	Gzmm
	Casp6	Cyp2e1	Brd7	Chfr	Gins1	Guk1	H13
	Casp7	Cyp2f2	Brd8	Chid1	Gins2	Gys1	H3f3b
	Casp8	Cyp2g1	Brd9	Chka	Gins3	Gzf1	Hace1
	Casp9	Cyp2j11	Brf1	Chkb	Gins4	Gzmm	Haspin
	Cast	Cyp2j12	Brf2	Chm	Gk5	H13	Haus1
	Castor1	Cyp2j13	Bri3bp	Chmp1a	Gla	H3f3b	Haus5
	Cat	Cyp2j5	Brip1	Chmp1b	Gle1	Hace1	Haus6
	Cavin1	Cyp2j6	Brix1	Chmp2a	Gli1	Haspin	Hcfc1r1
	Cavin2	Cyp2j8	Brk1	Chmp3	Glis1	Haus1	Hcn2
	Cbfa2t2	Cyp2j9	Brms1	Chmp4b	Glis2	Haus5	Hcn3
	Cbfb	Cyp2r1	Brms1l	Chmp5	Glis3	Haus6	Hcst
	Cbl	Cyp2s1	Brpf1	Chmp6	Gls	Hcfc1r1	Hdac3
	Cblb	Cyp2t4	Brpf3	Chmp7	Gls2	Hcn2	Hdgf
	Cbll1	Cyp2u1	Brsk1	Chordc1	Glud1	Hcn3	Hdgfl2
	Cbr1	Cyp2w1	Brwd1	Chp1	Glul	Hcst	Hdhd5
	Cbr4	Cyp3a11	Bscl2	Chpf	Gm10033	Hdac3	Hdlbp
	Cbwd1	Cyp3a13	Bsdc1	Chpf2	Gm2026	Hdgf	Heatr1
	Cbx1	Cyp3a16	Bsg	Chrac1	Gm2a	Hdgfl2	Hebp1
	Cbx3	Cyp3a25	Bsn	Chrnb1	Gm45871	Hdhd5	Hectd3
	Cbx5	Cyp3a41b	Bspry	Chst11	Gmeb1	Hdlbp	Hemk1
	Cbx7	Cyp3a44	Bst2	Chst12	Gmeb2	Heatr1	Herc4
	Cby1	Cyp3a57	Btaf1	Chtf8	Gmnn	Hebp1	Hes5
	Cc2d1a	Cyp3a59	Btbd10	Chtop	Gmps	Hectd3	Hexb
	Cc2d1b	Cyp46a1	Btbd11	Chuk	Gnmt	Hemk1	Hexim1
	Cc2d2a	Cyp4a10	Btbd16	Churc1	Gnpda1	Herc4	Hexim2
	Ccar1	Cyp4a14	Btbd18	Ciao1	Gnpda2	Hes5	Hgh1
	Ccar2	Cyp4a29	Btbd19	Ciapin1	Gnpnat1	Hexb	Hgs
	Ccdc106	Cyp4a30b	Btbd2	Cib1	Gnptg	Hexim1	Hhipl1
	Ccdc107	Cyp4a31	Btbd3	Cib2	Golga7	Hexim2	Higd2a
	Ccdc112	Cyp4a32	Btbd6	Cic	Gon4l	Hgh1	Hikeshi
	Ccdc115	Cyp7a1	Btbd7	Cinp	Got1	Hgs	Hipk1
	Ccdc117	Cyp7b1	Btbd8	Cipc	Gpaa1	Hhipl1	Hirip3
	Ccdc12	Cytl1	Btbd9	Cir1	Gpat4	Higd2a	Hmbox1
	Ccdc124	Dad1	Btd	Cirbp	Gpatch3	Hikeshi	Hmg20a
	Ccdc125	Dalrd3	Btf3	Cisd1	Gpbp1	Hipk1	Hmg20b
	Ccdc126	Dand5	Btf3l4	Cisd2	Gpbp1l1	Hirip3	Hmga1
	Ccdc127	Dap	Btg1	Cisd3	Gpd1	Hmbox1	Hmga1b
	Ccdc130	Dapl1	Btrc	Cited2	Gpd1l	Hmg20a	Hmgb2
	Ccdc134	Dars2	Bub1	Ciz1	Gphn	Hmg20b	Hmx2
	Ccdc137	Daw1	Bub1b	Ckap2	Gpkow	Hmga1	Hmx3
	Ccdc14	Dazap1	Bub3	Ckap5	Gpr137	Hmga1b	Hnrnpf
	Ccdc142	Dbf4	Bud13	Ckb	Gps2	Hmgb2	Hnrnph3
	Ccdc146	Dbh	Bud23	Cklf	Gpx1	Hmx2	Hnrnpl
	Ccdc149	Dbi	Bud31	Cks1b	Grk2	Hmx3	Hnrnpll
	Ccdc159	Dbil5	Bysl	Cks2	Grk4	Hnrnpf	Hnrnpr
	Ccdc167	Dbndd1	Bzw1	Clasp1	Grk5	Hnrnph3	Homer3
	Ccdc174	Dbndd2	Bzw2	Clasrp	Grk6	Hnrnpl	Hook2
	Ccdc186	Dbp	C030006K11Rik	Clba1	Grsf1	Hnrnpll	Hoxc13
	Ccdc22	Dbr1	C130026I21Rik	Clcc1	Gsc2	Hnrnpr	Hpdl
	Ccdc25	Dbx1	C1d	Clcn3	Gspt1	Homer3	Hps4
	Ccdc28a	Dbx2	C1galt1c1	Clcn6	Gsr	Hook2	Hps6
	Ccdc28b	Dcaf11	C1qbp	Clcn7	Gsta4	Hoxc13	Hscb
	Ccdc32	Dcaf13	C1ql1	Cldn12	Gstm1	Hpdl	Hsd17b12
	Ccdc34	Dcaf15	C1ql4	Cldnd1	Gstm4	Hps4	Hsd17b14
	Ccdc43	Dcaf5	C1qtnf3	Clec16a	Gstp2	Hps6	Hsd17b4
	Ccdc47	Dcaf6	C2cd2	Clhc1	Gstp3	Hscb	Hsd3b7
	Ccdc50	Dcakd	C2cd2l	Clic1	Gstt2	Hsd17b12	Hsf1
	Ccdc51	Dclre1a	C2cd3	Clic4	Gstt3	Hsd17b14	Hsp90b1
	Ccdc57	Dclre1b	C2cd4c	Clint1	Gstz1	Hsd17b4	Hspa5
	Ccdc58	Dclre1c	C2cd5	Clip2	Gtf2a1	Hsd3b7	Hspb11
	Ccdc59	Dcp1a	C330018D20Rik	Clip4	Gtf2a2	Hsf1	Hspb6
	Ccdc6	Dcp1b	C77080	Clk1	Gtf2b	Hsp90b1	Hspb9
	Ccdc61	Dcps	C87436	Clk2	Gtf2e1	Hspa5	Hspbp1
	Ccdc66	Dct	C8g	Clk3	Gtf2e2	Hspb11	Hsph1
	Ccdc69	Dcun1d1	Caap1	Clk4	Gtf2f1	Hspb6	Htra2
	Ccdc71	Dcun1d2	Cab39	Clmn	Gtf2f2	Hspb9	Htt
	Ccdc71l	Dcun1d3	Cab39l	Cln3	Gtf2h1	Hspbp1	Hus1b
	Ccdc77	Dcun1d4	Cabin1	Cln5	Gtf2h2	Hsph1	Hyal1
	Ccdc80	Dcun1d5	Cables1	Cln6	Gtf2h3	Htra2	Hyal2
	Ccdc82	Dcxr	Cables2	Cln8	Gtf2h4	Htt	Hyal3
	Ccdc84	Dda1	Cabp1	Clns1a	Gtf2h5	Hus1b	Hyls1
	Ccdc85c	Ddah1	Cacfd1	Clock	Gtf3a	Hyal1	Icam4
	Ccdc86	Ddah2	Cacna1a	Clp1	Gtf3c1	Hyal2	Icam5
	Ccdc88a	Ddb2	Cacna1b	Clpp	Gtf3c2	Hyal3	Ier5l
	Ccdc88c	Ddit3	Cacna1c	Clptm1	Gtf3c3	Hyls1	Ifit2
	Ccdc9	Ddn	Cacna1d	Clptm1l	Gtf3c6	Icam4	Ifitm3
	Ccdc90b	Ddost	Cacna1f	Clpx	Gtpbp2	Icam5	Ifnar1
	Ccdc91	Ddr1	Cacna1h	Clstn1	Gtpbp3	Ier5l	Ifnar2
	Ccdc92	Ddr2	Cacna1i	Clta	Guf1	Ifit2	Ifrd2
	Ccdc93	Ddx10	Cacna2d2	Cltb	Gxylt1	Ifitm3	Ift172
	Ccdc97	Ddx17	Cacna2d3	Cltc	Gys1	Ifnar1	Ift20
	Ccdc9b	Ddx18	Cacna2d4	Clu	Gzf1	Ifnar2	Ift22
	Ccl2	Ddx19a	Cacnb1	Cluap1	H2-DMa	Ifrd2	Ift46
	Ccm2	Ddx19b	Cacnb3	Cluh	H6pd	Ift172	Ift74
	Ccn2	Ddx20	Cacng2	Cmas	Habp4	Ift20	Igflr1
	Ccnb1	Ddx23	Cacng6	Cmc1	Hacd2	Ift22	Igsf21
	Ccnb1ip1	Ddx25	Cacng7	Cmc2	Hacd3	Ift46	Igsf9
	Ccnc	Ddx39b	Cacng8	Cmip	Hace1	Ift74	Ikzf4
	Ccnd1	Ddx41	Cactin	Cmpk1	Hacl1	Igflr1	Il12rb1
	Ccnd3	Ddx46	Cacul1	Cmss1	Hadh	Igsf21	Ilf2
	Ccndbp1	Ddx5	Cacybp	Cmtm3	Hadha	Igsf9	Ilk
	Ccng1	Ddx52	Cad	Cmtm4	Hadhb	Ikzf4	Immt
	Ccng2	Ddx54	Cadm4	Cmtm6	Hagh	Il12rb1	Ing1
	Ccnh	Deaf1	Cage1	Cmtm8	Hars2	Ilf2	Ing4
	Ccni	Decr1	Calcoco1	Cmtr1	Has2	Ilk	Ino80
	Ccnj	Defb25	Calm1	Cmtr2	Has3	Immt	Ino80b
	Ccnk	Degs1	Calm2	Cnbd2	Hat1	Ing1	Ino80e
	Ccnl1	Degs2	Calm3	Cnbp	Hbp1	Ing4	Inpp5b
	Ccnl2	Dek	Calr	Cndp2	Hbs1l	Ino80	Inpp5f
	Ccnq	Denr	Calr3	Cnep1r1	Hcfc1	Ino80b	Inppl1
	Ccnt1	Depdc5	Calu	Cnih1	Hcfc2	Ino80e	Ints4
	Ccnt2	Depp1	Camk1d	Cnih4	Hdgf	Inpp5b	Ints6
	Ccny	Dera	Camk2d	Cnn2	Hdgfl2	Inpp5f	Ints9
	Ccnyl1	Derl1	Camk2g	Cnn3	Hdhd5	Inppl1	Invs
	Ccp110	Derl2	Camk2n2	Cnnm2	Heatr1	Ints4	Ip6k1
	Ccpg1	Derl3	Camkmt	Cnnm3	Hectd1	Ints6	Ipo11
	Ccs	Desi1	Camkv	Cnnm4	Hells	Ints9	Ipo13
	Ccsap	Desi2	Caml	Cnot1	Helz	Invs	Ipo7
	Ccser2	Det1	Camsap1	Cnot10	Herc4	Ip6k1	Ipp
	Cct2	Dffb	Camsap2	Cnot11	Herpud1	Ipo11	Ippk
	Cct3	Dgat1	Camsap3	Cnot2	Hes1	Ipo13	Iqcc
	Cct4	Dgat2	Camta1	Cnot3	Hes2	Ipo7	Iqgap1
	Cct5	Dgat2l6	Camta2	Cnot4	Hes3	Ipp	Iqgap3
	Cct6a	Dgcr8	Cand1	Cnot6	Hes5	Ippk	Irf2bp1
	Cct7	Dgka	Cant1	Cnot7	Hes6	Iqcc	Irf3
	Cct8	Dgkb	Canx	Cnot8	Hes7	Iqgap1	Irgq
	Ccz1	Dgkd	Cap1	Cnot9	Hexa	Iqgap3	Irx3
	Cd14	Dgkg	Capg	Cnp	Hexb	Irf2bp1	Irx5
	Cd151	Dgkh	Capn1	Cnppd1	Hexim1	Irf3	Iscu
	Cd163	Dgki	Capn10	Cnpy2	Hexim2	Irgq	Isg15
	Cd164	Dgkk	Capn11	Cnpy3	Hey1	Irx3	Isg20l2
	Cd200	Dgkz	Capn15	Cnpy4	Hey2	Irx5	Ism2
	Cd24a	Dhcr7	Capn2	Cnst	Hhat	Iscu	Itch
	Cd2ap	Dhdds	Capn5	Cntrl	Hibch	Isg15	Itfg2
	Cd2bp2	Dhfr	Capn7	Cntrob	Hic1	Isg20l2	Itgae
	Cd300a	Dhh	Capns1	Coa3	Hic2	Ism2	Itpka
	Cd302	Dhodh	Caprin1	Coa4	Hif1a	Itch	Itsn1
[truncated: 8,669 more rows]

## Sheet: S1G - GO
	Table S1. GO categories among Ronin-bound and Ronin-looped genes.
[truncated: 32 more rows]

[truncated: 4 more sheets: S1H - Ronin interactions, S1I - Overlap, S1J - Probe locations, S1K - Probes]
