# Supplementary material for: Regulatory architecture of housekeeping genes is driven by promoter assemblies
Source: Cell Rep. Author manuscript; Available in PMC 2023 Jul 9. (PMC10329844; doi:10.1016/j.celrep.2023.112505)
Supplement: 3 [file NIHMS1905380-supplement-3.xlsx]

## Sheet: S2A - ChIA-PET
	Table S2A. Pol2 ChIA-PET results.
		Control		Ronin knockout
	Parameter	Replicate 1	Replicate 2	Replicate 1	Replicate 2
	Raw ReadPairs	20213081	208706093	200605894	190643503
	Peaks	36406		31868
	Mapped & Paired	113397536	116104722	109845953	109845953
	Intrachromosomal Read-pairs	112959542	115728801	109563911	104734239
	Interchromosomal Read-pairs	437994	375921	282042	228887
	Reads in peaks	101920799	108384397	93507532	90903024
	Fraction of Reads in peaks	0.449396	0.466753	0.42563	0.433024
	Over 5 kb	86574	82643	70518	64649
	Under 5 kb	112872967	115646156	109493393	104669589
	High-confidence intrachromosomal interactions	11599		4931

## Sheet: S2B - Pol2 Peaks Control
	Table S2B. Characteristics of Pol2-binding sites (peaks) and anchors in control ES cells as identified by ChIA-PET in this study.
	The peak positions are "Zero-based". Gene names reflect RefSeq gene IDs mapped according to the UCSC database. chr, chromosome; kb, kilobase pairs; n/a, not applicable; RBMs, Ronin binding motifs.
	Peak ID	Peak intensity	Peak is anchor	Number of neighbors	Number of RBMs in peak	Genes within 1 kb of peak
	chr1:10007987-10050884	3100	TRUE	2	2	Cops5,Cspp1
	chr1:10052945-10055169	324.61	TRUE	1	0	Cspp1
	chr1:10057199-10060337	534.59	TRUE	1	0	Cspp1
	chr1:10061104-10068744	2350.14	TRUE	2	0	Cspp1
	chr1:10068976-10070270	208.89	FALSE	0	0	Cspp1
	chr1:10072125-10073795	215.86	FALSE	0	0	Cspp1
	chr1:10077760-10078784	97.54	FALSE	0	0	Cspp1
	chr1:10078987-10080025	94.74	TRUE	1	0	Cspp1
	chr1:10100173-10101256	103.4	FALSE	0	0	Cspp1
	chr1:10115911-10117809	335.21	TRUE	1	0	Cspp1
	chr1:10117833-10124927	1987.29	FALSE	0	0	Cspp1
	chr1:10124928-10131295	1642.11	FALSE	0	0	Arfgef1,Cspp1
	chr1:10219161-10220419	158.78	FALSE	0	0	Arfgef1
	chr1:10220895-10221950	109.26	FALSE	0	0	Arfgef1
	chr1:10222497-10224070	236.53	FALSE	0	0	Arfgef1
	chr1:103653166-103654979	348.83	FALSE	0	0	n/a
	chr1:106906430-106910369	2618.39	TRUE	1	0	n/a
	chr1:106966221-106968957	556.14	FALSE	0	0	n/a
	chr1:107555225-107566052	3100	TRUE	2	1	2310035C23Rik,Pign
	chr1:107566345-107569525	1068.96	FALSE	0	0	2310035C23Rik
	chr1:107569574-107570575	99.5	FALSE	0	0	2310035C23Rik
	chr1:107570798-107572155	182.98	FALSE	0	0	2310035C23Rik
	chr1:107598827-107600675	276.12	FALSE	0	0	2310035C23Rik
	chr1:107602624-107603640	119.71	FALSE	0	0	2310035C23Rik
	chr1:107607287-107609244	293.91	FALSE	0	0	2310035C23Rik
	chr1:107624956-107627099	304.19	FALSE	0	0	2310035C23Rik
	chr1:107627431-107628862	194.21	FALSE	0	0	2310035C23Rik
	chr1:107630397-107631542	120.68	FALSE	0	0	2310035C23Rik
	chr1:107654079-107658295	836.42	FALSE	0	0	n/a
	chr1:107885540-107894438	3100	FALSE	0	0	Gm7160,Zcchc2
	chr1:107932163-107933258	120.05	FALSE	0	0	n/a
	chr1:107954626-107956012	199.35	FALSE	0	0	n/a
	chr1:108015445-108016857	192.81	FALSE	0	0	n/a
	chr1:108065917-108069705	1513.67	TRUE	1	3	Gm20753,Phlpp1
	chr1:108070410-108073414	529.3	FALSE	0	0	Phlpp1
	chr1:108609454-108615988	2557.51	FALSE	0	0	Bcl2,Kdsr
	chr1:108617126-108619774	555.73	FALSE	0	0	Kdsr
	chr1:108646784-108648558	341.53	FALSE	0	0	Kdsr
	chr1:108649002-108696943	3100	TRUE	1	2	Kdsr,Vps4b
	chr1:10866794-10871566	987	FALSE	0	0	n/a
	chr1:108751908-108753005	227.55	FALSE	0	0	n/a
	chr1:10981211-10984784	910.71	FALSE	0	0	Prex2
	chr1:110225031-110226035	98.43	FALSE	0	0	n/a
	chr1:11267022-11269193	234.73	FALSE	0	0	Prex2
	chr1:112800823-112804629	994.99	FALSE	0	0	Cdh19
	chr1:11317989-11323466	2477.96	FALSE	0	0	n/a
	chr1:11340313-11341736	310.05	FALSE	0	0	n/a
	chr1:113593179-113596082	1512.37	FALSE	0	0	n/a
	chr1:11370816-11371978	140.52	FALSE	0	0	n/a
	chr1:113728055-113729900	335	FALSE	0	0	n/a
	chr1:11373193-11374295	106.95	FALSE	0	0	n/a
	chr1:11375300-11377118	290.08	FALSE	0	0	n/a
	chr1:113758871-113761955	1033.76	FALSE	0	0	Dsel
	chr1:11378165-11379384	158.67	FALSE	0	0	n/a
	chr1:11380967-11389030	3100	TRUE	2	0	n/a
	chr1:11390686-11391976	120.62	FALSE	0	0	n/a
	chr1:11402285-11404939	805.66	FALSE	0	0	A830018L16Rik
	chr1:11453375-11457606	2387.84	TRUE	1	0	A830018L16Rik
	chr1:114733549-114734812	159.03	FALSE	0	0	n/a
	chr1:11489698-11493518	957.96	FALSE	0	0	A830018L16Rik
	chr1:115825674-115827885	454.2	FALSE	0	0	n/a
	chr1:115831096-115833632	528.26	FALSE	0	0	n/a
	chr1:115834820-115837006	312.04	FALSE	0	0	n/a
	chr1:115837198-115841105	982.28	FALSE	0	0	n/a
	chr1:115841714-115844321	670.48	FALSE	0	0	n/a
	chr1:115846268-115862593	3100	FALSE	0	0	n/a
	chr1:116080406-116081773	167.14	FALSE	0	0	n/a
	chr1:116537068-116538555	220.74	FALSE	0	0	n/a
	chr1:116746322-116747339	106.27	FALSE	0	0	n/a
	chr1:118758967-118760262	198.24	FALSE	0	0	n/a
	chr1:119353297-119358268	3100	TRUE	1	0	n/a
	chr1:119899234-119900351	135.89	FALSE	0	0	n/a
	chr1:120186842-120187956	155.89	FALSE	0	0	n/a
	chr1:120188053-120195980	3100	TRUE	1	0	Tsn
	chr1:120196023-120209299	3100	TRUE	2	2	Tsn
	chr1:120209409-120211103	134.84	FALSE	0	0	n/a
	chr1:120216807-120236899	3100	TRUE	2	1	Nifk
	chr1:120279205-120287847	3100	TRUE	4	2	Clasp1
	chr1:120346947-120348002	107.16	FALSE	0	0	Clasp1
	chr1:120349731-120357956	3100	TRUE	4	0	2900060B14Rik,Clasp1
	chr1:120376349-120379046	398.72	FALSE	0	0	Clasp1
	chr1:120421941-120422921	90.55	FALSE	0	0	Clasp1
	chr1:120509961-120510992	99.17	FALSE	0	0	n/a
	chr1:120520318-120521792	211.75	FALSE	0	0	n/a
	chr1:120521813-120562220	3100	TRUE	5	0	Tfcp2l1
	chr1:120562298-120588938	3100	TRUE	3	0	Tfcp2l1
	chr1:120943921-120944834	171.06	FALSE	0	0	Gli2
	chr1:120945085-120946903	242.98	FALSE	0	0	Gli2
	chr1:120969917-120974226	1417.03	FALSE	0	2	n/a
	chr1:121016343-121017681	216.36	FALSE	0	0	n/a
	chr1:121063467-121065623	1024.96	FALSE	0	0	n/a
	chr1:121198528-121200631	489.02	FALSE	0	0	n/a
	chr1:121201228-121202229	103.67	TRUE	1	0	n/a
	chr1:121393233-121394781	299.07	TRUE	1	0	Ralb
	chr1:121394883-121396120	158.17	FALSE	0	0	Ralb
	chr1:121400190-121402419	693.73	TRUE	1	0	Ralb
	chr1:121421552-121428429	3100	FALSE	0	1	3830432H09Rik,Tmem185b
	chr1:121433833-121435330	244.02	FALSE	0	0	n/a
	chr1:121477049-121481349	1027.32	FALSE	0	0	Epb41l5
	chr1:121481400-121483406	284.21	FALSE	0	0	Epb41l5
	chr1:121487375-121488958	229.52	FALSE	0	0	Epb41l5
	chr1:121489203-121491522	179.11	FALSE	0	0	Epb41l5
	chr1:121496216-121499140	470.81	FALSE	0	0	Epb41l5
	chr1:121499269-121500942	233.67	FALSE	0	0	Epb41l5
	chr1:121511599-121512685	130.18	FALSE	0	0	Epb41l5
	chr1:121522864-121529189	874.66	FALSE	0	0	Epb41l5
	chr1:121529271-121534033	2113.56	TRUE	1	0	Epb41l5
	chr1:121534318-121550049	3100	FALSE	0	0	Epb41l5
	chr1:121551038-121552751	216.61	FALSE	0	0	n/a
	chr1:121629452-121630518	101.19	FALSE	0	0	Ptpn4
	chr1:121639213-121641021	266.88	FALSE	0	0	Ptpn4
	chr1:121647386-121648552	123.56	FALSE	0	0	Ptpn4
	chr1:121650565-121652333	272.67	FALSE	0	0	Ptpn4
	chr1:121661403-121662858	222.83	FALSE	0	0	Ptpn4
	chr1:121662898-121663981	105.44	FALSE	0	0	Ptpn4
	chr1:121715041-121716635	146.6	FALSE	0	0	Ptpn4
	chr1:121721490-121724052	453.13	FALSE	0	0	Ptpn4
	chr1:121724800-121725906	115.94	FALSE	0	0	Ptpn4
	chr1:121726882-121727908	122.49	FALSE	0	0	Ptpn4
	chr1:121728599-121735277	3100	TRUE	2	0	Ptpn4
	chr1:121807461-121811339	2248.14	FALSE	0	1	Tmem177
	chr1:121968910-121971755	1051.79	FALSE	0	0	Tmem37
	chr1:121982257-121983268	91.96	FALSE	0	0	n/a
	chr1:122006563-122008433	409.23	FALSE	0	0	n/a
	chr1:122008511-122020978	3100	TRUE	1	1	3110009E18Rik,Dbi
	chr1:122041268-122046896	3100	FALSE	0	0	3110009E18Rik
	chr1:122161416-122163366	482.82	FALSE	0	0	Steap3
	chr1:123223280-123226790	2443.69	TRUE	1	1	Insig2
	chr1:123327278-123329514	975.46	FALSE	0	0	Ccdc93
	chr1:123443849-123457779	3100	TRUE	2	0	Ddx18
	chr1:123457946-123465439	3100	TRUE	1	1	Ddx18
	chr1:127282932-127286805	1035.24	FALSE	0	0	n/a
	chr1:127286938-127289744	907.16	FALSE	0	0	Actr3
	chr1:127290861-127292840	423.86	FALSE	0	0	Actr3
	chr1:127293382-127295969	552.03	TRUE	1	0	Actr3
	chr1:127297060-127298473	240.19	FALSE	0	0	Actr3
	chr1:127299748-127302303	363.66	FALSE	0	0	Actr3
	chr1:127304510-127306580	245.39	FALSE	0	0	Actr3
	chr1:127307130-127308753	301.43	FALSE	0	0	Actr3
	chr1:127312796-127335656	3100	TRUE	4	1	Actr3
	chr1:12732666-12738027	1514.99	FALSE	0	0	Sulf1
	chr1:127454551-127458606	2922.62	TRUE	2	0	Slc35f5
	chr1:129101111-129102880	589.63	TRUE	1	0	Mgat5
	chr1:129320925-129322056	139.35	FALSE	0	0	Mgat5
	chr1:129667495-129698204	3100	TRUE	5	0	2900009J06Rik,Ccnt2
	chr1:129698300-129711020	3100	TRUE	1	0	Ccnt2,Map3k19
	chr1:129764541-129771604	3100	FALSE	0	0	Rab3gap1
	chr1:129786589-129787753	137.47	FALSE	0	0	Rab3gap1
	chr1:129793820-129795641	187.61	FALSE	0	0	Rab3gap1
	chr1:129798605-129803496	1205.04	TRUE	1	0	Rab3gap1
	chr1:12980356-12982150	441.74	TRUE	1	0	Slco5a1
	chr1:129828961-129830058	112.9	FALSE	0	0	Rab3gap1
	chr1:129839208-129840273	116.23	FALSE	0	0	Rab3gap1
	chr1:129841505-129842523	110.17	FALSE	0	0	n/a
	chr1:129843914-129845625	246.18	FALSE	0	0	n/a
	chr1:129894343-129901278	1864.04	FALSE	0	0	Zranb3
	chr1:129989478-129991379	317.79	FALSE	0	0	Zranb3
	chr1:129991385-129995454	567.57	TRUE	1	0	Zranb3
	chr1:129995553-130005489	3100	TRUE	1	6	R3hdm1,Zranb3
	chr1:13004263-13005681	217.2	FALSE	0	0	n/a
	chr1:130061658-130065641	888.15	FALSE	0	0	R3hdm1
	chr1:130070076-130071549	105.48	FALSE	0	0	R3hdm1
	chr1:130072442-130073564	118.54	FALSE	0	0	R3hdm1
	chr1:130078877-130080837	235.16	FALSE	0	0	R3hdm1
	chr1:130084751-130086642	328	FALSE	0	0	R3hdm1
	chr1:130086647-130090024	723.68	FALSE	0	0	R3hdm1
	chr1:130091269-130093152	305.61	FALSE	0	0	R3hdm1
	chr1:130094633-130098181	610.61	FALSE	0	0	Mir128-1,R3hdm1
	chr1:130098732-130101616	484.98	FALSE	0	0	Mir128-1,R3hdm1
	chr1:130102344-130105297	558.26	FALSE	0	0	R3hdm1
	chr1:130105543-130106769	197.33	FALSE	0	0	R3hdm1
	chr1:130108985-130110400	168.29	FALSE	0	0	R3hdm1
	chr1:130116057-130117549	246.41	FALSE	0	0	R3hdm1
	chr1:130119181-130120346	132.63	FALSE	0	0	R3hdm1
	chr1:130128227-130129828	228.87	FALSE	0	0	R3hdm1
	chr1:130131199-130132817	233.58	FALSE	0	0	R3hdm1
	chr1:130133170-130134621	150.09	TRUE	1	0	R3hdm1
	chr1:130135745-130153212	3100	TRUE	4	1	Ubxn4
	chr1:130155729-130156809	106.51	FALSE	0	0	Ubxn4
	chr1:130161573-130164864	1156.7	FALSE	0	0	Ubxn4
	chr1:130174407-130178809	1045.63	TRUE	1	0	Ubxn4
	chr1:130178921-130179936	98.65	FALSE	0	0	n/a
	chr1:130219624-130222338	636.35	FALSE	0	0	Lct
	chr1:130222421-130261391	3100	TRUE	3	1	Dars,Lct,Mcm6
	chr1:130261816-130265694	956.56	TRUE	1	0	Dars
	chr1:130266412-130267441	95.81	TRUE	1	0	Dars
	chr1:130267659-130269691	400.57	FALSE	0	0	Dars
	chr1:130272072-130273134	102.59	FALSE	0	0	Dars
	chr1:130276424-130278310	180.78	FALSE	0	0	Dars
	chr1:130278334-130284672	1239.97	FALSE	0	0	Dars
	chr1:130284720-130292853	3100	FALSE	0	0	Dars
	chr1:130295244-130300224	906.75	FALSE	0	0	Dars
	chr1:130308523-130316561	3100	FALSE	0	1	Dars
	chr1:130487711-130490140	1749.34	FALSE	0	0	Cxcr4
	chr1:13059288-13067191	3100	TRUE	2	0	n/a
	chr1:13067247-13071853	1049.07	TRUE	1	0	n/a
	chr1:13074418-13077665	727.06	TRUE	1	0	n/a
	chr1:13084806-13087194	621.53	FALSE	0	0	n/a
	chr1:13091817-13092981	175.4	FALSE	0	0	n/a
	chr1:13093353-13095228	219.43	FALSE	0	0	n/a
	chr1:132358594-132360903	430.03	FALSE	0	0	Cd55
	chr1:132503988-132506593	353.79	FALSE	0	0	Zp3r
	chr1:132604796-132608545	726.06	FALSE	0	0	Pfkfb2
	chr1:132608802-132629406	3100	TRUE	3	2	AA986860,Pfkfb2,Yod1
	chr1:132673507-132676753	937.96	FALSE	0	0	Gm28856
	chr1:132991420-132997389	3100	FALSE	0	0	Mapkapk2
	chr1:133017655-133053276	3100	TRUE	8	2	Dyrk3,Eif2d
	chr1:133054435-133059128	1373.86	FALSE	0	0	Eif2d
	chr1:133059231-133060416	161.24	FALSE	0	0	Eif2d
	chr1:133063717-133065310	103.86	FALSE	0	0	Eif2d
	chr1:133066536-133068026	192.84	FALSE	0	0	Eif2d
	chr1:133069852-133071401	234.97	FALSE	0	0	Eif2d
	chr1:133072146-133075834	1263.16	FALSE	0	0	Rassf5
	chr1:133075931-133084623	2880.07	FALSE	0	0	Rassf5
	chr1:133178652-133181729	359.88	FALSE	0	0	Srgap2
	chr1:133322682-133323754	120.09	FALSE	0	0	Srgap2
	chr1:133324291-133325626	164.12	FALSE	0	0	Srgap2
	chr1:133408958-133413287	1019.14	FALSE	0	0	Srgap2
	chr1:133418382-133419424	111.94	FALSE	0	0	Srgap2
	chr1:133419678-133428218	3100	TRUE	2	1	Fam72a,Srgap2
	chr1:133428330-133430432	209.13	FALSE	0	0	Fam72a
	chr1:133461609-133463155	249.1	FALSE	0	0	n/a
	chr1:13361588-13365902	1077.45	FALSE	0	0	Ncoa2
	chr1:133693111-133696039	850.05	FALSE	0	0	Pm20d1
	chr1:133722502-133725485	1300.94	FALSE	0	1	Slc41a1
	chr1:133763582-133764623	108.05	FALSE	0	2	Rab29
	chr1:133777470-133780321	619.62	TRUE	1	0	n/a
	chr1:133782193-133783519	170.13	FALSE	0	0	n/a
	chr1:133783545-133791185	3100	FALSE	0	2	n/a
	chr1:133801594-133849072	3100	TRUE	10	2	Nucks1
	chr1:133899592-133914097	3100	TRUE	4	1	Elk4
	chr1:133917788-133918979	151.66	FALSE	0	0	Elk4
	chr1:133929983-133932012	301.06	FALSE	0	0	Mfsd4a
	chr1:134087025-134092674	989.16	FALSE	0	0	Lemd1
	chr1:134093291-134109134	3100	TRUE	2	4	Lemd1,Mir135b
	chr1:134134305-134135414	108.58	FALSE	0	0	Lemd1
	chr1:134157835-134166241	3100	TRUE	1	0	n/a
	chr1:134212221-134214665	1169.41	FALSE	0	0	Nuak2
	chr1:134217328-134221757	1339.55	TRUE	1	0	Nuak2
	chr1:134287077-134289254	464.36	FALSE	0	1	Tmcc2
	chr1:134313510-134315489	922.1	TRUE	1	1	Dstyk
	chr1:134319531-134320722	138.02	FALSE	0	0	Dstyk
	chr1:134363190-134385187	3100	TRUE	1	1	Dstyk,Rbbp5
	chr1:134385381-134387525	507.16	FALSE	0	0	Rbbp5
	chr1:134388340-134393663	1239.26	FALSE	0	0	Rbbp5
	chr1:134394537-134400319	1291.97	TRUE	2	0	Rbbp5
	chr1:134400620-134409430	3100	TRUE	1	0	Cntn2,Rbbp5,Tmem81
	chr1:134482485-134484517	348.59	FALSE	0	0	Nfasc
	chr1:134747321-134748506	191	FALSE	0	0	n/a
	chr1:134869522-134922768	3100	TRUE	3	0	Mdm4
	chr1:134922936-134925229	843.52	FALSE	0	0	Mdm4
	chr1:134929713-134931214	413.69	TRUE	1	0	n/a
	chr1:135012803-135015704	535.67	FALSE	0	0	n/a
	chr1:135022342-135043529	3100	TRUE	4	1	Ppp1r15b
	chr1:135105794-135106906	149.57	FALSE	0	0	n/a
	chr1:135237033-135239653	528.06	FALSE	0	0	n/a
	chr1:135276237-135277321	122.06	FALSE	0	0	Etnk2
	chr1:135277382-135278854	95.23	FALSE	0	0	Etnk2,Sox13
	chr1:135293054-135296092	675.18	TRUE	1	0	Sox13
	chr1:135307478-135308949	203.33	FALSE	0	0	Sox13
	chr1:135319836-135321143	250.53	FALSE	0	0	Sox13
	chr1:135344742-135345738	103.39	FALSE	0	0	n/a
	chr1:135385754-135392762	3100	FALSE	0	0	n/a
	chr1:135490780-135492203	278.57	FALSE	0	0	n/a
	chr1:135492422-135582534	3100	TRUE	15	7	Lax1,Snrpe,Zbed6,Zc3h11a
	chr1:13552072-13554964	1026.94	FALSE	0	0	Tram1
	chr1:135583797-135596890	3100	TRUE	1	0	Lax1
	chr1:135598393-135599798	106.15	FALSE	0	0	Atp2b4
	chr1:135600465-135601826	188.45	FALSE	0	0	Atp2b4
	chr1:13568870-13581281	3100	TRUE	1	0	Tram1
	chr1:135955088-135979880	3100	TRUE	9	0	Btg2
	chr1:135988039-135999933	3100	TRUE	2	2	n/a
	chr1:13602668-13604955	242.75	FALSE	0	0	n/a
	chr1:13607938-13609001	116.98	FALSE	0	0	n/a
	chr1:136084928-136086802	372.47	FALSE	0	0	Chil1
	chr1:13609793-13615113	2827.09	TRUE	2	0	Lactb2
	chr1:13615701-13619193	746.56	FALSE	0	0	Lactb2
	chr1:136164953-136171234	3100	TRUE	2	0	n/a
	chr1:136187007-136191987	1373.99	FALSE	0	0	Myog
	chr1:136222206-136223883	244.15	FALSE	0	0	Ppfia4
	chr1:136235471-136245288	3100	TRUE	3	0	Tmem183a
	chr1:136245497-136262599	3100	TRUE	4	0	Tmem183a
	chr1:136276923-136281471	1328.82	FALSE	0	0	n/a
	chr1:13628113-13630275	452.42	FALSE	0	0	Lactb2
	chr1:136294828-136296828	763.38	TRUE	1	0	n/a
	chr1:136301988-136325935	3100	TRUE	6	2	Adipor1,Cyb5r1
	chr1:13630396-13632850	470.48	FALSE	0	0	Lactb2
	chr1:136326385-136335122	3100	FALSE	0	0	Adipor1
	chr1:13632861-13638493	1191.82	FALSE	0	0	Lactb2
	chr1:136336351-136338747	723.73	FALSE	0	0	n/a
	chr1:136347184-136349716	542.09	FALSE	0	0	n/a
	chr1:136349836-136357386	3100	TRUE	1	1	Klhl12
	chr1:136358864-136362764	930.94	FALSE	0	0	Klhl12
	chr1:136363714-136365493	390.31	TRUE	1	0	Klhl12
	chr1:136367594-136369055	258.99	FALSE	0	0	Klhl12
	chr1:136371249-136373406	390.61	FALSE	0	0	Klhl12
	chr1:136373532-136374516	95.23	FALSE	0	0	Klhl12
	chr1:136381573-136382984	186.1	FALSE	0	0	Klhl12
	chr1:136383075-136408997	3100	TRUE	5	1	Klhl12,Rabif
	chr1:13642913-13653173	3100	TRUE	1	0	Lactb2
	chr1:136429581-136439384	3100	FALSE	0	0	Mgat4e
	chr1:136448615-136449611	95.11	FALSE	0	0	n/a
	chr1:136449836-136472920	3100	TRUE	4	0	Kdm5b
	chr1:136472956-136543311	3100	TRUE	6	0	Kdm5b,Syt2
	chr1:13653604-13654794	198.98	TRUE	1	0	n/a
	chr1:136849942-136853575	2491.62	FALSE	0	3	Ppp1r12b
	chr1:136856124-136864639	3100	FALSE	0	1	Ube2t
	chr1:136868335-136870007	224.48	FALSE	0	0	Ube2t
	chr1:136870813-136872017	106.04	FALSE	0	0	Ube2t
	chr1:137003702-137007547	1931.06	FALSE	0	0	Ptprv
	chr1:137041888-137045319	861.01	FALSE	0	0	Arl8a,Ptpn7
	chr1:137053203-137055397	310.93	FALSE	0	0	Arl8a
	chr1:137078975-137087339	3184.73	TRUE	2	0	n/a
	chr1:137092080-137096928	2149.29	TRUE	2	2	n/a
	chr1:137097045-137098306	93.52	FALSE	0	0	n/a
	chr1:137101125-137102286	171.78	TRUE	2	0	n/a
	chr1:137112261-137115884	974.3	FALSE	0	0	n/a
	chr1:137130562-137132097	294.78	FALSE	0	0	n/a
	chr1:137144457-137161952	3100	TRUE	4	4	Elf3,Rnpep
	chr1:137162077-137164708	310.17	FALSE	0	0	Rnpep
	chr1:137176167-137177269	111.08	FALSE	0	0	Rnpep
	chr1:137177312-137181818	1267.91	FALSE	0	0	Rnpep
	chr1:137182141-137184242	383.85	FALSE	0	0	n/a
	chr1:137185333-137214031	3100	TRUE	1	0	Timm17a
	chr1:137264112-137265272	132.36	FALSE	0	0	Lmod1
	chr1:137269441-137270712	135.82	TRUE	1	1	Shisa4
	chr1:137270830-137282092	3100	TRUE	1	0	Ipo9,Shisa4
	chr1:137289285-137291840	313.62	FALSE	0	0	Ipo9
	chr1:137294875-137296585	249.1	FALSE	0	0	Ipo9
	chr1:137300830-137303294	342.87	FALSE	0	0	Ipo9
	chr1:137303750-137305046	139.35	FALSE	0	0	Ipo9
	chr1:137310561-137311682	114.67	FALSE	0	0	Ipo9
	chr1:137316296-137328647	3100	TRUE	2	0	Ipo9
	chr1:137329553-137331178	183.88	FALSE	0	0	Nav1
	chr1:137331983-137333039	100.62	FALSE	0	0	Nav1
	chr1:137528102-137530840	640.32	FALSE	0	0	n/a
	chr1:137572336-137573988	442.04	FALSE	0	0	n/a
	chr1:137583140-137585695	567.24	TRUE	1	0	n/a
	chr1:137602681-137605816	1385.55	FALSE	0	0	n/a
	chr1:137615973-137617876	580.97	FALSE	0	0	Csrp1
	chr1:137618056-137621673	513.81	TRUE	1	0	Csrp1
	chr1:137621864-137638295	3100	TRUE	3	0	Csrp1
	chr1:137638857-137653126	3100	FALSE	0	0	Csrp1
	chr1:137655571-137656650	108.94	FALSE	0	0	n/a
	chr1:137659805-137675476	3100	FALSE	0	0	Phlda3
	chr1:137713994-137716299	688.67	FALSE	0	0	Lad1
	chr1:137914012-137915490	202.7	FALSE	0	0	Tmem9
	chr1:138016936-138018676	183.58	FALSE	0	0	Cacna1s
	chr1:138025595-138028736	1767.69	TRUE	1	0	Gm15850,Kif21b
	chr1:138035813-138037926	348.5	FALSE	0	0	Kif21b
	chr1:138116847-138118023	172.47	FALSE	0	0	Inava
	chr1:138128371-138132049	999.97	FALSE	0	0	Inava
	chr1:138160239-138164221	1260.1	FALSE	0	0	Camsap2
	chr1:138165276-138166523	190.1	FALSE	0	0	Camsap2
	chr1:138241002-138243764	1307.2	FALSE	0	0	Camsap2
	chr1:138290968-138292048	141.84	FALSE	0	0	n/a
	chr1:138302559-138303983	229.68	FALSE	0	0	n/a
	chr1:138307193-138318545	3100	TRUE	2	0	9230116N13Rik,Ddx59
	chr1:138358173-138359400	242.52	FALSE	0	0	n/a
	chr1:138361910-138371861	3100	TRUE	2	0	Kif14
	chr1:138371919-138373614	271.16	TRUE	1	0	Kif14
	chr1:138373766-138375015	131.17	FALSE	0	0	Kif14
	chr1:138393799-138397483	721.43	FALSE	0	0	Kif14
	chr1:138398015-138401319	496.64	FALSE	0	0	Kif14
	chr1:138420687-138423530	597.86	FALSE	0	0	Kif14
	chr1:138428250-138429342	143.85	FALSE	0	0	Kif14
	chr1:138430086-138431243	181.13	TRUE	1	0	n/a
	chr1:138432726-138433814	109.87	FALSE	0	0	n/a
	chr1:138461614-138470917	3100	TRUE	2	0	n/a
	chr1:138473729-138474802	124.11	FALSE	0	0	n/a
	chr1:138479267-138480335	117.26	FALSE	0	0	n/a
	chr1:138491310-138493857	493.87	FALSE	0	0	n/a
	chr1:138494055-138495771	276.65	TRUE	1	0	n/a
	chr1:138496669-138498297	112.94	FALSE	0	0	n/a
	chr1:138498598-138501893	555.19	FALSE	0	0	n/a
	chr1:138504788-138506804	324.91	FALSE	0	0	n/a
	chr1:138508250-138511397	958.36	FALSE	0	0	n/a
	chr1:138511591-138512876	173.28	FALSE	0	0	n/a
	chr1:138514071-138515090	109.79	TRUE	1	0	n/a
	chr1:138515588-138517028	176.41	FALSE	0	0	n/a
	chr1:138517281-138542097	3100	TRUE	6	2	Zfp281
	chr1:138542191-138543440	162.52	FALSE	0	0	n/a
	chr1:138564849-138566544	210.14	FALSE	0	0	n/a
	chr1:138566599-138584640	3100	TRUE	3	0	Gm19705
	chr1:138584894-138609505	3100	TRUE	4	0	Gm19705,Platr22
	chr1:138609967-138629683	3100	TRUE	2	0	Platr22
	chr1:138629779-138630988	238.07	TRUE	1	0	n/a
	chr1:138631022-138635589	762.31	FALSE	0	0	n/a
	chr1:138791249-138792263	92.93	FALSE	0	0	Nr5a2
	chr1:138798202-138800734	323.17	TRUE	1	0	Nr5a2
	chr1:138806031-138807055	103.72	FALSE	0	0	Nr5a2
	chr1:138809267-138812983	543.46	FALSE	0	0	Nr5a2
	chr1:138813639-138816372	746.52	FALSE	0	0	Nr5a2
	chr1:138816546-138817999	265.74	FALSE	0	0	Nr5a2
	chr1:138818249-138819606	257.64	FALSE	0	0	Nr5a2
	chr1:138822590-138823616	92.84	FALSE	0	0	Nr5a2
	chr1:138824351-138825648	170.55	FALSE	0	0	Nr5a2
	chr1:138828131-138832306	818.92	TRUE	2	0	Nr5a2
	chr1:138832904-138857882	3100	TRUE	2	0	Nr5a2
	chr1:139070747-139072016	229.03	FALSE	0	0	n/a
	chr1:139247055-139248599	215.01	FALSE	0	0	n/a
	chr1:139633750-139635094	151.57	FALSE	0	0	n/a
	chr1:140208776-140210138	285.99	FALSE	0	0	n/a
	chr1:140512753-140517705	3100	TRUE	2	0	Nek7
	chr1:140684456-140685615	324.84	FALSE	0	0	n/a
	chr1:140748301-140752585	2727.01	FALSE	0	0	2310009B15Rik
	chr1:140752894-140754295	658.73	FALSE	0	0	2310009B15Rik
	chr1:140754319-140755749	258.44	FALSE	0	0	2310009B15Rik
	chr1:140857765-140861758	2224.61	FALSE	0	0	Dennd1b
	chr1:140861848-140863624	307.82	FALSE	0	0	Dennd1b
	chr1:140870277-140872166	238.93	FALSE	0	0	Dennd1b
	chr1:140874407-140875610	165.47	FALSE	0	0	4930596I21Rik,Dennd1b
	chr1:141019059-141020178	191.47	FALSE	0	0	Dennd1b
	chr1:141315342-141331377	3100	TRUE	1	0	Zbtb41
	chr1:141331480-141339723	3059.02	TRUE	1	0	Zbtb41
	chr1:141339803-141342104	434.2	FALSE	0	0	Zbtb41
	chr1:141342349-141372653	3100	FALSE	0	0	Aspm,Zbtb41
	chr1:141373337-141379768	1592.97	FALSE	0	0	Aspm
	chr1:141380405-141383580	685.51	FALSE	0	0	Aspm
	chr1:141383833-141399271	3100	TRUE	2	0	Aspm,F13b
	chr1:141611459-141613256	363	FALSE	0	0	Gm4788
	chr1:142082352-142088774	3100	FALSE	0	0	n/a
	chr1:142121887-142126352	1577.32	FALSE	0	0	n/a
	chr1:142139980-142147557	3166	TRUE	1	0	Kcnt2
	chr1:142147751-142149906	405.34	FALSE	0	0	Kcnt2
	chr1:142155731-142156963	128.95	FALSE	0	0	Kcnt2
	chr1:142324144-142330147	2629.04	TRUE	1	0	Kcnt2
	chr1:142330535-142333260	817.5	FALSE	0	0	Kcnt2
	chr1:142333530-142336177	414.32	FALSE	0	0	Kcnt2
	chr1:142336597-142337662	125.02	FALSE	0	0	Kcnt2
	chr1:142340517-142344212	594	FALSE	0	0	Kcnt2
	chr1:142344479-142351880	3100	TRUE	1	0	Kcnt2
	chr1:142553023-142554758	242.89	FALSE	0	0	4930590L20Rik
	chr1:14299175-14300442	196.01	FALSE	0	0	Eya1
	chr1:145439928-145442397	367.79	TRUE	1	0	n/a
	chr1:145442565-145504676	3100	TRUE	4	0	B3galt2,Cdc73
	chr1:145504708-145509919	2003.41	FALSE	0	0	Cdc73
	chr1:145510324-145514117	796.22	FALSE	0	0	Cdc73
	chr1:145514150-145523219	2541.78	TRUE	2	0	Cdc73
	chr1:145523940-145530465	2230.76	TRUE	1	0	Cdc73
	chr1:145531738-145539329	3100	TRUE	1	0	Cdc73
	chr1:145539427-145552297	3100	TRUE	3	0	Cdc73
	chr1:145578167-145587758	3100	FALSE	0	0	Glrx2
	chr1:145590199-145593277	681.84	FALSE	0	0	Glrx2
	chr1:145594359-145595691	196.39	FALSE	0	0	Glrx2
	chr1:145597603-145600731	1114.5	FALSE	0	0	Glrx2,Trove2
	chr1:145613762-145615218	163.33	TRUE	1	0	Trove2
	chr1:145621559-145633189	3100	FALSE	0	1	Trove2,Uchl5
	chr1:145651565-145652588	99.94	FALSE	0	0	Uchl5
	chr1:145652860-145655083	305.46	FALSE	0	0	Uchl5
	chr1:145655785-145659554	869.1	FALSE	0	0	n/a
	chr1:145659722-145661368	289.76	TRUE	1	0	n/a
	chr1:145661583-145664587	694.94	FALSE	0	0	n/a
	chr1:145666156-145667815	265.05	FALSE	0	0	n/a
	chr1:145850003-145853627	1746.16	FALSE	0	0	Rgs2
	chr1:14730275-14732982	637.47	FALSE	0	0	n/a
	chr1:14734164-14735471	137.39	FALSE	0	0	n/a
	chr1:14739232-14742568	1020.35	TRUE	1	0	Msc
	chr1:14742663-14747835	2838.64	FALSE	0	0	Msc
	chr1:14747859-14749094	132.11	FALSE	0	0	n/a
	chr1:147850537-147851624	221.58	FALSE	0	0	n/a
	chr1:148169545-148173438	1278.59	FALSE	0	0	n/a
	chr1:148272944-148274950	350.85	FALSE	0	0	n/a
	chr1:148650006-148654090	1311.56	FALSE	0	0	Brinp3
	chr1:151946401-151947732	182.2	FALSE	0	0	Ptgs2,Ptgs2os
	chr1:152212898-152214710	272.55	FALSE	0	0	Odr4
	chr1:152232657-152234794	294.66	FALSE	0	0	Odr4
	chr1:152235111-152302299	3100	TRUE	7	3	Odr4,Prg4,Tpr
	chr1:152302747-152307042	1978.71	FALSE	0	0	Prg4
	chr1:152343503-152345425	391.92	FALSE	0	0	n/a
	chr1:152839519-152841286	608.6	FALSE	0	0	Hmcn1
	chr1:152958741-152964022	1357.57	TRUE	1	0	n/a
	chr1:153024298-153025482	159.29	FALSE	0	0	n/a
	chr1:153188183-153220989	3100	TRUE	3	0	Ivns1abp,Swt1
	chr1:153221688-153222747	114.17	FALSE	0	0	Swt1
	chr1:153238295-153239647	202.26	FALSE	0	0	Swt1
	chr1:153250296-153253891	477.34	FALSE	0	0	Swt1
	chr1:153254888-153256802	293.57	FALSE	0	0	Swt1
	chr1:153257124-153279727	3100	TRUE	3	3	Swt1,Trmt1l
	chr1:153307143-153308839	219.03	FALSE	0	0	n/a
	chr1:153309454-153316215	3100	TRUE	1	0	Rnf2
	chr1:153316315-153318494	403.9	FALSE	0	0	Rnf2
	chr1:153324059-153325962	373.85	TRUE	1	0	Rnf2
	chr1:153326642-153329192	523.42	FALSE	0	0	Rnf2
	chr1:153329614-153349893	3100	TRUE	1	1	Rnf2
	chr1:153391163-153393221	503.66	FALSE	0	0	n/a
	chr1:153415104-153421805	3100	TRUE	3	0	Fam129a
	chr1:153424280-153426311	287.8	FALSE	0	0	Fam129a
	chr1:153601980-153604142	1209.11	FALSE	0	3	2810414N06Rik,Edem3
	chr1:153724349-153730448	3100	TRUE	2	0	n/a
	chr1:153730974-153732003	97.83	FALSE	0	0	1700025G04Rik
	chr1:153931175-153932886	297.45	FALSE	0	0	1700025G04Rik
	chr1:154216105-154217461	193.06	FALSE	0	0	Tsen15
	chr1:154230244-154232776	583.56	TRUE	1	0	Tsen15
	chr1:154232834-154234352	854.97	FALSE	0	1	Tsen15
	chr1:154613258-154626946	3100	FALSE	0	0	Arpc5,Rgl1
	chr1:154637374-154643585	1814.86	TRUE	2	0	n/a
	chr1:154656473-154658110	244.85	FALSE	0	0	Ncf2
	chr1:154670304-154674894	1049.42	FALSE	0	0	Ncf2
	chr1:154675154-154685113	3100	TRUE	1	0	Ncf2,Smg7
	chr1:154685167-154767385	3100	TRUE	6	3	Smg7
	chr1:154839221-154841137	545.71	FALSE	0	0	Nmnat2
	chr1:154854425-154862045	3100	TRUE	4	0	Nmnat2
	chr1:154879287-154881897	505.21	FALSE	0	0	Nmnat2
	chr1:154886531-154888133	238.31	FALSE	0	0	Nmnat2
	chr1:154918517-154925329	3100	FALSE	0	0	Nmnat2
	chr1:154926365-154927042	139.05	FALSE	0	0	Nmnat2
	chr1:154929780-154932400	326.13	FALSE	0	0	Nmnat2
	chr1:154933844-154935240	169.11	FALSE	0	0	Nmnat2
	chr1:154936605-154950275	3100	TRUE	3	0	Nmnat2
	chr1:155032346-155033628	199.19	FALSE	0	0	Lamc2
	chr1:155056298-155061411	1658.49	TRUE	2	0	n/a
	chr1:155061433-155062945	333.06	FALSE	0	0	n/a
	chr1:155063337-155070561	2134.72	TRUE	1	0	Lamc1
	chr1:155070741-155072746	406.63	FALSE	0	0	Lamc1
	chr1:155073674-155076043	598.82	FALSE	0	0	Lamc1
	chr1:155076606-155078126	169.42	FALSE	0	0	Lamc1
	chr1:155078574-155080841	357.75	FALSE	0	0	Lamc1
	chr1:155082130-155083213	140.58	FALSE	0	0	Lamc1
	chr1:155087433-155088797	161.54	FALSE	0	0	Lamc1
	chr1:155092730-155094347	310.07	FALSE	0	0	Lamc1
	chr1:155094729-155102748	2038.64	FALSE	0	0	Lamc1
	chr1:155102855-155104464	245.13	FALSE	0	0	Lamc1
	chr1:155104547-155105774	135.13	FALSE	0	0	Lamc1
	chr1:155106143-155108534	445.29	FALSE	0	0	Lamc1
	chr1:155108535-155110147	110.57	TRUE	1	0	Lamc1
	chr1:155110829-155115997	1413.63	FALSE	0	0	Lamc1
	chr1:155116290-155118074	222.04	FALSE	0	0	Lamc1
	chr1:155119939-155121122	141.18	FALSE	0	0	Lamc1
	chr1:155125452-155126591	138.41	FALSE	0	0	Lamc1
	chr1:155127262-155132302	983.54	TRUE	1	0	Lamc1
	chr1:155137492-155138994	171.99	FALSE	0	0	Lamc1
	chr1:155140067-155144041	997.09	FALSE	0	0	Lamc1
	chr1:155145183-155146471	119.29	FALSE	0	0	Lamc1
	chr1:155163411-155165017	243.99	FALSE	0	0	Lamc1
	chr1:155165141-155167615	258.53	FALSE	0	0	Lamc1
	chr1:155167619-155168670	112.87	FALSE	0	0	Lamc1
	chr1:155172075-155183077	3100	FALSE	0	1	Lamc1
	chr1:155192723-155195934	882.62	FALSE	0	0	n/a
	chr1:155221301-155223390	509.54	FALSE	0	0	n/a
	chr1:155223391-155226904	2528.47	TRUE	2	0	n/a
	chr1:155232792-155234179	231.83	TRUE	1	0	n/a
	chr1:155242781-155257843	3100	TRUE	5	0	E330020D12Rik
	chr1:155260386-155262505	1741.34	FALSE	0	0	E330020D12Rik
	chr1:155271588-155273828	538.26	FALSE	0	2	Shcbp1l
	chr1:155287786-155343215	3100	TRUE	10	2	Dhx9,Shcbp1l
	chr1:155354591-155357631	1098.34	FALSE	0	0	Npl
	chr1:155394463-155397580	1516.28	FALSE	0	1	Npl
	chr1:155587048-155588850	871.06	TRUE	1	0	Rgs16
	chr1:155588996-155590101	118.45	FALSE	0	0	Rgs16
	chr1:155592487-155594186	300.77	TRUE	1	0	Rgs16
	chr1:155612551-155614153	438.78	FALSE	0	2	n/a
	chr1:155745380-155755283	3100	TRUE	4	0	Glul,Mir8114
	chr1:155756662-155761499	2265.27	FALSE	0	0	Glul
	chr1:155927120-155928261	191.28	TRUE	1	0	n/a
	chr1:156918498-156923869	2381.11	FALSE	0	0	Gm9530
	chr1:156927779-156932504	1271.2	TRUE	1	0	Gm9530
	chr1:156940299-156948464	3100	TRUE	2	0	Ier5
	chr1:157005011-157007043	403.39	FALSE	0	1	Stx6
	chr1:157262613-157265371	1038.74	FALSE	0	0	Xpr1
	chr1:157403608-157408725	2337.2	FALSE	0	2	Acbd6
	chr1:157410798-157412329	272.23	FALSE	0	0	Acbd6
	chr1:157420932-157424861	756.4	FALSE	0	0	Acbd6
	chr1:157658694-157661303	1030.38	TRUE	1	1	Qsox1
	chr1:15778545-15784786	3100	TRUE	2	0	n/a
	chr1:157815823-157823248	3100	TRUE	1	0	Cep350
	chr1:157845591-157848103	635.43	FALSE	0	0	n/a
	chr1:157848738-157850833	420.39	FALSE	0	0	Tor1aip1
	chr1:157851368-157852435	167.1	FALSE	0	0	Tor1aip1
	chr1:157860364-157861962	199.21	FALSE	0	0	Tor1aip1
	chr1:157864382-157865691	156.39	FALSE	0	0	Tor1aip1
	chr1:157866024-157867403	227.87	FALSE	0	0	Tor1aip1
	chr1:157869043-157909177	3100	TRUE	4	5	Tor1aip1,Tor1aip2
	chr1:157909207-157912729	767.7	FALSE	0	0	Tor1aip2
	chr1:157913034-157924061	3100	FALSE	0	0	Fam163a,Tor1aip2
	chr1:15792368-15794178	286.15	FALSE	0	0	n/a
	chr1:15794783-15812299	3100	TRUE	3	0	Terf1
	chr1:15812745-15817603	2334.66	FALSE	0	0	Terf1
	chr1:158146883-158148471	127.08	FALSE	0	0	n/a
	chr1:15817858-15824580	2834.98	FALSE	0	0	Terf1
	chr1:158233002-158234439	173.06	FALSE	0	0	Tdrd5
	chr1:15824838-15826923	505.81	FALSE	0	0	Terf1
	chr1:15827946-15830349	679.33	FALSE	0	0	Terf1
	chr1:15832210-15834123	399.72	FALSE	0	0	Terf1
	chr1:15834934-15846003	3100	TRUE	3	0	Sbspon,Terf1
	chr1:158349890-158356779	3147.93	FALSE	0	0	Axdnd1
	chr1:158375552-158376617	122.79	FALSE	0	0	Soat1
	chr1:158394803-158397506	297.41	FALSE	0	0	Soat1
	chr1:158398686-158399988	108.69	FALSE	0	0	Soat1
	chr1:158400234-158406534	2431.34	TRUE	1	0	Soat1
	chr1:15846204-15852548	3132.2	FALSE	0	0	Sbspon
	chr1:158487656-158491449	2823.28	TRUE	2	1	Abl2
	chr1:158491459-158499364	2886.4	TRUE	1	0	Abl2
	chr1:158499548-158501846	433	FALSE	0	0	Abl2
	chr1:158502610-158504439	508.26	FALSE	0	0	Abl2
	chr1:158505065-158506460	197.81	FALSE	0	0	Abl2
	chr1:158513480-158514668	136.97	FALSE	0	0	Abl2
	chr1:158525107-158526190	118.09	FALSE	0	0	Abl2
	chr1:158526621-158527648	122.09	FALSE	0	0	Abl2
	chr1:158528247-158532246	1044.38	FALSE	0	0	Abl2
	chr1:158537338-158538718	177.98	FALSE	0	0	Abl2
	chr1:158542228-158548304	2675.83	FALSE	0	0	Abl2
	chr1:158548680-158550734	224.94	FALSE	0	0	Abl2
	chr1:158550804-158553167	386.93	FALSE	0	0	Abl2
	chr1:158555424-158556557	90.68	FALSE	0	0	Abl2
	chr1:158557586-158559907	520.8	FALSE	0	0	Abl2
	chr1:158559975-158561953	528.19	FALSE	0	0	Abl2
	chr1:158562049-158564144	352	FALSE	0	0	Abl2
	chr1:158567354-158569230	150.47	FALSE	0	0	Abl2
	chr1:158569379-158571555	422.1	FALSE	0	0	Abl2
	chr1:158572550-158596689	3100	TRUE	2	0	Abl2,Tor3a
	chr1:15857868-15859968	446.35	FALSE	0	0	Sbspon
	chr1:158596705-158601600	1755.28	FALSE	0	0	Tor3a
	chr1:158601618-158606227	1475.84	TRUE	1	0	Tor3a
	chr1:158606962-158609697	710.17	FALSE	0	0	Fam20b
	chr1:158647640-158649944	368.51	FALSE	0	0	Fam20b
	chr1:158733892-158735085	137.24	FALSE	0	0	Ralgps2
	chr1:158863377-158865060	284.75	FALSE	0	0	Ralgps2
	chr1:158865178-158873011	3100	TRUE	3	0	Ralgps2
	chr1:158873061-158874481	105.21	FALSE	0	0	n/a
	chr1:158884568-158887977	967.75	FALSE	0	0	n/a
	chr1:158911459-158915309	1247.05	FALSE	0	0	n/a
	chr1:158922960-158929211	2783.72	FALSE	0	0	n/a
	chr1:159009068-159012605	864.39	FALSE	0	0	n/a
	chr1:159201279-159202381	128.34	TRUE	1	0	Rasal2
	chr1:159340702-159346509	2481.14	FALSE	0	1	2810025M15Rik,Rasal2
	chr1:159351506-159352663	181.13	FALSE	0	0	n/a
	chr1:160285420-160286973	620.07	FALSE	0	0	Brinp2
	chr1:16081960-16083047	129.78	FALSE	0	0	4930444P10Rik
	chr1:16083166-16099238	3100	TRUE	8	2	4930444P10Rik,Rdh10,Rpl7
	chr1:16102037-16105506	521.3	FALSE	0	0	Rdh10
	chr1:16105538-16108100	413.47	FALSE	0	0	Rdh10
	chr1:161156128-161162839	3100	FALSE	0	0	Cop1
	chr1:161162847-161170965	3100	FALSE	0	0	Cop1
	chr1:161171201-161175403	793.37	FALSE	0	0	Cop1
	chr1:16118587-16124177	1948.83	FALSE	0	0	Rdh10
	chr1:161196630-161197985	183.84	FALSE	0	0	Cop1
	chr1:161202612-161203958	192.6	FALSE	0	0	Cop1
	chr1:161207689-161208774	117.34	TRUE	1	0	Cop1
	chr1:161209090-161210850	174.1	FALSE	0	0	Cop1
	chr1:161215600-161218950	597.29	TRUE	1	0	Cop1
	chr1:161219811-161221863	236.79	FALSE	0	0	Cop1
	chr1:161224479-161225834	156.14	FALSE	0	0	Cop1,Pou5f1-rs1
	chr1:161226200-161227446	161.43	FALSE	0	0	Cop1
	chr1:161227447-161230306	385.48	FALSE	0	0	Cop1
	chr1:161230402-161231434	105.01	FALSE	0	0	Cop1
	chr1:161234345-161235570	149.27	FALSE	0	0	Cop1
	chr1:161243902-161245090	174.5	FALSE	0	0	Cop1
	chr1:161247307-161248927	220.55	FALSE	0	0	Cop1
	chr1:161264353-161267804	746.3	FALSE	0	0	Cop1
	chr1:161269247-161270824	314.49	FALSE	0	0	Cop1,Mir1843b,Scarna3a
	chr1:161270917-161272370	168.94	FALSE	0	0	Cop1,Mir1843b,Scarna3a
	chr1:161275322-161277271	260.74	FALSE	0	0	Cop1
	chr1:161277398-161284466	1897.36	TRUE	1	0	Cop1
	chr1:161284624-161291225	1609.9	FALSE	0	0	Cop1
	chr1:162123103-162150752	3100	TRUE	6	2	Cacybp,Mrps14,Rabgap1l
	chr1:162192035-162193720	189.31	TRUE	1	0	Rabgap1l
	chr1:162225778-162228602	469.56	FALSE	0	0	Mir1927,Rabgap1l
	chr1:162228733-162244095	3100	TRUE	1	0	Rabgap1l
	chr1:162350538-162351553	109.14	FALSE	0	0	Rabgap1l
	chr1:162358287-162361430	480.24	FALSE	0	0	Rabgap1l
	chr1:162553750-162556555	904.43	FALSE	0	1	Rabgap1l
	chr1:162580686-162582068	196.23	FALSE	0	0	Rabgap1l
	chr1:162583362-162586203	428.02	FALSE	0	0	Rabgap1l
	chr1:162661966-162667421	2612.57	FALSE	0	0	Rabgap1l
	chr1:162722087-162724543	857.03	FALSE	0	0	Rabgap1l
	chr1:162832744-162840923	3002.79	FALSE	0	0	Rc3h1
	chr1:162842832-162844107	138.63	FALSE	0	0	Rc3h1
	chr1:162848541-162849691	114.65	FALSE	0	0	Rc3h1
	chr1:162851992-162855574	524.65	FALSE	0	0	Rc3h1
	chr1:162906834-162910746	586.49	FALSE	0	0	Serpinc1
	chr1:162950973-162952071	110.44	FALSE	0	0	Zbtb37
	chr1:162958835-162960480	214.63	FALSE	0	0	Zbtb37
	chr1:162960889-162977958	3100	TRUE	8	1	Dars2,Gas5,Snord47,Zbtb37
	chr1:162994830-163002514	3100	TRUE	1	0	Cenpl,Dars2
	chr1:163011002-163013685	494.69	FALSE	0	0	Cenpl
	chr1:163013706-163019936	2460.96	FALSE	0	0	Cenpl,Klhl20
	chr1:163058777-163064135	3100	TRUE	2	1	Klhl20
	chr1:163069575-163080677	3100	FALSE	0	0	Ankrd45
	chr1:163080892-163083546	558.19	FALSE	0	0	Ankrd45
	chr1:163085168-163086318	138.53	TRUE	1	0	Ankrd45,Tex50
	chr1:163090494-163092145	308.93	FALSE	0	0	Ankrd45
	chr1:163099310-163101843	595.04	FALSE	0	0	Ankrd45
	chr1:163164450-163185407	3100	TRUE	4	0	Prdx6
	chr1:163186978-163188672	336.4	FALSE	0	0	n/a
	chr1:163372117-163376675	1325.41	FALSE	0	0	n/a
	chr1:163740919-163746254	1122.52	TRUE	3	0	Suco
	chr1:163789545-163790601	128.59	FALSE	0	0	Suco
	chr1:163791380-163793019	207.77	FALSE	0	0	Suco
	chr1:163797040-163798212	138.79	FALSE	0	0	Suco
	chr1:163798399-163801213	640.89	FALSE	0	0	Suco
	chr1:163802833-163811519	3100	FALSE	0	2	Suco
	chr1:163887988-163889251	200.41	FALSE	0	0	4930558K02Rik
	chr1:163898948-163904640	3075.61	FALSE	0	0	4930558K02Rik,Pigc
	chr1:163904683-163905759	143.52	FALSE	0	0	4930558K02Rik
	chr1:163992697-163993923	251.54	FALSE	0	0	Dnm3
	chr1:164460321-164461388	107.01	FALSE	0	0	n/a
	chr1:164461546-164463423	434.92	FALSE	0	0	Mettl13
	chr1:164476901-164480207	2878.09	FALSE	0	0	Mettl13
	chr1:164497558-164502488	2600.02	FALSE	0	0	Vamp4
	chr1:164594780-164602240	3100	TRUE	2	0	Prrc2c
	chr1:164602308-164672851	3100	TRUE	5	0	Prrc2c
	chr1:16507445-16508577	152.93	FALSE	0	0	Stau2
	chr1:16508598-16511008	281.1	FALSE	0	0	Stau2
	chr1:165310879-165312093	142.37	FALSE	0	0	n/a
	chr1:165318880-165321000	232.43	FALSE	0	0	Gorab
	chr1:165321673-165323321	232.51	FALSE	0	0	Gorab
	chr1:165323386-165324407	109.05	FALSE	0	0	Gorab
	chr1:165324775-165326554	208.1	FALSE	0	0	Gorab
	chr1:165327663-165329172	173.7	FALSE	0	0	Gorab
	chr1:165329779-165335980	3100	FALSE	0	0	Gorab
	chr1:16548247-16549291	119.89	FALSE	0	0	Ube2w
	chr1:16550507-16555599	1457.03	FALSE	0	0	Ube2w
	chr1:16563505-16564940	180.75	FALSE	0	0	Ube2w
	chr1:165709630-165714088	1890.37	FALSE	0	0	Kifap3
	chr1:16581730-16582845	121.16	FALSE	0	0	Ube2w
	chr1:165858564-165864885	3104.37	TRUE	1	1	Scyl3
	chr1:165868643-165870173	231.13	FALSE	0	0	Scyl3
	chr1:165870928-165889695	3100	TRUE	1	0	BC055324,Scyl3
	chr1:165893244-165894556	157.46	FALSE	0	0	BC055324
	chr1:165902601-165903742	107.56	FALSE	0	0	BC055324
	chr1:165907055-165908199	131.94	FALSE	0	0	BC055324
	chr1:165910979-165912010	101.22	FALSE	0	0	BC055324
	chr1:165914884-165918671	526.39	FALSE	0	0	BC055324
	chr1:16591625-16592679	118.23	FALSE	0	0	Ube2w
	chr1:165918834-165930593	3100	TRUE	3	1	BC055324,Mettl18
	chr1:165948245-165951383	653.86	FALSE	0	0	n/a
	chr1:16597460-16598549	115.84	TRUE	1	0	Ube2w
	chr1:16601117-16603811	573.61	FALSE	0	0	Ube2w
	chr1:16604464-16612033	3100	FALSE	0	1	Ube2w
	chr1:166174836-166199257	3100	TRUE	2	0	Slc19a2
	chr1:166203668-166207745	2240.53	TRUE	1	0	Ccdc181
	chr1:166216679-166223176	2216.09	FALSE	0	0	Blzf1,Ccdc181
	chr1:16622816-16624250	207.45	FALSE	0	0	n/a
	chr1:166228240-166229311	109.74	FALSE	0	0	Blzf1
	chr1:166229726-166230925	148.38	FALSE	0	0	Blzf1
	chr1:166233281-166234767	182.9	FALSE	0	0	Blzf1
	chr1:166235227-166239254	3188.08	FALSE	0	1	Blzf1,Nme7
	chr1:166240014-166243094	734.8	FALSE	0	0	Nme7
	chr1:166244381-166247317	821.81	FALSE	0	0	Nme7
	chr1:16624649-16649123	3100	TRUE	2	5	D030040B21Rik,Eloc
	chr1:166249965-166251043	117.81	FALSE	0	0	Nme7
	chr1:166302195-166309961	3100	TRUE	2	0	Nme7
	chr1:166363984-166392000	3100	TRUE	5	0	Atp1b1,Nme7
	chr1:166419388-166429468	3100	TRUE	1	0	n/a
	chr1:166429579-166434664	2645.23	TRUE	1	0	Gm26685
	chr1:16654576-16658131	1438.8	FALSE	0	2	Tmem70
	chr1:16676754-16679072	637.38	FALSE	0	0	Ly96
	chr1:167098383-167101904	975.74	FALSE	0	0	n/a
	chr1:167104145-167106515	546.14	FALSE	0	0	Sft2d2
	chr1:167122556-167126560	2359.72	TRUE	1	0	Sft2d2
	chr1:167140882-167141881	96.09	FALSE	0	0	Tiprl
	chr1:167141965-167143279	177.55	FALSE	0	0	Tiprl
	chr1:167145531-167146647	116.5	FALSE	0	0	Tiprl
	chr1:167153575-167155385	222.9	FALSE	0	0	Tiprl
	chr1:167156891-167170205	3100	TRUE	2	0	Tiprl
	chr1:167332829-167333995	115.14	FALSE	0	0	Dcaf6
	chr1:167334049-167334929	103.89	FALSE	0	0	Dcaf6
	chr1:167385854-167395264	3100	FALSE	0	0	Dcaf6,Mpc2
	chr1:167454895-167456876	601.47	FALSE	0	0	Adcy10
	chr1:167508673-167510949	330.89	FALSE	0	0	n/a
	chr1:167539052-167541895	715.19	FALSE	0	0	Mpzl1
	chr1:167543092-167544507	203.63	FALSE	0	0	Mpzl1
	chr1:167552899-167554774	180.57	FALSE	0	0	Mpzl1
	chr1:167554993-167556152	107.39	FALSE	0	0	Mpzl1
	chr1:167557684-167569541	3100	FALSE	0	0	Mpzl1
	chr1:167570893-167575008	2682.24	FALSE	0	0	n/a
	chr1:167581420-167582484	110.19	FALSE	0	0	Rcsd1
	chr1:167582875-167585011	390.46	FALSE	0	0	Rcsd1
	chr1:167693063-167695294	1409	FALSE	0	0	Creg1
	chr1:167789694-167793523	1210.38	FALSE	0	0	Cd247
	chr1:167795396-167796829	188.6	FALSE	0	0	Cd247,Pou2f1
	chr1:167799483-167803376	684.38	TRUE	1	0	Cd247,Pou2f1
	chr1:167807235-167808366	106.98	FALSE	0	0	Pou2f1
	chr1:167811794-167813361	149.94	FALSE	0	0	Pou2f1
	chr1:167813438-167820053	1657.21	FALSE	0	0	Pou2f1
	chr1:167823324-167824792	216.9	FALSE	0	0	Pou2f1
	chr1:167824922-167837201	2512.73	FALSE	0	0	Pou2f1
	chr1:167837508-167846340	1963.46	TRUE	1	0	Pou2f1
	chr1:167848341-167850640	515.65	TRUE	1	0	Pou2f1
	chr1:167851054-167853320	541.02	FALSE	0	0	Pou2f1
	chr1:167853654-167854738	119.88	FALSE	0	0	Pou2f1
	chr1:167854786-167856806	398.54	TRUE	1	0	Pou2f1
	chr1:167856825-167859974	709.27	FALSE	0	0	Pou2f1
	chr1:167860497-167878769	3100	TRUE	4	0	Pou2f1
	chr1:167879021-167889660	3100	TRUE	1	0	Pou2f1
	chr1:167890234-167893844	663.05	FALSE	0	0	Pou2f1
	chr1:167895182-167896357	153.65	FALSE	0	0	Pou2f1
	chr1:167896413-167900119	1010.89	FALSE	0	0	Pou2f1
	chr1:167901209-167902844	238.29	FALSE	0	0	Pou2f1
	chr1:167902958-167906616	926.89	TRUE	1	0	Pou2f1
	chr1:167907141-167910687	688.33	FALSE	0	0	Pou2f1
	chr1:167911031-167931363	3100	TRUE	3	0	Pou2f1
	chr1:167931498-167937366	3100	TRUE	3	0	Pou2f1
	chr1:168051179-168066672	3100	TRUE	1	2	Dusp27,Gpa33
	chr1:168071391-168073590	270.74	FALSE	0	0	Gpa33
	chr1:168083012-168085229	392.67	TRUE	1	0	Gpa33
	chr1:16812468-16815977	1275.76	FALSE	0	0	n/a
	chr1:168894720-168896869	370.43	FALSE	0	0	n/a
	chr1:169147050-169165203	3100	TRUE	3	0	Uck2
	chr1:169165843-169167339	188.02	FALSE	0	0	Uck2
	chr1:169174686-169175712	113.64	FALSE	0	0	Uck2
	chr1:169175972-169177227	171.82	FALSE	0	0	Uck2
	chr1:169177243-169179635	518.65	FALSE	0	0	Uck2
	chr1:169182576-169193451	2461.12	FALSE	0	0	Uck2
	chr1:169193638-169222067	3100	TRUE	4	0	Mir6347,Uck2
	chr1:169228775-169230503	217.36	FALSE	0	0	n/a
	chr1:169230749-169245152	3100	TRUE	2	1	Tmco1
	chr1:169278214-169283485	3100	FALSE	0	0	Aldh9a1
	chr1:169298258-169301412	867.87	FALSE	0	0	Aldh9a1
	chr1:169322556-169326853	2789.39	TRUE	1	0	Mgst3
	chr1:169845357-169848304	1467.6	TRUE	1	0	n/a
	chr1:170362347-170363946	456.95	FALSE	0	0	Pbx1
	chr1:17084743-17085736	108.78	FALSE	0	0	Jph1
	chr1:171425199-171427721	490.35	FALSE	0	0	Nuf2
	chr1:171455557-171459157	690.44	FALSE	0	0	Nuf2
	chr1:171459207-171464243	3100	FALSE	0	1	Nuf2
	chr1:171896551-171903144	3100	TRUE	1	0	3110045C21Rik,Ddr2,Hsd17b7
	chr1:172102545-172107832	3100	TRUE	1	0	Uap1
	chr1:172119198-172122806	644.98	FALSE	0	0	Uhmk1
	chr1:172128965-172130506	134.76	FALSE	0	0	Uhmk1
	chr1:172132554-172135761	553.59	FALSE	0	0	Uhmk1
	chr1:172139954-172141332	153.84	FALSE	0	0	Uhmk1
	chr1:172142144-172146467	2806.62	TRUE	1	0	Uhmk1
	chr1:172182560-172186357	2392.27	TRUE	1	0	Gm6345,Sh2d1b2
	chr1:17239223-17240850	104.51	FALSE	0	0	n/a
	chr1:17240920-17243292	466.43	TRUE	1	0	n/a
	chr1:172624518-172628629	3218.01	FALSE	0	0	n/a
	chr1:172631661-172634029	440.71	FALSE	0	0	Atf6
	chr1:172711087-172712084	90.74	TRUE	1	0	Atf6
	chr1:172721029-172722078	107.24	FALSE	0	0	Atf6
	chr1:172736804-172740572	415.62	FALSE	0	0	Atf6
	chr1:172759560-172761736	254.96	FALSE	0	0	Atf6
	chr1:172767385-172768855	231.08	FALSE	0	0	Atf6
	chr1:172768940-172770649	180.16	FALSE	0	0	Atf6
	chr1:172771316-172777393	1157.44	FALSE	0	0	Atf6
	chr1:172777496-172780600	609.61	FALSE	0	0	Atf6
	chr1:172781106-172784164	681.48	FALSE	0	0	Atf6
	chr1:172784620-172785804	156.92	FALSE	0	0	Atf6
	chr1:172785840-172803132	3100	TRUE	2	0	Atf6
	chr1:172803155-172826381	3100	TRUE	4	1	Dusp12
	chr1:172963028-172964836	351.47	FALSE	0	0	n/a
	chr1:172966975-172968891	466.45	TRUE	1	0	n/a
	chr1:172973488-172976179	1387.88	FALSE	0	0	n/a
	chr1:172976485-172983716	3100	TRUE	2	0	Fcgr3
	chr1:173016255-173023304	3100	FALSE	0	0	n/a
	chr1:173023391-173034233	3100	TRUE	2	0	n/a
	chr1:173039868-173042605	812.69	FALSE	0	0	n/a
	chr1:173043167-173046888	1943.21	TRUE	1	0	n/a
	chr1:173050725-173051850	115.32	FALSE	0	0	Cfap126
	chr1:173052203-173053431	119.92	FALSE	0	0	Cfap126
	chr1:173065785-173070478	1652.95	TRUE	1	0	Sdhc
	chr1:173077499-173083200	2423.67	TRUE	1	0	Mpz,Sdhc
	chr1:173125030-173126830	372.78	FALSE	0	0	Pcp4l1
	chr1:173144019-173147786	1195.84	FALSE	0	0	Nr1i3,Tomm40l
	chr1:173150973-173155117	1209.32	FALSE	0	0	Apoa2,Tomm40l
	chr1:173162002-173164519	484.61	FALSE	0	0	Fcer1g,Ndufs2
	chr1:173168629-173179303	3100	FALSE	0	0	Adamts4,Ndufs2
	chr1:173196533-173197785	134.34	FALSE	0	0	n/a
	chr1:173198279-173206150	3100	TRUE	2	3	B4galt3,Ppox
	chr1:173206989-173229488	3100	TRUE	3	2	B4galt3,Ppox,Ufc1,Usp21
	chr1:173246623-173265434	3100	TRUE	9	1	Dedd
	chr1:173265905-173294888	3100	TRUE	7	1	Dedd,Klhdc9,Nit1,Pfdn2
	chr1:173303067-173304443	216.41	FALSE	0	0	Nectin4
	chr1:173304880-173306160	212.99	FALSE	0	0	Nectin4
	chr1:173337691-173354296	3100	TRUE	4	0	Arhgap30,Gm26641,Tstd1,Usf1
	chr1:173366487-173372410	3100	FALSE	0	0	F11r,Gm26641
	chr1:173373600-173374730	99.34	FALSE	0	0	F11r
	chr1:173395243-173398639	3115.16	FALSE	0	0	F11r
	chr1:173399021-173402070	868.29	FALSE	0	0	n/a
	chr1:173406874-173409612	795.44	FALSE	0	0	n/a
	chr1:173427662-173436352	3100	TRUE	6	0	Alyref2
	chr1:173785056-173787419	476.94	FALSE	0	0	Cd84
	chr1:173956323-173958354	474.06	FALSE	0	0	Vangl2
	chr1:173991507-173993081	221.27	FALSE	0	0	n/a
	chr1:173993212-173994967	332.07	FALSE	0	0	n/a
	chr1:174001490-174002559	96.16	FALSE	0	0	Ncstn
	chr1:174007029-174016593	3100	FALSE	0	0	Copa,Ncstn
	chr1:174018662-174023795	1240.03	FALSE	0	0	Copa
	chr1:174025008-174030582	1069.23	FALSE	0	0	Copa
	chr1:174031342-174032776	167.49	FALSE	0	0	Copa
	chr1:174037185-174038194	90.66	FALSE	0	0	Copa
	chr1:174038476-174039524	103.43	FALSE	0	0	Copa
	chr1:174044401-174045513	109.58	FALSE	0	0	Copa
	chr1:174047273-174050845	446.92	FALSE	0	0	Copa
	chr1:174051805-174074187	3100	TRUE	2	0	Copa,Pex19
	chr1:174074953-174100779	3100	TRUE	1	0	Dcaf8
	chr1:174100805-174102818	469.56	TRUE	1	0	Dcaf8
	chr1:174102892-174113589	3100	FALSE	0	0	Dcaf8
	chr1:174113650-174123400	3100	TRUE	1	0	Dcaf8
	chr1:174123609-174139515	3100	TRUE	1	0	Casq1,Dcaf8,Pea15a
	chr1:174139593-174141439	279.55	FALSE	0	0	Casq1
	chr1:174141607-174147742	2742.46	TRUE	1	1	Casq1
	chr1:174147790-174149342	145	TRUE	1	0	Casq1
	chr1:174239408-174243683	1548.42	FALSE	0	2	Igsf8
	chr1:174302955-174320904	3100	TRUE	1	1	Kcnj10,Pigm
	chr1:174410498-174413321	954.02	FALSE	0	2	Igsf9
	chr1:174419549-174420814	142.45	FALSE	0	0	Igsf9
	chr1:174425179-174446002	3100	TRUE	2	1	Igsf9,Tagln2
	chr1:174446085-174453220	3100	FALSE	0	1	Cfap45
	chr1:174453947-174455930	351.65	FALSE	0	0	Cfap45
	chr1:174480183-174481772	221.97	FALSE	0	2	4933439K11Rik
	chr1:174562473-174564051	207.55	FALSE	0	1	Dusp23
	chr1:175348299-175353108	2155.36	FALSE	0	0	Aim2
	chr1:175353567-175354841	182.89	FALSE	0	0	Aim2
	chr1:175395350-175399840	1168.84	FALSE	0	0	Aim2
	chr1:176100646-176103835	752.02	FALSE	0	0	Spta1
	chr1:176180783-176182556	163.32	FALSE	0	0	Olfr419
	chr1:176182565-176184335	453.33	FALSE	0	0	n/a
	chr1:176430174-176433499	1627.78	FALSE	0	0	Fmn2
	chr1:176433533-176436306	756.15	TRUE	1	0	Fmn2
	chr1:176937313-176938403	117.62	FALSE	0	0	n/a
	chr1:177551359-177557028	2750.81	TRUE	1	1	Fh1
	chr1:177611540-177616774	1644.96	TRUE	1	0	Chml,Opn3
	chr1:177618644-177624045	3100	TRUE	1	0	Chml,Opn3
	chr1:177809786-177819677	3100	TRUE	2	4	Exo1
	chr1:177821518-177827933	2473.75	FALSE	0	0	Exo1
	chr1:177828053-177849206	3100	TRUE	2	0	Exo1
	chr1:178742413-178746111	1098.19	FALSE	0	6	Sdccag8
	chr1:179183824-179189932	1902.34	TRUE	1	0	n/a
	chr1:17919471-17924473	1366.17	FALSE	0	0	n/a
	chr1:179370888-179372152	250.91	FALSE	0	0	Zbtb18
	chr1:179372931-179375829	545.51	FALSE	0	0	Zbtb18
	chr1:179682033-179687397	2244.22	FALSE	0	0	1700016C15Rik
	chr1:179691009-179697260	1941.99	TRUE	1	0	Adss
	chr1:179697474-179700369	484.86	FALSE	0	0	Adss
	chr1:179700486-179728132	3100	TRUE	3	1	Adss
	chr1:179858068-179859517	444.98	FALSE	0	0	n/a
	chr1:179911986-179914009	865.01	TRUE	1	3	n/a
	chr1:179914249-179917131	1624.98	FALSE	0	0	n/a
	chr1:179917198-179918186	115.08	TRUE	1	0	n/a
	chr1:180115103-180118257	3098.33	FALSE	0	4	Desi2
	chr1:180118454-180122967	2525	FALSE	0	0	Desi2
	chr1:180123163-180125771	417.37	FALSE	0	0	Desi2
	chr1:180186783-180187849	115.85	FALSE	0	0	n/a
	chr1:180205537-180208355	791.67	TRUE	1	0	n/a
	chr1:180237799-180272840	3100	TRUE	9	5	Cox20,Hnrnpu
	chr1:180272943-180275409	376.73	TRUE	2	0	n/a
	chr1:180287791-180291886	1440.2	TRUE	1	0	n/a
	chr1:180297952-180300908	1899.33	FALSE	0	0	n/a
	chr1:180331592-180340804	3100	TRUE	3	0	Efcab2
	chr1:180472543-180475809	1723.32	FALSE	0	0	Kif26b
	chr1:181392627-181395134	660.59	FALSE	0	0	Smyd3
	chr1:181446210-181449642	1632.51	FALSE	0	2	Smyd3
	chr1:181456197-181458341	522.43	FALSE	0	0	Tfb2m
	chr1:181459375-181460383	116.16	FALSE	0	0	Tfb2m
	chr1:181461519-181466819	1405.84	FALSE	0	0	Tfb2m
	chr1:181466902-181478607	3100	TRUE	1	0	Cnst,Tfb2m
	chr1:181556585-181560605	1326.19	FALSE	0	0	Cnst
	chr1:181597575-181599339	292.59	FALSE	0	0	Sccpdh
	chr1:181669185-181736385	3100	TRUE	4	3	Ahctf1
	chr1:181888087-181892487	1121.15	FALSE	0	0	Cdc42bpa
	chr1:181959187-181962120	753.33	FALSE	0	0	Cdc42bpa
	chr1:181962794-181964357	246.21	FALSE	0	0	Cdc42bpa
	chr1:181971038-181973331	416.37	FALSE	0	0	Cdc42bpa
	chr1:182125138-182127494	908.03	FALSE	0	1	Coq8a
	chr1:182139880-182142284	425.02	FALSE	0	0	n/a
	chr1:182155894-182157409	220.51	TRUE	1	0	Psen2
	chr1:182179765-182181540	216.52	FALSE	0	0	Psen2
	chr1:182184870-182187340	1037.58	FALSE	0	0	Psen2
	chr1:182208768-182212028	991.79	FALSE	0	0	n/a
	chr1:182213500-182214631	155.75	FALSE	0	0	n/a
	chr1:182242341-182245133	1813.35	FALSE	0	0	n/a
	chr1:182245219-182246220	103.67	FALSE	0	0	n/a
	chr1:182315138-182319169	1853.12	TRUE	1	0	Itpkb
	chr1:182476750-182480611	1492.76	FALSE	0	0	n/a
	chr1:182497998-182504575	3100	TRUE	3	2	Parp1
	chr1:182505667-182513565	2331.09	TRUE	1	0	Parp1
	chr1:182533820-182538586	2324.61	FALSE	0	0	n/a
	chr1:182539883-182541467	256.84	FALSE	0	0	n/a
	chr1:182565358-182578577	3100	TRUE	3	1	Lin9
	chr1:182578846-182579936	119.78	FALSE	0	0	Lin9
	chr1:182581563-182582601	96.74	FALSE	0	0	Lin9
	chr1:182583545-182585339	283.44	FALSE	0	0	Lin9
	chr1:182619546-182620637	121.57	FALSE	0	0	Lin9
	chr1:182622026-182624294	451.7	FALSE	0	0	Mixl1
	chr1:182655212-182661707	3100	TRUE	1	0	Acbd3
	chr1:182661838-182665474	808.88	FALSE	0	0	Acbd3
	chr1:182680764-182689498	2958.1	FALSE	0	0	Acbd3
	chr1:182697407-182699544	460.57	FALSE	0	0	n/a
	chr1:182704745-182705849	123.16	FALSE	0	0	n/a
	chr1:182706175-182708946	1039.63	FALSE	0	0	n/a
	chr1:182722386-182749594	3100	TRUE	5	1	H3f3a
	chr1:182750006-182754192	1142.38	FALSE	0	0	n/a
	chr1:182754424-182756713	432.17	FALSE	0	0	n/a
	chr1:182759175-182760811	359.73	FALSE	0	0	n/a
	chr1:182774355-182775568	114.97	FALSE	0	0	n/a
	chr1:182777348-182802786	3100	TRUE	5	1	Sde2
	chr1:182803557-182805204	166.94	FALSE	0	0	n/a
	chr1:182813188-182826663	3100	TRUE	3	2	Lefty2
	chr1:182829191-182845892	3100	TRUE	2	0	Lefty2,Pycr2
	chr1:182845900-182873204	3100	TRUE	4	3	Lefty1,Tmem63a
	chr1:182874873-182876258	224.99	FALSE	0	0	Tmem63a
	chr1:182906519-182915701	2944.47	FALSE	0	0	n/a
	chr1:182944441-182949045	2200.11	FALSE	0	0	Ephx1
	chr1:183012175-183022626	3100	FALSE	0	0	Nvl
	chr1:183022677-183023720	107.32	FALSE	0	0	Nvl
	chr1:183025018-183027780	404.06	FALSE	0	0	Nvl
	chr1:183028164-183031535	439.95	FALSE	0	0	Nvl
	chr1:183031885-183033046	140.92	FALSE	0	0	Nvl
	chr1:183036185-183045194	2687.89	FALSE	0	0	Nvl
	chr1:183046429-183050089	957.14	FALSE	0	0	Nvl
	chr1:183050231-183051238	93.33	FALSE	0	0	Nvl
	chr1:183051539-183053417	198.45	TRUE	1	0	Nvl
	chr1:183053430-183056403	553.35	FALSE	0	0	Nvl
	chr1:183056950-183059217	370.67	FALSE	0	0	Nvl
	chr1:183059394-183085913	3100	TRUE	3	5	Cnih4,Nvl
	chr1:183089588-183092984	698.6	FALSE	0	0	Cnih4
	chr1:183093077-183094557	152.13	TRUE	1	0	Cnih4
	chr1:183096341-183098661	348.3	FALSE	0	0	Cnih4
	chr1:183098690-183115321	3100	TRUE	2	0	Cnih4,Wdr26
	chr1:183115450-183116545	128.86	FALSE	0	0	Wdr26
	chr1:183117221-183118858	270.38	FALSE	0	0	Wdr26
	chr1:183121614-183123352	284.27	FALSE	0	0	Wdr26
	chr1:183124258-183125404	137.87	FALSE	0	0	Wdr26
	chr1:183125751-183132401	2007.4	FALSE	0	0	Wdr26
	chr1:183132883-183143966	3100	TRUE	3	0	Wdr26
	chr1:183162086-183165364	952.89	FALSE	0	0	n/a
	chr1:183179954-183185231	3100	FALSE	0	0	n/a
	chr1:183185348-183188184	744.71	FALSE	0	0	n/a
	chr1:183670571-183671717	111.94	FALSE	0	0	n/a
	chr1:183737650-183746913	3100	FALSE	0	0	Lbr
	chr1:183747229-183748757	188.73	FALSE	0	0	Lbr
	chr1:183751635-183754795	633.2	TRUE	1	0	Lbr
	chr1:183755034-183759556	1437.81	FALSE	0	0	Lbr
	chr1:183759672-183760811	120.77	FALSE	0	0	Lbr
	chr1:183762369-183766574	814.12	FALSE	0	0	Lbr
	chr1:183766718-183767747	104.01	FALSE	0	0	Lbr
	chr1:183768058-183776620	3100	TRUE	2	1	Lbr
	chr1:183783027-183784050	119.19	FALSE	0	0	n/a
	chr1:183786817-183787843	113.64	FALSE	0	0	n/a
	chr1:183788762-183791593	569.99	FALSE	0	0	n/a
	chr1:183819025-183870817	3100	TRUE	5	0	Enah
	chr1:183871033-183965958	3100	TRUE	4	0	Enah
	chr1:183993489-183994490	97.44	FALSE	0	0	n/a
	chr1:184011620-184013061	495.39	FALSE	0	0	n/a
	chr1:184033306-184034509	170.3	FALSE	0	0	n/a
	chr1:184053274-184061780	3100	FALSE	0	2	Srp9
	chr1:184061805-184067306	2539.97	FALSE	0	0	Srp9
	chr1:184093078-184094276	184.93	TRUE	1	0	n/a
	chr1:184109911-184112886	696.94	FALSE	0	0	n/a
	chr1:184200590-184215860	3100	TRUE	2	0	Degs1
	chr1:184240730-184245150	1149.61	TRUE	1	0	Fbxo28
	chr1:184253181-184254950	214.38	FALSE	0	0	Fbxo28
	chr1:184255018-184272682	3100	TRUE	3	1	Fbxo28
	chr1:184336648-184344253	3100	FALSE	0	0	Trp53bp2
	chr1:184489214-184490069	165.28	FALSE	0	0	n/a
	chr1:184889680-184891321	333.81	FALSE	0	1	Tlr5
	chr1:18525557-18527305	341.32	FALSE	0	0	n/a
	chr1:185855302-185859363	2150.86	TRUE	3	0	1700056E22Rik,Dusp10
	chr1:18647968-18649368	223.04	FALSE	0	0	n/a
	chr1:186650168-186652478	292.08	FALSE	0	0	Marc2
	chr1:186667896-186670477	1137.14	FALSE	0	0	Marc2
	chr1:186925000-186930570	3100	TRUE	2	0	n/a
	chr1:187024672-187029560	3100	TRUE	2	2	Rab3gap2
	chr1:187030103-187035702	2561.23	TRUE	1	0	Rab3gap2
	chr1:187107211-187108944	291.92	FALSE	0	0	Rab3gap2
	chr1:187109257-187110843	201.85	FALSE	0	0	Iars2,Rab3gap2
	chr1:187111691-187115404	902.51	FALSE	0	0	Iars2
	chr1:187115474-187116574	116.03	FALSE	0	0	Iars2
	chr1:187150424-187160765	3100	TRUE	1	1	Bpnt1,Iars2
	chr1:187182755-187214709	3100	TRUE	4	0	Eprs
	chr1:187214758-187216606	336.19	FALSE	0	0	Eprs
	chr1:187216628-187237712	3100	TRUE	2	0	Eprs
	chr1:187237792-187251052	3100	TRUE	2	0	Eprs
	chr1:187251811-187257684	3008.79	FALSE	0	0	9630028B13Rik,Eprs
	chr1:187778999-187781215	363.99	TRUE	1	0	n/a
	chr1:187940163-187941606	429	FALSE	0	0	Lyplal1
	chr1:188334437-188340027	2148.24	FALSE	0	0	A730004F24Rik
	chr1:188535974-188547273	3100	FALSE	0	0	Rrp15
	chr1:188550830-188553976	675.54	FALSE	0	0	Rrp15
	chr1:188556833-188575021	3100	TRUE	2	1	Rrp15
	chr1:188575442-188581123	2037.88	TRUE	1	0	n/a
	chr1:188790884-188796751	3100	FALSE	0	0	D1Pas1
	chr1:189036338-189045102	3100	TRUE	2	1	Gpatch2,Spata17
	chr1:189045869-189047247	202.93	FALSE	0	0	Gpatch2
	chr1:189066112-189067604	169.24	FALSE	0	0	Gpatch2
	chr1:189215213-189216760	435.62	FALSE	0	0	n/a
	chr1:189223753-189225548	659.06	FALSE	0	0	n/a
	chr1:190789724-190795821	2677.41	FALSE	0	0	Kctd3,Ush2a
	chr1:190796094-190810647	3100	FALSE	0	0	Kctd3
	chr1:190810713-190812561	312.09	FALSE	0	0	Kctd3
	chr1:190812756-190813815	114.17	FALSE	0	0	Kctd3
	chr1:190816215-190821360	1127.45	TRUE	1	0	Kctd3
	chr1:190821550-190822613	114.82	FALSE	0	0	Kctd3
	chr1:190823675-190832562	3100	TRUE	2	0	Kctd3
	chr1:190834344-190840994	3100	TRUE	1	0	n/a
	chr1:191459626-191466370	2496.05	TRUE	1	0	Cenpf
	chr1:191466687-191467795	126.01	TRUE	1	0	Cenpf
	chr1:191469131-191471921	360.26	TRUE	1	0	Cenpf
	chr1:191474120-191477730	829.97	FALSE	0	0	Cenpf
	chr1:191477881-191482761	1010.87	TRUE	1	0	Cenpf
	chr1:191484455-191491853	2815.2	FALSE	0	0	Cenpf
	chr1:191496284-191516604	3100	TRUE	3	1	Cenpf
	chr1:191549470-191559979	3100	TRUE	1	0	Ptpn14
	chr1:191560135-191561319	164.07	FALSE	0	0	Ptpn14
	chr1:191563684-191564697	91.29	FALSE	0	0	Ptpn14
	chr1:191567406-191568657	164.02	FALSE	0	0	Ptpn14
	chr1:191568700-191569947	218.58	FALSE	0	0	Ptpn14
	chr1:191576585-191580949	1340.51	FALSE	0	0	Ptpn14
	chr1:191581917-191587483	1498.12	FALSE	0	0	Ptpn14
	chr1:191587759-191588847	105.73	FALSE	0	0	Ptpn14
	chr1:191600328-191601328	95.75	TRUE	1	0	Ptpn14
	chr1:191601666-191604490	480.12	FALSE	0	0	Ptpn14
	chr1:191604839-191605949	106.18	FALSE	0	0	Ptpn14
	chr1:191607501-191609889	303.89	FALSE	0	0	Ptpn14
	chr1:191644696-191645703	91.33	FALSE	0	0	Ptpn14
	chr1:191668164-191669277	168.62	FALSE	0	0	Ptpn14
	chr1:191677519-191678952	188.6	FALSE	0	0	Ptpn14
	chr1:191679041-191680637	243.56	FALSE	0	0	Ptpn14
	chr1:191682122-191683252	137.48	FALSE	0	0	Ptpn14
	chr1:191697509-191702482	1507.55	FALSE	0	0	Ptpn14
	chr1:191702524-191710190	1919.47	FALSE	0	0	Smyd2
	chr1:191710292-191712730	445.7	FALSE	0	0	Smyd2
	chr1:191739895-191744591	922.83	FALSE	0	0	Smyd2
	chr1:191745048-191748116	1249.65	FALSE	0	0	Smyd2
	chr1:192734588-192737187	1471.66	FALSE	0	2	Rps6kc1
	chr1:192749446-192758543	3100	TRUE	1	1	Angel2
	chr1:192771310-192772842	203.4	FALSE	0	0	Angel2,Vash2
	chr1:192772932-192773992	95.23	TRUE	1	0	Vash2
	chr1:192802149-192803859	651.69	FALSE	0	0	Vash2
	chr1:192837620-192854682	3100	TRUE	5	0	A230020J21Rik,Flvcr1
	chr1:192857300-192861337	1181.82	TRUE	1	0	Spata45
	chr1:192861679-192863667	362.65	FALSE	0	0	Spata45
	chr1:192863916-192865016	113.91	FALSE	0	0	Spata45
	chr1:192866258-192867406	117.46	FALSE	0	0	Spata45
	chr1:192878622-192879932	162.83	FALSE	0	0	Tatdn3
	chr1:192884557-192896292	3100	TRUE	1	1	Nsl1,Tatdn3
	chr1:192896495-192903860	2815.3	TRUE	1	0	Nsl1
	chr1:192903938-192915735	3100	TRUE	4	0	Nsl1
	chr1:192989498-193012680	3100	TRUE	1	0	Atf3,Fam71a
	chr1:193046933-193053755	3100	FALSE	0	0	D730003I15Rik
	chr1:193140922-193142380	432.19	FALSE	0	1	Nenf
	chr1:193149033-193151102	812.52	FALSE	0	2	Tmem206
	chr1:193194789-193195769	96.64	FALSE	0	0	Ppp2r5a
	chr1:193202396-193204476	264.31	FALSE	0	0	Ppp2r5a
	chr1:193205299-193208770	946.74	FALSE	0	0	Ppp2r5a
	chr1:193213347-193225340	3100	TRUE	2	0	Ppp2r5a
	chr1:193349227-193350571	216.1	FALSE	0	0	n/a
	chr1:193350876-193379370	3100	FALSE	0	0	Dtl
	chr1:193379568-193451883	3100	TRUE	8	0	Dtl,Ints7
	chr1:193539658-193544030	1069.87	TRUE	1	0	Lpgat1
	chr1:193546330-193547566	136.06	FALSE	0	0	Lpgat1
	chr1:193641050-193663850	3100	TRUE	1	1	Nek2
	chr1:193728229-193740196	3100	TRUE	1	0	1700034H15Rik,Slc30a1
	chr1:193770263-193771580	125.43	FALSE	0	0	n/a
	chr1:193788190-193789220	116.48	FALSE	0	0	n/a
	chr1:193811591-193812791	138.95	FALSE	0	0	Rd3
	chr1:193813185-193814534	492.69	FALSE	0	0	n/a
	chr1:193915682-193917289	263.99	FALSE	0	0	Traf5
	chr1:193959089-193960838	357.74	FALSE	0	0	Gm10516,Rcor3
	chr1:193961512-193963475	785.22	FALSE	0	0	Gm10516,Rcor3
	chr1:194570159-194575789	3100	TRUE	1	0	Hhat
	chr1:194859091-194863046	1589.21	TRUE	1	1	Syt14
	chr1:194925459-194931256	1705.48	TRUE	2	0	Diexf
	chr1:194942896-194947384	1052.2	FALSE	0	0	Diexf
	chr1:194949712-194953533	637.54	FALSE	0	0	Diexf
	chr1:194954278-194959058	2291.88	TRUE	1	1	Diexf
	chr1:194978933-194980230	253.01	FALSE	0	0	Irf6
	chr1:194996703-195001440	2680.66	TRUE	1	4	A130010J15Rik,Irf6,Traf3ip3
	chr1:195330567-195338301	3100	FALSE	0	0	Mir205
	chr1:195364603-195365670	122.02	FALSE	0	0	n/a
	chr1:196445607-196446854	226.63	FALSE	0	0	Plxna2
	chr1:196801980-196804241	831.75	FALSE	0	0	Gm16897
	chr1:196805009-196806268	149.25	FALSE	0	0	n/a
	chr1:196826141-196828333	494.1	FALSE	0	0	n/a
	chr1:196828404-196829495	130.44	FALSE	0	0	n/a
	chr1:196865479-196867399	258.87	FALSE	0	0	Cd46
	chr1:196917786-196918845	129.66	FALSE	0	0	Cd46
	chr1:196925854-196929360	629.09	TRUE	1	0	Cr1l
	chr1:196949003-196952734	810.67	FALSE	0	0	Cr1l
	chr1:196952760-196959581	3100	TRUE	2	1	Cr1l
	chr1:20421433-20422412	109.74	FALSE	0	0	Pkhd1
	chr1:20775677-20778069	483.96	TRUE	1	0	n/a
	chr1:20778253-20810961	3100	TRUE	3	2	Mcm3
	chr1:20857387-20859363	510.46	FALSE	0	0	n/a
	chr1:20880213-20882677	847.58	FALSE	0	2	6720483E21Rik,Paqr8
	chr1:20940212-20945043	1494.19	FALSE	0	0	Efhc1
	chr1:21068456-21070445	540.36	FALSE	0	0	Tram2
	chr1:21070509-21071553	96.69	TRUE	1	0	n/a
	chr1:21192127-21193080	126.99	TRUE	1	0	n/a
	chr1:21208253-21209573	206.91	FALSE	0	1	Tmem14a
	chr1:21242016-21249614	3100	FALSE	0	0	Gsta3
	chr1:22366279-22367644	124.95	FALSE	0	0	Rims1
	chr1:22412914-22414350	173.46	FALSE	0	0	Rims1
	chr1:22415959-22423394	3203.85	FALSE	0	0	Rims1
	chr1:22473354-22477358	1693.2	FALSE	0	0	Rims1
	chr1:22538990-22542132	1100.45	FALSE	0	0	Rims1
	chr1:23261496-23266366	3100	FALSE	0	0	n/a
	chr1:23387827-23391084	1103.99	FALSE	0	0	Ogfrl1
	chr1:23927066-23930096	1070.02	TRUE	2	0	Smap1
	chr1:23973198-23978471	2367.41	FALSE	0	0	n/a
	chr1:24010607-24014229	1751.98	TRUE	2	1	Sdhaf4
	chr1:24102729-24111270	3100	TRUE	1	2	Fam135a
	chr1:24124824-24125996	123.47	FALSE	0	0	n/a
	chr1:24683570-24686735	1302.92	TRUE	2	0	Lmbrd1
	chr1:24736562-24738222	315.28	TRUE	1	0	Lmbrd1
	chr1:25175270-25176414	114.72	FALSE	0	0	Adgrb3
	chr1:30852551-30863572	3100	TRUE	1	0	Phf3
	chr1:30863603-30874926	3100	FALSE	0	0	Phf3
	chr1:30875044-30910692	3100	TRUE	2	1	Phf3
	chr1:30916669-30939356	3100	TRUE	1	0	Phf3
	chr1:30991545-30998606	3100	TRUE	1	0	Gm13363,Ptp4a1
	chr1:30999973-31003172	3100	TRUE	1	0	Gm13363,Ptp4a1
	chr1:31003295-31011059	3100	TRUE	3	0	Gm13363,Ptp4a1
	chr1:32131262-32132740	177.01	FALSE	0	0	n/a
	chr1:33327399-33329009	273.01	FALSE	0	0	n/a
	chr1:33691258-33696285	1460.86	FALSE	0	0	Prim2
	chr1:33720592-33721804	166.38	FALSE	0	0	Prim2
	chr1:33725131-33727987	1902.68	TRUE	1	1	1700001G17Rik,Prim2
	chr1:33728129-33729635	92.53	TRUE	2	0	1700001G17Rik
	chr1:33775451-33779389	1976.51	FALSE	0	0	Rab23
	chr1:33779732-33784140	1566.46	FALSE	0	0	Rab23
	chr1:33784172-33786112	286.66	FALSE	0	0	Rab23
	chr1:33786271-33787603	112.38	FALSE	0	0	Rab23
	chr1:33790832-33791889	125.94	FALSE	0	0	Rab23
	chr1:33796484-33800813	1127.79	FALSE	0	0	Rab23
	chr1:33801916-33803219	165.71	FALSE	0	0	Bag2
	chr1:33811608-33817582	1815.77	FALSE	0	0	Bag2,Zfp451
	chr1:33821907-33823836	276.76	TRUE	1	0	Zfp451
	chr1:33847045-33848564	221.18	FALSE	0	0	Zfp451
	chr1:33854265-33858887	1183.88	FALSE	0	0	Zfp451
	chr1:33859586-33860912	160.91	FALSE	0	0	Zfp451
	chr1:33865195-33867279	488.14	FALSE	0	0	Zfp451
	chr1:33868269-33872550	2242.88	TRUE	1	1	Zfp451
	chr1:33959190-33968533	3141.43	TRUE	3	0	Bend6,Dst
	chr1:33968788-33970237	193.65	FALSE	0	0	Dst
	chr1:33974463-33980127	1876.9	FALSE	0	0	Dst
	chr1:33983895-33985190	173.76	FALSE	0	0	Dst
	chr1:33999543-34003134	1253.47	FALSE	0	0	Dst
	chr1:34020464-34021774	153.75	FALSE	0	0	Dst
	chr1:34060026-34077486	3100	TRUE	1	0	Dst
	chr1:34077826-34086514	2646	TRUE	1	0	Dst
	chr1:34086631-34089448	540.86	FALSE	0	0	Dst
	chr1:34089505-34094097	1161.75	TRUE	1	0	Dst
	chr1:34094916-34098936	878.76	FALSE	0	0	Dst
	chr1:34099002-34102530	552.24	FALSE	0	0	Dst
	chr1:34102592-34104433	339.78	FALSE	0	0	Dst
	chr1:34104504-34106404	381.1	FALSE	0	0	Dst
	chr1:34106501-34107874	160.22	FALSE	0	0	Dst
	chr1:34113047-34135383	3100	TRUE	1	0	Dst
	chr1:34141305-34179658	3100	TRUE	2	1	Dst,Mir6896
	chr1:34180290-34181373	103.4	FALSE	0	0	Dst
	chr1:34181379-34183654	422.9	FALSE	0	0	Dst
	chr1:34186494-34200919	3100	TRUE	1	0	Dst
	chr1:34201427-34202597	167.77	FALSE	0	0	Dst
	chr1:34203048-34205998	705.74	FALSE	0	0	Dst
	chr1:34206753-34207836	135.94	FALSE	0	0	Dst
	chr1:34210203-34218054	1724.06	TRUE	1	0	Dst
	chr1:34218424-34220146	192.61	FALSE	0	0	Dst
	chr1:34220658-34223273	622.27	FALSE	0	0	Dst
	chr1:34223806-34225123	188.32	FALSE	0	0	Dst
	chr1:34227343-34230129	435.89	FALSE	0	0	Dst
	chr1:34230625-34236755	2101.64	TRUE	1	0	Dst
	chr1:34237411-34244492	3080.94	TRUE	1	0	Dst
	chr1:34245095-34250619	1660.63	FALSE	0	0	Dst
	chr1:34252541-34255544	497.88	FALSE	0	0	Dst
	chr1:34265016-34266132	118.63	FALSE	0	0	Dst
	chr1:34270196-34271187	98.92	FALSE	0	0	Dst
	chr1:34273046-34274216	97.82	FALSE	0	0	Dst
	chr1:34274545-34276228	311.61	FALSE	0	0	Dst
	chr1:34279108-34281094	334.18	FALSE	0	0	Dst
	chr1:34290645-34291947	116.51	FALSE	0	0	Dst
	chr1:34293180-34294435	214.63	FALSE	0	0	Dst
	chr1:34295952-34296981	97.83	FALSE	0	0	Dst
	chr1:34303705-34304792	102.01	FALSE	0	0	Dst
	chr1:34307724-34308832	104.84	FALSE	0	0	Dst
	chr1:34313353-34314774	246.85	FALSE	0	0	Dst
	chr1:34317911-34319075	155.93	FALSE	0	0	Dst
	chr1:34319146-34320233	94.07	FALSE	0	0	Dst
	chr1:34320582-34322430	140.55	FALSE	0	0	Dst
	chr1:34322553-34325577	881.64	FALSE	0	0	Dst
	chr1:34326119-34327148	91.83	FALSE	0	0	Dst
	chr1:34327719-34330573	434.64	FALSE	0	0	Dst
	chr1:34332660-34333867	110.98	FALSE	0	0	Dst
	chr1:34335537-34336593	111.01	FALSE	0	0	Dst
	chr1:34347227-34349777	346.39	FALSE	0	0	Dst
	chr1:34350239-34352048	209.68	FALSE	0	0	Dst
	chr1:34352104-34353423	199.79	FALSE	0	0	Dst
	chr1:34354330-34355783	187.25	FALSE	0	0	Dst
	chr1:34360386-34361557	155.33	FALSE	0	0	Dst
	chr1:34363750-34364926	109.59	FALSE	0	0	Dst
	chr1:34365105-34366718	314.96	FALSE	0	0	Dst
	chr1:34366852-34370878	1449.13	TRUE	1	0	n/a
	chr1:34489010-34490620	286.33	FALSE	0	0	Mir5103
	chr1:34490845-34511679	3100	TRUE	1	1	Ccdc115,Imp4,Mir5103
	chr1:34515661-34519618	1429.43	FALSE	0	0	Ptpn18
	chr1:34592485-34594813	1193.55	FALSE	0	0	Cfc1
	chr1:34863098-34865580	666.91	FALSE	0	0	Arhgef4
	chr1:34865716-34903445	3100	TRUE	3	0	Arhgef4,Fam168b
	chr1:35287368-35290452	672.51	FALSE	0	0	n/a
	chr1:35926507-35928345	476.98	TRUE	1	0	n/a
	chr1:35932661-35935342	426.49	FALSE	0	0	n/a
	chr1:36063648-36078379	3100	TRUE	3	0	n/a
	chr1:36101716-36104709	735.08	FALSE	0	0	n/a
	chr1:36109245-36113341	3100	TRUE	1	0	n/a
	chr1:36113346-36168193	3100	TRUE	8	1	Hs6st1
	chr1:36191795-36196345	1239.19	TRUE	1	0	Uggt1
	chr1:36284782-36286766	189.2	FALSE	0	0	Uggt1
	chr1:36288359-36289830	175.29	FALSE	0	0	Uggt1
	chr1:36294563-36303979	3100	TRUE	1	1	Uggt1
	chr1:36360535-36361599	114.45	FALSE	0	2	n/a
	chr1:36361840-36374163	3100	TRUE	1	3	Arid5a
	chr1:36378079-36383135	1143.14	TRUE	1	0	Arid5a
	chr1:36388028-36390095	260.4	FALSE	0	0	n/a
	chr1:36390870-36391858	124.12	FALSE	0	0	Kansl3
	chr1:36406610-36408339	140.7	FALSE	0	0	Kansl3
	chr1:36417100-36418177	111.77	FALSE	0	0	Kansl3
	chr1:36420592-36421803	176.54	FALSE	0	0	Kansl3
	chr1:36422630-36427049	2324.87	FALSE	0	0	Kansl3
	chr1:36499160-36503212	1487.12	FALSE	0	1	Lman2l
	chr1:36527438-36530611	1152.37	TRUE	1	0	Cnnm4
	chr1:36567215-36570984	1551.69	TRUE	2	2	Cnnm3
	chr1:36583497-36591624	2901.54	FALSE	0	0	Ankrd23,Cnnm3
	chr1:36603005-36604459	524.82	FALSE	0	0	Ankrd39
	chr1:36613081-36616169	804.48	FALSE	0	0	Sema4c
	chr1:36738206-36741998	937.84	TRUE	3	0	Fam178b
	chr1:36747050-36756724	3100	TRUE	1	0	Actr1b,Cox5b
	chr1:36763943-36767902	1574.75	FALSE	0	1	Actr1b
	chr1:36827264-36828677	234.95	FALSE	0	0	Zap70
	chr1:36840844-36848273	2303.49	FALSE	0	0	Tmem131
	chr1:36857694-36859534	238.37	FALSE	0	0	Tmem131
	chr1:36860243-36864113	870.11	FALSE	0	0	Tmem131
	chr1:36867312-36868669	187.77	FALSE	0	0	Tmem131
	chr1:36869982-36871785	274.17	FALSE	0	0	Tmem131
	chr1:36872962-36874750	197.92	FALSE	0	0	Tmem131
	chr1:36875564-36877213	132.19	FALSE	0	0	Tmem131
	chr1:36877260-36881500	924.29	FALSE	0	0	Tmem131
	chr1:36881857-36883840	197.88	FALSE	0	0	Tmem131
	chr1:36884250-36885306	102.66	TRUE	1	0	Tmem131
	chr1:36885488-36895133	2981.22	FALSE	0	0	Tmem131
	chr1:36899214-36900311	119.3	FALSE	0	0	Tmem131
	chr1:36900986-36902031	102.44	FALSE	0	0	Tmem131
	chr1:36911219-36923732	3100	FALSE	0	0	Tmem131
	chr1:36923771-36925543	348.18	FALSE	0	0	Tmem131
	chr1:36929784-36936682	1148.72	FALSE	0	0	Tmem131
	chr1:36938862-36940388	227.95	FALSE	0	0	Tmem131
	chr1:36942120-36943671	207.18	FALSE	0	0	Tmem131
	chr1:36945878-36947195	166.88	FALSE	0	0	Tmem131
	chr1:36947544-36949299	263.54	FALSE	0	0	Tmem131
	chr1:36949644-36963894	3100	TRUE	1	0	Tmem131
	chr1:36964270-36967041	585.79	FALSE	0	0	Tmem131
	chr1:36967143-36968783	290.08	FALSE	0	0	Tmem131
	chr1:36970454-36972170	256.32	FALSE	0	0	Tmem131
	chr1:36973288-36975225	249.26	FALSE	0	0	Tmem131
	chr1:36975950-36977381	189.45	FALSE	0	0	Tmem131
	chr1:36977542-36978643	107.3	FALSE	0	0	Tmem131
	chr1:36981658-37001520	3100	FALSE	0	0	Tmem131
	chr1:37037998-37049807	3100	TRUE	4	1	n/a
	chr1:37055467-37056836	238.01	TRUE	1	0	n/a
	chr1:37083872-37086953	295.44	FALSE	0	0	n/a
	chr1:37156905-37159630	1992.93	TRUE	1	0	n/a
	chr1:37303358-37304333	92.27	FALSE	0	0	Cnga3
	chr1:37356499-37357564	109.83	FALSE	0	1	Inpp4a
	chr1:37483927-37491419	3100	FALSE	0	0	Coa5,Unc50
	chr1:37492029-37499456	3226.07	FALSE	0	0	Mgat4a,Unc50
	chr1:37500483-37501691	120.86	FALSE	0	0	Mgat4a
	chr1:37594951-37600856	3100	FALSE	0	0	Mgat4a
	chr1:37731720-37732760	117.03	FALSE	0	0	2010300C02Rik
	chr1:37918190-37923809	3100	TRUE	2	0	Tsga10
	chr1:37928104-37931910	1275.25	FALSE	0	0	Lipt1,Mitd1
	chr1:37945864-37950576	2148.8	TRUE	1	1	Mitd1,Mrpl30
	chr1:37956235-37958344	668.56	FALSE	0	0	n/a
	chr1:37958679-37960370	283.47	FALSE	0	0	n/a
	chr1:38031423-38034473	999.11	FALSE	0	0	n/a
	chr1:38034632-38035688	157.09	FALSE	0	0	n/a
	chr1:38036711-38057379	3100	TRUE	2	5	Eif5b,Txndc9
	chr1:38057670-38059258	273.24	TRUE	1	0	Eif5b
	chr1:38080022-38081291	143.11	FALSE	0	0	Eif5b
	chr1:38086173-38092744	1472.85	FALSE	0	0	Eif5b
	chr1:38093195-38189701	3100	TRUE	11	0	Eif5b,Gm5099,Rev1
	chr1:38677507-38679707	559.51	FALSE	0	0	Aff3
	chr1:38923842-38931066	3100	FALSE	0	0	Chst10
	chr1:38931138-38933515	483.58	FALSE	0	0	Chst10
	chr1:38952606-38955858	891.59	FALSE	0	0	Chst10
	chr1:38956180-38957608	188.36	FALSE	0	0	n/a
	chr1:38958275-38961686	790.23	FALSE	0	0	n/a
	chr1:39042063-39045835	2290.1	FALSE	0	0	Pdcl3
	chr1:39045938-39048664	420.64	FALSE	0	0	Pdcl3
	chr1:39056033-39057268	145.28	FALSE	0	0	n/a
	chr1:39418931-39420550	113.83	TRUE	1	0	Npas2
	chr1:39422447-39424276	479.46	TRUE	1	0	Rpl31
	chr1:39424319-39437151	3100	TRUE	4	0	Rpl31,Tbc1d8
	chr1:39522252-39524105	309.65	FALSE	0	0	Tbc1d8
	chr1:39525094-39526087	94.12	FALSE	0	0	Tbc1d8
	chr1:39526570-39531168	904.93	FALSE	0	0	Tbc1d8
	chr1:39532900-39536864	2168.04	FALSE	0	0	Tbc1d8
	chr1:39586400-39588229	267.32	FALSE	0	0	n/a
	chr1:39590337-39597915	2984.06	TRUE	1	2	Cnot11
	chr1:39598625-39608617	3100	TRUE	2	0	Cnot11,Rnf149,Snord89
	chr1:39608685-39610023	237.41	FALSE	0	0	Rnf149
	chr1:39610116-39613147	561.78	FALSE	0	0	Rnf149
	chr1:39617262-39620178	595	FALSE	0	0	Rnf149
	chr1:39620429-39636179	3100	TRUE	1	0	Rnf149
	chr1:39956154-39965683	3100	FALSE	0	0	Map4k4
	chr1:39965729-39968423	818.57	FALSE	0	0	Map4k4
	chr1:39968586-39969832	198.17	FALSE	0	0	Map4k4
	chr1:39969990-39972221	486.57	TRUE	1	0	Map4k4
	chr1:39973917-39974882	104.2	FALSE	0	0	Map4k4
	chr1:39979038-39981431	342.56	FALSE	0	0	Map4k4
	chr1:39991390-39992795	163.26	FALSE	0	0	Map4k4
	chr1:40000522-40001643	136.55	FALSE	0	0	Map4k4
	chr1:40001804-40003980	410.97	FALSE	0	0	Map4k4
	chr1:40004920-40008836	855.52	FALSE	0	0	Map4k4
	chr1:40014954-40016178	166.01	FALSE	0	0	Map4k4
	chr1:40016236-40017274	102.86	FALSE	0	0	Map4k4
	chr1:40020756-40022475	283	FALSE	0	0	Map4k4
	chr1:40024717-40028513	712.38	FALSE	0	0	Map4k4
	chr1:40029054-40030165	142.94	FALSE	0	0	Map4k4
	chr1:40032058-40035483	685.61	TRUE	1	0	Map4k4
	chr1:40037770-40038774	98.43	FALSE	0	0	Map4k4
	chr1:40039617-40040999	247.58	FALSE	0	0	Map4k4
	chr1:40042778-40044583	189.29	FALSE	0	0	Map4k4
	chr1:40046969-40049363	273.98	FALSE	0	0	Map4k4
	chr1:40053997-40055107	131.9	FALSE	0	0	Map4k4
	chr1:40057916-40060284	309.98	TRUE	1	0	Map4k4
	chr1:40073400-40074986	139.35	TRUE	1	0	Map4k4
	chr1:40084785-40090133	2292.04	FALSE	0	0	n/a
	chr1:42906648-42914643	3100	TRUE	1	1	Mrps9
	chr1:42916917-42919654	405.46	FALSE	0	0	Mrps9
	chr1:42964298-42965377	128.46	TRUE	1	0	n/a
	chr1:43148240-43157891	3100	FALSE	0	0	AI597479,Tgfbrap1
	chr1:43501416-43504169	903.52	FALSE	0	0	Nck2
	chr1:43883389-43886456	1951.95	TRUE	1	0	Uxs1
	chr1:43986652-44049558	3100	TRUE	5	0	Tpp2
	chr1:44050664-44064303	3100	FALSE	0	0	Tpp2
	chr1:44064433-44076960	3100	FALSE	0	0	Mettl21c
	chr1:44077219-44078271	104.08	FALSE	0	0	Mettl21c
	chr1:44140281-44142539	527.56	FALSE	0	0	Tex30
	chr1:44142808-44144934	417.86	FALSE	0	0	Tex30
	chr1:44151929-44153518	241.74	FALSE	0	0	Tex30
	chr1:44156287-44157695	318.59	FALSE	0	0	Tex30
	chr1:44157805-44163406	1661.68	TRUE	2	0	Kdelc1,Tex30
	chr1:44173570-44177735	1922.09	TRUE	1	2	Bivm,Kdelc1
	chr1:44200867-44206054	3100	FALSE	0	0	Bivm,Ercc5
	chr1:44238837-44240830	362.82	FALSE	0	0	Ercc5
	chr1:44511875-44513079	141.84	FALSE	0	0	n/a
	chr1:45850274-45860536	3100	FALSE	0	1	Wdr75
	chr1:45860571-45863855	922.64	FALSE	0	0	Wdr75
	chr1:45864007-45870781	1781.46	FALSE	0	0	Wdr75
	chr1:45870957-45878396	3100	FALSE	0	0	Wdr75
	chr1:45880457-45885523	1784.22	TRUE	1	0	Wdr75
	chr1:45980452-45983415	1361.1	FALSE	0	0	Slc40a1
	chr1:46122847-46123932	137.43	FALSE	0	0	Dnah7b
	chr1:46861092-46862270	129.83	FALSE	0	0	Dnah7c
	chr1:46899149-46900232	107.51	FALSE	0	0	Slc39a10
	chr1:46900564-46912918	3100	TRUE	3	0	Slc39a10
	chr1:4758389-4760874	319.45	TRUE	1	0	n/a
	chr1:4761050-4780046	3100	TRUE	3	2	Mrpl15
	chr1:4789014-4813590	3100	TRUE	4	0	Lypla1
	chr1:4813704-4819185	1450.09	TRUE	1	0	Lypla1
	chr1:4821541-4822556	100.71	FALSE	0	0	Lypla1
	chr1:4826038-4828348	446.14	FALSE	0	0	Lypla1
	chr1:4829367-4869665	3100	TRUE	5	0	Lypla1,Tcea1
	chr1:48601114-48602663	329.79	FALSE	0	0	n/a
	chr1:48609914-48611983	592.05	FALSE	0	0	n/a
	chr1:4870576-4886782	3100	TRUE	1	0	Tcea1
	chr1:48706560-48712247	1706.79	FALSE	0	0	n/a
	chr1:4887820-4902287	3100	FALSE	0	0	Rgs20,Tcea1
	chr1:4902900-4904315	131.87	FALSE	0	0	Rgs20
	chr1:49158539-49160310	225.1	FALSE	0	0	n/a
	chr1:4959168-4963196	1534.92	FALSE	0	0	Rgs20
	chr1:50691991-50700646	3100	TRUE	1	0	n/a
	chr1:5072376-5092859	3100	TRUE	2	1	Atp6v1h
	chr1:5092879-5100856	3100	TRUE	1	0	Atp6v1h
	chr1:50957294-50958541	177.72	FALSE	0	0	n/a
	chr1:50983692-50985368	645.15	FALSE	0	0	Tmeff2
	chr1:5105129-5108737	1251.5	TRUE	1	0	Atp6v1h
	chr1:5109009-5110250	147.4	FALSE	0	0	Atp6v1h
	chr1:5110706-5112667	335.89	FALSE	0	0	Atp6v1h
	chr1:5113964-5115842	272.49	FALSE	0	0	Atp6v1h
	chr1:5116223-5120025	574.27	FALSE	0	0	Atp6v1h
	chr1:5120476-5121752	184.46	FALSE	0	0	Atp6v1h
	chr1:5123001-5137521	3100	TRUE	1	0	Atp6v1h
	chr1:5137526-5138634	126.01	FALSE	0	0	Atp6v1h
	chr1:5139350-5141602	393.9	FALSE	0	0	Atp6v1h
	chr1:5143834-5146013	358.38	FALSE	0	0	Atp6v1h
	chr1:5146686-5156705	3100	TRUE	1	0	Atp6v1h
	chr1:51515841-51542823	3100	TRUE	11	0	Nabp1
	chr1:51561532-51567861	3100	TRUE	1	0	Gm17767
	chr1:5156761-5158060	123.58	FALSE	0	0	n/a
	chr1:51592275-51594137	334.5	FALSE	0	0	Gm17767
	chr1:51628140-51632259	1875.25	FALSE	0	0	Gm17767
	chr1:51678554-51682425	2063.86	TRUE	1	0	n/a
	chr1:51802429-51806231	1174.77	TRUE	1	0	Myo1b
	chr1:52065011-52066297	287.77	FALSE	0	0	Stat4
	chr1:52169247-52171511	524.03	FALSE	0	0	n/a
	chr1:52175279-52176313	110.63	FALSE	0	2	Stat1
	chr1:5220408-5225566	1384.66	FALSE	0	0	n/a
	chr1:52224789-52292840	3100	TRUE	5	0	Gls
	chr1:52454637-52456079	168.81	FALSE	0	0	n/a
	chr1:52488182-52489537	218.61	TRUE	1	0	n/a
	chr1:5249400-5253349	1356.91	FALSE	0	0	n/a
	chr1:52685121-52694158	3100	FALSE	0	0	Nemp2
	chr1:52709897-52712419	417.12	FALSE	0	0	Mfsd6
	chr1:52712784-52714324	246.8	FALSE	0	0	Mfsd6
	chr1:52900500-52904300	2496.64	FALSE	0	0	Hibch
	chr1:52950868-52956271	2700.13	FALSE	0	0	Hibch
	chr1:52956276-52980332	3100	FALSE	0	0	Hibch
	chr1:52981600-52996476	3100	TRUE	2	0	1700019D03Rik
	chr1:53003069-53014893	3100	TRUE	4	0	1700019D03Rik
	chr1:53192432-53193663	151.41	FALSE	0	0	n/a
	chr1:53195221-53196772	236.57	TRUE	1	0	n/a
	chr1:53200432-53201418	90.5	FALSE	0	0	n/a
	chr1:53214256-53215777	151.9	TRUE	1	0	1700019A02Rik
	chr1:53234571-53235594	104.08	FALSE	0	0	1700019A02Rik
	chr1:53239893-53246823	3081.1	FALSE	0	0	1700019A02Rik,Pms1
	chr1:53265633-53267795	166.89	FALSE	0	0	Pms1
	chr1:53348555-53358073	3100	FALSE	0	0	Ormdl1,Pms1
	chr1:53367931-53379460	3100	FALSE	0	0	Ormdl1,Osgepl1
	chr1:53383461-53386717	695.4	FALSE	0	0	Osgepl1
	chr1:53406667-53410804	2416.66	TRUE	2	0	Asdurf,Asnsd1
	chr1:53637698-53639338	268.94	FALSE	0	0	Dnah7a
	chr1:53761290-53762706	146.01	FALSE	0	0	Dnah7a
	chr1:53763263-53764272	117.99	FALSE	0	0	Dnah7a
	chr1:53776685-53778297	180.1	FALSE	0	0	n/a
	chr1:53789170-53790183	93.28	FALSE	0	0	n/a
	chr1:53795661-53797363	270.42	FALSE	0	0	n/a
	chr1:53797442-53843655	3100	TRUE	5	1	Stk17b
	chr1:53920869-53924688	1901.81	FALSE	0	0	Hecw2
	chr1:54250793-54252408	273.2	FALSE	0	0	Hecw2
	chr1:54306736-54310725	2340.13	TRUE	1	3	Ccdc150
	chr1:54437517-54444139	2517.64	TRUE	1	0	n/a
	chr1:54451427-54453773	405.81	FALSE	0	0	Gtf3c3
	chr1:54454109-54455309	121.66	FALSE	0	0	Gtf3c3
	chr1:54456839-54461827	1125.88	TRUE	1	0	Gtf3c3
	chr1:54474709-54475825	122.95	FALSE	0	0	Gtf3c3
	chr1:54477172-54478907	359.68	FALSE	0	0	Gtf3c3
	chr1:54480953-54482363	177.17	FALSE	0	0	Gtf3c3
	chr1:54482740-54484424	245.95	FALSE	0	0	Gtf3c3
	chr1:54484693-54487771	564.92	FALSE	0	0	Gtf3c3
	chr1:54488989-54490984	301.59	FALSE	0	0	Gtf3c3
	chr1:54491120-54497301	3100	FALSE	0	1	Gtf3c3
	chr1:54499282-54500389	124.2	FALSE	0	0	n/a
	chr1:54520977-54523526	467.91	FALSE	0	0	n/a
	chr1:54523911-54542874	3100	TRUE	6	0	Pgap1
	chr1:54543027-54544999	454.48	FALSE	0	0	Pgap1
	chr1:54612231-54615472	794.27	FALSE	0	1	Pgap1
	chr1:54641391-54642902	463.01	FALSE	0	0	n/a
	chr1:55030963-55078769	3100	TRUE	3	0	Sf3b1
	chr1:55078953-55081893	1739.46	TRUE	1	0	Sf3b1
	chr1:55081970-55088719	3100	TRUE	2	1	Sf3b1
	chr1:55108094-55113747	3159.91	FALSE	0	0	Coq10b
	chr1:55115625-55117102	157.51	FALSE	0	0	Coq10b
	chr1:55117243-55118297	113.89	FALSE	0	0	Coq10b
	chr1:55124255-55154246	3100	TRUE	6	2	Coq10b,Hspd1,Hspe1
	chr1:55154563-55155567	94.36	FALSE	0	0	n/a
	chr1:55163499-55169101	2824.03	TRUE	2	0	n/a
	chr1:55184641-55191677	3100	TRUE	3	0	Mob4
	chr1:55191886-55195185	1417.38	TRUE	1	0	Mob4
	chr1:55196141-55200947	1232.59	TRUE	1	0	Mob4
	chr1:55200999-55204353	912.73	FALSE	0	0	Mob4
	chr1:55204459-55205891	244.08	FALSE	0	0	Mob4
	chr1:55205941-55208391	671.41	FALSE	0	0	Mob4
	chr1:55208455-55210901	589.05	TRUE	1	0	Mob4
	chr1:55211001-55221181	2806.36	FALSE	0	0	Mob4
	chr1:55291245-55292424	133.83	FALSE	0	0	n/a
	chr1:55292626-55295263	1948.04	TRUE	1	1	Mars2
	chr1:55295384-55297382	421.96	FALSE	0	0	Mars2
	chr1:56769959-56771020	102.95	FALSE	0	0	n/a
	chr1:57008986-57013672	1633.24	FALSE	0	0	Satb2
	chr1:57028862-57030831	543.59	FALSE	0	1	9130024F11Rik,Satb2
	chr1:57031030-57032114	117.71	FALSE	0	0	9130024F11Rik,Satb2
	chr1:57430197-57438927	3100	FALSE	0	0	1700066M21Rik,4930558J18Rik
	chr1:57440132-57448658	3100	FALSE	0	0	1700066M21Rik,Tyw5
	chr1:57448661-57453584	1210.27	FALSE	0	0	Tyw5
	chr1:57453637-57477604	3100	TRUE	2	1	Maip1,Tyw5
	chr1:57531774-57532775	95.4	FALSE	0	0	n/a
	chr1:57666862-57669013	295.8	FALSE	0	0	n/a
	chr1:57669112-57670397	161.55	FALSE	0	0	n/a
	chr1:57830736-57831903	169.1	FALSE	0	0	Spats2l
	chr1:58008831-58010056	129.41	FALSE	0	0	n/a
	chr1:58016687-58017762	96.11	FALSE	0	0	Kctd18
	chr1:58020629-58021977	154.43	FALSE	0	0	Kctd18
	chr1:58023183-58027783	3100	FALSE	0	0	Kctd18
	chr1:58042912-58081229	3100	TRUE	4	0	Sgo2a
	chr1:58081890-58090352	3100	TRUE	3	0	Aox1,Sgo2a
	chr1:58445896-58447378	235.67	FALSE	0	0	n/a
	chr1:58447529-58449253	836.26	FALSE	0	0	Bzw1
	chr1:58449742-58486880	3100	TRUE	10	1	Bzw1,Clk1,Ppil3
	chr1:58492271-58493323	130.21	FALSE	0	0	Ppil3
	chr1:58496802-58500233	839.3	FALSE	0	0	Ppil3
	chr1:58500572-58507475	3100	TRUE	2	3	Nif3l1,Ppil3
	chr1:58508132-58509344	143.16	FALSE	0	0	Nif3l1
	chr1:58509488-58523089	3100	TRUE	3	0	Nif3l1,Orc2
	chr1:58528630-58529635	96.04	FALSE	0	0	Orc2
	chr1:58539901-58541628	184.16	FALSE	0	0	Orc2
	chr1:58542142-58553752	2682.7	FALSE	0	0	Orc2
	chr1:58553860-58555067	175.87	FALSE	0	0	Orc2
	chr1:58555520-58565893	3100	TRUE	3	1	Orc2
	chr1:58573678-58575989	375.52	FALSE	0	0	n/a
	chr1:58576145-58577332	132.94	FALSE	0	0	n/a
	chr1:58577511-58578558	103.79	FALSE	0	0	n/a
	chr1:58638991-58640102	90.13	FALSE	0	0	Fam126b
	chr1:58640933-58648022	3100	FALSE	0	1	Fam126b,Ndufb3
	chr1:58653618-58655938	671.95	FALSE	0	0	Ndufb3
	chr1:58767000-58773498	2818.6	TRUE	1	0	Cflar
	chr1:58774153-58775356	131.21	FALSE	0	0	Cflar
	chr1:58775379-58777439	309.42	FALSE	0	0	Cflar
	chr1:58814267-58815254	94.18	FALSE	0	0	Cflar
	chr1:58816119-58822798	1813.5	TRUE	2	0	Cflar
	chr1:59013956-59016072	236.17	FALSE	0	0	Trak2
	chr1:59024300-59031705	3100	TRUE	1	2	Stradb,Trak2
	chr1:59175206-59180199	3113.64	TRUE	1	0	Mpp4,Tmem237
	chr1:59264578-59265667	122.34	FALSE	0	0	Als2
	chr1:59273988-59278777	749.01	TRUE	1	0	Als2
	chr1:59283343-59287708	950.28	FALSE	0	0	Als2
	chr1:59288002-59288989	131.52	FALSE	0	0	Als2
	chr1:59290890-59295190	3100	TRUE	1	0	Als2
	chr1:59432174-59436712	2215.03	FALSE	0	0	n/a
	chr1:59442819-59445291	207.95	FALSE	0	0	n/a
	chr1:59446303-59452115	1725.31	FALSE	0	0	n/a
	chr1:59477391-59482925	1574.22	FALSE	0	0	n/a
	chr1:59501438-59502444	97.73	FALSE	0	0	n/a
	chr1:59503077-59509232	3100	FALSE	0	0	n/a
	chr1:59528404-59531719	896.03	TRUE	1	0	n/a
	chr1:59531917-59533166	186.69	FALSE	0	0	n/a
	chr1:59534953-59551485	3100	TRUE	3	0	Fzd7
	chr1:59669959-59671552	203.6	FALSE	0	0	Gm973
	chr1:59687777-59689192	172.83	FALSE	0	1	Gm973
	chr1:59689650-59696460	3100	FALSE	0	0	Gm973,Sumo1
	chr1:59696965-59732653	3100	TRUE	5	0	Sumo1
	chr1:59732810-59735299	336.77	TRUE	1	0	n/a
	chr1:59735902-59736956	120.43	FALSE	0	0	n/a
	chr1:59737013-59788332	3100	TRUE	20	3	Nop58,Snord11,Snord70
	chr1:59789719-59791198	167.66	FALSE	0	0	n/a
	chr1:59792024-59793032	101.14	FALSE	0	0	n/a
	chr1:59805335-59806385	100.68	FALSE	0	0	n/a
	chr1:59806389-59808802	615.37	FALSE	0	0	n/a
	chr1:59816064-59825538	3100	TRUE	1	1	Bmpr2
	chr1:59931681-59932738	102.31	FALSE	0	0	Bmpr2
	chr1:59937228-59938237	94.65	FALSE	0	0	n/a
	chr1:59939518-59941548	396.02	FALSE	0	0	n/a
	chr1:59967649-59971267	1767.69	TRUE	1	0	Fam117b
	chr1:60098612-60101309	416.38	TRUE	1	0	Ica1l
	chr1:60122226-60128605	2158.31	FALSE	0	0	n/a
	chr1:60128897-60135062	1826	FALSE	0	0	Wdr12
	chr1:60137107-60138160	105.79	FALSE	0	0	Wdr12
	chr1:60147205-60149847	603.32	FALSE	0	0	Wdr12
	chr1:60149886-60157741	3100	TRUE	1	3	Carf,Wdr12
	chr1:60234838-60245682	3100	TRUE	1	1	Nbeal1
	chr1:60245859-60252492	1778.81	TRUE	2	0	Nbeal1
	chr1:60370852-60371845	96.16	FALSE	0	0	Nbeal1
	chr1:60374719-60375744	125.14	FALSE	0	0	Nbeal1
	chr1:60375966-60377080	178.28	FALSE	0	0	Nbeal1
	chr1:60384391-60386490	518.88	FALSE	0	0	Nbeal1
	chr1:60387315-60388504	154.82	FALSE	0	0	Nbeal1
	chr1:60388565-60389711	122.45	FALSE	0	0	Nbeal1
	chr1:60394105-60395345	171.1	FALSE	0	0	n/a
	chr1:60395928-60405234	3100	FALSE	0	1	Cyp20a1
	chr1:60462679-60469115	3100	FALSE	0	1	Abi2
	chr1:60469307-60470968	141.74	FALSE	0	0	Abi2
	chr1:60485871-60487978	220.01	FALSE	0	0	Abi2
	chr1:60488474-60490238	300.48	FALSE	0	0	Abi2
	chr1:60498438-60499733	146.28	FALSE	0	0	Abi2
	chr1:60510198-60511677	169.88	FALSE	0	0	Abi2
	chr1:60516012-60517376	150.46	FALSE	0	0	Abi2
	chr1:60518382-60522008	856.82	FALSE	0	0	Abi2
	chr1:60522085-60546124	3100	TRUE	3	0	Abi2,Raph1
	chr1:60546870-60549023	357.89	FALSE	0	0	Raph1
	chr1:60549197-60550829	161.9	FALSE	0	0	Raph1
	chr1:60550855-60553962	709.76	FALSE	0	0	Raph1
	chr1:60553996-60558276	864.25	TRUE	1	0	Raph1
	chr1:60560574-60562266	225.45	FALSE	0	0	Raph1
	chr1:60562320-60563867	208.89	FALSE	0	0	Raph1
	chr1:60568051-60569221	128.52	FALSE	0	0	Raph1
	chr1:60595234-60596337	160.73	FALSE	0	0	Raph1
	chr1:60598232-60599565	188.58	FALSE	0	0	Raph1
	chr1:60600657-60602971	512.97	TRUE	1	0	Raph1
	chr1:60607271-60609992	347.01	FALSE	0	0	Raph1
	chr1:60610204-60612338	210.08	FALSE	0	0	Raph1
	chr1:60613871-60626168	3100	FALSE	0	0	Raph1
	chr1:60905759-60913047	3100	TRUE	2	0	n/a
	chr1:61547094-61548117	91.87	FALSE	0	0	n/a
	chr1:61555475-61558121	640.37	FALSE	0	0	n/a
	chr1:61568815-61570092	238.55	FALSE	0	0	n/a
	chr1:61570234-61571554	325.1	FALSE	0	0	n/a
	chr1:6196878-6212847	3100	TRUE	2	2	Rb1cc1
	chr1:6213149-6214556	243.14	FALSE	0	0	Rb1cc1
	chr1:6216965-6218628	221.19	FALSE	0	0	Rb1cc1
	chr1:6231133-6233251	303.05	TRUE	1	0	Rb1cc1
	chr1:6244414-6250043	1386.05	FALSE	0	0	Rb1cc1
	chr1:6267595-6275431	3100	FALSE	0	0	n/a
	chr1:62747650-62751188	2477.16	TRUE	1	0	Nrp2
	chr1:62751889-62755017	739.67	TRUE	1	0	Nrp2
	chr1:62763851-62766451	275.73	FALSE	0	0	Nrp2
	chr1:62766478-62767609	121.61	FALSE	0	0	Nrp2
	chr1:62769231-62771189	311.22	FALSE	0	0	Nrp2
	chr1:62777092-62778635	237.74	TRUE	1	0	Nrp2
	chr1:62778731-62781098	312.78	FALSE	0	0	Nrp2
	chr1:62781781-62796677	3100	TRUE	2	0	Nrp2
	chr1:62797191-62801123	710.62	FALSE	0	0	Nrp2
	chr1:62801307-62802397	117.62	FALSE	0	0	Nrp2
	chr1:62802536-62846115	3100	TRUE	3	0	4930487H11Rik,Nrp2
	chr1:62846332-62847838	252.71	FALSE	0	0	Nrp2
	chr1:62848052-62849699	169.05	FALSE	0	0	Nrp2
	chr1:62849733-62851553	223.41	FALSE	0	0	Nrp2
	chr1:62866092-62867132	106.31	FALSE	0	0	Nrp2
	chr1:63090138-63092795	734.38	FALSE	0	0	n/a
	chr1:63092949-63095038	339.22	FALSE	0	0	Ino80d
	chr1:63095384-63097741	526.81	FALSE	0	0	Ino80d
	chr1:63097845-63099668	383.14	FALSE	0	0	Ino80d
	chr1:63099774-63103467	519.19	TRUE	1	0	Ino80d
	chr1:63105525-63107498	207.95	FALSE	0	0	Ino80d
	chr1:63107738-63108780	125.14	FALSE	0	0	Ino80d
	chr1:63108932-63113977	944.57	FALSE	0	0	Ino80d
	chr1:63115369-63116793	180.66	FALSE	0	0	Ino80d
	chr1:63116797-63118694	213.01	FALSE	0	0	Ino80d
	chr1:63120126-63121131	96.04	TRUE	1	0	Ino80d
	chr1:63127195-63129247	154.82	FALSE	0	0	Ino80d
	chr1:63129283-63130538	162.35	FALSE	0	0	Ino80d
	chr1:63132934-63134543	159.77	FALSE	0	0	Ino80d
	chr1:63135065-63138062	696.04	TRUE	1	0	Ino80d
	chr1:63139870-63141058	136.97	FALSE	0	0	Ino80d
	chr1:63142594-63143722	147.53	FALSE	0	0	Ino80d
	chr1:63143757-63153583	3100	TRUE	4	0	Ino80d
	chr1:63153655-63195491	3100	TRUE	6	0	Ino80d,Ino80dos,Ndufs1
	chr1:63195563-63197571	240.82	FALSE	0	0	Ino80dos,Ndufs1
	chr1:63197941-63208241	3173.68	TRUE	3	0	Ino80dos,Ndufs1
	chr1:63209912-63212109	319.44	FALSE	0	0	Ndufs1
	chr1:63212242-63219975	2326.47	TRUE	1	0	Ndufs1
	chr1:63220135-63235359	3100	TRUE	4	3	Eef1b2,Gpr1,Ndufs1,Snora41
	chr1:63235494-63236718	90.22	FALSE	0	0	Gpr1
	chr1:63237165-63238414	184.2	FALSE	0	0	Gpr1
	chr1:63239573-63257497	3100	TRUE	1	0	Gpr1,Zdbf2
	chr1:63257602-63262965	2675.54	TRUE	3	0	Gpr1,Zdbf2
	chr1:63263015-63267243	1350.47	TRUE	1	0	Zdbf2
	chr1:63268002-63274339	1346.79	TRUE	1	0	Zdbf2
	chr1:63274774-63278290	621.31	FALSE	0	0	Zdbf2
	chr1:63278572-63302554	3100	TRUE	5	0	Zdbf2
	chr1:63302825-63306324	763.13	FALSE	0	0	Zdbf2
	chr1:63306469-63317990	3019.78	FALSE	0	0	Zdbf2
	chr1:63318361-63325754	3100	TRUE	2	0	Zdbf2
	chr1:63326651-63327990	195.72	FALSE	0	0	Zdbf2
	chr1:63328173-63345332	3100	FALSE	0	0	Zdbf2
	chr1:63346379-63355932	3100	TRUE	2	0	Zdbf2
	chr1:63356073-63365841	3100	FALSE	0	0	Zdbf2
	chr1:63367806-63368814	90.99	FALSE	0	0	n/a
	chr1:63368851-63372894	2429.06	FALSE	0	0	n/a
	chr1:63484734-63489829	3100	TRUE	2	0	n/a
	chr1:63489991-63496935	3100	TRUE	2	0	Adam23
	chr1:63497261-63503949	3100	TRUE	1	0	Adam23
	chr1:63505082-63507092	498.86	FALSE	0	0	Adam23
	chr1:63507255-63540486	3100	TRUE	4	0	Adam23
	chr1:63540661-63542501	391.06	FALSE	0	0	Adam23
	chr1:63542751-63544357	341.55	TRUE	1	0	Adam23
	chr1:63545035-63547023	525.04	TRUE	1	0	Adam23
	chr1:63547997-63553692	1349.2	FALSE	0	0	Adam23
	chr1:63553822-63554821	94.07	FALSE	0	0	Adam23
	chr1:63555386-63556958	207.73	FALSE	0	0	Adam23
	chr1:63557004-63558057	105.79	FALSE	0	0	Adam23
	chr1:63558126-63560728	407.35	FALSE	0	0	Adam23
	chr1:63563998-63567097	760.18	FALSE	0	0	Adam23
	chr1:63568846-63570508	322.56	FALSE	0	0	Adam23
	chr1:63571099-63573226	326.42	FALSE	0	0	Adam23
	chr1:63574113-63575690	142.41	FALSE	0	0	Adam23
	chr1:63577811-63579105	137.95	FALSE	0	0	Adam23
	chr1:63581965-63583391	216.04	FALSE	0	0	Adam23
	chr1:63584277-63585685	192.14	FALSE	0	0	Adam23
	chr1:63588998-63591495	445.5	FALSE	0	0	Adam23
	chr1:63595086-63596991	160.24	FALSE	0	0	Adam23
	chr1:63597045-63598200	147.96	FALSE	0	0	Adam23
	chr1:63599759-63603695	850.04	FALSE	0	0	Adam23
	chr1:63604114-63611092	1862.11	FALSE	0	0	Adam23
	chr1:63611928-63613997	364.89	FALSE	0	0	Adam23
	chr1:63615507-63617997	346.01	FALSE	0	0	Adam23
	chr1:63618215-63620923	383.85	FALSE	0	0	Adam23
	chr1:63621123-63622606	163.92	FALSE	0	0	Adam23
	chr1:63623131-63624205	142.01	TRUE	1	0	Adam23
	chr1:63624302-63629323	968.4	FALSE	0	0	Adam23
	chr1:63629403-63631860	499.9	FALSE	0	0	Adam23
	chr1:63632033-63633141	132.7	FALSE	0	0	Adam23
	chr1:63633767-63648113	3100	FALSE	0	0	Adam23
	chr1:63775790-63782924	3100	TRUE	1	0	Fastkd2,Mdh1b
	chr1:63784062-63788843	1241.96	FALSE	0	0	Fastkd2
	chr1:63789515-63790506	103.11	FALSE	0	0	Fastkd2
	chr1:63791632-63792834	140.39	FALSE	0	0	Fastkd2
	chr1:63795171-63797062	369.01	FALSE	0	0	Fastkd2
	chr1:63798493-63806272	3100	FALSE	0	0	4933402D24Rik,Fastkd2
	chr1:64113916-64118359	889.5	TRUE	1	0	Klf7
	chr1:64118834-64121097	524.62	FALSE	0	0	Klf7
	chr1:64122171-64123573	194.74	FALSE	0	0	Klf7
	chr1:64125928-64128759	619.22	FALSE	0	0	Klf7
	chr1:64128949-64131660	527.16	FALSE	0	0	Klf7
	chr1:64132770-64134756	385.78	FALSE	0	0	Klf7
	chr1:64135084-64140522	2013.6	TRUE	1	0	Klf7
	chr1:64140799-64144407	987.17	TRUE	1	0	Klf7
	chr1:64144473-64149007	1391.96	FALSE	0	0	Klf7
	chr1:64149251-64150379	124.91	FALSE	0	0	Klf7
	chr1:64151232-64153556	666.01	FALSE	0	0	Klf7
	chr1:64154106-64156570	424.47	FALSE	0	0	Klf7
	chr1:64156989-64174924	3100	TRUE	4	0	Klf7
	chr1:64271255-64274555	1321.57	FALSE	0	0	n/a
	chr1:6430512-6432466	468.13	FALSE	0	0	n/a
	chr1:64344814-64355319	3100	TRUE	2	0	n/a
	chr1:6436905-6443682	3162.77	TRUE	1	0	n/a
	chr1:64573434-64594296	3100	TRUE	2	0	Creb1
	chr1:64621548-64627903	2510.29	TRUE	2	0	Creb1
	chr1:64645379-64647053	238.11	FALSE	0	0	Creb1
	chr1:64647106-64650017	626.72	FALSE	0	0	Creb1
	chr1:64650075-64653634	860.31	TRUE	1	0	Creb1,Mettl21a
	chr1:64653852-64655105	158.52	FALSE	0	0	Mettl21a
	chr1:64659490-64660599	119.1	FALSE	0	0	Mettl21a
	chr1:64661099-64665888	2936.39	TRUE	1	0	Mettl21a
	chr1:64726816-64727855	90.46	FALSE	0	0	2810408I11Rik
	chr1:64731437-64748763	3100	TRUE	2	0	2810408I11Rik,Ccnyl1
	chr1:64750973-64758929	2219.83	FALSE	0	0	Ccnyl1
	chr1:64759260-64760319	114.17	TRUE	1	0	Ccnyl1
	chr1:64762633-64770683	3100	TRUE	1	0	Ccnyl1
	chr1:64770835-64787620	3100	TRUE	5	0	Ccnyl1,Fzd5
	chr1:64931638-64932770	123.39	FALSE	0	0	Plekhm3
	chr1:64999800-65004004	2194.88	FALSE	0	0	Plekhm3
	chr1:65151516-65154115	1060.92	FALSE	0	0	D630023F18Rik
	chr1:65154311-65155698	443.91	FALSE	0	0	D630023F18Rik
	chr1:65156053-65159570	1558.5	TRUE	1	0	D630023F18Rik
	chr1:65201529-65203917	452.37	FALSE	0	0	n/a
	chr1:65211296-65215576	1008.78	FALSE	0	0	Idh1
	chr1:65216503-65217906	170.84	FALSE	0	0	Idh1
	chr1:65221673-65238134	3100	TRUE	1	2	Idh1,Pikfyve
	chr1:65238140-65247691	3099.05	FALSE	0	0	Pikfyve
	chr1:65247872-65262695	3100	FALSE	0	0	Pikfyve
	chr1:65309400-65310636	147.13	FALSE	0	0	Pikfyve
	chr1:65317071-65318120	103.08	FALSE	0	0	Pikfyve
	chr1:65324380-65330456	2797.52	FALSE	0	0	Pikfyve
	chr1:65702504-65704237	192.76	FALSE	0	0	n/a
	chr1:65705092-65706805	392.63	FALSE	0	0	n/a
	chr1:66166921-66168340	149.16	FALSE	0	0	n/a
	chr1:66745149-66749030	2155.34	FALSE	0	0	Rpe,Unc80
	chr1:66749496-66751504	466.47	FALSE	0	0	Rpe
	chr1:66753924-66755285	266.66	FALSE	0	0	Rpe
	chr1:66755942-66759414	870.04	FALSE	0	0	Rpe
	chr1:66759464-66762013	678.5	FALSE	0	0	Rpe
	chr1:66763323-66765568	716.62	FALSE	0	0	Kansl1l,Rpe
	chr1:66766203-66767292	124.54	FALSE	0	0	Kansl1l,Rpe
	chr1:66767320-66770400	988.09	FALSE	0	0	Kansl1l,Rpe
	chr1:66770898-66775223	1514.36	FALSE	0	0	Kansl1l
	chr1:66775454-66780715	1820.4	FALSE	0	0	Kansl1l
	chr1:66781330-66789796	2657.98	FALSE	0	0	Kansl1l
	chr1:66789849-66793180	682.66	FALSE	0	0	Kansl1l
	chr1:66793976-66796104	547.78	FALSE	0	0	Kansl1l
	chr1:66797396-66798721	202.07	FALSE	0	0	Kansl1l
	chr1:66808311-66813353	1027.95	FALSE	0	0	Kansl1l
	chr1:66814629-66816758	372.38	FALSE	0	0	Kansl1l
	chr1:66817114-66818121	97.37	FALSE	0	0	Kansl1l
	chr1:66822262-66824178	239.35	FALSE	0	0	Kansl1l
	chr1:66824411-66827079	491.47	FALSE	0	0	Kansl1l
	chr1:66828836-66830562	269.37	FALSE	0	0	Kansl1l
	chr1:66835607-66837003	207.21	FALSE	0	0	Kansl1l
	chr1:66845196-66846651	193.47	FALSE	0	0	Kansl1l
	chr1:66858511-66865741	2792.34	TRUE	1	0	Kansl1l
	chr1:67249480-67250660	137.88	FALSE	0	0	Cps1
	chr1:67352010-67354505	1335.47	FALSE	0	0	n/a
	chr1:69732780-69736004	1266.61	TRUE	1	0	Ikzf2
	chr1:69873171-69875383	671.7	FALSE	0	0	Spag16
	chr1:7036606-7037845	315.62	FALSE	0	0	n/a
	chr1:7041956-7044914	533.7	FALSE	0	0	n/a
	chr1:7074067-7089629	3100	TRUE	1	0	Pcmtd1
	chr1:7089829-7090853	95.52	FALSE	0	0	Pcmtd1
	chr1:71064557-71066332	305.66	FALSE	0	0	n/a
	chr1:71066902-71068181	108.49	FALSE	0	0	n/a
	chr1:71068434-71073625	1934.57	TRUE	1	0	Bard1
	chr1:71079389-71085085	2439.39	FALSE	0	0	Bard1
	chr1:71132857-71152649	3100	TRUE	2	0	Bard1
	chr1:7114629-7120022	1276.63	FALSE	0	0	Pcmtd1
	chr1:7157012-7158074	121.75	FALSE	0	0	Pcmtd1
	chr1:71577352-71578411	112.03	FALSE	0	0	n/a
	chr1:7159937-7160908	93.66	FALSE	0	0	Pcmtd1
	chr1:71600234-71704987	3100	TRUE	8	2	Apol7d,Atic,Fn1
	chr1:7162815-7167996	2376.26	FALSE	0	0	Pcmtd1
	chr1:71706001-71707599	196.91	FALSE	0	0	Apol7d
	chr1:71716988-71724988	3100	TRUE	3	0	n/a
	chr1:71786428-71788658	581.68	FALSE	0	0	n/a
	chr1:72198935-72206468	3100	TRUE	2	0	Mreg
	chr1:72206797-72207836	108.78	FALSE	0	0	Mreg
	chr1:72208510-72227034	3100	TRUE	4	0	Mreg
	chr1:72227104-72241386	3100	TRUE	1	0	Mreg
	chr1:72241459-72280396	3100	TRUE	7	0	Mreg
	chr1:72280614-72313647	3100	TRUE	10	1	D230017M19Rik,Pecr
	chr1:72313681-72317202	794.97	FALSE	0	0	D230017M19Rik,Pecr
	chr1:72328556-72331620	1527.82	TRUE	1	0	Pecr,Tmem169
	chr1:72351928-72361900	3100	TRUE	2	0	Xrcc5
	chr1:72361958-72362966	92.98	FALSE	0	0	Xrcc5
	chr1:72393071-72394293	145.94	FALSE	0	0	Xrcc5
	chr1:72401939-72403616	208.3	FALSE	0	0	Xrcc5
	chr1:72413411-72414691	175.42	FALSE	0	0	Xrcc5
	chr1:72420793-72422090	187.39	FALSE	0	0	Xrcc5
	chr1:72444185-72448683	769.89	FALSE	0	0	n/a
	chr1:7261397-7262676	288.82	FALSE	0	0	n/a
	chr1:72627250-72631983	2620.7	FALSE	0	3	Smarcal1
	chr1:72685522-72686557	114.57	FALSE	0	0	n/a
	chr1:72686641-72691153	3100	FALSE	0	0	Ankar
	chr1:72717544-72720612	542.83	FALSE	0	0	Ankar
	chr1:72754558-72771004	3100	TRUE	3	1	Rpl37a
	chr1:72824684-72827421	328.81	FALSE	0	0	n/a
	chr1:72835420-72844893	3100	TRUE	1	0	n/a
	chr1:72849481-72856398	3100	TRUE	2	0	n/a
	chr1:72866692-72888403	3100	TRUE	5	0	Igfbp2
	chr1:72888546-72892414	892.27	FALSE	0	0	Igfbp2
	chr1:72892461-72895806	570.28	FALSE	0	0	Igfbp2
	chr1:72896253-72898509	391.9	FALSE	0	0	Igfbp2
	chr1:72899442-72902474	1054.3	FALSE	0	0	Igfbp2
	chr1:72918417-72919453	109.89	TRUE	1	0	Igfbp5
	chr1:72990926-72993084	466.28	FALSE	0	0	n/a
	chr1:73006328-73011150	2776.71	TRUE	1	0	n/a
	chr1:7300731-7305596	1681.37	TRUE	1	0	n/a
	chr1:7361853-7363087	132.48	FALSE	0	0	n/a
	chr1:7376519-7379466	432.1	FALSE	0	0	n/a
	chr1:7384130-7386683	1609.83	FALSE	0	0	n/a
	chr1:7386893-7389084	672.66	TRUE	1	1	n/a
	chr1:74281096-74285639	2190.36	FALSE	0	0	Arpc2
	chr1:74286318-74287930	121.4	FALSE	0	0	Arpc2
	chr1:74290222-74293030	413.05	FALSE	0	0	Arpc2
	chr1:74295694-74296990	99.28	FALSE	0	0	Arpc2
	chr1:74298821-74305651	2018.51	TRUE	1	0	Arpc2
	chr1:74314701-74318043	989.44	FALSE	0	0	Arpc2
	chr1:74323620-74327674	1076.31	TRUE	1	0	Aamp,Gpbar1
	chr1:74328601-74333607	1779.2	TRUE	1	4	Aamp,Pnkd
	chr1:74349849-74353037	852.42	FALSE	0	0	Pnkd,Tmbim1
	chr1:74353829-74354902	100.79	FALSE	0	0	Pnkd
	chr1:74377928-74380343	724.17	FALSE	0	1	Pnkd
	chr1:74387476-74388505	116.87	FALSE	0	0	Pnkd
	chr1:74422464-74423576	128.88	FALSE	0	0	Slc11a1
	chr1:74432882-74449627	3100	TRUE	5	3	Ctdsp1,Mir26b,Slc11a1
	chr1:74475191-74481938	1805.08	FALSE	0	0	Usp37,Vil1
	chr1:74487768-74489254	204.05	FALSE	0	0	Usp37
	chr1:74493687-74495918	372.42	FALSE	0	0	Usp37
	chr1:74497456-74501937	1327.52	FALSE	0	0	Usp37
	chr1:74502077-74510470	3100	TRUE	2	0	Usp37
	chr1:74510824-74519237	3100	TRUE	3	0	Usp37
	chr1:74519412-74520404	146.24	FALSE	0	0	Usp37
	chr1:74520450-74569320	3100	TRUE	7	1	Cnot9,Usp37
	chr1:74569371-74575730	2120.3	TRUE	2	0	Cnot9,Usp37
	chr1:74575815-74578428	743.67	FALSE	0	0	Cnot9,Usp37
	chr1:74578492-74584596	3100	TRUE	1	0	Usp37
	chr1:74606275-74612067	1497.83	FALSE	0	0	Plcd4,Zfp142
	chr1:74623002-74625821	341.22	FALSE	0	0	Zfp142
	chr1:74627720-74639701	3100	TRUE	1	3	Bcs1l,Rnf25,Zfp142
	chr1:74639813-74648634	3100	TRUE	1	0	Bcs1l,Rnf25,Stk36
	chr1:74707942-74715058	2562.82	TRUE	1	1	Ttll4
	chr1:74716643-74717996	101.95	FALSE	0	0	Ttll4
	chr1:74749434-74751056	267.19	FALSE	0	0	n/a
	chr1:74751250-74755044	824.87	FALSE	0	0	n/a
	chr1:74758620-74761306	718.93	FALSE	0	0	Cyp27a1
	chr1:74861903-74865658	2853.24	FALSE	0	2	n/a
	chr1:74868629-74869727	108.36	FALSE	0	0	n/a
	chr1:74870692-74872812	512.34	FALSE	0	0	n/a
	chr1:75118478-75123167	3100	TRUE	2	1	Nhej1,Slc23a3
	chr1:75129547-75131885	496.46	TRUE	1	0	Cnppd1,Slc23a3
	chr1:75136623-75140870	2815.96	TRUE	1	1	Cnppd1,Retreg2
	chr1:75144233-75145819	206.53	FALSE	0	0	Retreg2
	chr1:75146121-75148034	319.83	FALSE	0	0	n/a
	chr1:75162445-75167941	3199.44	TRUE	1	0	Abcb6,Zfand2b
	chr1:75169636-75171072	175.74	FALSE	0	0	Abcb6
	chr1:75172380-75173933	194.61	FALSE	0	0	Abcb6
	chr1:75175885-75178083	628.04	TRUE	2	2	Abcb6,Atg9a
	chr1:75187184-75193053	2833.12	TRUE	2	1	Ankzf1,Atg9a
	chr1:75198903-75200575	229.28	FALSE	0	0	Glb1l
	chr1:75203782-75219568	3100	TRUE	3	0	A630095N17Rik,Glb1l,Stk16,Tuba4a
	chr1:75228728-75236971	3100	TRUE	2	1	A630095N17Rik,Dnajb2
	chr1:75238006-75239108	123.92	FALSE	0	4	Dnajb2
	chr1:75240862-75242089	135.13	FALSE	0	2	Dnajb2
	chr1:75244161-75245572	176.76	FALSE	0	0	Ptprn
	chr1:75246304-75247644	233.74	TRUE	1	2	Ptprn
	chr1:75247926-75249482	388.68	FALSE	0	0	Ptprn
	chr1:75249695-75251128	220.37	FALSE	0	2	Ptprn
	chr1:75259669-75261096	148.33	FALSE	0	1	Ptprn
	chr1:75302285-75303980	181.11	FALSE	0	0	n/a
	chr1:75311232-75315845	2333.92	TRUE	1	0	Dnpep
	chr1:75341278-75342916	264.71	FALSE	0	0	n/a
	chr1:75377343-75378755	185.68	FALSE	0	0	Speg
	chr1:75431997-75433696	993.42	FALSE	0	3	Gmppa
	chr1:75474166-75478330	822.01	FALSE	0	1	Chpf,Tmem198
	chr1:75479445-75480731	239.39	FALSE	0	0	Tmem198
	chr1:75480770-75481909	129.46	FALSE	0	0	Obsl1,Tmem198
	chr1:75481964-75485413	1507.44	FALSE	0	1	Obsl1,Tmem198
	chr1:75490894-75492213	197.29	FALSE	0	0	Obsl1
	chr1:75500516-75503209	354.15	FALSE	0	0	Inha,Obsl1
	chr1:75507388-75510182	692.42	FALSE	0	0	Inha
	chr1:75514540-75519008	3100	TRUE	1	0	Stk11ip
	chr1:75519041-75520629	322.72	FALSE	0	0	Stk11ip
	chr1:75556194-75557509	240.92	FALSE	0	0	Slc4a3
	chr1:75558226-75561187	684.05	FALSE	0	0	n/a
	chr1:75584893-75586729	468.81	FALSE	0	0	n/a
	chr1:75700459-75703802	1623.67	FALSE	0	0	n/a
	chr1:75711894-75714775	751.2	FALSE	0	0	n/a
	chr1:76688458-76690927	360.3	FALSE	0	0	n/a
	chr1:77442449-77444033	212.12	FALSE	0	0	Epha4
	chr1:77446756-77448108	166.37	FALSE	0	0	Epha4
	chr1:77448118-77450823	632.59	FALSE	0	0	Epha4
	chr1:77451311-77452967	178.55	FALSE	0	0	Epha4
	chr1:77467571-77469384	199.26	FALSE	0	0	Epha4
	chr1:77510223-77513024	1471.24	FALSE	0	0	Epha4
	chr1:78409629-78411378	220.28	FALSE	0	0	Sgpp2
	chr1:78412992-78414226	128.21	FALSE	0	0	Farsb,Sgpp2
	chr1:78427091-78428259	133.67	FALSE	0	0	Farsb
	chr1:78469038-78470030	90.45	FALSE	0	0	Farsb
	chr1:78472626-78473576	90.81	FALSE	0	0	Farsb
[truncated: 34,409 more rows]

## Sheet: S2C - Pol2 Loops Control
	Table S2C: Pol2-mediated intrachromosomal interactions (loops) identified with ChIA-PET in control ES cells.
	The anchor positions are "Zero-based." chr, chromosome; PET, paired-end sequence tag.
	Anchor 1	Anchor 2	PET count
	chr17:56028358-56036045	chr17:56070343-56088339	2
	chr9:48292401-48306983	chr9:58880373-58888901	1
	chr8:107986046-108002017	chr8:125620176-125636260	1
	chr8:27210296-27237773	chr8:73218374-73233707	1
	chr2:37545225-37546900	chr2:90778074-90823121	1
	chr7:30722583-30732671	chr7:144627133-144647419	1
	chr11:95119818-95181874	chr11:95359341-95360354	1
	chr3:89197336-89201382	chr3:89273766-89275381	1
	chr13:43489148-43515392	chr13:48966265-48977867	1
	chr15:36511497-36542161	chr15:74529682-74541219	1
	chr4:11174186-11184253	chr4:145269592-145270762	1
	chr11:101302982-101314256	chr11:109212765-109230531	1
	chr11:58760921-58774489	chr11:62335485-62338852	1
	chr5:65188140-65211067	chr5:66364293-66370841	1
	chr9:39961797-39975588	chr9:55050512-55082027	1
	chr7:3637677-3667436	chr7:4162994-4165702	1
	chr15:80799067-80805375	chr15:81675397-81757506	1
	chr7:29146776-29193202	chr7:29231481-29235270	1
	chr2:72805876-72829089	chr2:164641638-164689341	1
	chr14:45947360-45978114	chr14:45985414-45986631	1
	chr8:114365442-114384834	chr8:114520971-114525226	1
	chr5:122733155-122748198	chr5:122799427-122825498	1
	chr6:51489843-51498600	chr6:125429008-125449105	1
	chr10:79417120-79461307	chr10:80562352-80599991	1
	chr16:22383550-22433912	chr16:22433926-22443479	1
	chr15:99527430-99537004	chr15:99537077-99568623	1
	chr2:24801875-24833513	chr2:31014033-31024939	1
	chr2:153603717-153605610	chr2:154669482-154734082	1
	chr19:36964858-36974909	chr19:36974915-36986070	1
	chr3:102902139-102904484	chr3:102904658-102915654	1
	chr16:20648451-20654305	chr16:96204894-96220051	1
	chr11:60005244-60039147	chr11:74707233-74733991	1
	chr11:58760921-58774489	chr11:59924348-59930933	1
	chr4:141068405-141071447	chr4:147929450-148003195	1
	chr8:34751857-34758689	chr8:82155249-82249058	1
	chr11:77550134-77553661	chr11:77838836-77857352	1
	chr7:13637984-13641332	chr7:149074251-149091142	1
	chr15:96875892-96894109	chr15:102442191-102444417	1
	chr12:56603152-56610910	chr12:92810573-92835908	1
	chr18:78010303-78031825	chr18:78134088-78136823	1
	chr13:81018777-81041009	chr13:100283710-100287928	1
	chr10:43297308-43307766	chr10:82206499-82236154	1
	chr6:134492405-134498767	chr6:143144934-143161861	1
	chr3:96127133-96138675	chr3:96164661-96167767	1
	chr5:135455956-135495284	chr5:138600152-138629685	1
	chr1:136472956-136543311	chr1:155056298-155061411	1
	chr2:30136949-30152244	chr2:174240834-174262163	1
	chr11:60669704-60707109	chr11:60733341-60747722	1
	chr9:20798616-20802862	chr9:88409749-88421104	1
	chr10:43657566-43660355	chr10:43725388-43726697	1
	chr8:11602159-11650995	chr8:13753749-13803865	1
	chr6:122609531-122616486	chr6:122673047-122696992	2
	chr8:73358296-73369282	chr8:124926558-124948500	1
	chr8:83275898-83318147	chr8:108478095-108492616	1
	chr19:12037222-12046092	chr19:12079039-12089457	1
	chr3:90031524-90054063	chr3:94771638-94837687	1
	chr1:14739232-14742568	chr1:95530849-95533678	1
	chr11:70037565-70055275	chr11:97855118-97856705	1
	chr16:56017262-56038737	chr16:56708962-56720715	1
	chr7:116657964-116675119	chr7:133761686-133770830	1
	chr2:78705312-78739118	chr2:164568444-164602657	1
	chr2:90823689-90873746	chr2:172177324-172211578	2
	chr11:16390731-16410858	chr11:101515452-101530251	1
	chr7:31270079-31278957	chr7:104834487-104862689	1
	chr17:46372682-46398865	chr17:46807964-46829919	1
	chr6:37908175-37917021	chr6:140567340-140591674	1
	chr4:145020905-145032768	chr4:146907488-146908573	1
	chr6:56778860-56790651	chr6:60355704-60366043	1
	chr2:129018844-129045385	chr2:169553454-169555110	1
	chr2:72872898-72877628	chr2:91095863-91097704	1
	chr11:3185400-3209822	chr11:100175571-100192396	1
	chr14:26512631-26522812	chr14:99695117-99726338	1
	chr4:108871825-108876256	chr4:109466372-109468490	1
	chr8:41638059-41642797	chr8:48747845-48778147	1
	chr2:4904476-4913070	chr2:60219799-60223758	1
	chr16:8820615-8871432	chr16:31991968-31993958	1
	chr12:101375580-101400014	chr12:101476285-101482157	1
	chr9:108158343-108170037	chr9:108333423-108334506	1
	chr4:57952272-57974426	chr4:132633534-132644809	1
	chr13:100867628-100874917	chr13:101572335-101585449	1
	chr13:99599518-99663545	chr13:107799683-107817344	1
	chr4:148521044-148524465	chr4:148525831-148545393	1
	chr5:100376127-100414511	chr5:138110556-138114981	1
	chr8:3591506-3634622	chr8:125444155-125574303	1
	chr13:98564451-98571252	chr13:98577726-98593812	1
	chr10:77508667-77529003	chr10:93658030-93663418	1
	chr5:22978201-22984846	chr5:22986568-23008296	1
	chr10:57987008-58001972	chr10:62469057-62489920	1
	chr2:119172609-119187856	chr2:119193906-119197235	1
	chr16:32274548-32293422	chr16:32320712-32326937	1
	chr11:43341265-43343874	chr11:43465554-43467212	1
	chr8:97978278-97987458	chr8:98052000-98061104	1
	chr18:24153385-24155323	chr18:61863631-61875358	1
	chr13:98244682-98293833	chr13:100131033-100132499	1
	chr6:29611888-29623446	chr6:39523089-39524991	1
	chr7:19898524-19915023	chr7:118210645-118230691	1
	chr5:143867166-143876662	chr5:151417889-151469833	1
	chr7:137832826-137840366	chr7:147177332-147181495	1
	chr8:82155249-82249058	chr8:123050119-123079575	1
	chr4:3748027-3766027	chr4:149839065-149840087	1
	chr8:73218374-73233707	chr8:73411818-73423812	1
	chr12:40922427-40953080	chr12:101417830-101454376	1
	chr11:61316456-61329018	chr11:119348513-119356627	1
	chr11:22885955-22912341	chr11:23152558-23231002	1
	chr7:4083080-4104194	chr7:6206011-6215511	1
	chr8:13152133-13184904	chr8:13213040-13215320	1
	chr6:39335233-39376819	chr6:67211045-67261840	1
	chr16:11125122-11131230	chr16:11174112-11178878	1
	chr5:65922807-65959799	chr5:149555680-149560714	1
	chr7:30019882-30093033	chr7:51531428-51533932	1
	chr4:116492325-116499311	chr4:116780914-116834167	1
	chr1:58449742-58486880	chr1:58500572-58507475	1
	chr17:46975888-46999364	chr17:47024346-47033201	1
	chr11:93793876-93821228	chr11:116027432-116031168	1
	chr10:107632440-107653313	chr10:107659051-107673250	1
	chr8:74840002-74852628	chr8:91524736-91540184	1
	chr3:26975315-26992316	chr3:116314845-116315966	1
	chr6:83312216-83314564	chr6:83453508-83459978	1
	chr9:30918788-30940903	chr9:108333423-108334506	1
	chr11:4680775-4685669	chr11:69541759-69576916	1
	chr2:13191184-13194133	chr2:119710224-119731175	1
	chr2:28359638-28385271	chr2:143981996-143995179	1
	chr10:110290631-110296929	chr10:110353944-110371063	1
	chr2:29474257-29487434	chr2:29495835-29505838	1
	chr5:89187610-89220295	chr5:115742129-115752393	1
	chr10:19622692-19628711	chr10:80600003-80620061	1
	chr17:33375142-33376411	chr17:33444325-33445680	15
	chr6:71213948-71246143	chr6:120135295-120143739	1
	chr14:48091213-48103595	chr14:48151969-48162442	1
	chr12:87841090-87870926	chr12:110864636-110884436	1
	chr2:24801875-24833513	chr2:142892114-142902086	1
	chr4:34721141-34727968	chr4:34850333-34861672	1
	chr7:26489883-26542544	chr7:38859927-38862105	1
	chr10:5943356-5965208	chr10:42219056-42235708	1
	chr10:24540572-24557879	chr10:84995882-85009065	1
	chr4:104829441-104846327	chr4:104860283-104882195	2
	chr16:30057315-30073460	chr16:31661005-31673895	1
	chr12:3233758-3267685	chr12:88633340-88676525	1
	chr8:18656456-18659855	chr8:59956535-59992956	1
	chr2:32812478-32828624	chr2:69624359-69630939	1
	chr9:7830018-7842182	chr9:61751377-61771409	1
	chr2:104579672-104585537	chr2:152560075-152568251	1
	chr15:76929999-76939262	chr15:77117726-77139387	1
	chr17:74689003-74690549	chr17:75104438-75111689	1
	chr4:126352911-126371304	chr4:129372126-129421993	1
	chr8:72695442-72698399	chr8:126346434-126352236	1
	chr13:74629813-74634453	chr13:74751731-74758731	3
	chr4:106345596-106352159	chr4:133451252-133462330	1
	chr10:83879392-83881181	chr10:114872928-114878685	1
	chr15:58891205-58905449	chr15:74514250-74523809	1
	chr6:71213948-71246143	chr6:113566425-113578760	1
	chr7:52701083-52725328	chr7:99868173-99892234	1
	chr5:110110904-110116211	chr5:110170251-110177150	1
	chr8:64005068-64016214	chr8:85293212-85301493	1
	chr7:20243649-20247800	chr7:125269112-125277241	1
	chr11:69712066-69722416	chr11:73129374-73138590	1
	chr2:32812478-32828624	chr2:60040852-60096992	1
	chr3:89879126-89903993	chr3:103119879-103123307	1
	chr1:38093195-38189701	chr1:88082622-88086850	1
	chr16:4169483-4170522	chr16:5243421-5244955	1
	chr17:28917810-28953425	chr17:28974294-28983931	1
	chr18:13126486-13161192	chr18:42371764-42373056	1
	chr9:49290773-49295167	chr9:113558649-113563847	1
	chr4:145231308-145232158	chr4:147110557-147111927	1
	chr2:51955194-52002947	chr2:118869538-118885562	1
	chr1:62747650-62751188	chr1:187182755-187214709	1
	chr14:55281149-55310240	chr14:62216084-62228662	1
	chr7:26017589-26029065	chr7:90013859-90016426	1
	chr7:28039359-28051799	chr7:114349972-114388766	1
	chr11:62366178-62375585	chr11:101400025-101444518	1
	chr6:54763629-54773240	chr6:54799608-54800718	1
	chr11:96809651-96844024	chr11:96902531-96912890	1
	chr2:153577925-153603503	chr2:153603717-153605610	1
	chr16:55963987-56004672	chr16:64753827-64783000	1
	chr4:43034386-43046030	chr4:154922095-154946674	1
	chr4:116780914-116834167	chr4:132898533-132912513	1
	chr19:5595671-5615344	chr19:5615738-5617620	1
	chr11:33045044-33067014	chr11:120816798-120856424	1
	chr11:69369952-69412145	chr11:69689580-69696834	1
	chr14:51525385-51565841	chr14:51572689-51577299	5
	chr11:79239251-79241941	chr11:98032319-98121110	1
	chr15:79959057-79972139	chr15:100049184-100098693	1
	chr12:80649373-80652181	chr12:86092025-86099506	1
	chr11:52035730-52074890	chr11:93764704-93793428	1
	chr9:64140261-64160773	chr9:72958653-72964792	1
	chr1:145523940-145530465	chr1:145539427-145552297	1
	chr8:41390496-41394379	chr8:88073181-88084831	1
	chr4:150281229-150290958	chr4:150424900-150435285	1
	chr19:7048070-7072199	chr19:7266288-7317464	1
	chr17:34972404-34976734	chr17:35802686-35805827	1
	chr4:145232425-145233603	chr4:146032798-146037347	19
	chr16:90197554-90199004	chr16:90217219-90246944	1
	chr11:17092297-17114743	chr11:88003046-88020062	1
	chr18:75501241-75506173	chr18:75519323-75538183	1
	chr13:74495151-74505729	chr13:74700517-74703572	1
	chr8:119777404-119799106	chr8:124100713-124128253	1
	chr1:173246623-173265434	chr1:173265905-173294888	1
	chr15:31515677-31534912	chr15:85400468-85403134	1
	chr2:83482877-83504887	chr2:168827203-168828484	1
	chr19:4792617-4816646	chr19:5280666-5304932	1
	chr1:63153655-63195491	chr1:63278572-63302554	1
	chr19:3544746-3579261	chr19:10674846-10711210	1
	chr2:166818398-166822785	chr2:167243156-167276337	1
	chr1:43986652-44049558	chr1:133801594-133849072	1
	chr18:38577207-38582953	chr18:38755766-38766118	1
	chr12:66123819-66126988	chr12:81724921-81754319	1
	chr4:132320323-132342633	chr4:132379113-132406462	1
	chr11:45724740-45726232	chr11:70780786-70799491	1
	chr2:26205838-26208656	chr2:26269446-26323593	1
	chr17:10455498-10456992	chr17:10525509-10531140	1
	chr11:83082341-83091222	chr11:86594330-86625332	1
	chr2:26452502-26468113	chr2:157012230-157036888	1
	chr13:21801359-21853374	chr13:98014676-98027327	1
	chr4:141075155-141080108	chr4:141080371-141158498	1
	chr13:74598268-74604183	chr13:74659287-74661173	1
	chr5:151330203-151336635	chr5:151342042-151348044	1
	chr7:119850270-119899283	chr7:134640863-134722784	1
	chr1:8923375-8947417	chr1:129995553-130005489	1
	chr18:35405838-35423496	chr18:35711024-35792600	1
	chr13:58218898-58235256	chr13:58382408-58384001	1
	chr18:77887687-77899845	chr18:77944126-77961387	1
	chr13:65515574-65516716	chr13:66541865-66542973	3
	chr14:32936125-32939777	chr14:121280080-121281504	1
	chr4:131415551-131419456	chr4:131419710-131451602	1
	chr6:87941289-88000093	chr6:88022445-88027578	1
	chr12:102953529-102958369	chr12:111810474-111818224	1
	chr16:17865193-17866168	chr16:21417475-21425935	1
	chr14:28318682-28322966	chr14:35522518-35571419	1
	chr11:53067815-53119711	chr11:102144775-102167177	1
	chr19:21722571-21742867	chr19:21850752-21872523	1
	chr6:57641122-57644178	chr6:57649551-57657213	1
	chr11:86336593-86362370	chr11:94512929-94527621	1
	chr11:78248846-78250307	chr11:87853715-87886096	1
	chr11:78309536-78345069	chr11:97625271-97646395	1
	chr7:56597328-56619222	chr7:129205786-129246756	1
	chr11:9013765-9038365	chr11:101515452-101530251	1
	chr9:58811278-58820804	chr9:121219366-121230897	1
	chr18:34480999-34499339	chr18:34930903-34954183	1
	chr10:39962753-39985151	chr10:59446314-59449653	1
	chr7:13585501-13606814	chr7:13606966-13632351	3
	chr16:55963987-56004672	chr16:56004994-56015923	1
	chr1:95530849-95533678	chr1:167911031-167931363	1
	chr3:87708451-87756602	chr3:100486053-100493437	1
	chr14:35135862-35153764	chr14:35480855-35512267	1
	chr9:65038239-65053683	chr9:65055474-65074511	1
	chr15:88508633-88556025	chr15:95619485-95623537	1
	chr6:113008167-113097761	chr6:113391060-113401245	1
	chr8:13753749-13803865	chr8:37310883-37313902	1
	chr11:19993556-20019426	chr11:29423601-29451897	1
	chr3:90006379-90020180	chr3:90031524-90054063	1
	chr11:97458564-97481949	chr11:102982968-102996652	1
	chr13:67159272-67163809	chr13:67294839-67296141	1
	chr14:55028364-55039605	chr14:55281149-55310240	1
	chr17:24266440-24272144	chr17:35370707-35396672	1
	chr3:65741593-65770355	chr3:85376762-85382141	1
	chr7:109149775-109156262	chr7:109156271-109173023	1
	chr11:30642507-30698597	chr11:70209772-70225503	1
	chr4:147513373-147528266	chr4:147531854-147535874	1
	chr1:182722386-182749594	chr1:183132883-183143966	1
	chr5:115494690-115502685	chr5:115535816-115540729	1
	chr9:51852924-51871787	chr9:108391025-108483941	1
	chr18:4385543-4410881	chr18:33953107-33964728	1
	chr12:70455431-70462134	chr12:102953529-102958369	1
	chr1:172102545-172107832	chr1:183871033-183965958	1
	chr4:146068773-146069580	chr4:146604969-146619034	33
	chr9:24613513-24627534	chr9:110016621-110024950	1
	chr11:60223103-60224408	chr11:101495573-101507112	1
	chr3:26975315-26992316	chr3:54494563-54505482	1
	chr2:84874051-84891461	chr2:91459781-91471111	1
	chr4:123293527-123295393	chr4:128972662-129019359	1
	chr14:8674722-8689992	chr14:26407456-26412526	1
	chr8:73888256-73907416	chr8:85718694-85720700	1
	chr11:40487696-40574888	chr11:94490530-94512908	1
	chr13:62482510-62485659	chr13:62566535-62569296	3
	chr4:94623094-94649737	chr4:94710944-94728153	1
	chr8:112128539-112136490	chr8:119501812-119506410	1
	chr17:21649810-21656121	chr17:21667722-21673612	1
	chr11:69722590-69740030	chr11:102108999-102116611	1
	chr9:107947729-107961912	chr9:107980292-107986515	1
	chr11:101165896-101192440	chr11:101300210-101301429	1
	chr11:62234678-62249415	chr11:116700910-116720487	1
	chr7:51625478-51634993	chr7:51747926-51755417	1
	chr16:17448883-17480102	chr16:94771952-94829726	1
	chr9:96366561-96384822	chr9:117948283-117956950	1
	chr9:21851906-21862248	chr9:40436237-40437309	1
	chr7:4689974-4694432	chr7:4849470-4877479	1
	chr11:51426073-51456971	chr11:68791299-68864237	1
	chr4:128599643-128605397	chr4:134473746-134495070	1
	chr2:69624359-69630939	chr2:71180579-71207642	1
	chr11:119142284-119164724	chr11:120175735-120178660	1
	chr4:108281089-108316640	chr4:140240082-140288165	1
	chr7:4947582-4948920	chr7:5000649-5040685	1
	chr9:100932018-100939067	chr9:100975281-100978316	1
	chr1:59273988-59278777	chr1:180287791-180291886	1
	chr5:30060367-30092989	chr5:92470151-92494057	1
	chrX:47960483-47989907	chrX:162868051-162872010	1
	chr11:115023120-115027803	chr11:117543025-117544085	1
	chr3:95740180-95761643	chr3:115389459-115394241	1
	chr2:104824118-104860459	chr2:180387180-180464321	1
	chr3:135010367-135012330	chr3:135070642-135078512	1
	chr1:91349782-91356075	chr1:187237792-187251052	1
	chr1:154637374-154643585	chr1:154685167-154767385	1
	chr5:65215299-65228598	chr5:65922807-65959799	1
	chr8:86701616-86703503	chr8:89234013-89275112	1
	chr4:131419710-131451602	chr4:133451252-133462330	1
	chr1:53797442-53843655	chr1:94325543-94329895	1
	chr14:31871790-31875935	chr14:32617137-32619035	1
	chr5:145986378-146022517	chr5:146040592-146047892	1
	chr11:62087884-62157217	chr11:95967878-95969802	1
	chr10:79300969-79334913	chr10:79378365-79380122	1
	chr7:65293264-65294430	chr7:66570729-66582709	1
	chr4:11001294-11005657	chr4:11078264-11146721	2
	chr7:134609918-134628068	chr7:140897807-140902424	1
	chr9:108361151-108373545	chr9:108391025-108483941	2
	chr6:34347979-34351511	chr6:136465798-136511257	1
	chr11:107464057-107465201	chr11:116582551-116589658	1
	chr11:75299517-75326201	chr11:75542751-75585343	1
	chr15:55708378-55714182	chr15:61906816-61909462	1
	chr5:124989781-124999230	chr5:125001173-125006014	1
	chr14:28235283-28310925	chr14:105568211-105580283	1
	chr8:124172829-124178512	chr8:124460732-124463029	1
	chr2:33285561-33289341	chr2:91406790-91413627	1
	chr10:80058927-80061731	chr10:80062925-80097256	1
	chr11:5330897-5347212	chr11:57874774-57884192	1
	chr18:6208001-6233921	chr18:6234007-6246955	1
	chr11:80187684-80234958	chr11:117833149-117839128	1
	chr2:174935010-174935756	chr2:176957086-176958535	1
	chr5:18192314-18197725	chr5:66351066-66352736	1
	chr1:173337691-173354296	chr1:173427662-173436352	1
	chr17:29198924-29222860	chr17:88120954-88132524	1
	chr7:148315908-148319638	chr7:148332328-148343560	1
	chr13:67227687-67229808	chr13:67405761-67409178	1
	chr5:93534419-93536506	chr5:93553968-93558742	1
	chr11:98032319-98121110	chr11:114711966-114714645	1
	chr10:12893802-12901679	chr10:127751223-127816813	1
	chr15:76709014-76744086	chr15:79345896-79381186	1
	chr11:82575053-82587285	chr11:104397426-104403808	1
	chr3:89790645-89876103	chr3:96202821-96225029	1
	chr4:118940294-118981196	chr4:132320323-132342633	1
	chr1:72241459-72280396	chr1:169230749-169245152	1
	chr4:146604969-146619034	chr4:146936159-146939424	59
	chr6:145178389-145202824	chr6:145800707-145815487	1
	chr12:32025903-32027356	chr12:72066798-72120298	1
	chr14:27756829-27759175	chr14:122194711-122200972	1
	chr11:102168112-102195571	chr11:102235201-102240731	1
	chr2:76509644-76519364	chr2:162753484-162771378	1
	chr7:29052365-29057866	chr7:147999145-148009086	1
	chr2:32545750-32551762	chr2:71624495-71629518	1
	chr12:86685723-86688515	chr12:86693748-86720135	1
	chr13:56242945-56247798	chr13:67943521-67949008	1
	chr5:140791043-140805548	chr5:144071800-144078759	1
	chr2:165877323-165878794	chr2:167243156-167276337	1
	chr4:122958726-122990913	chr4:133364690-133378161	1
	chr5:124928530-124950079	chr5:135455956-135495284	1
	chr11:95783470-95784758	chr11:116700910-116720487	1
	chr12:85523538-85538889	chr12:111704824-111715743	1
	chr5:25026816-25045898	chr5:75392756-75395353	1
	chr1:136472956-136543311	chr1:145439928-145442397	1
	chr7:135831206-135842677	chr7:140267481-140319428	1
	chr13:3888337-3894150	chr13:43489148-43515392	1
	chr3:95740180-95761643	chr3:96051113-96074436	1
	chr1:51515841-51542823	chr1:138609967-138629683	1
	chr2:144066371-144114084	chr2:144213369-144214905	1
	chr11:23328288-23334005	chr11:32431272-32434891	1
	chr11:83753704-83770957	chr11:83772097-83781816	1
	chr2:34717487-34730959	chr2:34794462-34795481	1
	chrX:94536023-94558092	chrX:154023585-154052452	1
	chr4:132041876-132096471	chr4:132286665-132297858	1
	chr11:103245012-103275434	chr11:103309990-103311323	1
	chr4:105983578-106001053	chr4:106001138-106010313	1
	chr12:111183729-111191320	chr12:114375039-114399004	1
	chr10:83014646-83033360	chr10:128178104-128210997	1
	chrX:100592001-100597109	chrX:100629388-100636564	1
	chr11:78309536-78345069	chr11:80021854-80024542	1
	chr11:102663819-102683137	chr11:102734935-102744798	1
	chr4:63204967-63211241	chr4:118940294-118981196	1
	chr1:5123001-5137521	chr1:58081890-58090352	1
	chr8:107934465-107940494	chr8:114331842-114343504	1
	chr8:109630036-109636375	chr8:109701317-109703639	1
	chr4:40193222-40229449	chr4:101011326-101035402	1
	chr11:57874774-57884192	chr11:57884321-57889338	1
	chr7:13585501-13606814	chr7:52615010-52656261	1
	chr11:54670757-54692088	chr11:98032319-98121110	1
	chr13:5797861-5808592	chr13:34003831-34032094	1
	chr15:10562796-10564792	chr15:74470685-74485811	1
	chr8:9989305-9996163	chr8:18882327-18893936	1
	chr19:44619454-44630915	chr19:44635745-44647143	1
	chr11:97093634-97095350	chr11:100320269-100364192	1
	chr16:22373155-22381687	chr16:22383550-22433912	1
	chr17:56806696-56808739	chr17:56811460-56831407	1
	chr8:19783524-19786151	chr8:19891085-19891845	12
	chr2:150047575-150048592	chr2:150265570-150266430	2
	chr4:32727613-32806278	chr4:118296446-118306824	1
	chr19:37050008-37053542	chr19:37077584-37082246	1
	chr2:78705312-78739118	chr2:78761248-78769544	1
	chr8:19971924-19975554	chr8:77511091-77575648	1
	chr5:117802987-117815065	chr5:135639087-135653740	1
	chr2:25411149-25416418	chr2:26351584-26364196	1
	chr19:45819610-45860877	chr19:46127462-46165837	1
	chr4:14721323-14735139	chr4:33034988-33038105	1
	chr6:124859379-124873803	chr6:124877951-124883542	1
	chr3:122255967-122257658	chr3:146156775-146188283	1
	chr1:4829367-4869665	chr1:4870576-4886782	1
	chr13:23637526-23653049	chr13:35862895-35908278	1
	chr9:20867721-20913627	chr9:36502198-36559396	1
	chr5:137972778-137975854	chr5:138568802-138573080	1
	chr4:3486776-3519910	chr4:128724355-128747491	1
	chr11:5377000-5379185	chr11:5650883-5668328	1
	chr11:68712653-68726906	chr11:94187074-94195622	1
	chr16:20533357-20543482	chr16:20543713-20550512	1
	chr5:13980956-13985997	chr5:38908781-38964648	1
	chr11:101483043-101495526	chr11:101495573-101507112	2
	chr1:89257332-89260286	chr1:184200590-184215860	1
	chr13:15551659-15563238	chr13:23653508-23690785	1
	chr5:123525161-123527413	chr5:144948471-144949694	1
	chr17:32432639-32465261	chr17:45698904-45712988	1
	chr4:104829441-104846327	chr4:104846797-104848306	1
	chr8:73021862-73054391	chr8:91476453-91480436	1
	chr11:62224169-62229825	chr11:62366178-62375585	1
	chr18:36659579-36682741	chr18:36682834-36686110	1
	chr11:31767916-31775665	chr11:97625271-97646395	1
	chr9:107435347-107439962	chr9:107460730-107473188	1
	chr1:121201228-121202229	chr1:134093291-134109134	1
	chr8:73807363-73809888	chr8:74268904-74269897	144
	chr4:134184602-134185862	chr4:155554703-155573398	1
	chr5:108487227-108548144	chr5:128166475-128172430	1
	chr17:23808157-23822189	chr17:35185757-35190678	1
	chr11:79050455-79070459	chr11:101541628-101544433	1
	chr6:71771639-71794860	chr6:71830972-71863465	1
	chr16:4678535-4689563	chr16:4860514-4893245	1
	chr15:57918905-57977553	chr15:83382962-83388060	1
	chr11:3128489-3172524	chr11:3185400-3209822	2
	chr11:105036757-105067307	chr11:105072943-105084976	1
	chr10:121040324-121066919	chr10:121482756-121485691	1
	chr19:4792617-4816646	chr19:4838436-4839700	1
	chr11:52035730-52074890	chr11:61391175-61394055	1
	chr4:145760606-145764408	chr4:146936159-146939424	1
	chr11:58119798-58122311	chr11:58128610-58145381	2
	chr2:4797437-4815349	chr2:125070702-125090313	1
	chr2:98506239-98507615	chr2:154669482-154734082	3
	chr17:34154455-34180820	chr17:80589051-80610129	1
	chr1:192884557-192896292	chr1:192903938-192915735	1
	chr12:84857958-84872787	chr12:85954125-85962208	1
	chr7:65920513-65926453	chr7:80642029-80707703	1
	chr14:21033008-21045801	chr14:64103254-64139924	1
	chr5:135399182-135450682	chr5:143685847-143691364	2
	chr6:49187173-49218195	chr6:54984798-55020350	2
	chr11:52199508-52215928	chr11:87275851-87284731	1
	chr1:54456839-54461827	chr1:54523911-54542874	1
	chr8:13152133-13184904	chr8:73275537-73306319	1
	chr7:25686779-25693615	chr7:51747926-51755417	1
	chr3:121491332-121500414	chr3:151859980-151922467	1
	chr11:69541759-69576916	chr11:102926355-102936137	1
	chr1:75118478-75123167	chr1:75162445-75167941	1
	chr2:74374223-74375315	chr2:98506239-98507615	1
	chr5:151417889-151469833	chr5:151476045-151481087	1
	chr2:174894359-174897153	chr2:176855569-176863896	86
	chr15:79899629-79916513	chr15:79925160-79928591	1
	chr13:49045239-49046845	chr13:49051625-49072777	1
	chr3:27012990-27056811	chr3:32420975-32429770	1
	chr1:154685167-154767385	chr1:155287786-155343215	2
	chr8:77593871-77599870	chr8:77631851-77660719	1
	chr2:28459736-28460904	chr2:104683633-104698467	1
	chr7:31334828-31347083	chr7:31408210-31412816	1
	chr11:121772787-121774636	chr11:121809928-121813838	39
	chr15:38412791-38451998	chr15:98756419-98762436	1
	chr9:3339193-3340207	chr9:35072101-35081362	1
	chr9:58880373-58888901	chr9:78314447-78338295	1
	chr18:80389290-80391838	chr18:80391846-80428121	1
	chr2:150006302-150008946	chr2:172338802-172355620	1
	chr1:172803155-172826381	chr1:172966975-172968891	1
	chr15:8764458-8771410	chr15:36511497-36542161	1
	chr12:76765238-76780419	chr12:100622143-100635356	1
	chr8:87353426-87377632	chr8:98052000-98061104	1
	chr11:86492067-86588296	chr11:97777058-97779336	1
	chr6:117819959-117834702	chr6:117848671-117874022	1
	chr11:97511472-97578468	chr11:120322051-120331013	1
	chr11:57836750-57841911	chr11:57933213-57937472	1
	chr14:19053516-19075227	chr14:19091269-19105325	2
	chr4:138744688-138796169	chr4:145766991-145770267	1
	chr4:115821273-115825436	chr4:126873332-126884394	1
	chr5:33982959-34026833	chr5:115742129-115752393	1
	chr11:5736215-5738832	chr11:120408401-120509844	1
	chr1:54306736-54310725	chr1:134869522-134922768	1
	chr4:135896034-135906081	chr4:135915044-135916867	1
	chr14:50435370-50443259	chr14:51424951-51432484	1
	chr11:69541759-69576916	chr11:69650125-69663661	1
	chr4:41449122-41450994	chr4:147112548-147113524	1
	chr14:52663762-52668981	chr14:52681029-52728329	1
	chr9:109982506-109999943	chr9:121366899-121377779	1
	chr8:18592065-18609456	chr8:75068654-75080996	1
	chr8:59026078-59033433	chr8:96690242-96719130	1
	chr16:17170821-17204509	chr16:17208191-17225184	1
	chr10:21541697-21552706	chr10:21552730-21570945	1
	chr3:69523899-69572205	chr3:123080966-123091307	1
	chr1:138629779-138630988	chr1:155287786-155343215	1
	chr9:59230676-59242025	chr9:59308677-59337165	1
	chr17:29160946-29191451	chr17:47755971-47761645	1
	chr5:31382084-31390133	chr5:138068244-138075070	1
	chr2:84664429-84673663	chr2:90314839-90316526	1
	chr8:113127567-113130000	chr8:126188842-126192372	1
	chr15:96047559-96049570	chr15:96083274-96090984	1
	chr4:133511755-133532949	chr4:149326782-149331410	1
	chr3:9256632-9264065	chr3:87850428-87864230	1
	chr14:21312255-21326320	chr14:76479980-76487142	1
	chr15:95619485-95623537	chr15:96072628-96081168	1
	chr5:8388550-8464823	chr5:145439586-145445213	1
	chr2:91095863-91097704	chr2:91102372-91127528	1
	chr3:121153485-121156331	chr3:142363075-142365595	1
	chr11:115717859-115719784	chr11:115869719-115917024	1
	chr1:16083166-16099238	chr1:154854425-154862045	1
	chr11:69441120-69500430	chr11:104404893-104414944	1
	chr4:123282280-123287045	chr4:123327915-123347293	1
	chr3:107810558-107821704	chr3:152042904-152116362	1
	chr4:116255525-116308331	chr4:120281729-120290338	1
	chr4:116255525-116308331	chr4:154990701-155010165	1
	chr11:101165896-101192440	chr11:101194956-101197898	1
	chr11:85998066-86001679	chr11:86068499-86085408	1
	chr6:20634941-20640554	chr6:145157396-145178113	1
	chr11:84993780-85065484	chr11:85122899-85141832	1
	chr12:4877055-4889191	chr12:4902476-4919083	1
	chr11:57613997-57616392	chr11:57845845-57850245	1
	chr17:28213146-28225657	chr17:35647521-35657226	1
	chr10:121017104-121036899	chr10:127461819-127536511	1
	chr2:21121829-21132412	chr2:25183080-25190438	1
	chr13:58278198-58280483	chr13:58311633-58321190	1
	chr8:87814145-87836043	chr8:129458811-129500538	1
	chr12:8333023-8334180	chr12:80394478-80401888	1
	chr13:97852563-97853592	chr13:97864783-97868112	1
	chr17:32505060-32506506	chr17:32513315-32528058	1
	chr15:75704388-75715724	chr15:98756419-98762436	1
	chr11:20095673-20152691	chr11:29589098-29654866	1
	chr13:74594231-74595228	chr13:74751731-74758731	1
	chr15:81341052-81358179	chr15:82716584-82735116	1
	chr18:13126486-13161192	chr18:35014007-35028388	1
	chr13:44794609-44804419	chr13:100110925-100119247	1
	chr12:45810040-45813568	chr12:118623191-118626431	1
	chr3:95604868-95635397	chr3:152116427-152130192	1
	chr8:47281925-47299272	chr8:73411818-73423812	1
	chr15:12748363-12767488	chr15:12886046-12893937	1
	chr8:73168243-73176577	chr8:73888256-73907416	1
	chr7:28178569-28184627	chr7:130111117-130152081	1
	chr8:86709849-86718816	chr8:86734158-86738898	1
	chr5:111756100-111772696	chr5:144659254-144672249	1
	chr6:22241184-22251782	chr6:22297970-22308165	1
	chr10:58815967-58822492	chr10:84620658-84651011	1
	chr17:27172813-27181482	chr17:36047682-36077332	1
	chr8:124363612-124364413	chr8:129458811-129500538	1
	chr5:121971117-121977959	chr5:121980531-121985002	1
	chr5:22890421-22894949	chr5:22917672-22958961	1
	chr7:52701083-52725328	chr7:148397792-148438729	1
	chr4:116353805-116383572	chr4:146353913-146359417	1
	chr16:13743960-13755829	chr16:13768790-13773322	3
	chr11:51907734-51956686	chr11:52152939-52154896	1
	chr5:23354968-23370146	chr5:122799427-122825498	1
	chr12:103974676-104021473	chr12:112766557-112793487	1
	chr19:3762084-3787103	chr19:4746748-4757450	1
	chr17:56689100-56714850	chr17:56715523-56737988	1
	chr2:26482123-26497906	chr2:168759541-168763997	1
	chrX:20259618-20277403	chrX:72339205-72363646	1
	chr4:116849594-116864917	chr4:123327915-123347293	1
	chr11:78102141-78110311	chr11:96809651-96844024	1
	chr11:33397838-33457091	chr11:77401185-77404789	1
	chr11:93715792-93764691	chr11:102982968-102996652	1
	chr11:17832024-17857943	chr11:49010782-49027341	1
	chr15:5090021-5097336	chr15:102484871-102507646	1
	chr1:154936605-154950275	chr1:155056298-155061411	1
	chr2:86202032-86206497	chr2:128789151-128802941	1
	chr7:120347850-120354511	chr7:133613603-133662606	1
	chr1:4829367-4869665	chr1:133419678-133428218	1
	chr9:65055474-65074511	chr9:114595144-114606430	1
	chr11:83308434-83327567	chr11:104189507-104198114	1
	chr11:50187322-50207305	chr11:66821953-66840024	1
	chr11:22867637-22885032	chr11:48600401-48634986	1
	chr5:77368399-77416446	chr5:77734117-77742815	1
	chr19:7091550-7095243	chr19:7101378-7116385	1
	chr5:93518841-93534313	chr5:124796029-124827813	1
	chr15:8996486-9009074	chr15:77783804-77805356	1
	chr1:51515841-51542823	chr1:135955088-135979880	1
	chr11:100435372-100490298	chr11:102962155-102982679	1
	chr11:6503555-6533332	chr11:55279569-55325083	1
	chr12:60081087-60083380	chr12:60151908-60182188	1
	chr11:53160454-53195366	chr11:115454126-115479471	1
	chr17:23948210-23972539	chr17:30730947-30751485	1
	chr15:39029381-39032512	chr15:39065684-39073566	1
	chr10:69320035-69323875	chr10:129976038-129981478	1
	chr14:26512631-26522812	chr14:71085009-71086745	1
	chr10:66738829-66751404	chr10:67440844-67444565	1
	chr18:77334977-77409309	chr18:80337520-80351891	1
	chr11:70037565-70055275	chr11:80187684-80234958	1
	chr1:88328591-88344401	chr1:88359705-88372275	2
	chr15:98756419-98762436	chr15:98768384-98773537	1
	chr4:15191669-15198185	chr4:19495474-19497589	1
	chr17:24856480-24865072	chr17:29198924-29222860	1
	chr14:56238198-56243363	chr14:56274296-56276853	1
	chr15:51829210-51846433	chr15:89176061-89212065	1
	chr16:4706023-4707078	chr16:16340648-16360921	1
	chr11:103826256-103832745	chr11:106072300-106091884	1
	chr12:79847440-79854950	chr12:79935569-79994753	1
	chr7:35119589-35122498	chr7:135108434-135151527	1
	chr17:31778664-31780897	chr17:80589051-80610129	1
	chr2:52275780-52277030	chr2:90566974-90613348	1
	chr5:110147542-110149920	chr5:110253902-110276340	130
	chr16:30057315-30073460	chr16:48982877-49013255	1
	chrX:91331449-91373772	chrX:100323975-100325855	1
	chr5:89626698-89633264	chr5:89638036-89639441	3
	chr2:120208193-120232964	chr2:127948044-127969767	1
	chr6:51399385-51432605	chr6:51433539-51439460	1
	chrX:70276079-70277177	chrX:160499878-160516901	1
	chr7:6138118-6147118	chr7:109297593-109362881	1
	chr12:17548318-17564815	chr12:87805057-87840582	1
	chr6:145157396-145178113	chr6:145221265-145227671	1
	chr12:3481306-3490922	chr12:3494743-3497672	1
	chr6:47396528-47487383	chr6:128363783-128391077	1
	chr12:19179703-19186683	chr12:20819367-20822571	1
	chr7:80566509-80628741	chr7:137655899-137693355	1
	chr9:61215376-61244730	chr9:61751377-61771409	2
	chr14:31320864-31322400	chr14:46143971-46152989	1
	chr7:73832403-73835903	chr7:133685084-133717388	1
	chr9:14039329-14041266	chr9:50334262-50337239	1
	chr5:92844884-92871533	chr5:130383612-130387597	1
	chrX:131117967-131148533	chrX:131543187-131544740	1
	chr4:32043481-32070705	chr4:34850333-34861672	1
	chr3:41246942-41311902	chr3:144223268-144226161	1
	chr4:11146940-11148595	chr4:11168494-11170766	1
	chr14:122653256-122659589	chr14:122803042-122809649	1
	chr16:22008256-22021174	chr16:22045249-22056863	1
	chr15:8102355-8122959	chr15:8159149-8160186	1
	chr17:87413564-87419765	chr17:87504378-87508630	1
	chr7:5000649-5040685	chr7:26179009-26184304	1
	chr4:11078264-11146721	chr4:11256751-11261393	1
	chr15:58754669-58778544	chr15:81974022-82008168	1
	chr1:16083166-16099238	chr1:63220135-63235359	1
	chr1:123443849-123457779	chr1:183059394-183085913	1
	chr5:110162975-110168086	chr5:110209081-110212839	12
	chr11:102407526-102421203	chr11:120322051-120331013	1
	chr4:116465704-116483880	chr4:116780914-116834167	1
	chr7:53041518-53042966	chr7:88913914-88922949	1
	chr6:86415858-86431658	chr6:86956782-86977693	1
	chr4:154892292-154906646	chr4:154906752-154921991	1
	chr9:21523020-21581820	chr9:96958777-96979313	1
	chr6:72370395-72395444	chr6:83723743-83726766	1
	chr9:109973446-109979075	chr9:109979126-109981211	1
	chr5:65250325-65259385	chr5:115254366-115277885	1
	chr9:59386497-59403868	chr9:121279367-121281494	1
	chr2:150134815-150151279	chr2:150310239-150311713	1
	chr10:80390063-80398514	chr10:80421805-80427678	1
	chr15:72918217-72931356	chr15:96512231-96545484	1
	chr8:108126812-108137119	chr8:108367244-108402893	1
	chr9:95346340-95426032	chr9:95649330-95651217	1
	chr6:38492457-38585175	chr6:93592310-93595118	1
	chr17:56898209-56915294	chr17:56998898-57001917	1
	chr17:12309169-12326372	chr17:12383986-12402007	1
	chr2:153162734-153228771	chr2:167243156-167276337	1
	chr7:52784151-52794019	chr7:52801716-52860003	1
	chr3:7681126-7682706	chr3:7997380-8011537	1
	chr15:57863298-57867286	chr15:93100914-93109078	1
	chr8:72673673-72686512	chr8:86718904-86730485	1
	chr4:132197395-132207747	chr4:132208029-132211353	1
	chr6:119861562-119883707	chr6:119984686-119991174	1
	chr2:90566974-90613348	chr2:125070702-125090313	1
	chr8:69379430-69405685	chr8:69405712-69427821	2
	chr10:68786723-68816953	chr10:86237956-86245014	1
	chr12:25390107-25404737	chr12:112208898-112219091	1
	chr4:11410847-11419070	chr4:131821874-131834406	1
	chr2:70524140-70559625	chr2:84647623-84650086	1
	chr16:11357673-11361382	chr16:25523011-25532893	1
	chr9:110030309-110056926	chr9:110839195-110858261	1
	chr2:90566974-90613348	chr2:150765301-150783444	1
	chr18:7609828-7628595	chr18:60925253-60945911	1
	chr17:26258763-26262796	chr17:27172813-27181482	1
	chr10:69320035-69323875	chr10:69385274-69390246	1
	chr13:101488015-101505491	chr13:101538873-101559956	1
	chr6:49187173-49218195	chr6:49302843-49305554	1
	chr2:176855569-176863896	chr2:177097855-177117468	79
	chr11:87787327-87801572	chr11:102168112-102195571	1
	chr10:10867903-10875004	chr10:10996056-11032005	2
	chr15:100442388-100458026	chr15:103343731-103355216	1
	chr1:11380967-11389030	chr1:16083166-16099238	1
	chr3:68286320-68304116	chr3:87773959-87787186	1
	chr6:52662257-52681962	chr6:95665904-95670103	1
	chr8:54596314-54599659	chr8:93559260-93561358	1
	chr15:8055062-8083309	chr15:8102355-8122959	1
	chrX:147440327-147449713	chrX:147477610-147499379	1
	chr18:56830892-56841303	chr18:56861475-56928888	2
	chr8:23233704-23235925	chr8:128961704-128967694	1
	chr6:133984334-133986316	chr6:134665319-134666961	1
	chr11:4055687-4089670	chr11:79943085-79961516	1
	chr6:85052506-85066445	chr6:85081121-85083552	1
	chr7:19737795-19746736	chr7:134634086-134640626	1
	chr1:138517281-138542097	chr1:138566599-138584640	2
	chr4:147929450-148003195	chr4:148017675-148018794	1
	chr9:7975208-7977458	chr9:7977610-7988778	1
	chr2:156662952-156679131	chr2:164641638-164689341	1
	chr4:83094996-83136998	chr4:83165809-83174593	1
	chr11:77491259-77538898	chr11:97927322-97939824	1
	chr4:34809776-34823241	chr4:62067330-62082581	1
	chr7:104720687-104751129	chr7:104783227-104798949	1
	chr9:44182729-44230836	chr9:120826490-120830116	1
	chr17:23735188-23744687	chr17:23744776-23751687	1
	chr11:96761289-96765758	chr11:119801262-119809545	1
	chr8:11548281-11569967	chr8:125974051-125980465	1
	chr3:96358743-96384492	chr3:96403815-96405067	1
	chr10:86147082-86172461	chr10:88218684-88220909	1
	chr2:59447036-59476042	chr2:165629395-165690559	1
	chr13:22119493-22144314	chr13:54176916-54180195	1
	chr12:86809018-86830473	chr12:87805057-87840582	1
	chr17:81459520-81464932	chr17:87419990-87427606	1
	chr9:59499547-59531366	chr9:108291059-108300134	1
	chr17:66443502-66454496	chr17:66680871-66686235	1
	chr17:6427916-6429957	chr17:35647521-35657226	1
	chr11:77830805-77836606	chr11:77838836-77857352	1
	chr4:136022846-136037135	chr4:136096555-136132242	1
	chr4:34823364-34836811	chr4:147929450-148003195	1
	chr7:19803343-19819528	chr7:109040305-109092343	1
	chr19:43738815-43754603	chr19:46060975-46063478	1
	chr7:53053921-53072217	chr7:53147930-53155494	1
	chr17:13121399-13125050	chr17:13152905-13167301	1
	chr5:140891445-140909373	chr5:140915574-140926808	1
	chr7:4621389-4624462	chr7:133717626-133730316	1
	chr15:102125146-102128507	chr15:102292638-102353856	1
	chr11:3082063-3115138	chr11:68654281-68669726	1
	chr11:97506030-97508377	chr11:116074961-116077246	1
	chr1:123223280-123226790	chr1:155287786-155343215	1
	chr4:10902250-10954199	chr4:10963189-10981267	3
	chr8:18878735-18881999	chr8:87198671-87215761	1
	chr1:182565358-182578577	chr1:182813188-182826663	1
	chr3:95996749-96004075	chr3:96044038-96049638	1
	chr17:25029289-25038624	chr17:25318168-25322829	1
	chr3:142466259-142468269	chr3:142474518-142484165	1
	chr8:35082060-35088116	chr8:86235188-86256123	1
	chr5:23354968-23370146	chr5:139721912-139745144	1
	chr4:154854628-154891981	chr4:155157063-155159165	1
	chr12:40922427-40953080	chr12:55411331-55419413	1
	chr8:35866846-35875802	chr8:97379328-97393981	1
	chr11:3540283-3568889	chr11:120816798-120856424	1
	chr7:148496810-148517021	chr7:148576773-148579611	1
	chr5:8388550-8464823	chr5:24322148-24351381	1
	chr7:3637677-3667436	chr7:120046343-120061746	1
	chr10:82315327-82365021	chr10:88250646-88292145	1
	chr16:13761289-13762915	chr16:13803612-13823889	1
	chr7:19850933-19855340	chr7:57045383-57064251	1
	chr6:88823372-88853813	chr6:88854129-88856740	1
	chr2:72786206-72805855	chr2:98504864-98505629	1
	chr8:26887321-26947036	chr8:26948549-26962199	1
	chr17:6979935-6990991	chr17:7026557-7036821	1
	chr2:166838815-166846696	chr2:166878420-166900562	1
	chr2:30325147-30332073	chr2:32636654-32644156	1
	chr4:125935159-125941050	chr4:128724355-128747491	1
	chr1:182497998-182504575	chr1:183871033-183965958	1
	chr2:109113519-109162769	chr2:162753484-162771378	1
	chr17:36047682-36077332	chr17:36972560-36977562	1
	chr13:5852304-5877723	chr13:46775578-46826991	1
	chr17:29223213-29238504	chr17:29399523-29402322	1
	chr10:79463872-79467037	chr10:79491599-79527953	1
	chr1:158487656-158491449	chr1:158601618-158606227	1
	chr8:73792425-73799626	chr8:74265046-74268903	713
	chr18:34751626-34800110	chr18:80391846-80428121	1
	chr19:5033092-5048012	chr19:7441948-7446617	1
	chr4:21646167-21652205	chr4:123219821-123224311	1
	chr2:127991633-127993696	chr2:181609162-181610408	1
	chr5:28098858-28121948	chr5:65707058-65732368	1
	chr9:96422106-96424838	chr9:96618285-96622792	1
	chr19:40943391-40951850	chr19:40965327-40997602	1
	chr3:34649523-34669004	chr3:88208330-88219062	1
	chr5:32157473-32166207	chr5:111756100-111772696	1
	chr5:23214937-23219232	chr5:23354968-23370146	282
	chr8:11494471-11503130	chr8:11548281-11569967	1
	chr4:131862384-131874054	chr4:149378426-149384480	1
	chr9:21414246-21431312	chr9:65038239-65053683	1
	chr2:50120192-50122598	chr2:167999235-168044891	1
	chr1:120279205-120287847	chr1:135492422-135582534	1
	chr19:3722620-3725165	chr19:4006864-4014221	1
	chr12:73954805-73956335	chr12:74007782-74020537	1
	chr1:63220135-63235359	chr1:63257602-63262965	1
	chr11:20095673-20152691	chr11:59598042-59606164	1
	chr14:66487651-66491952	chr14:66586940-66589500	1
	chr3:152042904-152116362	chr3:152116427-152130192	1
	chr4:122631324-122633962	chr4:122691986-122700166	1
	chr17:56998898-57001917	chr17:57005766-57019352	1
	chr10:81064601-81073431	chr10:81103663-81117303	1
	chr15:76164807-76168832	chr15:98811535-98830625	1
	chr15:39559767-39565674	chr15:39608872-39616623	1
	chr8:19892321-19893711	chr8:20019629-20021035	622
	chr4:40912457-40933008	chr4:131882376-131914069	1
	chr1:63153655-63195491	chr1:88478514-88486953	1
	chr8:109604558-109608584	chr8:109826265-109832779	1
	chr16:16980774-17010681	chr16:17010851-17059407	1
	chr11:69441120-69500430	chr11:96554504-96559848	1
	chr3:68802853-68853321	chr3:116327716-116368427	1
	chr11:115352010-115356815	chr11:116300144-116308380	1
	chr2:84512289-84558694	chr2:150155824-150157200	1
	chr7:30878464-30881703	chr7:53053921-53072217	1
	chr9:31008204-31022880	chr9:31082488-31102259	1
	chr8:35018749-35031439	chr8:106769783-106778487	1
	chr8:125965551-125974009	chr8:126000707-126040756	1
	chr11:70187845-70209705	chr11:79801334-79862574	1
	chr7:13384235-13391339	chr7:13415547-13421263	1
	chr4:11078264-11146721	chr4:119207108-119225787	1
	chr2:29594427-29605084	chr2:154499775-154506656	1
	chr11:96634207-96695083	chr11:96882470-96888925	1
	chr17:13168151-13210431	chr17:31408306-31410264	1
	chr2:26236823-26266778	chr2:128033877-128042355	1
	chr1:181669185-181736385	chr1:182845900-182873204	1
	chr17:36101080-36110258	chr17:37100320-37113527	1
	chr15:34422708-34428930	chr15:36511497-36542161	1
	chr2:39072751-39074436	chr2:144066371-144114084	1
	chr2:27388097-27398951	chr2:150009198-150013172	1
	chr11:68878720-68893593	chr11:102982968-102996652	1
	chr9:21166877-21223251	chr9:21624605-21630095	1
	chr11:74360009-74363493	chr11:87787327-87801572	1
	chr7:25179190-25188511	chr7:117256435-117295709	1
	chr11:78956735-78961026	chr11:106839491-106866421	1
	chr16:31942855-31966641	chr16:31982276-31990991	1
	chr19:44336749-44346097	chr19:44364511-44391098	1
	chr2:150134815-150151279	chr2:162872153-162909019	1
	chr8:87389057-87397368	chr8:87524692-87527640	1
	chr10:62240888-62362300	chr10:66681721-66714919	1
	chr11:55225652-55229345	chr11:104296407-104313209	1
	chr8:12500891-12507267	chr8:28355490-28395425	1
	chr3:53451419-53455494	chr3:88625787-88627502	1
	chr1:166363984-166392000	chr1:183768058-183776620	1
	chr2:48778977-48805842	chr2:167449926-167462482	1
	chr5:111214469-111244845	chr5:111304475-111310382	1
	chr5:92382017-92395033	chr5:146040592-146047892	1
	chr8:19858743-19860763	chr8:19971924-19975554	2
	chr10:85762708-85764777	chr10:127461819-127536511	1
	chr2:75816026-75818212	chr2:98506239-98507615	1
	chr4:155369452-155375779	chr4:155389787-155395909	1
	chr1:63775790-63782924	chr1:187237792-187251052	1
	chr9:21024287-21050530	chr9:81755922-81759213	1
	chr1:135492422-135582534	chr1:158572550-158596689	1
	chr11:6362063-6381980	chr11:51513159-51519208	1
	chr2:121939206-121954614	chr2:121971693-121977184	1
	chr3:88578427-88580075	chr3:88638480-88640472	2
	chr6:86313799-86334736	chr6:86415858-86431658	1
	chr9:72843998-72845071	chr9:108291059-108300134	1
	chr9:4298214-4301339	chr9:106067191-106106570	1
	chr10:117130600-117157627	chr10:127729504-127750645	1
	chr11:95119818-95181874	chr11:116935079-116956815	1
	chr10:94972442-95005074	chr10:128240066-128244035	1
	chr11:49010782-49027341	chr11:59733953-59735843	1
	chr11:5391113-5403260	chr11:5416139-5439957	1
	chr1:13609793-13615113	chr1:55030963-55078769	1
	chr2:179904660-179917949	chr2:179988171-180004119	2
	chr12:17999099-18000401	chr12:20202283-20203539	1
	chr11:3349771-3356267	chr11:3434100-3440566	1
	chr9:61751377-61771409	chr9:110483749-110485237	1
	chr17:79366496-79369917	chr17:79415686-79421056	1
	chr11:87262176-87275642	chr11:101463302-101472708	1
	chr1:120349731-120357956	chr1:167931498-167937366	1
	chr13:3476190-3487143	chr13:55355494-55450668	1
	chr17:40720587-40733392	chr17:56437453-56473001	1
	chr19:44336749-44346097	chr19:44352601-44364481	1
	chr11:53212582-53246993	chr11:100241354-100263282	1
	chr11:60724773-60729169	chr11:103245012-103275434	1
	chr4:86218212-86261490	chr4:86574903-86585205	1
	chr2:90891863-90913903	chr2:91102372-91127528	1
	chr7:4729813-4759788	chr7:135578460-135610528	1
	chr11:101463302-101472708	chr11:117821522-117832782	1
	chr4:46145296-46158870	chr4:132041876-132096471	1
	chr12:66135400-66192498	chr12:66205233-66246929	1
	chr7:63209154-63221845	chr7:99783697-99803828	1
	chr14:47437931-47439995	chr14:60866279-60874091	1
	chr17:34734369-34736859	chr17:34786144-34792333	1
	chr5:114210452-114225301	chr5:115535816-115540729	1
	chr6:85380901-85424609	chr6:134987905-134994386	1
	chr11:83082341-83091222	chr11:83101674-83122300	1
	chr17:21144493-21150460	chr17:23862259-23865612	1
	chr16:8624995-8646894	chr16:8648071-8675286	2
	chr15:99626061-99627624	chr15:102292638-102353856	1
	chr12:72066798-72120298	chr12:88747680-88815821	1
	chr2:3240500-3255849	chr2:34620380-34641193	1
	chr1:164602308-164672851	chr1:173246623-173265434	1
	chr8:18882327-18893936	chr8:18896648-18902617	1
	chr2:75504131-75505196	chr2:122458904-122469325	1
	chr8:98318976-98336685	chr8:108635301-108638247	1
	chr3:88574935-88576835	chr3:88634921-88636836	2
	chr7:31334828-31347083	chr7:31347130-31359391	1
	chr2:120425664-120450300	chr2:180716840-180727943	1
	chr10:6003996-6025913	chr10:6058952-6086591	1
	chr7:140041402-140046823	chr7:140049853-140054612	1
	chr19:5891360-5897626	chr19:23204125-23252014	1
	chr1:138584894-138609505	chr1:192772932-192773992	1
	chr5:122041845-122047127	chr5:122155219-122162782	1
	chr13:16861312-16862423	chr13:104546961-104566474	1
	chr11:101400025-101444518	chr11:120318449-120321501	1
	chr16:17106871-17113919	chr16:17117153-17127808	1
	chr8:125132907-125136860	chr8:125393316-125444150	1
	chr7:4451262-4454486	chr7:104783227-104798949	1
	chr13:22018966-22021375	chr13:23594877-23596081	1
	chr11:78956735-78961026	chr11:88003046-88020062	1
	chr4:145671166-145673159	chr4:146140941-146142130	28
	chr9:96061450-96065494	chr9:119213220-119215307	1
	chr7:88473912-88493300	chr7:123444369-123458504	1
	chr4:44077815-44080331	chr4:140851171-140888635	1
	chr2:26736073-26791254	chr2:29495835-29505838	1
	chr12:101417830-101454376	chr12:101454393-101461554	1
	chr18:9954888-10019468	chr18:10019667-10033492	1
	chr14:73629370-73633545	chr14:73633568-73646636	1
	chr11:55229520-55233941	chr11:86643608-86653560	1
	chr10:10867903-10875004	chr10:80817086-80867246	1
	chr5:110170251-110177150	chr5:110217064-110219187	2
	chr6:100368310-100375648	chr6:145157396-145178113	1
	chr18:7863708-7926770	chr18:58052894-58056272	1
	chr5:121653177-121664256	chr5:134646079-134663819	1
	chr15:96083274-96090984	chr15:96095992-96141629	1
	chr2:72805876-72829089	chr2:126486303-126511764	1
	chr4:43461297-43466262	chr4:82148976-82155420	1
	chr2:98506239-98507615	chr2:165629395-165690559	1
	chr9:108684927-108693180	chr9:108709607-108711994	1
	chr11:62229884-62234381	chr11:105030612-105036703	1
	chr12:70822653-70831728	chr12:81349658-81364184	1
	chr1:133899592-133914097	chr1:134217328-134221757	1
	chr6:108767630-108782320	chr6:108782431-108784833	1
	chr5:125908831-125915261	chr5:143652074-143673881	1
	chr3:65176117-65198067	chr3:103079316-103101541	1
	chr4:119207108-119225787	chr4:138896551-138903537	1
	chr5:114029310-114036631	chr5:136664985-136676131	1
	chr11:97511472-97578468	chr11:97656851-97673228	1
	chr17:26054674-26062066	chr17:26270512-26279844	1
	chr8:72432719-72506256	chr8:72513410-72529989	1
	chr3:75349609-75365282	chr3:75439987-75463537	1
	chr13:67180096-67185737	chr13:67912992-67916872	2
	chr7:87326923-87356247	chr7:134322686-134392573	1
	chr4:102885004-102892010	chr4:135404940-135433739	1
	chr4:145020905-145032768	chr4:147168130-147170743	2
	chr1:5146686-5156705	chr1:6196878-6212847	1
	chr5:34777713-34779959	chr5:34780149-34785746	1
	chr11:77491259-77538898	chr11:77695412-77703349	1
	chr15:102176029-102183707	chr15:102292638-102353856	1
	chr1:51678554-51682425	chr1:141315342-141331377	1
	chr19:4757477-4792590	chr19:4925208-4930780	2
	chrX:12855194-12877882	chrX:12920360-12927313	2
	chr12:55792637-55804999	chr12:114336639-114354211	1
	chr5:23329607-23332119	chr5:53929271-53974103	1
	chr11:51907734-51956686	chr11:104296407-104313209	1
	chr8:34802686-34804891	chr8:98234643-98318949	1
	chr1:63197941-63208241	chr1:155063337-155070561	1
	chr16:87428736-87442760	chr16:87475136-87500605	2
	chr7:119850270-119899283	chr7:119920531-119938665	1
	chr16:94588939-94596780	chr16:94736012-94754773	1
	chr11:74985888-74993755	chr11:87853715-87886096	1
	chr14:67592079-67593473	chr14:67595649-67598061	1
	chr16:20533357-20543482	chr16:50523423-50532006	1
	chr4:146958559-146961443	chr4:147047676-147049162	1
	chr15:36926969-36943044	chr15:38399624-38403766	1
	chrX:91331449-91373772	chrX:131117967-131148533	1
	chr2:90513884-90566903	chr2:162753484-162771378	1
	chr10:66461608-66474020	chr10:75888362-75910554	1
	chr6:148930331-148947002	chr6:149074767-149082461	1
	chr17:88079650-88105265	chr17:88105586-88112787	1
	chr11:76342396-76345891	chr11:101165896-101192440	1
	chr8:34877520-34908032	chr8:92346636-92348721	1
	chr18:6465299-6495348	chr18:67929411-67961889	1
	chr2:18081269-18082572	chr2:18118494-18121116	1
	chr15:10612107-10659654	chr15:82174213-82186670	1
	chr3:8915850-8935921	chr3:8956955-8959054	1
	chr3:90031524-90054063	chr3:94721065-94723214	1
	chr1:54523911-54542874	chr1:78652482-78653392	1
	chr11:75431972-75447003	chr11:77956432-78017367	1
	chr13:35846869-35862672	chr13:35862895-35908278	1
	chr12:86673531-86683648	chr12:102265627-102326288	1
	chr4:10902250-10954199	chr4:34796193-34806685	1
	chr3:122966254-122973478	chr3:153561568-153578637	1
	chr7:88473912-88493300	chr7:108253426-108260524	1
	chr6:12044042-12047972	chr6:83056965-83076695	1
	chr15:80080707-80097220	chr15:96083274-96090984	1
	chr15:99014648-99016479	chr15:99026022-99030561	1
	chr11:40487696-40574888	chr11:50005759-50035059	1
	chr1:7074067-7089629	chr1:136235471-136245288	1
	chr8:19706775-19708107	chr8:19979338-19980308	2
	chr5:108487227-108548144	chr5:114549262-114551371	1
	chr5:89626698-89633264	chr5:100376127-100414511	1
	chr7:129205786-129246756	chr7:130263512-130336218	1
	chr16:14156347-14168086	chr16:14192597-14197143	1
	chr11:6305214-6347449	chr11:62411847-62429413	2
	chr4:91032516-91039538	chr4:117613821-117639409	1
	chr1:72198935-72206468	chr1:84711517-84873997	1
	chr17:24856480-24865072	chr17:74690837-74717982	1
	chr11:104198306-104213947	chr11:120660458-120689484	1
	chr15:88576408-88601927	chr15:89176061-89212065	1
	chr2:155890246-155892241	chr2:166727832-166783635	1
	chr15:61909996-61932787	chr15:62013174-62026790	1
	chr17:15532542-15535751	chr17:71964679-72014569	1
	chr4:11168494-11170766	chr4:117553972-117565740	1
	chr14:48026758-48030550	chr14:48030942-48044760	1
	chr3:37367962-37384033	chr3:37394994-37401558	1
	chr15:58701346-58712494	chr15:88508633-88556025	1
	chr10:29056909-29085852	chr10:34133364-34139804	1
	chr13:58475704-58515760	chr13:113248299-113278892	1
	chrX:12644727-12743346	chrX:45607152-45611845	1
	chr12:73762696-73768473	chr12:86447754-86455171	1
	chr13:74598268-74604183	chr13:74629813-74634453	2
	chr8:42380036-42393858	chr8:42393879-42403285	1
	chr1:130135745-130153212	chr1:163740919-163746254	1
	chr6:49187173-49218195	chr6:49268312-49271221	1
	chrX:76863967-76868164	chrX:76890896-76904219	1
	chr13:5852304-5877723	chr13:59866751-59876625	1
	chr10:39962753-39985151	chr10:84561441-84596508	1
	chr11:60250533-60257410	chr11:69441120-69500430	1
	chr11:59772616-59779635	chr11:104985249-105000517	1
	chr4:86496065-86509484	chr4:137145456-137222021	1
	chr12:20819367-20822571	chr12:24485181-24486334	1
	chr7:51842405-51850518	chr7:51955551-51966821	1
	chr8:125444155-125574303	chr8:125584262-125596241	2
	chr4:145660984-145664530	chr4:146978764-146988580	2
	chr7:52769518-52782772	chr7:52801716-52860003	1
	chr13:63368737-63385722	chr13:63389999-63411226	1
	chr8:72770615-72773231	chr8:91524736-91540184	1
	chr8:127473065-127475024	chr8:128518109-128528838	1
	chr8:109552609-109561120	chr8:109919488-109949942	1
	chr7:19935411-19936699	chr7:29537129-29538093	1
	chr15:79498703-79524353	chr15:88645170-88646171	1
	chr17:24825650-24830767	chr17:24856480-24865072	1
	chr14:77940721-77952298	chr14:99695117-99726338	1
	chr11:69513098-69515259	chr11:84639929-84649157	1
	chr2:28386953-28391716	chr2:75735789-75743495	1
	chr11:93999459-94002623	chr11:95119818-95181874	1
	chr10:116768120-116817948	chr10:116846275-116852573	1
	chr4:21646167-21652205	chr4:40193222-40229449	1
	chr16:10421618-10431476	chr16:22021221-22023853	1
	chr17:25014192-25025087	chr17:25850111-25855075	1
	chr10:80018847-80045908	chr10:80520026-80526581	1
	chr3:93155674-93159363	chr3:93207386-93217445	1
	chr10:21698002-21723784	chr10:120800738-120805341	1
	chr9:107639108-107678359	chr9:108503719-108520960	1
	chrX:156031991-156045712	chrX:162903979-162919395	1
	chr12:8918678-8950793	chr12:81915379-81916352	1
	chr8:73888256-73907416	chr8:73926523-73932776	1
	chr6:148837681-148847273	chr6:148871422-148910615	2
	chr15:77177107-77181251	chr15:77182619-77202770	1
	chr7:35137291-35180209	chr7:80642029-80707703	1
	chr1:75514540-75519008	chr1:166174836-166199257	1
	chr7:30773643-30786903	chr7:63318098-63323993	1
	chr14:19031451-19035736	chr14:19039695-19040935	1
	chr11:32165447-32169171	chr11:101515452-101530251	1
	chr8:86709849-86718816	chr8:122432142-122461233	1
	chr7:56043490-56056708	chr7:56126549-56141726	1
	chr2:75719891-75725548	chr2:126349386-126350837	1
	chr11:48600401-48634986	chr11:120408401-120509844	2
	chr17:34072723-34095085	chr17:72131668-72133054	1
	chr8:68988251-69000447	chr8:69000637-69013833	1
	chr8:9973632-9983443	chr8:73193869-73209679	1
	chr5:74486578-74497225	chr5:108487227-108548144	1
	chr5:92496719-92517215	chr5:92555548-92559037	1
	chr1:39590337-39597915	chr1:39598625-39608617	2
	chr6:49187173-49218195	chr6:148930331-148947002	1
	chr9:72843998-72845071	chr9:78314447-78338295	1
	chr10:75331376-75349113	chr10:114653608-114690281	1
	chr5:130460659-130466754	chr5:140791043-140805548	1
	chr13:23826073-23863660	chr13:56623570-56625198	1
	chr4:33114249-33120921	chr4:34495625-34535763	1
	chr10:79129262-79163096	chr10:79626552-79643345	1
	chr15:35852716-35868376	chr15:98795182-98809835	1
	chr3:88415826-88434681	chr3:156976812-156988305	1
	chr4:118412840-118421014	chr4:130216544-130344304	1
	chr3:10299727-10311401	chr3:133127792-133129572	1
	chr5:140791043-140805548	chr5:142937133-142943733	1
	chr11:34636259-34650097	chr11:115384944-115400782	1
	chr3:6849130-6850160	chr3:102786691-102787658	1
	chr4:41129845-41227437	chr4:55482475-55496883	1
	chr17:34238459-34272919	chr17:79309916-79342606	1
	chr8:48787479-48804005	chr8:86586486-86595146	1
	chr11:69221034-69229697	chr11:87853715-87886096	1
	chr8:72851924-72879098	chr8:73074767-73078577	1
	chr19:4757477-4792590	chr19:42191149-42219054	1
	chr7:104683544-104685455	chr7:104720687-104751129	1
	chr11:3185400-3209822	chr11:107396111-107397581	1
	chr2:37252656-37318792	chr2:109514765-109523259	1
	chr9:35009036-35039711	chr9:57343736-57356654	1
	chr10:6233578-6243554	chr10:6360423-6382551	1
	chr9:40598914-40611231	chr9:40611420-40626392	3
	chr4:108489302-108527809	chr4:120230060-120245496	1
	chr5:30966851-30986873	chr5:110519546-110541436	1
	chr6:54928323-54944299	chr6:55020525-55036447	1
	chr13:8815095-8820833	chr13:67456187-67458845	1
	chr1:163740919-163746254	chr1:166302195-166309961	1
	chr3:19109609-19138552	chr3:93207386-93217445	1
	chr5:77745696-77747512	chr5:138600152-138629685	1
	chr8:112113308-112115741	chr8:112340225-112347509	1
	chr2:60040852-60096992	chr2:157849703-157869355	1
	chr2:32002909-32039300	chr2:129001033-129008037	1
	chr13:49435915-49437958	chr13:53469126-53473607	1
	chr3:33913241-33990541	chr3:75439987-75463537	1
	chr2:75441891-75450572	chr2:75488073-75503643	1
	chr8:74941557-74945285	chr8:75068654-75080996	1
	chr9:100537817-100566186	chr9:100975281-100978316	1
	chr6:30476238-30477705	chr6:100169669-100178745	1
	chr19:10649518-10654583	chr19:10674846-10711210	1
	chr1:84711517-84873997	chr1:130222421-130261391	1
	chr17:13078225-13080267	chr17:13101216-13120776	1
	chr7:119818539-119845478	chr7:119910861-119912610	1
	chr7:109010004-109018800	chr7:109040305-109092343	1
	chr3:90231422-90243311	chr3:90246964-90257145	1
	chr1:182829191-182845892	chr1:183059394-183085913	1
	chr4:46381914-46407220	chr4:46457409-46495045	2
	chr11:29094069-29129044	chr11:104277824-104295351	1
	chr4:116353805-116383572	chr4:131806783-131821859	1
	chr5:73643737-73649661	chr5:73879857-73887091	1
	chr8:37666066-37670446	chr8:37673543-37679754	1
	chr11:106953718-106958088	chr11:106964511-106966938	1
	chr14:70558020-70560523	chr14:73316361-73319507	1
	chr1:145442565-145504676	chr1:145659722-145661368	1
	chr11:102168112-102195571	chr11:102252680-102275456	3
	chr1:74520450-74569320	chr1:187182755-187214709	1
	chr7:19732697-19737540	chr7:19849723-19850838	1
	chr11:69441120-69500430	chr11:72386676-72394440	1
	chr3:95996749-96004075	chr3:96019991-96033086	1
	chr1:180205537-180208355	chr1:180237799-180272840	1
	chr10:62218352-62223567	chr10:84561441-84596508	1
	chr11:87213640-87244870	chr11:87262176-87275642	5
	chr13:110558583-110559886	chr13:110563959-110571744	1
	chr8:4235795-4353429	chr8:23581962-23607230	1
	chr7:19898524-19915023	chr7:19917292-19918352	1
	chr11:3811837-3819749	chr11:3857144-3888086	1
	chr2:124907121-124951955	chr2:132059401-132091609	1
	chr8:63380811-63403972	chr8:69000637-69013833	1
	chr2:30915361-30929005	chr2:167167614-167176922	1
	chr8:74019314-74023627	chr8:108141925-108236192	1
	chr6:13854571-13856190	chr6:87782979-87805601	1
	chr8:82068021-82069026	chr8:108714466-108753834	1
	chr15:79174973-79193429	chr15:79498703-79524353	1
	chr15:36926969-36943044	chr15:76524882-76556747	1
	chr3:157606146-157627946	chr3:157634850-157643301	1
	chr10:92619776-92661216	chr10:92915333-92918382	1
	chr7:108253426-108260524	chr7:109040305-109092343	1
	chr11:3789045-3806971	chr11:30369964-30373777	1
	chr6:57635413-57641035	chr6:71771639-71794860	1
	chr8:80591467-80593277	chr8:80619578-80623960	1
	chr9:58808522-58809542	chr9:58811278-58820804	1
	chr11:74632191-74663753	chr11:120529152-120550644	1
	chr3:93322850-93336531	chr3:96051113-96074436	1
	chr4:46183773-46201626	chr4:46381914-46407220	1
	chr8:12895363-12896825	chr8:87786727-87792003	1
	chr8:108688712-108695336	chr8:109031380-109060532	1
	chr18:67416772-67423743	chr18:67424081-67430794	1
	chr15:81843818-81848310	chr15:81862077-81872141	1
	chr5:28098858-28121948	chr5:34260076-34285882	1
	chr11:49492425-49533556	chr11:69441120-69500430	1
	chr1:23927066-23930096	chr1:137621864-137638295	1
	chr12:29333218-29337871	chr12:29359085-29363063	1
	chr13:40942383-40943455	chr13:40979735-40992444	1
	chr7:87163969-87188422	chr7:87270168-87282172	1
	chr12:25390107-25404737	chr12:79865643-79868000	1
	chr12:34110457-34136642	chr12:111818384-111835767	1
	chr6:122707656-122728368	chr6:124422828-124438230	1
	chr4:12695288-12699196	chr4:137145456-137222021	1
	chr7:3198355-3227950	chr7:133235815-133243268	1
	chr5:110847010-110848665	chr5:143685847-143691364	1
	chr5:32907427-32922645	chr5:32926179-32928523	1
	chr3:30543674-30551375	chr3:88891999-88898527	1
	chr8:74874999-74881969	chr8:123093332-123110166	1
	chr17:5837170-5851222	chr17:88926456-88931170	1
	chr1:88377955-88392924	chr1:88597802-88602751	1
	chr2:71576252-71591831	chr2:84454563-84493696	1
	chr18:31791417-31807094	chr18:31916090-31953628	1
	chr11:22742176-22765036	chr11:22885955-22912341	1
	chr11:29589098-29654866	chr11:95524892-95530303	1
	chr2:121271014-121287347	chr2:145726315-145748774	1
	chr9:104004304-104006382	chr9:104140408-104141597	1
	chr6:12054008-12059149	chr6:149074767-149082461	1
	chr11:29423601-29451897	chr11:83585741-83587029	1
	chr2:20562012-20603708	chr2:152154406-152180540	1
	chr17:36283416-36294520	chr17:36306019-36307233	1
	chr4:98390324-98415354	chr4:98586039-98594112	1
	chr12:19179703-19186683	chr12:19957785-19959248	14
	chr8:114044876-114047425	chr8:114141964-114155994	1
	chr15:51661822-51698412	chr15:68757689-68760059	1
	chr4:119255014-119268098	chr4:129372126-129421993	1
	chr9:102517185-102536111	chr9:102616123-102640801	2
	chr11:101119226-101126287	chr11:102926355-102936137	1
	chr8:83318167-83391058	chr8:109561566-109585534	1
	chr3:88225415-88230193	chr3:88291229-88321507	1
	chr12:102265627-102326288	chr12:107067002-107089594	1
	chr4:56868718-56885793	chr4:63211285-63221682	1
	chr8:72144964-72146730	chr8:129458811-129500538	1
	chr2:136700954-136708193	chr2:136709850-136724493	1
	chr16:4860514-4893245	chr16:38094913-38104647	1
	chr5:100454286-100480000	chr5:100498109-100501878	1
	chrX:71481949-71492625	chrX:71545903-71572301	1
	chr10:79129262-79163096	chr10:115989348-116025264	1
	chr6:37811403-37878572	chr6:37878577-37903469	1
	chr11:102888282-102898042	chr11:106099214-106138689	1
	chr8:91524736-91540184	chr8:125925095-125948575	1
	chr13:115171520-115172628	chr13:115177310-115178974	1
	chr9:55888844-55892799	chr9:88409749-88421104	1
	chr18:64644600-64678037	chr18:89051996-89056905	1
	chr9:7787302-7799157	chr9:121219366-121230897	1
	chr11:95568437-95584171	chr11:95718496-95724049	1
	chr17:7152556-7154021	chr17:8137573-8138731	86
	chr11:83308434-83327567	chr11:100821088-100822258	1
	chr11:93793876-93821228	chr11:93821231-93831415	1
	chr11:69541759-69576916	chr11:97293298-97303253	1
	chr7:97275710-97300336	chr7:108980204-108988820	1
	chr19:3799829-3821230	chr19:23294881-23305616	1
	chr11:68712653-68726906	chr11:87256760-87262052	1
	chr9:21957818-21971494	chr9:106067191-106106570	1
	chr15:10579597-10593320	chr15:10593547-10605944	1
	chr18:31953685-31976245	chr18:31976302-31988448	1
	chr12:70322790-70331306	chr12:86645305-86646932	1
	chr7:52656643-52658901	chr7:52701083-52725328	1
	chr4:82964709-82979108	chr4:147112548-147113524	1
	chr11:40487696-40574888	chr11:61664981-61671698	1
	chr4:71846298-71865350	chr4:133511755-133532949	1
	chr9:30814059-30872031	chr9:64781492-64782507	1
	chr13:55302466-55354584	chr13:55355494-55450668	4
	chr8:113487980-113499832	chr8:113546619-113587950	1
	chr11:55279569-55325083	chr11:94068751-94081589	1
	chr11:93992791-93999394	chr11:94068751-94081589	1
	chr13:17783798-17824852	chr13:54688249-54696829	1
	chr7:25329618-25336754	chr7:104720687-104751129	1
	chr11:70447120-70487896	chr11:83282822-83308313	1
	chr9:65086275-65089844	chr9:65749254-65759685	1
	chr7:52365433-52397783	chr7:134804451-134805713	1
	chr9:39997782-40051196	chr9:62632367-62664207	1
	chr2:25094696-25136266	chr2:32582371-32585701	1
	chr6:115674005-115688876	chr6:115747961-115761759	1
	chr9:43912959-43918436	chr9:45760229-45770530	1
	chr7:13864752-13905166	chr7:19732697-19737540	1
	chr1:51515841-51542823	chr1:64621548-64627903	1
	chr2:25411149-25416418	chr2:25422735-25432396	1
	chr7:50869008-50879917	chr7:51498842-51520725	1
	chr2:103579192-103643848	chr2:105530570-105531630	1
	chr5:130660198-130667754	chr5:130672242-130674834	1
	chr18:35014007-35028388	chr18:37786481-37790065	1
	chr14:19091269-19105325	chr14:27679783-27682910	1
	chr8:3670989-3681744	chr8:4235795-4353429	1
	chr7:133613603-133662606	chr7:133788238-133798653	1
	chr18:7863708-7926770	chr18:34038397-34055651	1
	chr11:100320269-100364192	chr11:116935079-116956815	1
	chr16:91616828-91645754	chr16:91645756-91693827	1
	chr2:32002909-32039300	chr2:32483104-32489284	1
	chr7:129123619-129132308	chr7:133613603-133662606	1
	chr19:5595671-5615344	chr19:7406689-7417728	1
	chr7:28138500-28151552	chr7:29520523-29531989	1
	chr4:149740048-149741269	chr4:149789413-149791010	1
	chr15:81408678-81438262	chr15:98555055-98561218	1
	chr18:24653933-24663015	chr18:70619001-70622027	1
	chr17:27754399-27766054	chr17:71964679-72014569	1
	chr11:59014002-59044235	chr11:59608689-59651314	1
	chr1:58449742-58486880	chr1:88426888-88437414	1
	chr1:84881262-84884551	chr1:84930991-84932036	1
	chr4:116353805-116383572	chr4:134868053-134912868	1
	chr7:19884459-19898465	chr7:19926468-19933403	1
	chr19:8857148-8870343	chr19:35043323-35053892	1
	chr8:81814220-81827855	chr8:82155249-82249058	1
	chr19:42269266-42270893	chr19:43968088-43974482	1
	chr8:80070634-80077538	chr8:97193539-97205631	1
	chr7:134486766-134491020	chr7:134981770-134990823	1
	chr2:104441574-104481082	chr2:121331202-121346419	1
	chrX:100652151-100686132	chrX:100763776-100767437	1
	chr10:127921786-127938420	chr10:128020208-128022865	1
	chr8:109073838-109075846	chr8:109077293-109090152	1
	chr11:48600401-48634986	chr11:105036757-105067307	1
	chr2:22747920-22758491	chr2:120425664-120450300	1
	chr13:14078370-14079394	chr13:17882949-17900613	1
	chr2:25070428-25085683	chr2:52985266-53086401	1
	chr10:92619776-92661216	chr10:118659142-118682523	1
	chr2:30325147-30332073	chr2:34648266-34686538	1
	chr11:60005244-60039147	chr11:69441120-69500430	1
	chr9:106586148-106591460	chr9:106773917-106799043	1
	chr8:87178375-87197917	chr8:113326469-113378810	1
	chr3:88071899-88171313	chr3:101394698-101410737	1
	chr19:36905272-36922927	chr19:36995775-37005965	1
	chr10:80390063-80398514	chr10:94678592-94683743	1
	chr11:33397838-33457091	chr11:96789523-96791357	1
	chr8:83272643-83274042	chr8:83275898-83318147	1
	chr17:36047682-36077332	chr17:36086471-36096352	105
	chr4:107998181-108020866	chr4:146897140-146901709	1
	chr11:55229520-55233941	chr11:97511472-97578468	1
	chr8:26823680-26887255	chr8:34763535-34766962	1
	chr6:124859379-124873803	chr6:124898934-124922778	2
	chr8:109077293-109090152	chr8:109119549-109158596	1
	chr14:52681029-52728329	chr14:52789402-52825569	2
	chr7:29131975-29146681	chr7:89914037-89915777	1
	chr2:113978446-113980759	chr2:114014685-114028115	1
	chr8:27254160-27280559	chr8:127248395-127249832	1
	chr4:120810243-120827178	chr4:148977868-148983329	1
	chr11:43227760-43241303	chr11:43241576-43242850	1
	chr11:50187322-50207305	chr11:97656851-97673228	1
	chr8:83318167-83391058	chr8:83511994-83516382	1
	chr13:21801359-21853374	chr13:23770286-23793592	4
	chr6:82582249-82608325	chr6:83756150-83783769	1
	chr17:26636974-26648635	chr17:26737171-26741033	3
	chr8:81814220-81827855	chr8:127410829-127436029	1
	chr11:100320269-100364192	chr11:106879298-106881513	1
	chr7:28951491-28986906	chr7:29131975-29146681	1
	chr7:144601633-144603113	chr7:144627133-144647419	1
	chr6:124898934-124922778	chr6:124945485-124974509	1
	chr2:35049505-35051445	chr2:78705312-78739118	1
	chr11:106839491-106866421	chr11:106879298-106881513	1
	chr6:128709843-128712570	chr6:128747967-128751156	72
	chr4:32727613-32806278	chr4:41056813-41061552	1
	chr10:59382996-59384724	chr10:59425296-59430326	1
	chr2:155905253-155940056	chr2:155964701-156009408	3
	chr2:75460970-75475973	chr2:92209763-92217238	1
	chr16:13435963-13439526	chr16:18232951-18263567	1
	chr1:80251519-80286397	chr1:80325588-80340843	1
	chr10:79575479-79626106	chr10:105441201-105445137	1
	chr11:116688270-116690508	chr11:118913127-118915117	1
	chr7:67385251-67392015	chr7:67534068-67538628	1
	chr13:21801359-21853374	chr13:108742603-108748600	1
	chr12:88604430-88625454	chr12:117525044-117526493	1
	chr3:88198079-88202020	chr3:88208330-88219062	1
	chr7:148315908-148319638	chr7:148343651-148362968	1
	chr14:57307000-57399598	chr14:58218890-58223010	1
	chr11:50005759-50035059	chr11:106885493-106900765	1
	chr11:77956432-78017367	chr11:102108999-102116611	1
	chr7:125240146-125268561	chr7:148397792-148438729	1
	chr18:40358750-40381960	chr18:40392431-40394369	1
	chr1:138566599-138584640	chr1:138584894-138609505	2
	chr19:6263092-6287338	chr19:6295453-6310081	1
	chr11:52035730-52074890	chr11:54327442-54342502	1
	chr8:19700606-19702013	chr8:20022384-20024108	1
	chr4:120430834-120464535	chr4:129372126-129421993	1
	chr1:157869043-157909177	chr1:158400234-158406534	1
	chr8:27210296-27237773	chr8:97226383-97229308	1
	chr4:94612703-94622745	chr4:94623094-94649737	2
	chr4:137019902-137043773	chr4:137047803-137054271	1
	chr3:104582985-104586270	chr3:104588836-104601573	1
	chr14:68665555-68670128	chr14:70130994-70135406	1
	chr17:33493500-33497359	chr17:33763964-33826318	1
	chr8:72343028-72349863	chr8:81318691-81347094	1
	chr11:29406228-29423597	chr11:29423601-29451897	3
	chrX:160864913-160867660	chrX:162903979-162919395	1
	chr1:154685167-154767385	chr1:154936605-154950275	1
	chr8:91512600-91517546	chr8:96690242-96719130	1
	chr2:90778074-90823121	chr2:103579192-103643848	1
	chr9:103227273-103257583	chr9:106773917-106799043	1
	chr5:117570401-117572753	chr5:118603778-118605902	1
	chr5:28063773-28067819	chr5:108327569-108345328	1
	chr8:41574906-41583353	chr8:86090518-86098927	1
	chr8:113442400-113445478	chr8:114162359-114206904	1
	chr7:52679839-52694523	chr7:148438739-148444293	1
	chr9:45646024-45652319	chr9:54697375-54766658	1
	chr19:11980683-12005122	chr19:12079039-12089457	1
	chr2:129001033-129008037	chr2:129018844-129045385	1
	chr2:69730875-69745120	chr2:155964701-156009408	1
	chr1:129667495-129698204	chr1:129798605-129803496	1
	chr5:74486578-74497225	chr5:137520402-137523345	1
	chr2:33290238-33299740	chr2:48741664-48762239	1
	chr19:8765376-8857125	chr19:27975411-27982694	1
	chr5:33612306-33618966	chr5:130291268-130296828	1
	chr5:110178679-110181596	chr5:138524358-138538092	1
	chr11:51471604-51475990	chr11:101515452-101530251	1
	chr11:53160454-53195366	chr11:53212582-53246993	2
	chr15:81491906-81509224	chr15:81675397-81757506	1
	chr3:40600559-40638639	chr3:95422048-95483903	1
	chr11:86384904-86402360	chr11:86492067-86588296	1
	chr17:46336993-46352361	chr17:47922381-47933284	1
	chr4:34721141-34727968	chr4:147929450-148003195	1
	chr11:62249538-62278307	chr11:102962155-102982679	1
	chr2:31852188-31856820	chr2:32250220-32252837	1
	chr13:54773293-54798440	chr13:56242945-56247798	1
	chr1:88415484-88426693	chr1:183093077-183094557	1
	chr15:96447908-96477902	chr15:96512231-96545484	1
	chr2:120176218-120183013	chr2:162872153-162909019	1
	chr8:126416952-126440586	chr8:126442264-126477598	1
	chr13:21903913-21904471	chr13:21923121-21923766	3
	chr5:116470965-116477162	chr5:145896816-145913902	1
	chr4:41129845-41227437	chr4:115790421-115798037	1
	chr11:101324255-101330847	chr11:101495573-101507112	1
	chr11:87344189-87346935	chr11:87400070-87415774	1
	chr8:59956535-59992956	chr8:131206017-131216207	1
	chr11:75490317-75500559	chr11:119801262-119809545	1
	chr7:29083608-29128313	chr7:117159313-117214854	1
	chr11:16389259-16390724	chr11:93715792-93764691	1
	chr1:4789014-4813590	chr1:4829367-4869665	1
	chr8:119456288-119470912	chr8:119501812-119506410	1
	chr5:52523301-52584989	chr5:89079726-89110022	1
	chr6:66975592-66993899	chr6:67070941-67073463	1
	chr4:114657859-114662473	chr4:154854628-154891981	1
	chr8:73218374-73233707	chr8:109031380-109060532	1
	chr2:75441891-75450572	chr2:75450597-75454710	1
	chr3:122659873-122661250	chr3:122664568-122665744	1
	chr8:67731562-67751449	chr8:96690242-96719130	1
	chr7:16497012-16509801	chr7:117159313-117214854	1
	chr3:87708451-87756602	chr3:87773959-87787186	1
	chr1:59737013-59788332	chr1:137316296-137328647	1
	chr5:88982155-88991760	chr5:114210452-114225301	1
	chr7:19884459-19898465	chr7:87619960-87622685	1
	chr19:39000375-39052333	chr19:44459401-44468290	1
	chr1:72241459-72280396	chr1:72328556-72331620	1
	chr11:59591555-59597709	chr11:59608689-59651314	1
	chr14:22647461-22674386	chr14:52681029-52728329	1
	chr10:93039347-93054395	chr10:127618910-127627254	1
	chr7:123444369-123458504	chr7:140943848-140953885	1
	chr8:44364696-44388716	chr8:86670287-86675348	1
	chr19:10127147-10136442	chr19:39000375-39052333	1
	chr1:59737013-59788332	chr1:63278572-63302554	1
	chr11:95812335-95860057	chr11:95891460-95901141	1
	chr8:19702838-19703894	chr8:72072342-72073915	9
	chr16:8806735-8816148	chr16:18864864-18913275	1
	chr11:21004749-21006021	chr11:96569754-96579067	1
	chr13:54773293-54798440	chr13:114397456-114399904	1
	chr3:88975461-88989913	chr3:88991304-88992373	1
	chr1:174100805-174102818	chr1:174113650-174123400	1
	chr11:53212582-53246993	chr11:102168112-102195571	2
	chr17:46886096-46892662	chr17:46904629-46921703	1
	chr10:80635239-80661445	chr10:83069586-83078184	1
	chr10:114653608-114690281	chr10:126701806-126754056	1
	chr4:147228620-147233152	chr4:147239132-147244657	1
	chr2:103579192-103643848	chr2:118869538-118885562	1
	chr4:136863264-136915305	chr4:137019902-137043773	1
	chr4:55357702-55409984	chr4:56792679-56795468	1
	chr11:69441120-69500430	chr11:102393439-102402282	1
	chr5:115784960-115800022	chr5:134646079-134663819	1
	chr2:127635330-127643544	chr2:157849703-157869355	1
	chr13:56206508-56242863	chr13:56242945-56247798	2
	chr8:24001473-24009153	chr8:24327080-24336805	1
	chr17:35485959-35487846	chr17:56689100-56714850	1
	chrX:17736362-17769333	chrX:19940032-19944553	1
	chr4:131419710-131451602	chr4:154277896-154280712	1
	chr4:10902250-10954199	chr4:41232647-41238850	1
	chr11:54550722-54552909	chr11:54556971-54558263	1
	chr11:35579624-35598188	chr11:79801334-79862574	1
	chr11:97625271-97646395	chr11:115823901-115837454	1
	chr19:4181304-4187831	chr19:4188774-4205153	1
	chr9:3401732-3407534	chr9:3412306-3416239	2
	chr2:73048317-73054926	chr2:150826093-150836071	1
	chr7:16806441-16808101	chr7:148619729-148649592	1
	chr8:34869885-34877510	chr8:112531286-112533988	1
	chr11:59014002-59044235	chr11:80240923-80258183	1
	chr18:56747100-56750032	chr18:67929411-67961889	1
	chr17:24856480-24865072	chr17:46975888-46999364	1
	chr8:113166148-113172516	chr8:119808166-119817122	1
	chr10:127702494-127703592	chr10:127706496-127709851	1
	chr4:62140015-62141811	chr4:131821874-131834406	1
	chr1:63135065-63138062	chr1:74520450-74569320	1
	chr11:117821522-117832782	chr11:117833149-117839128	1
	chr1:167156891-167170205	chr1:174074953-174100779	1
	chr2:122458904-122469325	chr2:122491000-122492291	1
	chr12:86092025-86099506	chr12:110023457-110063290	1
	chr13:47174376-47209297	chr13:104961175-104975441	1
	chr11:53212582-53246993	chr11:83308434-83327567	1
	chr2:14070535-14079360	chr2:75507268-75548528	1
	chr11:83282822-83308313	chr11:102694458-102698360	1
	chr6:67175185-67189694	chr6:72901543-72911765	1
	chr9:22029650-22031958	chr9:72119925-72140108	1
	chr10:127921786-127938420	chr10:127960926-127965666	1
	chr5:121833601-121835978	chr5:121985020-122002942	1
	chr5:115590216-115611859	chr5:115612594-115615458	1
	chr11:106925689-106935776	chr11:106936757-106945242	1
	chr10:89194007-89195926	chr10:90600025-90652877	1
	chr5:110519546-110541436	chr5:125858949-125866697	1
	chr7:67634115-67639895	chr7:107751813-107764379	1
	chr16:4932597-4948688	chr16:33829039-33836637	1
	chr4:117613821-117639409	chr4:129972584-129999464	1
	chr12:12933233-12935160	chr12:80379386-80382966	1
	chr3:102796985-102812566	chr3:102820130-102861333	1
	chr8:109064980-109073701	chr8:109159089-109176171	1
	chr1:36884250-36885306	chr1:188556833-188575021	1
	chr8:109450465-109451747	chr8:109455015-109464044	1
	chr7:133300492-133301535	chr7:133337547-133341295	1
	chr16:30321642-30373630	chr16:30373647-30391146	1
	chr11:3540283-3568889	chr11:69541759-69576916	1
	chr19:23157536-23172561	chr19:23204125-23252014	2
	chr10:84995882-85009065	chr10:122413326-122430403	1
	chr4:125855693-125884868	chr4:128972662-129019359	1
	chr7:5000649-5040685	chr7:50439154-50460108	1
	chr4:98390324-98415354	chr4:122557474-122566646	1
	chr11:54670757-54692088	chr11:75500778-75522364	1
	chr14:20566151-20579484	chr14:20594319-20597740	2
	chr2:5807443-5810361	chr2:44378228-44383771	1
	chr8:73386806-73402743	chr8:125044261-125058121	1
	chr7:73016037-73020766	chr7:73204129-73240464	1
	chr11:62229884-62234381	chr11:62249538-62278307	1
	chr14:51525385-51565841	chr14:52826190-52828887	1
	chr2:91034558-91035613	chr2:91039777-91046852	1
	chr8:73125397-73136615	chr8:114119766-114138197	1
	chr10:10996056-11032005	chr10:80635239-80661445	1
	chr5:35000008-35004880	chr5:136163062-136168525	1
	chr1:75118478-75123167	chr1:75129547-75131885	1
	chr4:57928706-57937192	chr4:147929450-148003195	1
	chr8:4192612-4193728	chr8:4235795-4353429	1
	chr2:98506239-98507615	chr2:166875591-166877640	1
	chr4:130171520-130184194	chr4:150416784-150424580	1
	chr4:118940294-118981196	chr4:119230970-119241951	1
	chr10:42219056-42235708	chr10:86237956-86245014	1
	chr10:80124764-80145530	chr10:80163024-80174688	1
	chr7:52145646-52159676	chr7:63209154-63221845	1
	chr11:121785312-121789362	chr11:121817099-121819271	60
	chr3:21969317-21975410	chr3:108519786-108527658	1
	chr5:65922807-65959799	chr5:137745153-137757289	1
	chr17:31665577-31673273	chr17:31781320-31800183	1
	chr1:39418931-39420550	chr1:39424319-39437151	1
	chr4:10902250-10954199	chr4:108681474-108683176	1
	chr8:48415692-48429586	chr8:48787479-48804005	1
	chr11:69776661-69799477	chr11:105087536-105105493	1
	chr3:35824629-35827574	chr3:36066668-36068372	1
	chr10:6233578-6243554	chr10:23495376-23510129	1
	chr4:88355961-88371432	chr4:123238022-123244024	1
	chr1:63197941-63208241	chr1:63212242-63219975	1
	chr11:79900414-79920668	chr11:102144775-102167177	1
	chr4:32700212-32719881	chr4:147929450-148003195	1
	chr11:74504732-74543835	chr11:74632191-74663753	1
	chr7:19721760-19722897	chr7:19863521-19866246	1
	chr5:110116931-110120790	chr5:110294355-110299139	3
	chr4:3748027-3766027	chr4:107998181-108020866	1
	chr5:89187610-89220295	chr5:130460659-130466754	1
	chr9:62823074-62830238	chr9:63245266-63249026	1
	chr4:41249216-41264130	chr4:41320862-41328691	1
	chr16:16299852-16328220	chr16:30598347-30607818	1
	chr2:30005774-30013564	chr2:113978446-113980759	1
	chr1:58449742-58486880	chr1:63489991-63496935	1
	chr17:26636974-26648635	chr17:34042483-34068480	1
	chr16:13734392-13735518	chr16:15577205-15583581	1
	chr7:31053814-31072180	chr7:119948265-120002903	1
	chr1:13609793-13615113	chr1:194570159-194575789	1
	chr15:81448774-81472048	chr15:81810334-81814748	1
	chr6:64951253-64979935	chr6:71213948-71246143	1
	chr3:30507041-30527676	chr3:30585556-30601905	1
	chr15:81292570-81313377	chr15:81479738-81486505	1
	chr12:77457840-77482675	chr12:78051901-78070635	1
	chr10:75377090-75389989	chr10:110353944-110371063	1
	chr10:39477935-39479692	chr10:122413326-122430403	1
	chr17:46680289-46697980	chr17:46760353-46762838	1
	chrX:149553017-149554092	chrX:149573150-149582710	1
	chr3:95729015-95739842	chr3:96127133-96138675	1
	chr8:89384168-89416775	chr8:97665203-97666471	1
	chr11:16390731-16410858	chr11:33045044-33067014	1
	chr11:53212582-53246993	chr11:69441120-69500430	1
	chr1:78653826-78658694	chr1:80325588-80340843	1
	chrX:49022624-49031695	chrX:135863957-135869522	1
	chr7:97313439-97315365	chr7:117304639-117313772	1
	chr6:87782979-87805601	chr6:100781926-100805245	1
	chr11:84667132-84689273	chr11:95274486-95279708	1
	chr14:121305689-121353673	chr14:122740658-122742362	1
	chr6:124611843-124619408	chr6:124630342-124631436	1
	chr7:36423050-36434487	chr7:134322686-134392573	1
	chr4:146865268-146867165	chr4:146915234-146917181	1
	chr13:22065762-22068698	chr13:22112097-22115424	1
	chr8:34724364-34737510	chr8:108141925-108236192	1
	chr19:21850752-21872523	chr19:43588819-43602158	1
	chr3:26992567-27012896	chr3:27012990-27056811	1
	chr2:72805876-72829089	chr2:104723485-104729245	1
	chr11:6305214-6347449	chr11:74504732-74543835	1
	chr4:154520583-154542917	chr4:154580740-154596927	1
	chr17:34072723-34095085	chr17:46886096-46892662	1
	chr2:118952207-118983740	chr2:129987184-130006330	1
	chr8:73888256-73907416	chr8:73987378-73989772	1
	chr5:34158827-34170735	chr5:34501400-34515027	1
	chr13:21801359-21853374	chr13:37543382-37546979	1
	chr3:68802853-68853321	chr3:69523899-69572205	1
	chr11:29589098-29654866	chr11:101277560-101282282	1
	chr2:61641503-61643284	chr2:75693426-75718976	1
	chr15:95999765-96032899	chr15:96045051-96046654	1
	chr8:73352090-73356053	chr8:73358296-73369282	1
	chr10:5977103-6003318	chr10:57930792-57948934	1
	chr12:17352004-17372779	chr12:114051400-114071632	1
	chr16:32320712-32326937	chr16:32328534-32348207	1
	chrX:34382764-34384792	chrX:72964514-72965930	1
	chr5:24322148-24351381	chr5:136374314-136417754	1
	chr15:73073493-73079481	chr15:73249499-73255515	1
	chr3:60419843-60421682	chr3:64067879-64070761	1
	chr12:86790009-86801854	chr12:88633340-88676525	1
	chr7:106992051-107008903	chr7:107111359-107130863	1
	chr9:40598914-40611231	chr9:102822458-102829388	1
	chr14:76875997-76884019	chr14:76884197-76942997	1
	chr18:35711024-35792600	chr18:35800110-35802046	1
	chr5:123155767-123159070	chr5:130320608-130326900	1
	chr9:111171286-111183094	chr9:111190119-111194306	1
	chr8:113425434-113427103	chr8:113546619-113587950	1
	chr10:82084405-82104177	chr10:107594306-107632305	1
	chr5:123826922-123833075	chr5:124789455-124795713	1
	chr11:48600401-48634986	chr11:48665666-48670768	1
	chr2:26482123-26497906	chr2:28359638-28385271	1
	chr15:81974022-82008168	chr15:96037647-96043326	1
	chr11:68900319-68925864	chr11:115859859-115869378	1
	chr7:64629915-64631387	chr7:107738034-107741830	1
	chr17:36214910-36222775	chr17:36294814-36305708	1
	chr11:87548051-87578843	chr11:120113194-120115573	1
	chr7:86572613-86574395	chr7:86587147-86607804	2
	chr5:92382017-92395033	chr5:92667729-92670921	1
	chr9:63976952-63996568	chr9:66439028-66441639	1
	chr7:25663067-25686598	chr7:80756410-80773138	1
	chr8:81318691-81347094	chr8:124961385-124963296	1
	chr12:70462274-70485711	chr12:70822653-70831728	1
	chr11:103302399-103306159	chr11:115869719-115917024	2
	chrX:140746414-140826698	chrX:151644245-151651885	1
	chr17:71084356-71110373	chr17:79309916-79342606	1
	chr4:107886930-107894836	chr4:107998181-108020866	1
	chr11:54670757-54692088	chr11:68791299-68864237	1
	chr7:29764991-29769812	chr7:29786036-29790528	1
	chr9:21916398-21924037	chr9:22032047-22037270	1
	chr2:152703534-152706627	chr2:154669482-154734082	1
	chr8:72410103-72411594	chr8:72673673-72686512	1
	chr8:87802071-87812678	chr8:89384168-89416775	1
	chr7:17364069-17390623	chr7:66477667-66527929	1
	chr8:20019629-20021035	chr8:49006749-49009117	1
	chr10:80421805-80427678	chr10:80448065-80450992	1
	chr7:57013483-57024133	chr7:125269112-125277241	1
	chr2:165629395-165690559	chr2:168845126-168850262	1
	chr17:12238147-12240801	chr17:74788306-74799021	1
	chr4:21646167-21652205	chr4:128972662-129019359	1
	chr8:108971060-108979254	chr8:109031380-109060532	1
	chr7:16877332-16885322	chr7:88063836-88077291	1
	chr2:3420150-3433779	chr2:74414659-74419057	1
	chr17:28841650-28848537	chr17:42995068-43017063	1
	chrX:130840072-130848933	chrX:130851782-130854322	1
	chr6:122551302-122562165	chr6:124898934-124922778	1
	chr7:31270079-31278957	chr7:52218835-52247315	1
	chr3:90031524-90054063	chr3:90131849-90147474	1
	chr1:15794783-15812299	chr1:15834934-15846003	1
	chr14:19053516-19075227	chr14:76983162-76988706	1
	chr15:101832200-101836708	chr15:101845191-101849421	1
	chr16:33876102-33880913	chr16:84815977-84855419	1
	chr4:126801025-126804493	chr4:131882376-131914069	1
	chr1:89579065-89584111	chr1:194996703-195001440	1
	chr8:86615394-86624808	chr8:124469832-124493388	1
	chr12:112070855-112093126	chr12:113912349-113914015	1
	chr4:114670708-114683328	chr4:120869515-120891454	1
	chr1:63507255-63540486	chr1:72280614-72313647	1
	chr2:51955194-52002947	chr2:119172609-119187856	1
	chr7:5000649-5040685	chr7:115156614-115164072	1
	chr7:52701083-52725328	chr7:52769518-52782772	2
	chr15:102218630-102273499	chr15:102292638-102353856	3
	chr3:98139858-98144295	chr3:107810558-107821704	1
	chr8:87377832-87386498	chr8:124896170-124923479	1
	chrX:132597676-132602423	chrX:132805073-132813367	1
	chr16:38471860-38474383	chr16:38562277-38564995	1
	chr2:153162734-153228771	chr2:164242923-164273719	1
	chr10:62198954-62211040	chr10:79417120-79461307	1
	chr2:69696191-69730498	chr2:179988171-180004119	1
	chr19:53668715-53700163	chr19:53705002-53716911	2
	chr7:48792953-48794522	chr7:48794626-48817634	1
	chr2:126479232-126480467	chr2:126486303-126511764	1
	chr3:99955983-99968393	chr3:122623625-122631130	1
	chr9:44563535-44595322	chr9:114407210-114477699	1
	chr17:17323539-17327868	chr17:34154455-34180820	1
	chr5:29701677-29709796	chr5:135399182-135450682	1
	chr9:4303507-4313111	chr9:78035323-78063288	1
	chr4:149226878-149228634	chr4:149378426-149384480	1
	chr6:49019985-49037303	chr6:49045584-49051930	1
	chr15:77625180-77635505	chr15:77732702-77747580	1
	chr18:46356880-46359923	chr18:46651825-46691321	1
	chr7:3418483-3423802	chr7:3637677-3667436	1
	chr7:4952562-4991011	chr7:36165154-36178121	1
	chr8:11548281-11569967	chr8:11602159-11650995	2
	chr9:106329347-106342771	chr9:106344360-106345833	1
	chr8:126000707-126040756	chr8:128222517-128226440	1
	chr3:9596358-9597791	chr3:58320334-58347401	1
	chr11:3082063-3115138	chr11:7319626-7327457	1
	chr4:10855071-10866406	chr4:11078264-11146721	1
	chr4:145053178-145055831	chr4:146648321-146650630	7
	chr11:19955034-19969762	chr11:19981175-19982750	1
	chr1:88082622-88086850	chr1:88233161-88263221	1
	chr4:126375750-126384404	chr4:126692855-126739544	1
	chr11:63763926-63773955	chr11:121378599-121383832	1
	chr7:150192122-150194978	chr7:150462905-150483119	1
	chr7:138702598-138724066	chr7:140041402-140046823	1
	chr8:96690242-96719130	chr8:128943770-128960082	1
	chrX:100465146-100467307	chrX:100557842-100559535	1
	chr4:149141981-149155637	chr4:149166519-149175412	1
	chr13:3878986-3881955	chr13:3888337-3894150	1
	chr12:8676574-8709317	chr12:99970352-99977500	1
	chr4:145263647-145264956	chr4:146068773-146069580	1
	chr7:29582592-29612197	chr7:137378599-137382130	1
	chr8:86533632-86536470	chr8:86546241-86548194	1
	chr11:53160454-53195366	chr11:105072943-105084976	1
	chr9:14602912-14608868	chr9:110204223-110210301	1
	chr8:49006749-49009117	chr8:49017538-49018837	1
	chr8:87498441-87511613	chr8:87511757-87516028	1
	chr16:44392850-44395319	chr16:90217219-90246944	1
	chr10:67548570-67612221	chr10:75331376-75349113	1
	chr3:90066711-90072344	chr3:120992212-120996333	1
	chr2:144359622-144372862	chr2:157414614-157425429	1
	chr7:13606966-13632351	chr7:149557520-149575679	1
	chr11:87213640-87244870	chr11:102014569-102023565	1
	chr5:117757470-117758587	chr5:121061038-121082193	1
	chr1:135022342-135043529	chr1:138430086-138431243	1
	chr10:67548570-67612221	chr10:67737982-67741077	1
	chr15:98756419-98762436	chr15:101902424-101933002	1
	chr5:73682076-73713248	chr5:138110556-138114981	1
	chr7:3637677-3667436	chr7:49959492-49962263	1
	chr3:96431335-96447842	chr3:96528469-96534856	1
	chr7:28186047-28190342	chr7:28299234-28301807	1
	chr11:43490330-43548491	chr11:58760921-58774489	1
	chr10:80124764-80145530	chr10:80248894-80275065	1
	chr5:20439152-20441648	chr5:20452616-20468637	1
	chr11:33357455-33368350	chr11:33368440-33370440	1
	chr8:23581962-23607230	chr8:23963474-23981952	1
	chr15:66798729-66801935	chr15:75807142-75808926	1
	chr9:20731850-20760784	chr9:44397997-44447452	1
	chr18:34907769-34913878	chr18:35273046-35384544	1
	chr2:154611337-154669438	chr2:181319461-181342145	1
	chr2:90513884-90566903	chr2:91385624-91388376	1
	chr9:114407210-114477699	chr9:114545333-114551524	1
	chr1:15778545-15784786	chr1:15834934-15846003	1
	chr2:34620380-34641193	chr2:154185175-154200778	1
	chr2:129083253-129084935	chr2:181052927-181064010	1
	chr17:36274652-36283198	chr17:36294814-36305708	5
	chr15:84014485-84027316	chr15:96512231-96545484	1
	chr13:22007386-22011916	chr13:23506430-23530131	1
	chr5:64896272-64897813	chr5:65268297-65270482	1
	chr11:51390195-51426016	chr11:52035730-52074890	2
	chr10:52157196-52162297	chr10:94912237-94929549	1
	chr5:23354968-23370146	chr5:100944330-100957707	1
	chr9:40437366-40442379	chr9:65425538-65431734	1
	chr14:35522518-35571419	chr14:115437176-115456992	1
	chr18:67444593-67461267	chr18:67833041-67834802	1
	chr5:96492602-96494696	chr5:101097626-101104949	1
	chr3:113288539-113338166	chr3:156976812-156988305	1
	chr4:15879806-15893490	chr4:142873087-142893826	1
	chr11:97012820-97080946	chr11:105087536-105105493	1
	chr9:108291059-108300134	chr9:108391025-108483941	1
	chr5:115020780-115021953	chr5:136374314-136417754	1
	chr3:6768205-6769337	chr3:16079928-16131801	1
	chr11:68712653-68726906	chr11:80084064-80086351	1
	chr1:30852551-30863572	chr1:156940299-156948464	1
	chr3:104613625-104615986	chr3:108641667-108643909	1
	chr2:25065160-25070407	chr2:122058068-122061997	1
	chr8:87498441-87511613	chr8:114162359-114206904	1
	chr11:6441713-6453837	chr11:6454218-6456958	1
	chr19:46064197-46070348	chr19:46070374-46073669	1
	chr11:40487696-40574888	chr11:43247084-43250538	1
	chr5:92496719-92517215	chr5:129516641-129538640	1
	chr8:71638503-71647760	chr8:113546619-113587950	1
	chr3:94678639-94693719	chr3:94771638-94837687	1
	chr7:72510227-72518573	chr7:149244728-149247727	1
	chr8:114162359-114206904	chr8:124397364-124434489	1
	chr11:102252680-102275456	chr11:102287799-102300927	1
	chr7:4627156-4640939	chr7:87436320-87472687	1
	chrX:71024269-71049699	chrX:148234476-148336418	1
	chr1:51802429-51806231	chr1:183871033-183965958	1
	chr10:80779365-80793926	chr10:118659142-118682523	1
	chr7:114349972-114388766	chr7:140218281-140267477	1
	chr11:69441120-69500430	chr11:69538605-69540440	1
	chr5:33675330-33679674	chr5:92844884-92871533	1
	chr4:116780914-116834167	chr4:116834201-116846126	2
	chr1:36294563-36303979	chr1:36378079-36383135	1
	chr7:38776313-38810806	chr7:38810954-38821651	3
	chr18:90677386-90689302	chr18:90705857-90719631	1
	chr1:167799483-167803376	chr1:173246623-173265434	1
	chr3:19109609-19138552	chr3:101079876-101086816	1
	chr13:113449560-113451678	chr13:113587450-113602566	1
	chr7:51531428-51533932	chr7:51555790-51562121	1
	chrX:98269562-98282612	chrX:98643644-98654424	1
	chr10:79417120-79461307	chr10:80544602-80554863	1
	chr6:42297736-42319747	chr6:116211320-116215531	1
	chr8:98349935-98361976	chr8:98382099-98388398	1
	chr5:29701677-29709796	chr5:143652074-143673881	1
	chr1:155127262-155132302	chr1:155223391-155226904	1
	chr8:125444155-125574303	chr8:125730962-125737897	1
	chr6:38441934-38443692	chr6:38492457-38585175	1
	chr15:76281752-76284797	chr15:93100914-93109078	1
	chr5:31753176-31759526	chr5:31781835-31796087	1
	chr11:50005759-50035059	chr11:120208485-120219729	1
	chr8:96736673-96740973	chr8:126521789-126586753	1
	chr11:105880743-105882968	chr11:121185450-121189471	1
	chr5:33959915-33982890	chr5:36097386-36101313	1
	chr11:117833149-117839128	chr11:117846051-117850213	1
	chr1:136245497-136262599	chr1:136363714-136365493	1
	chrX:47960483-47989907	chrX:156027092-156031786	1
	chr17:33058876-33064183	chr17:33493500-33497359	1
	chr5:21258509-21272950	chr5:110601733-110607350	1
	chr2:104398660-104441357	chr2:119731183-119780954	1
	chr11:88780334-88783386	chr11:88794345-88807650	1
	chr11:62347694-62366032	chr11:79791569-79795380	1
	chr2:109514765-109523259	chr2:168799201-168808854	1
	chr6:67211045-67261840	chr6:92890447-92894271	1
	chr1:75187184-75193053	chr1:130266412-130267441	2
	chr1:59737013-59788332	chr1:59967649-59971267	1
	chr10:39962753-39985151	chr10:40243815-40245595	3
	chr11:72980172-72994751	chr11:102663819-102683137	1
	chr16:20497746-20520377	chr16:20671270-20698101	1
	chr4:41129845-41227437	chr4:41230507-41232373	1
	chr5:90660801-90688172	chr5:111214469-111244845	1
	chr4:116780914-116834167	chr4:124033736-124034731	1
	chr8:124351459-124356938	chr8:124364974-124373102	41
	chr10:62240888-62362300	chr10:80248894-80275065	1
	chr8:42323637-42345091	chr8:46132432-46141800	1
	chr6:66975592-66993899	chr6:67211045-67261840	1
	chr13:59689606-59696426	chr13:59929834-59934322	1
	chr16:23095865-23137094	chr16:84730070-84738721	1
	chr17:47504596-47512531	chr17:47830596-47848676	1
	chr13:22119493-22144314	chr13:23582335-23585411	1
	chr13:100782406-100793438	chr13:100811686-100813262	1
	chr10:82084405-82104177	chr10:110391722-110402953	1
	chr17:36047682-36077332	chr17:36127597-36133828	1
	chr12:8722301-8768236	chr12:112897195-112929481	1
	chr4:53964259-53966425	chr4:55144089-55155695	1
	chr16:18232951-18263567	chr16:32867386-32870437	1
	chr18:34038397-34055651	chr18:35405838-35423496	1
	chr11:51390195-51426016	chr11:80240923-80258183	1
	chr6:30090874-30129260	chr6:82572936-82575974	1
	chr2:18121800-18125662	chr2:165629395-165690559	1
	chr3:30543674-30551375	chr3:30571410-30582197	1
	chr2:155964701-156009408	chr2:167297123-167307066	1
	chr17:46162303-46170185	chr17:66817652-66839763	1
	chr5:73682076-73713248	chr5:116271348-116272262	1
	chr1:36113346-36168193	chr1:64156989-64174924	1
	chr8:96690242-96719130	chr8:108758865-108769037	1
	chr4:82155438-82162598	chr4:116780914-116834167	1
	chr2:80401145-80402391	chr2:151928077-151942514	1
	chr12:88633340-88676525	chr12:112897195-112929481	1
	chr11:4792443-4798005	chr11:75490317-75500559	1
	chr11:30075675-30101537	chr11:100129282-100145180	1
	chr9:21024287-21050530	chr9:21624605-21630095	1
	chr8:75196655-75210177	chr8:75246306-75271282	2
	chr11:40487696-40574888	chr11:72019231-72031692	1
	chr7:4729813-4759788	chr7:56773642-56780005	1
	chr5:92382017-92395033	chr5:108487227-108548144	1
	chr16:17208191-17225184	chr16:17231048-17269690	2
	chr15:79080499-79089284	chr15:79345896-79381186	1
	chr6:34816361-34822369	chr6:35484870-35490690	1
	chr5:130004269-130010634	chr5:130089465-130090768	1
	chr5:107103512-107128468	chr5:128188337-128189990	1
	chr11:54670757-54692088	chr11:62366178-62375585	1
	chr8:32268622-32278332	chr8:81318691-81347094	1
	chr2:93957263-93965586	chr2:93968370-93975595	1
	chr1:63268002-63274339	chr1:63278572-63302554	1
	chr12:19957785-19959248	chr12:20316590-20319341	2
	chr7:71074148-71088266	chr7:71096541-71108531	2
	chr5:24254654-24259144	chr5:100454286-100480000	1
	chr8:108620589-108631288	chr8:129458811-129500538	1
	chr13:23653508-23690785	chr13:38126388-38131838	1
	chr4:25682175-25694791	chr4:147929450-148003195	1
	chr11:57863398-57867533	chr11:70780786-70799491	1
	chr13:23826073-23863660	chr13:96093237-96098215	1
	chr1:75228728-75236971	chr1:135492422-135582534	1
	chr9:20346207-20352139	chr9:122830544-122838891	1
	chr12:29308169-29323794	chr12:113045438-113053880	1
	chr1:82834632-82847470	chr1:82859576-82867316	1
	chr3:116604358-116605784	chr3:116609298-116611648	1
	chr9:108197559-108218723	chr9:108218780-108251266	1
	chr15:11306991-11332391	chr15:79959057-79972139	1
	chr4:15936500-15944238	chr4:116353805-116383572	1
	chr5:110152630-110153773	chr5:110207544-110208599	18
	chr5:34667780-34720404	chr5:102252058-102259408	1
	chr6:42297736-42319747	chr6:42594115-42595744	1
	chr4:118695182-118702654	chr4:137145456-137222021	1
	chr7:29074324-29080438	chr7:29083608-29128313	1
	chr5:117563639-117570356	chr5:145025065-145031868	1
	chr1:133017655-133053276	chr1:137185333-137214031	1
	chr11:16847160-16856547	chr11:57364372-57368389	1
	chr4:43568329-43592967	chr4:135404940-135433739	1
	chr19:53601872-53609018	chr19:53717439-53728505	1
	chr11:87275851-87284731	chr11:101463302-101472708	1
	chr15:78234787-78238417	chr15:78702461-78714626	1
	chr15:98795182-98809835	chr15:103075189-103086985	1
	chr14:58207706-58210707	chr14:58218890-58223010	1
	chrX:71154941-71183119	chrX:71608262-71615622	1
	chr17:33763964-33826318	chr17:47729352-47751466	1
	chr10:114741750-114756816	chr10:114816733-114844527	1
	chr2:30941313-30952864	chr2:165629395-165690559	1
	chr10:62036546-62070135	chr10:62101051-62116986	1
	chr16:13773464-13803597	chr16:13803612-13823889	1
	chr11:46249040-46262214	chr11:79801334-79862574	1
	chr8:37295065-37298305	chr8:96906186-96926464	1
	chr4:104946663-104954938	chr4:133127801-133132436	1
	chr1:63153655-63195491	chr1:183132883-183143966	1
	chr7:30670359-30671733	chr7:71096541-71108531	1
	chr8:24009921-24032684	chr8:81580773-81581820	1
	chr4:11475767-11493081	chr4:132796258-132798359	1
	chr2:139966168-139977809	chr2:145726315-145748774	1
	chr8:114162359-114206904	chr8:120308339-120328905	1
	chr10:59382996-59384724	chr10:59432022-59439201	1
	chr12:110864636-110884436	chr12:110884802-110899270	1
	chr16:43572556-43576322	chr16:43798446-43802637	1
	chr5:130417929-130427150	chr5:130435056-130445865	1
	chr11:60345906-60355012	chr11:61220909-61223092	1
	chr18:44544033-44548264	chr18:44556166-44560405	1
	chr8:26887321-26947036	chr8:44452401-44453487	1
	chr1:75175885-75178083	chr1:75228728-75236971	1
	chr13:21863600-21885988	chr13:23826073-23863660	3
	chr12:12778232-12779607	chr12:12782376-12801170	1
	chr7:29083608-29128313	chr7:29582592-29612197	1
	chr8:113326469-113378810	chr8:125742618-125753517	1
	chr11:6418205-6430857	chr11:100175571-100192396	2
	chr11:3300302-3313418	chr11:4550727-4551894	1
	chr3:96282473-96290204	chr3:128915622-128923767	1
	chr4:145766991-145770267	chr4:147176255-147188264	1
	chr2:20439025-20455577	chr2:132059401-132091609	1
	chr5:74978568-74983786	chr5:74992583-74999347	1
	chr5:28640675-28657989	chr5:28680449-28685125	1
	chrX:7291262-7312813	chrX:147510094-147532437	1
	chr11:69541759-69576916	chr11:97135897-97144999	1
	chr6:49314834-49319727	chr6:92187480-92200030	1
	chr4:137043782-137047279	chr4:137047803-137054271	1
	chr7:52882874-52902588	chr7:80566509-80628741	1
	chr18:36914653-36929083	chr18:36946644-36956355	1
	chr16:8820615-8871432	chr16:91026904-91048518	1
	chr12:21397134-21427910	chr12:70251436-70262214	1
	chr13:8881218-8889756	chr13:81915388-81934611	1
	chr7:106329133-106332155	chr7:118210645-118230691	1
	chr11:3185400-3209822	chr11:59608689-59651314	1
	chr10:20080455-20083344	chr10:129976038-129981478	1
	chr5:100916902-100929375	chr5:104935372-104954374	1
	chr5:30966851-30986873	chr5:31911654-31923919	1
	chr4:146706521-146713367	chr4:147047676-147049162	8
	chr2:180387180-180464321	chr2:180476636-180480440	1
	chr7:20146155-20151515	chr7:20156040-20169730	1
	chr17:83918870-83928453	chr17:84260349-84262936	1
	chr11:12899512-12913039	chr11:120343594-120356273	1
	chr3:34576447-34582510	chr3:88703990-88726905	1
	chr3:33697408-33721179	chr3:105746849-105780629	1
	chr1:51515841-51542823	chr1:63143757-63153583	1
	chr17:84138333-84139815	chr17:84586785-84590706	1
	chr5:65686672-65698974	chr5:138035395-138040016	1
	chr5:123824742-123826679	chr5:124168275-124204449	1
	chr7:29909081-29910769	chr7:29953456-29966702	1
	chr6:87782979-87805601	chr6:87941289-88000093	1
	chr7:121404137-121422766	chr7:134886165-134894479	1
	chr11:62335485-62338852	chr11:62347694-62366032	1
	chr10:6101165-6104588	chr10:85417471-85421296	1
	chr9:78314447-78338295	chr9:88226190-88228406	1
	chr11:68712653-68726906	chr11:97482998-97494454	1
	chr17:3099542-3108997	chr17:22868985-22880159	1
	chr10:69839617-69846300	chr10:69902159-69908534	1
	chr4:131821874-131834406	chr4:151504813-151507033	1
	chr7:119818539-119845478	chr7:150725193-150788180	1
	chr11:79876447-79882844	chr11:119348513-119356627	1
	chr10:45191025-45208358	chr10:59456843-59468574	1
	chr2:51955194-52002947	chr2:172117413-172119482	1
	chr11:78053171-78066588	chr11:120529152-120550644	1
	chr7:24969492-24984064	chr7:52882874-52902588	1
	chr19:10268188-10285892	chr19:25551807-25566081	1
	chr4:126534481-126537154	chr4:126642564-126649880	1
	chr7:3198355-3227950	chr7:38810954-38821651	1
	chr16:48982877-49013255	chr16:49013615-49025275	1
	chr2:30827686-30832819	chr2:34648266-34686538	1
	chr19:5033092-5048012	chr19:5070415-5074008	1
	chr8:42458051-42461220	chr8:114454100-114462063	1
	chr2:32582371-32585701	chr2:60040852-60096992	1
	chr13:110421883-110426896	chr13:110427748-110428759	1
	chr9:44133617-44157698	chr9:77593930-77633928	1
	chr7:118260894-118269974	chr7:135578460-135610528	1
	chr18:24224324-24233908	chr18:24735187-24736646	1
	chr8:124373223-124380166	chr8:127186063-127189103	1
	chr14:51525385-51565841	chr14:63753422-63768462	1
	chr7:13864752-13905166	chr7:56059668-56061187	1
	chr11:22885955-22912341	chr11:97458564-97481949	1
	chr14:22486296-22487896	chr14:22490054-22499011	1
	chr6:38492457-38585175	chr6:82252002-82254101	1
	chr5:23200062-23201622	chr5:138542444-138568499	1
	chr8:48747845-48778147	chr8:48787479-48804005	1
	chr2:19576734-19589488	chr2:164641638-164689341	1
	chr13:64456976-64476179	chr13:67180096-67185737	1
	chr13:23637526-23653049	chr13:110421883-110426896	1
	chr16:22383550-22433912	chr16:22544230-22545915	1
	chr11:51461710-51467344	chr11:106936757-106945242	1
	chr6:86464734-86479069	chr6:125073209-125098255	1
	chr6:82582249-82608325	chr6:134715470-134717208	1
	chr1:88426888-88437414	chr1:90962797-90972121	1
	chr11:33351262-33357429	chr11:94068751-94081589	1
	chr5:135399182-135450682	chr5:139466145-139476301	1
	chr4:147395560-147417631	chr4:147420861-147425107	1
	chr14:58420970-58455820	chr14:58465064-58485523	1
	chr5:52523301-52584989	chr5:53173308-53185161	2
	chr8:73163918-73165286	chr8:73218374-73233707	1
	chr7:20156040-20169730	chr7:52701083-52725328	1
	chr1:145442565-145504676	chr1:145613762-145615218	1
	chr8:19876182-19877516	chr8:74031063-74033012	1
	chr4:147513373-147528266	chr4:147528396-147530493	1
	chr5:115912362-115919209	chr5:115937178-115943280	1
	chr5:36805059-36827944	chr5:101215952-101250869	1
	chr3:96475737-96486484	chr3:96495182-96506841	1
	chr7:99868173-99892234	chr7:134392731-134405481	1
	chr6:122673047-122696992	chr6:122707656-122728368	1
	chr15:85162294-85182129	chr15:100298385-100299970	1
	chr11:96634207-96695083	chr11:97656851-97673228	1
	chrX:7707451-7719681	chrX:162868051-162872010	1
	chr1:38093195-38189701	chr1:63220135-63235359	2
	chr11:40487696-40574888	chr11:78345260-78369540	1
	chr5:124764978-124773199	chr5:124836643-124883803	1
	chr8:35789071-35791358	chr8:113546619-113587950	1
	chr13:55625259-55631351	chr13:55632326-55633795	1
	chr10:6233578-6243554	chr10:6345335-6358978	1
	chr1:58555520-58565893	chr1:60522085-60546124	1
	chr7:135867190-135874136	chr7:135881295-135893587	1
	chr1:58449742-58486880	chr1:137144457-137161952	1
	chr11:69510748-69511892	chr11:86919349-86961974	1
	chr4:21766480-21814022	chr4:107886930-107894836	1
	chr1:94799369-94809896	chr1:158865178-158873011	1
	chr4:145019689-145020767	chr4:145020905-145032768	25
	chr6:88780703-88786543	chr6:136748482-136780682	1
	chr4:135762104-135763492	chr4:155092839-155115663	1
	chr3:58410353-58415797	chr3:96051113-96074436	1
	chr8:47718386-47721061	chr8:47723457-47729127	1
	chr4:46457409-46495045	chr4:108215782-108275142	1
	chr11:23234962-23250131	chr11:23279360-23290225	1
	chr11:106099214-106138689	chr11:115332786-115337739	1
	chr5:106344095-106345109	chr5:141177100-141183310	1
	chr1:120279205-120287847	chr1:162123103-162150752	1
	chr10:79491599-79527953	chr10:105441201-105445137	1
	chr11:20439990-20447042	chr11:54670757-54692088	1
	chr2:154278185-154398801	chr2:179766498-179780310	1
	chr13:44809770-44911959	chr13:74449284-74460044	1
	chr17:31399155-31408204	chr17:35113530-35151759	1
	chr8:73125397-73136615	chr8:73211105-73217825	1
	chr3:68286320-68304116	chr3:75439987-75463537	1
	chr8:124896170-124923479	chr8:124952378-124954221	1
	chr6:33334371-33339109	chr6:34347979-34351511	1
	chr1:36738206-36741998	chr1:36747050-36756724	1
	chr7:29582592-29612197	chr7:51735495-51745817	1
[truncated: 9,602 more rows]

## Sheet: S2D - Pol2 Peaks Ronin KO
	Table S2D. Characteristics of Pol2-binding sites (peaks) and anchors in Ronin knockout ES cells as identified by ChIA-PET in this study.
	The peak positions are "Zero-based". Gene names reflect RefSeq gene IDs mapped according to the UCSC database. chr, chromosome; kb, kilobase pairs; n/a, not applicable; RBMs, Ronin binding motifs.
	Peak ID	Peak intensity	Peak is anchor	Number of neighbors	Number of RBMs in peak	Genes within 1 kb of peak
	chr1:10008178-10009399	166.47	FALSE	0	0	n/a
	chr1:10009573-10049136	3100	TRUE	2	2	Cops5,Cspp1
	chr1:10064908-10065935	102.31	FALSE	0	0	Cspp1
	chr1:10066052-10068649	689.03	FALSE	0	0	Cspp1
	chr1:10069067-10070254	167.64	FALSE	0	0	Cspp1
	chr1:10116805-10118449	164.91	FALSE	0	0	Cspp1
	chr1:10118816-10124862	1131.04	FALSE	0	0	Cspp1
	chr1:10127256-10129312	221.33	FALSE	0	0	Arfgef1,Cspp1
	chr1:10219211-10220278	135.7	FALSE	0	0	Arfgef1
	chr1:10220872-10223981	571.37	FALSE	0	0	Arfgef1
	chr1:106907790-106910274	972.82	FALSE	0	0	n/a
	chr1:107555224-107566101	3100	TRUE	2	1	2310035C23Rik,Pign
	chr1:107566301-107572145	1523.31	FALSE	0	0	2310035C23Rik
	chr1:107572233-107573909	148.27	FALSE	0	0	2310035C23Rik
	chr1:107580836-107581848	130.39	FALSE	0	0	2310035C23Rik
	chr1:107610634-107611665	91.65	FALSE	0	0	2310035C23Rik
	chr1:107653430-107657625	748.6	FALSE	0	0	n/a
	chr1:107882291-107883322	106	FALSE	0	0	Gm7160
	chr1:107885527-107893977	3100	FALSE	0	0	Gm7160,Zcchc2
	chr1:108015473-108016624	161.08	FALSE	0	0	n/a
	chr1:108065976-108069407	937.61	FALSE	0	3	Gm20753,Phlpp1
	chr1:108609492-108615346	1806.51	FALSE	0	0	Bcl2
	chr1:108617186-108618739	216.78	FALSE	0	0	Kdsr
	chr1:108646880-108648412	199.24	FALSE	0	0	Kdsr
	chr1:108648944-108666956	3100	TRUE	2	2	Kdsr,Vps4b
	chr1:108667463-108668824	229.67	FALSE	0	0	Vps4b
	chr1:108669014-108670184	171.13	FALSE	0	0	Vps4b
	chr1:108670214-108674702	956.82	FALSE	0	0	Vps4b
	chr1:108674742-108697090	3100	TRUE	2	0	Vps4b
	chr1:10868624-10870004	213.03	FALSE	0	0	n/a
	chr1:108751908-108753161	197.67	FALSE	0	0	n/a
	chr1:10981103-10984878	984.67	FALSE	0	0	Prex2
	chr1:11318130-11321711	890.51	FALSE	0	0	n/a
	chr1:11340417-11341501	99.91	FALSE	0	0	n/a
	chr1:113594047-113595132	94.97	FALSE	0	0	n/a
	chr1:113759976-113761835	455.82	FALSE	0	0	Dsel
	chr1:11384674-11386211	205.76	FALSE	0	0	n/a
	chr1:11402919-11404827	452.23	FALSE	0	0	A830018L16Rik
	chr1:114117195-114118071	112.49	FALSE	0	0	n/a
	chr1:11453793-11457507	1183.52	FALSE	0	0	A830018L16Rik
	chr1:115847886-115849360	211.97	FALSE	0	0	n/a
	chr1:115849407-115861571	3100	FALSE	0	0	n/a
	chr1:118758966-118760362	201.09	FALSE	0	0	n/a
	chr1:119354711-119356610	415.03	TRUE	2	0	n/a
	chr1:120186816-120187889	103.12	FALSE	0	0	n/a
	chr1:120188102-120195981	3100	FALSE	0	0	Tsn
	chr1:120196025-120200197	1795.94	FALSE	0	0	Tsn
	chr1:120200264-120211121	3100	TRUE	1	2	Tsn
	chr1:120216819-120237674	3100	TRUE	1	1	Nifk
	chr1:120279074-120287905	3100	TRUE	1	2	Clasp1
	chr1:120288281-120290497	241.43	FALSE	0	0	Clasp1
	chr1:120350095-120358708	3100	TRUE	2	0	2900060B14Rik,Clasp1
	chr1:120421316-120423060	201.66	FALSE	0	0	Clasp1
	chr1:120521893-120559411	3100	TRUE	2	0	Tfcp2l1
	chr1:120560289-120562221	545.41	FALSE	0	0	Tfcp2l1
	chr1:120562372-120566098	941.29	FALSE	0	0	Tfcp2l1
	chr1:120566110-120588930	3100	FALSE	0	0	Tfcp2l1
	chr1:120943973-120944844	128.26	FALSE	0	0	Gli2
	chr1:120971306-120974127	590.39	FALSE	0	2	n/a
	chr1:121063500-121065039	269.93	FALSE	0	0	n/a
	chr1:121393687-121395858	340.94	FALSE	0	0	Ralb
	chr1:121398213-121402444	1270.59	FALSE	0	0	Ralb
	chr1:121421151-121428944	3100	FALSE	0	1	3830432H09Rik,Tmem185b
	chr1:121429125-121430291	155.64	FALSE	0	0	3830432H09Rik
	chr1:121432892-121435548	414.02	FALSE	0	0	3830432H09Rik
	chr1:121477275-121481825	842.53	FALSE	0	0	Epb41l5
	chr1:121483188-121484952	179.93	FALSE	0	0	Epb41l5
	chr1:121496450-121498084	229.38	FALSE	0	0	Epb41l5
	chr1:121529319-121535775	1792.32	FALSE	0	0	Epb41l5
	chr1:121536096-121537132	111.94	FALSE	0	0	Epb41l5
	chr1:121537205-121550546	3100	TRUE	2	0	Epb41l5
	chr1:121639244-121641025	389.73	FALSE	0	0	Ptpn4
	chr1:121647312-121648504	157.43	FALSE	0	0	Ptpn4
	chr1:121721978-121723602	247.64	FALSE	0	0	Ptpn4
	chr1:121724878-121725966	167.56	FALSE	0	0	Ptpn4
	chr1:121726871-121727929	133.41	FALSE	0	0	Ptpn4
	chr1:121728351-121735966	3100	FALSE	0	0	Ptpn4
	chr1:121807487-121810822	1860.28	FALSE	0	1	Tmem177
	chr1:121968813-121972737	1127.29	FALSE	0	0	Tmem37
	chr1:122006297-122022444	3100	FALSE	0	1	3110009E18Rik,Dbi
	chr1:122041423-122047215	3100	TRUE	2	0	3110009E18Rik
	chr1:123223240-123226682	2389	TRUE	1	1	Insig2
	chr1:123327294-123329650	1013.77	FALSE	0	0	Ccdc93
	chr1:123443442-123465145	3100	FALSE	0	1	Ddx18
	chr1:127282693-127286702	872.91	FALSE	0	0	n/a
	chr1:127287256-127289634	421.21	FALSE	0	0	Actr3
	chr1:127290813-127292243	100.78	FALSE	0	0	Actr3
	chr1:127293538-127295975	312.72	FALSE	0	0	Actr3
	chr1:127313434-127336096	3100	FALSE	0	1	Actr3
	chr1:12734661-12735974	218.77	FALSE	0	0	Sulf1
	chr1:127454202-127458442	2276.1	FALSE	0	0	Slc35f5
	chr1:129101083-129102462	337.49	FALSE	0	0	Mgat5
	chr1:129320570-129321761	133.77	FALSE	0	0	Mgat5
	chr1:129665430-129693813	3100	FALSE	0	0	2900009J06Rik,Ccnt2
	chr1:129693967-129711276	3100	FALSE	0	0	Ccnt2,Map3k19
	chr1:129764531-129771712	3100	FALSE	0	0	Rab3gap1
	chr1:129799043-129800681	176.8	FALSE	0	0	Rab3gap1
	chr1:129801020-129802282	165.65	FALSE	0	0	Rab3gap1
	chr1:12980386-12982306	273.97	FALSE	0	0	Slco5a1
	chr1:129841556-129842796	146.29	FALSE	0	0	n/a
	chr1:129842973-129844785	268.71	FALSE	0	0	n/a
	chr1:129897562-129898747	138.33	FALSE	0	0	Zranb3
	chr1:129989396-129991351	510.58	FALSE	0	0	Zranb3
	chr1:129991461-130005014	3100	FALSE	0	6	R3hdm1,Zranb3
	chr1:130088576-130089696	136.34	FALSE	0	0	R3hdm1
	chr1:130115921-130116922	102.84	FALSE	0	0	R3hdm1
	chr1:130125517-130126479	99.97	FALSE	0	0	R3hdm1
	chr1:130135678-130153107	3100	TRUE	1	1	Ubxn4
	chr1:130156213-130157343	117.66	FALSE	0	0	Ubxn4
	chr1:130160574-130164879	642.51	FALSE	0	0	Ubxn4
	chr1:130175134-130178677	821.01	FALSE	0	0	Ubxn4
	chr1:130218063-130222360	987.83	FALSE	0	0	Lct
	chr1:130222406-130261419	3100	FALSE	0	1	Dars,Lct,Mcm6
	chr1:130261863-130266114	690.98	FALSE	0	0	Dars
	chr1:130267448-130268675	211.22	FALSE	0	0	Dars
	chr1:130268764-130269940	136.08	FALSE	0	0	Dars
	chr1:130278497-130280174	230.5	FALSE	0	0	Dars
	chr1:130280214-130281224	100.12	FALSE	0	0	Dars
	chr1:130281276-130283671	175.4	FALSE	0	0	Dars
	chr1:130284882-130291158	1499.98	TRUE	1	0	Dars
	chr1:130295246-130298450	626.16	FALSE	0	0	Dars
	chr1:130298474-130301159	632.41	FALSE	0	0	Dars
	chr1:130302138-130303919	254.47	FALSE	0	0	Dars
	chr1:130307226-130308245	130.67	FALSE	0	0	Dars
	chr1:130308500-130317196	3100	FALSE	0	1	Dars
	chr1:130487202-130490647	1890.51	TRUE	1	0	Cxcr4
	chr1:13059425-13066971	3100	FALSE	0	0	n/a
	chr1:13067319-13069182	332.91	FALSE	0	0	n/a
	chr1:13069457-13071052	277.51	FALSE	0	0	n/a
	chr1:13075244-13076243	108.46	FALSE	0	0	n/a
	chr1:13076305-13077406	129.5	FALSE	0	0	n/a
	chr1:13084031-13084734	96.56	FALSE	0	0	n/a
	chr1:13084784-13088001	495.64	FALSE	0	0	n/a
	chr1:13091958-13093117	123.62	FALSE	0	0	n/a
	chr1:132358596-132360239	291.58	FALSE	0	0	Cd55
	chr1:132604724-132629319	3100	TRUE	1	2	AA986860,Pfkfb2,Yod1
	chr1:132674352-132676558	623.15	TRUE	1	0	Gm28856
	chr1:132988331-132990060	214.73	FALSE	0	0	Mapkapk2
	chr1:132990804-132998732	3100	FALSE	0	0	Mapkapk2
	chr1:133017900-133053371	3100	TRUE	3	2	Dyrk3,Eif2d
	chr1:133054248-133059075	1432.78	FALSE	0	0	Eif2d
	chr1:133059130-133060212	135.93	FALSE	0	0	Eif2d
	chr1:133061008-133062615	166.42	FALSE	0	0	Eif2d
	chr1:133072110-133073404	139.07	FALSE	0	0	Rassf5
	chr1:133073876-133075744	416.28	FALSE	0	0	Rassf5
	chr1:133076095-133081352	1657.09	FALSE	0	0	Rassf5
	chr1:133081357-133083313	277.66	FALSE	0	0	Rassf5
	chr1:133411111-133412960	240.85	FALSE	0	0	Srgap2
	chr1:133419093-133430133	3100	TRUE	2	1	Fam72a,Srgap2
	chr1:133430633-133432759	331.94	FALSE	0	0	Fam72a
	chr1:13361503-13365869	1027.04	FALSE	0	0	Ncoa2
	chr1:133693144-133695463	662.19	FALSE	0	0	Pm20d1
	chr1:133721994-133725634	1454.76	FALSE	0	1	Slc41a1
	chr1:133778482-133779528	116.38	FALSE	0	0	n/a
	chr1:133779567-133780467	91.79	FALSE	0	0	n/a
	chr1:133784007-133790290	2215.24	TRUE	1	2	n/a
	chr1:133802339-133848955	3100	TRUE	3	2	Nucks1
	chr1:133898449-133910039	3100	TRUE	1	1	Elk4
	chr1:133910247-133912791	803.07	FALSE	0	0	Elk4
	chr1:133912900-133914228	98.92	FALSE	0	0	Elk4
	chr1:133917747-133919577	259.02	FALSE	0	0	Elk4
	chr1:134087117-134092999	1543.4	FALSE	0	0	Lemd1
	chr1:134093207-134109086	3100	FALSE	0	4	Lemd1,Mir135b
	chr1:134157496-134165717	3100	FALSE	0	0	n/a
	chr1:134212304-134214511	886.04	FALSE	0	0	Nuak2
	chr1:134215102-134216132	113.84	FALSE	0	0	Nuak2
	chr1:134217609-134219596	441.09	FALSE	0	0	Nuak2
	chr1:134287435-134289006	118.31	FALSE	0	1	Tmcc2
	chr1:134313899-134314971	123.41	FALSE	0	1	Dstyk
	chr1:134364060-134385161	3100	TRUE	2	1	Dstyk,Rbbp5
	chr1:134385301-134387440	397.63	FALSE	0	0	Rbbp5
	chr1:134388379-134390354	293.56	TRUE	1	0	Rbbp5
	chr1:134391117-134392932	267.57	FALSE	0	0	Rbbp5
	chr1:134400558-134402559	143.36	FALSE	0	0	Rbbp5,Tmem81
	chr1:134403968-134409593	1587.34	FALSE	0	0	Cntn2,Tmem81
	chr1:134438596-134439616	122.3	FALSE	0	0	Cntn2
	chr1:134868915-134925395	3100	TRUE	1	0	Mdm4
	chr1:134929737-134931115	225.78	FALSE	0	0	n/a
	chr1:135013856-135015028	148.06	FALSE	0	0	n/a
	chr1:135022587-135043498	3100	TRUE	3	1	Ppp1r15b
	chr1:135387392-135392548	3014.23	FALSE	0	0	n/a
	chr1:135490742-135492203	240.66	FALSE	0	0	n/a
	chr1:135492423-135583107	3100	TRUE	4	7	Lax1,Snrpe,Zbed6,Zc3h11a
	chr1:13552281-13554102	380.93	FALSE	0	0	Tram1
	chr1:135583228-135597011	3100	TRUE	2	0	Lax1
	chr1:135598471-135599941	125.38	FALSE	0	0	Atp2b4
	chr1:13570283-13571668	168.99	FALSE	0	0	Tram1
	chr1:13571740-13575356	868.91	FALSE	0	0	Tram1
	chr1:13575533-13581184	1865.16	FALSE	0	0	Tram1
	chr1:135956057-135980244	3100	TRUE	2	0	Btg2
	chr1:135988020-135999328	3100	TRUE	2	2	n/a
	chr1:13603876-13605224	176.44	FALSE	0	0	n/a
	chr1:13609731-13614969	2614.11	FALSE	0	0	n/a
	chr1:13616446-13619262	552.86	FALSE	0	0	Lactb2
	chr1:136165584-136171103	3100	TRUE	1	0	n/a
	chr1:136187615-136191885	918.18	FALSE	0	0	Myog
	chr1:13619321-13620442	96.42	FALSE	0	0	Lactb2
	chr1:136236348-136245290	3100	FALSE	0	0	Tmem183a
	chr1:136245515-136263667	3100	TRUE	1	0	Tmem183a
	chr1:13626474-13627705	118.87	FALSE	0	0	Lactb2
	chr1:136277838-136282125	712.88	FALSE	0	0	4933406M09Rik
	chr1:13628260-13630202	343.22	FALSE	0	0	Lactb2
	chr1:136291295-136292478	131.22	FALSE	0	0	n/a
	chr1:136295133-136296845	361.49	FALSE	0	0	n/a
	chr1:136301975-136325944	3100	TRUE	2	2	Adipor1,Cyb5r1
	chr1:13630410-13632646	400.09	FALSE	0	0	Lactb2
	chr1:136326398-136335121	3100	FALSE	0	0	Adipor1
	chr1:13632778-13638920	1291.88	FALSE	0	0	Lactb2
	chr1:136336186-136338527	537.68	FALSE	0	0	n/a
	chr1:136346965-136358373	3100	FALSE	0	1	Klhl12
	chr1:136359198-136362648	783.38	FALSE	0	0	Klhl12
	chr1:136363750-136365175	228	FALSE	0	0	Klhl12
	chr1:136366120-136367122	107.51	FALSE	0	0	Klhl12
	chr1:136370996-136372565	227.95	FALSE	0	0	Klhl12
	chr1:136373527-136374776	143.31	FALSE	0	0	Klhl12
	chr1:136381462-136406514	3100	TRUE	1	1	Klhl12,Rabif
	chr1:13638975-13641965	493.61	FALSE	0	0	Lactb2
	chr1:136406552-136409432	429.69	FALSE	0	0	n/a
	chr1:13642214-13654726	3100	TRUE	1	0	Lactb2
	chr1:136430182-136435125	2554.67	FALSE	0	0	n/a
	chr1:136436490-136439072	541.3	FALSE	0	0	Mgat4e
	chr1:136448688-136472958	3100	TRUE	1	0	Kdm5b
	chr1:136473084-136493212	3100	FALSE	0	0	Kdm5b
	chr1:136493406-136500965	1780.71	FALSE	0	0	Kdm5b
	chr1:136501336-136543140	3100	TRUE	2	0	Kdm5b,Syt2
	chr1:136849845-136854427	2008.6	FALSE	0	4	Ppp1r12b
	chr1:136855969-136864626	3100	FALSE	0	1	Ube2t
	chr1:136869330-136871233	292.14	FALSE	0	0	Ube2t
	chr1:136873758-136874878	139.01	FALSE	0	0	n/a
	chr1:136875032-136876047	103.5	FALSE	0	0	n/a
	chr1:137003780-137007717	2004.8	FALSE	0	0	Ptprv
	chr1:137042447-137044412	434.57	FALSE	0	0	Arl8a,Ptpn7
	chr1:137079003-137079958	94.74	FALSE	0	0	n/a
	chr1:137080226-137083731	1106.74	FALSE	0	0	n/a
	chr1:137083813-137085190	356.53	FALSE	0	0	n/a
	chr1:137085271-137086958	333.18	FALSE	0	0	n/a
	chr1:137092402-137097907	1694.88	FALSE	0	2	n/a
	chr1:137111714-137115278	1154.64	FALSE	0	0	n/a
	chr1:137144583-137163468	3100	FALSE	0	4	Elf3,Rnpep
	chr1:137164322-137165538	162.7	FALSE	0	0	Rnpep
	chr1:137175966-137178635	257.38	FALSE	0	0	Rnpep
	chr1:137178895-137181381	638.21	FALSE	0	0	Rnpep
	chr1:137181910-137183795	220.32	FALSE	0	0	n/a
	chr1:137184311-137214385	3100	FALSE	0	0	Timm17a
	chr1:137272061-137280689	3100	FALSE	0	0	Ipo9,Shisa4
	chr1:137309398-137310514	117.01	FALSE	0	0	Ipo9
	chr1:137316235-137329134	3100	FALSE	0	0	Ipo9
	chr1:137329786-137331661	253.74	FALSE	0	0	Nav1
	chr1:137572643-137573870	181.32	FALSE	0	0	n/a
	chr1:137583024-137585661	642.6	FALSE	0	0	n/a
	chr1:137601068-137605781	2434.44	FALSE	0	0	n/a
	chr1:137616007-137618882	649.83	FALSE	0	0	Csrp1
	chr1:137619005-137638349	3100	TRUE	3	0	Csrp1
	chr1:137638842-137653134	3100	TRUE	1	0	Csrp1
	chr1:137657892-137658907	113.54	FALSE	0	0	n/a
	chr1:137659641-137675757	3100	TRUE	4	0	Phlda3
	chr1:137714422-137716274	529.55	FALSE	0	0	Lad1
	chr1:137913985-137915356	137.59	FALSE	0	0	Tmem9
	chr1:138025587-138028572	2017.92	FALSE	0	0	Gm15850,Kif21b
	chr1:138035813-138037827	214.4	FALSE	0	0	Kif21b
	chr1:138126363-138128249	222.63	FALSE	0	0	Inava
	chr1:138128525-138131877	748.33	FALSE	0	0	Inava
	chr1:138160686-138163263	726.12	FALSE	0	0	n/a
	chr1:138240790-138243940	1237.79	FALSE	0	0	Camsap2
	chr1:138304167-138305341	106.96	FALSE	0	0	n/a
	chr1:138305561-138307056	242.06	FALSE	0	0	n/a
	chr1:138307088-138321010	3100	TRUE	1	0	9230116N13Rik,Ddx59
	chr1:138323087-138324977	303.26	FALSE	0	0	Ddx59
	chr1:138358284-138359937	182.2	TRUE	1	0	n/a
	chr1:138361785-138376050	3100	FALSE	0	0	Kif14
	chr1:138395912-138397473	285.7	FALSE	0	0	Kif14
	chr1:138398017-138399563	245.68	FALSE	0	0	Kif14
	chr1:138399628-138400750	138.33	FALSE	0	0	Kif14
	chr1:138420719-138421729	105.03	FALSE	0	0	Kif14
	chr1:138428167-138429284	124.28	FALSE	0	0	Kif14
	chr1:138431738-138433493	232.97	FALSE	0	0	n/a
	chr1:138461611-138470991	3100	TRUE	1	0	n/a
	chr1:138500822-138501868	121.54	FALSE	0	0	n/a
	chr1:138508603-138511159	262.51	TRUE	1	0	n/a
	chr1:138517456-138537344	3100	TRUE	2	2	Zfp281
	chr1:138541000-138542620	143.23	FALSE	0	0	n/a
	chr1:138565427-138566592	119.27	FALSE	0	0	n/a
	chr1:138566621-138583247	3100	FALSE	0	0	Gm19705
	chr1:138584883-138586141	229.36	FALSE	0	0	Gm19705
	chr1:138586229-138609505	3100	TRUE	2	0	Gm19705,Platr22
	chr1:138609937-138629111	3100	FALSE	0	0	Platr22
	chr1:138629148-138630976	248.42	FALSE	0	0	n/a
	chr1:138631607-138633700	369.95	FALSE	0	0	n/a
	chr1:138799475-138800605	120.15	FALSE	0	0	Nr5a2
	chr1:138809360-138811007	253.41	FALSE	0	0	Nr5a2
	chr1:138813683-138816080	280.69	FALSE	0	0	Nr5a2
	chr1:138816624-138817916	155.26	FALSE	0	0	Nr5a2
	chr1:138818296-138819535	185.45	FALSE	0	0	Nr5a2
	chr1:138829652-138830998	205.64	FALSE	0	0	Nr5a2
	chr1:138834137-138857968	3100	FALSE	0	0	Nr5a2
	chr1:139070834-139071876	125.49	FALSE	0	0	n/a
	chr1:140199605-140201054	187.41	FALSE	0	0	n/a
	chr1:140208798-140210153	286.93	FALSE	0	0	n/a
	chr1:140512364-140518208	3100	FALSE	0	0	Nek7
	chr1:140684472-140685612	263.69	FALSE	0	0	n/a
	chr1:140746659-140747789	138.28	FALSE	0	0	2310009B15Rik
	chr1:140748135-140752597	2999.73	FALSE	0	0	2310009B15Rik
	chr1:140752895-140754275	541.03	FALSE	0	0	2310009B15Rik
	chr1:140754308-140755763	300.57	FALSE	0	0	2310009B15Rik
	chr1:140857927-140859140	177.95	FALSE	0	0	n/a
	chr1:140859159-140861737	1299.7	FALSE	0	0	Dennd1b
	chr1:140861785-140863508	289.13	FALSE	0	0	Dennd1b
	chr1:140876811-140877870	130.38	FALSE	0	0	4930596I21Rik,Dennd1b
	chr1:141315428-141338637	3100	TRUE	1	0	Zbtb41
	chr1:141338728-141339734	98.89	FALSE	0	0	Zbtb41
	chr1:141339899-141342152	463.89	TRUE	1	0	Zbtb41
	chr1:141342285-141371216	3100	TRUE	1	0	Aspm,Zbtb41
	chr1:141375586-141376787	182.54	FALSE	0	0	Aspm
	chr1:141377544-141379679	370.93	FALSE	0	0	Aspm
	chr1:141382063-141383186	154.42	FALSE	0	0	Aspm
	chr1:141385296-141398549	3100	FALSE	0	0	Aspm,F13b
	chr1:141610940-141613197	280.42	FALSE	0	0	Gm4788
	chr1:142083472-142088019	1783.44	FALSE	0	0	n/a
	chr1:142121882-142124313	393.02	FALSE	0	0	n/a
	chr1:142139595-142147613	2928.11	FALSE	0	0	Kcnt2
	chr1:142147819-142149389	251.1	FALSE	0	0	Kcnt2
	chr1:142324050-142330155	1374.87	FALSE	0	0	Kcnt2
	chr1:142330648-142331909	171.55	FALSE	0	0	Kcnt2
	chr1:142340707-142344008	583.5	FALSE	0	0	Kcnt2
	chr1:142344522-142351253	3086.73	FALSE	0	0	Kcnt2
	chr1:142819488-142820569	141.72	FALSE	0	0	n/a
	chr1:14299282-14300324	115.1	FALSE	0	0	Eya1
	chr1:145440119-145441456	203.26	TRUE	1	0	n/a
	chr1:145442613-145455449	3100	FALSE	0	0	Cdc73
	chr1:145455509-145457246	289.5	FALSE	0	0	Cdc73
	chr1:145457491-145459406	332.78	FALSE	0	0	Cdc73
	chr1:145461284-145462429	138.52	FALSE	0	0	Cdc73
	chr1:145462867-145474117	2202.16	FALSE	0	0	Cdc73
	chr1:145475053-145478352	635.59	TRUE	1	0	Cdc73
	chr1:145479870-145484152	977.82	TRUE	1	0	Cdc73
	chr1:145484183-145485279	144.66	FALSE	0	0	Cdc73
	chr1:145485283-145486943	245.46	FALSE	0	0	B3galt2,Cdc73
	chr1:145486950-145491875	1335.92	TRUE	1	0	B3galt2,Cdc73
	chr1:145491931-145509210	3100	TRUE	1	0	B3galt2,Cdc73
	chr1:145514180-145517358	557.45	FALSE	0	0	Cdc73
	chr1:145517719-145518738	120	FALSE	0	0	Cdc73
	chr1:145518814-145522535	587.92	FALSE	0	0	Cdc73
	chr1:145523987-145526391	441.65	FALSE	0	0	Cdc73
	chr1:145527273-145530470	916.93	FALSE	0	0	Cdc73
	chr1:145531819-145539352	2784.28	FALSE	0	0	Cdc73
	chr1:145539439-145552064	3100	TRUE	2	0	Cdc73
	chr1:145578753-145579736	98.49	FALSE	0	0	n/a
	chr1:145579835-145582417	332.76	FALSE	0	0	n/a
	chr1:145582545-145587753	2103.4	FALSE	0	0	Glrx2
	chr1:145590417-145591937	161.08	FALSE	0	0	Glrx2
	chr1:145592266-145593140	92.33	FALSE	0	0	Glrx2
	chr1:145597178-145600934	762.98	FALSE	0	0	Glrx2,Trove2
	chr1:145622020-145634867	3100	FALSE	0	1	Trove2,Uchl5
	chr1:145634914-145635948	117.68	FALSE	0	0	Uchl5
	chr1:145662807-145664438	247.86	FALSE	0	0	n/a
	chr1:145849449-145852895	1817.51	FALSE	0	0	Rgs2
	chr1:14738591-14742589	1314.69	FALSE	0	0	Msc
	chr1:14742595-14747361	2036.56	FALSE	0	0	Msc
	chr1:147850535-147851573	217.02	FALSE	0	0	n/a
	chr1:148170037-148172379	489.3	FALSE	0	0	n/a
	chr1:148652007-148653295	258.01	FALSE	0	0	Brinp3
	chr1:151946698-151947909	187.48	FALSE	0	0	Ptgs2,Ptgs2os
	chr1:152212478-152214441	337.49	FALSE	0	0	Odr4
	chr1:152221927-152223278	180.9	FALSE	0	0	Odr4
	chr1:152228268-152229622	193.9	FALSE	0	0	Odr4
	chr1:152230527-152231674	110.07	FALSE	0	0	Odr4
	chr1:152232459-152302468	3100	TRUE	5	3	Odr4,Prg4,Tpr
	chr1:152302661-152309538	2488.34	FALSE	0	0	Prg4
	chr1:152839278-152841080	508.29	TRUE	1	0	Hmcn1
	chr1:153024340-153025374	105.09	FALSE	0	0	n/a
	chr1:153157573-153158596	134.74	FALSE	0	0	n/a
	chr1:153188183-153226863	3100	TRUE	1	0	Ivns1abp,Swt1
	chr1:153226955-153229428	434.1	FALSE	0	0	Swt1
	chr1:153230185-153231694	254.6	FALSE	0	0	Swt1
	chr1:153231816-153236340	812.4	FALSE	0	0	Swt1
	chr1:153236560-153239883	755.64	FALSE	0	0	Swt1
	chr1:153240445-153242280	319.74	FALSE	0	0	Swt1
	chr1:153243000-153282724	3100	TRUE	1	3	Swt1,Trmt1l
	chr1:153305807-153308834	742.54	FALSE	0	0	Trmt1l
	chr1:153309446-153316243	2444.37	FALSE	0	0	Rnf2
	chr1:153316372-153318484	263.12	FALSE	0	0	Rnf2
	chr1:153326451-153327594	141.87	FALSE	0	0	Rnf2
	chr1:153327843-153329107	164.94	FALSE	0	0	Rnf2
	chr1:153329526-153330878	188.95	FALSE	0	0	Rnf2
	chr1:153331031-153333400	493.43	TRUE	2	0	Rnf2
	chr1:153333423-153349137	3100	TRUE	1	1	Rnf2
	chr1:153391115-153392818	335.77	FALSE	0	0	n/a
	chr1:153415098-153422853	3100	TRUE	1	0	Fam129a
	chr1:153423142-153427135	1077.67	FALSE	0	0	Fam129a
	chr1:153427137-153429391	556.89	FALSE	0	0	Fam129a
	chr1:153599471-153606504	3100	FALSE	0	3	2810414N06Rik,Edem3
	chr1:153724334-153730626	3100	FALSE	0	0	n/a
	chr1:153730630-153731935	206.91	FALSE	0	0	1700025G04Rik
	chr1:153931846-153932781	91.02	FALSE	0	0	1700025G04Rik
	chr1:154216003-154217247	150.23	FALSE	0	0	Tsen15
	chr1:154230054-154232763	811.78	FALSE	0	0	Tsen15
	chr1:154232901-154234545	944.71	FALSE	0	1	Tsen15
	chr1:154613310-154627061	3100	FALSE	0	0	Arpc5,Rgl1
	chr1:154637612-154644365	2733.06	FALSE	0	0	n/a
	chr1:154656964-154658184	175.32	FALSE	0	0	Ncf2
	chr1:154675144-154684898	3100	FALSE	0	0	Ncf2,Smg7
	chr1:154685144-154758161	3100	TRUE	1	3	Smg7
	chr1:154758606-154759586	96.96	TRUE	1	0	n/a
	chr1:154760626-154765355	1831.66	TRUE	1	0	n/a
	chr1:154765424-154767124	239.01	FALSE	0	0	n/a
	chr1:154839265-154840789	332.1	FALSE	0	0	Nmnat2
	chr1:154854647-154862767	3100	FALSE	0	0	Nmnat2
	chr1:154878662-154881174	464.77	FALSE	0	0	Nmnat2
	chr1:154918724-154919848	127.16	FALSE	0	0	Nmnat2
	chr1:154919854-154925300	3100	FALSE	0	0	Nmnat2
	chr1:154936654-154949574	3100	FALSE	0	0	Nmnat2
	chr1:155032157-155033507	212.95	FALSE	0	0	Lamc2
	chr1:155055985-155061298	1561.88	FALSE	0	0	n/a
	chr1:155061446-155063122	378.73	FALSE	0	0	n/a
	chr1:155063416-155073621	3096.54	FALSE	0	0	Lamc1
	chr1:155073662-155078029	916.1	TRUE	1	0	Lamc1
	chr1:155078641-155080955	436.26	FALSE	0	0	Lamc1
	chr1:155082151-155083313	146.11	FALSE	0	0	Lamc1
	chr1:155092467-155093852	161.05	FALSE	0	0	Lamc1
	chr1:155094633-155096243	253.13	FALSE	0	0	Lamc1
	chr1:155096316-155102390	1293.72	FALSE	0	0	Lamc1
	chr1:155103287-155104811	263.79	FALSE	0	0	Lamc1
	chr1:155106233-155108500	359.56	FALSE	0	0	Lamc1
	chr1:155109534-155116127	1516.52	TRUE	1	0	Lamc1
	chr1:155116159-155119273	678.21	FALSE	0	0	Lamc1
	chr1:155120861-155124046	356.51	TRUE	1	0	Lamc1
	chr1:155127636-155129279	260.94	FALSE	0	0	Lamc1
	chr1:155131386-155132614	153.02	FALSE	0	0	Lamc1
	chr1:155137439-155138525	106.49	FALSE	0	0	Lamc1
	chr1:155140083-155143883	542.36	FALSE	0	0	Lamc1
	chr1:155153441-155154577	115.81	FALSE	0	0	Lamc1
	chr1:155163578-155164943	93.87	FALSE	0	0	Lamc1
	chr1:155167661-155168693	108.17	FALSE	0	0	Lamc1
	chr1:155169280-155171859	367.65	FALSE	0	0	Lamc1
	chr1:155171926-155182856	3100	FALSE	0	1	Lamc1
	chr1:155192778-155195679	433.28	FALSE	0	0	n/a
	chr1:155221329-155223383	439.67	FALSE	0	0	n/a
	chr1:155223400-155226905	2237.18	FALSE	0	0	n/a
	chr1:155242471-155257882	3100	TRUE	1	0	E330020D12Rik
	chr1:155260379-155262579	1361.08	FALSE	0	0	E330020D12Rik
	chr1:155271024-155274106	592.99	FALSE	0	2	Shcbp1l
	chr1:155283131-155343196	3100	TRUE	4	2	Dhx9,Shcbp1l
	chr1:155354568-155357613	471.43	FALSE	0	0	Npl
	chr1:155587167-155588699	493.92	FALSE	0	0	Rgs16
	chr1:155612751-155613810	117.32	FALSE	0	1	n/a
	chr1:155745250-155762237	3100	TRUE	1	0	Glul,Mir8114
	chr1:155927142-155928135	105.31	FALSE	0	0	n/a
	chr1:156920072-156923894	895.55	FALSE	0	0	Gm9530
	chr1:156928031-156929207	160.4	FALSE	0	0	Gm9530
	chr1:156929428-156932472	730.27	FALSE	0	0	Gm9530
	chr1:156940299-156948586	3100	FALSE	0	0	Ier5
	chr1:157005396-157006727	294.93	FALSE	0	0	Stx6
	chr1:157262978-157265353	781.62	FALSE	0	0	Xpr1
	chr1:157403834-157409012	2176.8	FALSE	0	2	Acbd6
	chr1:157410649-157412202	245.89	FALSE	0	0	Acbd6
	chr1:157422193-157423424	157.39	FALSE	0	0	Acbd6
	chr1:157658866-157661002	809.93	FALSE	0	1	Qsox1
	chr1:15778752-15784770	3100	TRUE	1	0	n/a
	chr1:157811443-157822558	3100	TRUE	1	0	Cep350
	chr1:157845733-157848073	513.98	FALSE	0	0	n/a
	chr1:157848738-157850879	349.99	FALSE	0	0	Tor1aip1
	chr1:157851414-157852473	152.5	FALSE	0	0	Tor1aip1
	chr1:157864159-157865096	90.43	FALSE	0	0	Tor1aip1
	chr1:157865748-157867202	252.76	FALSE	0	0	Tor1aip1
	chr1:157867364-157868611	149.22	FALSE	0	0	Tor1aip1
	chr1:157868954-157920629	3100	TRUE	3	5	Tor1aip1,Tor1aip2
	chr1:15792042-15794172	520.46	FALSE	0	0	n/a
	chr1:157922018-157923736	246.58	FALSE	0	0	Fam163a
	chr1:15794744-15812101	3100	TRUE	1	0	Terf1
	chr1:15812888-15817685	1540.68	FALSE	0	0	Terf1
	chr1:15817814-15824471	1731.06	FALSE	0	0	Terf1
	chr1:158232816-158233957	126.8	FALSE	0	0	Tdrd5
	chr1:15824930-15826731	171.15	FALSE	0	0	Terf1
	chr1:15828006-15829379	278.59	FALSE	0	0	Terf1
	chr1:15832239-15834111	348.05	FALSE	0	0	Terf1
	chr1:158349713-158354813	2126.28	FALSE	0	0	Axdnd1
	chr1:158354834-158356079	160.67	FALSE	0	0	n/a
	chr1:15835769-15837413	225.69	FALSE	0	0	n/a
	chr1:15837641-15845836	3100	FALSE	0	0	Sbspon
	chr1:158396419-158397534	132.73	FALSE	0	0	Soat1
	chr1:158398698-158405346	2597.81	TRUE	1	0	Soat1
	chr1:15846026-15852529	2310.04	FALSE	0	0	Sbspon
	chr1:158487779-158495870	3100	TRUE	2	1	Abl2
	chr1:158496302-158498781	549.68	FALSE	0	0	Abl2
	chr1:158499494-158500701	157.62	FALSE	0	0	Abl2
	chr1:158500738-158501788	112.57	FALSE	0	0	Abl2
	chr1:158502597-158504402	177.22	FALSE	0	0	Abl2
	chr1:158506826-158508120	144.16	FALSE	0	0	Abl2
	chr1:158531096-158532676	212.53	FALSE	0	0	Abl2
	chr1:158542947-158543896	94.1	FALSE	0	0	Abl2
	chr1:158543962-158548412	1872.31	TRUE	1	0	Abl2
	chr1:158550020-158552851	387.72	FALSE	0	0	Abl2
	chr1:158557769-158560123	412.6	FALSE	0	0	Abl2
	chr1:158560429-158561500	121.15	FALSE	0	0	Abl2
	chr1:158562094-158563589	224.25	FALSE	0	0	Abl2
	chr1:158567528-158569039	187.52	FALSE	0	0	Abl2
	chr1:158569386-158571038	245.61	FALSE	0	0	Abl2
	chr1:158571448-158572885	183.42	FALSE	0	0	Abl2
	chr1:158573378-158575059	240.39	FALSE	0	0	Abl2
	chr1:158575182-158578024	462.7	FALSE	0	0	Abl2
	chr1:158578031-158593973	3100	TRUE	1	0	Abl2,Tor3a
	chr1:158594019-158606299	3100	FALSE	0	0	Tor3a
	chr1:158607088-158608873	347.84	FALSE	0	0	Fam20b
	chr1:158646742-158647698	96.87	FALSE	0	0	Fam20b
	chr1:158648254-158649743	138.64	FALSE	0	0	Fam20b
	chr1:158865241-158872954	3189.89	TRUE	1	0	Ralgps2
	chr1:158911343-158914807	1079.88	FALSE	0	0	n/a
	chr1:158923434-158927987	1123.79	FALSE	0	0	n/a
	chr1:159010902-159012119	203.07	TRUE	1	0	n/a
	chr1:159341616-159346346	2009.11	FALSE	0	1	2810025M15Rik,Rasal2
	chr1:160285278-160286990	548.6	FALSE	0	0	Brinp2
	chr1:16082818-16098846	3100	FALSE	0	2	4930444P10Rik,Rdh10,Rpl7
	chr1:16099429-16101226	184.62	FALSE	0	0	Rdh10
	chr1:16102271-16105434	496.19	FALSE	0	0	Rdh10
	chr1:16109698-16110805	132.77	FALSE	0	0	Rdh10
	chr1:161156109-161171174	3100	TRUE	3	0	Cop1
	chr1:161171863-161175130	640.22	TRUE	1	0	Cop1
	chr1:16119524-16124135	883.3	FALSE	0	0	Rdh10
	chr1:161202380-161203493	91.82	FALSE	0	0	Cop1
	chr1:161278449-161280306	164.31	FALSE	0	0	Cop1
	chr1:161284501-161285697	158.77	FALSE	0	0	Cop1
	chr1:161286190-161287588	248.29	FALSE	0	0	n/a
	chr1:161287711-161289351	250.25	FALSE	0	0	n/a
	chr1:161289837-161291514	277.43	FALSE	0	0	n/a
	chr1:162122804-162150583	3100	TRUE	2	2	Cacybp,Mrps14,Rabgap1l
	chr1:162226758-162228352	244.6	FALSE	0	0	Mir1927,Rabgap1l
	chr1:162228864-162243668	3100	TRUE	3	0	Rabgap1l
	chr1:162358309-162360531	544.72	FALSE	0	0	Rabgap1l
	chr1:162662819-162667165	1254.64	FALSE	0	0	Rabgap1l
	chr1:162722027-162724334	499.1	FALSE	0	0	Rabgap1l
	chr1:162832697-162842527	3100	FALSE	0	0	Rc3h1
	chr1:162842691-162844296	237.42	FALSE	0	0	Rc3h1
	chr1:162848827-162850429	201.97	FALSE	0	0	Rc3h1
	chr1:162852115-162853916	296.89	FALSE	0	0	Rc3h1
	chr1:162853928-162855114	92.34	FALSE	0	0	Rc3h1
	chr1:162906887-162908107	145.07	FALSE	0	0	Serpinc1
	chr1:162962033-162977986	3100	TRUE	2	1	Dars2,Gas5,Snord47,Zbtb37
	chr1:162995267-163002577	3100	FALSE	0	0	Cenpl,Dars2
	chr1:163013924-163019286	1728.93	FALSE	0	0	Cenpl,Klhl20
	chr1:163057460-163064110	3100	TRUE	1	1	Klhl20
	chr1:163069607-163080813	3100	TRUE	1	0	Ankrd45
	chr1:163080901-163083861	677.44	FALSE	0	0	Ankrd45
	chr1:163085512-163086621	145.56	FALSE	0	0	Ankrd45,Tex50
	chr1:163088383-163089344	102.77	FALSE	0	0	Ankrd45,Tex50
	chr1:163090622-163092190	248.9	FALSE	0	0	Ankrd45
	chr1:163099584-163101798	478.9	FALSE	0	0	Ankrd45
	chr1:163164463-163166076	211.79	FALSE	0	0	n/a
	chr1:163166136-163185206	3100	TRUE	1	0	Prdx6
	chr1:163741182-163742588	167.2	FALSE	0	0	n/a
	chr1:163742794-163743806	111.94	FALSE	0	0	n/a
	chr1:163744452-163746224	208.09	FALSE	0	0	Suco
	chr1:163796184-163798290	307.39	FALSE	0	0	Suco
	chr1:163798315-163801216	490.47	FALSE	0	0	Suco
	chr1:163801317-163811945	3100	FALSE	0	2	Suco
	chr1:163898871-163905787	2622.44	FALSE	0	0	4930558K02Rik,Pigc
	chr1:163992157-163993974	343.33	FALSE	0	0	Dnm3
	chr1:164460277-164463408	561.82	FALSE	0	0	Mettl13
	chr1:164468172-164471205	479.2	FALSE	0	0	Mettl13
	chr1:164471934-164480378	3100	TRUE	1	0	Mettl13
	chr1:164497231-164502476	2712.36	FALSE	0	0	Vamp4
	chr1:164594750-164602168	3100	FALSE	0	0	Prrc2c
	chr1:164602307-164672912	3100	TRUE	3	0	Prrc2c
	chr1:16509412-16510458	113.83	FALSE	0	0	Stau2
	chr1:165319439-165320443	106.89	FALSE	0	0	Gorab
	chr1:165321147-165322335	105.31	FALSE	0	0	Gorab
	chr1:165328405-165329719	116.1	FALSE	0	0	Gorab
	chr1:165329795-165335504	2817.77	FALSE	0	0	Gorab
	chr1:16550357-16553520	747.88	TRUE	1	0	Ube2w
	chr1:165709560-165714130	1888.9	FALSE	0	0	Kifap3
	chr1:165858199-165864988	3102.68	FALSE	0	1	Scyl3
	chr1:165865088-165866239	126.15	FALSE	0	0	Scyl3
	chr1:165869314-165881531	2539.41	FALSE	0	0	BC055324,Scyl3
	chr1:165884648-165885851	140.22	FALSE	0	0	BC055324,Scyl3
	chr1:165886452-165887468	121	FALSE	0	0	BC055324
	chr1:165888339-165889376	109.11	FALSE	0	0	BC055324
	chr1:165891351-165892531	129.63	FALSE	0	0	BC055324
	chr1:165914862-165917364	443.72	FALSE	0	0	BC055324
	chr1:165917537-165918852	182.77	FALSE	0	0	BC055324
	chr1:165918885-165927200	3100	FALSE	0	1	BC055324,Mettl18
	chr1:165927453-165930601	631.94	FALSE	0	0	Mettl18
	chr1:16600930-16603196	434.94	FALSE	0	0	Ube2w
	chr1:16604652-16612103	3100	TRUE	1	1	Ube2w
	chr1:166174841-166199226	3100	FALSE	0	0	Slc19a2
	chr1:166203280-166207647	1931.83	FALSE	0	0	Ccdc181
	chr1:166215031-166223153	2581.73	FALSE	0	0	Blzf1,Ccdc181
	chr1:166223787-166224893	130.47	FALSE	0	0	Blzf1
	chr1:166226978-166229457	330.92	FALSE	0	0	Blzf1
	chr1:16622894-16624693	279.65	FALSE	0	0	n/a
	chr1:166229642-166231055	194.79	FALSE	0	0	Blzf1
	chr1:166231829-166232858	99.3	FALSE	0	0	Blzf1
	chr1:166233345-166239226	3100	TRUE	1	1	Blzf1,Nme7
	chr1:166239320-166246092	1570.82	FALSE	0	0	Nme7
	chr1:16624697-16652365	3100	TRUE	2	5	D030040B21Rik,Eloc
	chr1:166302152-166309861	3100	TRUE	1	0	Nme7
	chr1:166363129-166392813	3100	FALSE	0	0	Atp1b1,Nme7
	chr1:166419432-166429267	3100	FALSE	0	0	n/a
	chr1:166429497-166434104	1950.71	FALSE	0	0	Gm26685
	chr1:16652533-16654568	363.26	FALSE	0	0	D030040B21Rik,Tmem70
	chr1:16654593-16659030	1657.17	TRUE	1	2	Tmem70
	chr1:16676672-16678982	363.37	FALSE	0	0	Ly96
	chr1:167099865-167101904	371.02	TRUE	1	0	n/a
	chr1:167121239-167122271	110.67	FALSE	0	0	Sft2d2
	chr1:167122552-167126533	2401.48	FALSE	0	0	Sft2d2
	chr1:167141008-167142121	123.01	FALSE	0	0	Tiprl
	chr1:167142155-167143263	154.27	FALSE	0	0	Tiprl
	chr1:167155829-167170286	3100	FALSE	0	0	Tiprl
	chr1:167332319-167334941	377.31	FALSE	0	0	Dcaf6
	chr1:167385379-167395099	3100	FALSE	0	0	Dcaf6,Mpc2
	chr1:167454423-167456921	621.07	FALSE	0	0	Adcy10
	chr1:167546635-167547790	154.04	FALSE	0	0	Mpzl1
	chr1:167553701-167557432	469.22	FALSE	0	0	Mpzl1
	chr1:167557732-167568155	3100	FALSE	0	0	Mpzl1
	chr1:167570904-167575663	2221.75	TRUE	1	0	n/a
	chr1:167693120-167695625	1431.21	FALSE	0	0	Creg1
	chr1:167791346-167792449	156.11	FALSE	0	0	Cd247
	chr1:167797152-167798170	105.04	FALSE	0	0	Cd247,Pou2f1
	chr1:167814073-167816075	309.54	FALSE	0	0	Pou2f1
	chr1:167817944-167819982	340.27	TRUE	1	0	Pou2f1
	chr1:167833185-167834861	230.87	FALSE	0	0	Pou2f1
	chr1:167844659-167845701	105.11	FALSE	0	0	Pou2f1
	chr1:167851652-167852787	99.41	FALSE	0	0	Pou2f1
	chr1:167862661-167866530	712.08	FALSE	0	0	Pou2f1
	chr1:167867166-167868193	102.31	FALSE	0	0	Pou2f1
	chr1:167868388-167869772	194.14	FALSE	0	0	Pou2f1
	chr1:167874328-167875369	131.18	FALSE	0	0	Pou2f1
	chr1:167882393-167883833	190.6	FALSE	0	0	Pou2f1
	chr1:167888286-167889714	194.93	FALSE	0	0	Pou2f1
	chr1:167903292-167904421	144.01	FALSE	0	0	Pou2f1
	chr1:167911375-167913807	445.4	FALSE	0	0	Pou2f1
	chr1:167915791-167937360	3100	TRUE	1	0	Pou2f1
	chr1:168052286-168066578	3100	FALSE	0	2	Dusp27,Gpa33
	chr1:168070586-168071912	151.83	FALSE	0	0	Gpa33
	chr1:168072003-168074102	207.87	FALSE	0	0	Gpa33
	chr1:169147695-169155763	3100	FALSE	0	0	Uck2
	chr1:169163570-169165110	204.68	FALSE	0	0	Uck2
	chr1:169189454-169193396	589.76	FALSE	0	0	Uck2
	chr1:169193824-169221404	3100	TRUE	1	0	Mir6347,Uck2
	chr1:169227387-169228642	133.71	FALSE	0	0	n/a
	chr1:169228843-169245498	3100	TRUE	1	1	Tmco1
	chr1:169278144-169282981	3100	FALSE	0	0	Aldh9a1
	chr1:169291219-169293226	313.51	FALSE	0	0	Aldh9a1
	chr1:169298025-169301129	749.47	FALSE	0	0	Aldh9a1
	chr1:169322655-169327735	2597.28	FALSE	0	0	Mgst3
	chr1:169845418-169848248	977.55	FALSE	0	0	n/a
	chr1:170362370-170363819	344.58	FALSE	0	0	Pbx1
	chr1:17086410-17088152	184.3	FALSE	0	0	Jph1
	chr1:171454658-171455658	103.15	FALSE	0	0	Nuf2
	chr1:171456021-171458681	541.72	FALSE	0	0	Nuf2
	chr1:171459229-171463654	2635.11	FALSE	0	1	Nuf2
	chr1:171896258-171902800	3100	FALSE	0	0	3110045C21Rik,Ddr2,Hsd17b7
	chr1:172102538-172107764	3100	FALSE	0	0	Uap1
	chr1:172117778-172120263	368.71	FALSE	0	0	n/a
	chr1:172132374-172133576	200.05	FALSE	0	0	Uhmk1
	chr1:172142236-172146443	2635.76	FALSE	0	0	Uhmk1
	chr1:172182427-172186333	2101.2	FALSE	0	0	Gm6345,Sh2d1b2
	chr1:172624601-172627681	2049.16	TRUE	1	0	n/a
	chr1:172631160-172634075	547.55	FALSE	0	0	Atf6
	chr1:172767405-172768564	139.11	FALSE	0	0	Atf6
	chr1:172768939-172770836	331.01	FALSE	0	0	Atf6
	chr1:172771086-172777385	1196.37	FALSE	0	0	Atf6
	chr1:172777424-172803129	3100	TRUE	2	0	Atf6
	chr1:172803211-172826616	3100	FALSE	0	1	Dusp12
	chr1:172963055-172964231	163.2	FALSE	0	0	n/a
	chr1:172967116-172968964	333.03	FALSE	0	0	n/a
	chr1:172973112-172984123	3100	TRUE	1	0	Fcgr3
	chr1:173016268-173022981	3100	FALSE	0	0	n/a
	chr1:173023363-173032195	3100	TRUE	2	0	n/a
	chr1:173032536-173033870	149.22	TRUE	1	0	n/a
	chr1:173039850-173047341	3113.38	TRUE	2	0	n/a
	chr1:173052239-173053849	193.83	FALSE	0	0	Cfap126
	chr1:173066260-173067701	218.75	TRUE	1	0	Sdhc
	chr1:173067755-173068933	154.14	FALSE	0	0	Sdhc
	chr1:173069337-173070380	117.34	FALSE	0	0	Sdhc
	chr1:173076237-173083036	3100	TRUE	1	0	Mpz,Sdhc
	chr1:173083799-173084780	101.56	FALSE	0	0	Mpz
	chr1:173125526-173126937	324.98	FALSE	0	0	Pcp4l1
	chr1:173144792-173147632	635.83	FALSE	0	0	Nr1i3,Tomm40l
	chr1:173151130-173153483	606.44	FALSE	0	0	Apoa2,Tomm40l
	chr1:173162023-173163705	245.77	FALSE	0	0	Fcer1g
	chr1:173168794-173179387	3100	FALSE	0	0	Adamts4,Ndufs2
	chr1:173180397-173181820	174.75	FALSE	0	0	Adamts4
	chr1:173195998-173198216	525.44	FALSE	0	0	n/a
	chr1:173198237-173204582	3100	FALSE	0	3	B4galt3
	chr1:173204983-173229663	3100	TRUE	1	2	B4galt3,Ppox,Ufc1,Usp21
	chr1:173246643-173248214	238.83	FALSE	0	0	n/a
	chr1:173248218-173265418	3100	FALSE	0	1	Dedd
	chr1:173265977-173296203	3100	TRUE	1	1	Dedd,Klhdc9,Nit1,Pfdn2
	chr1:173304955-173305971	115.78	FALSE	0	0	Nectin4
	chr1:173337115-173353714	3100	TRUE	1	0	Arhgap30,Gm26641,Tstd1,Usf1
	chr1:173366041-173372647	3100	TRUE	1	0	F11r,Gm26641
	chr1:173373767-173375902	409.05	FALSE	0	0	F11r
	chr1:173376350-173377369	107.22	FALSE	0	0	F11r
	chr1:173395271-173398697	1659.13	FALSE	0	0	F11r
	chr1:173399012-173401000	345.64	FALSE	0	0	n/a
	chr1:173407137-173408914	297.55	FALSE	0	0	n/a
	chr1:173427451-173436845	3100	TRUE	6	0	Alyref2
	chr1:173956321-173958244	255.9	FALSE	0	0	Vangl2
	chr1:173991435-173993114	168.98	FALSE	0	0	n/a
	chr1:173993227-173995073	267.35	FALSE	0	0	n/a
	chr1:174006904-174018391	3100	TRUE	1	0	Copa,Ncstn
	chr1:174018522-174030584	3168.9	FALSE	0	0	Copa
	chr1:174030763-174031780	100.45	FALSE	0	0	Copa
	chr1:174036717-174038032	217.95	FALSE	0	0	Copa
	chr1:174041425-174042577	113.41	FALSE	0	0	Copa
	chr1:174048502-174050217	244.83	FALSE	0	0	Copa
	chr1:174051214-174062993	3100	TRUE	1	0	Copa,Pex19
	chr1:174063070-174074150	3100	FALSE	0	0	Pex19
	chr1:174074937-174100736	3100	FALSE	0	0	Dcaf8
	chr1:174101008-174102820	323.23	FALSE	0	0	Dcaf8
	chr1:174103300-174111270	1758.11	FALSE	0	0	Dcaf8
	chr1:174111314-174113557	428.99	FALSE	0	0	Dcaf8
	chr1:174113631-174115980	797.61	FALSE	0	0	Dcaf8
	chr1:174116053-174123493	2006.8	FALSE	0	0	Dcaf8
	chr1:174123642-174139965	3100	FALSE	0	0	Casq1,Dcaf8,Pea15a
	chr1:174140467-174141519	130.09	FALSE	0	0	Casq1
	chr1:174141696-174147691	1805.82	FALSE	0	1	Casq1
	chr1:174239580-174243558	954.57	FALSE	0	2	Igsf8
	chr1:174302364-174321396	3100	TRUE	2	1	Kcnj10,Pigm
	chr1:174410577-174413647	893.44	FALSE	0	2	Igsf9
	chr1:174425159-174447261	3100	FALSE	0	1	Igsf9,Tagln2
	chr1:174447552-174452636	2361.81	FALSE	0	1	Cfap45
	chr1:174454599-174455620	96.87	FALSE	0	0	Cfap45
	chr1:174562335-174563395	135.42	FALSE	0	0	Dusp23
	chr1:175349132-175352579	1285.91	FALSE	0	0	Aim2
	chr1:175395972-175398063	346.04	FALSE	0	0	Aim2
	chr1:175398178-175399295	148.23	FALSE	0	0	n/a
	chr1:176100820-176102264	260.11	FALSE	0	0	Spta1
	chr1:176102425-176103793	211.81	FALSE	0	0	Spta1
	chr1:176182725-176184292	228.71	FALSE	0	0	n/a
	chr1:176431271-176437806	2923.74	FALSE	0	0	Fmn2
	chr1:176936825-176938302	219.5	FALSE	0	0	n/a
	chr1:177551172-177557293	3100	FALSE	0	1	Fh1
	chr1:177609858-177611528	221.85	FALSE	0	0	Chml,Opn3
	chr1:177613046-177615583	482.69	FALSE	0	0	Chml,Opn3
	chr1:177619086-177623917	2530.21	FALSE	0	0	Chml,Opn3
	chr1:177806491-177819593	3100	FALSE	0	7	Exo1
	chr1:177821604-177825260	859.27	FALSE	0	0	Exo1
	chr1:177828321-177830693	330.74	FALSE	0	0	Exo1
	chr1:177831671-177833648	366.12	FALSE	0	0	Exo1
	chr1:177834876-177837672	481.73	FALSE	0	0	Exo1
	chr1:177839110-177848067	3100	FALSE	0	0	Exo1
	chr1:178742546-178746432	1103.06	FALSE	0	6	Sdccag8
	chr1:179185389-179187674	499.42	FALSE	0	0	n/a
	chr1:179188269-179190045	542.23	FALSE	0	0	n/a
	chr1:179370963-179371963	110.68	FALSE	0	0	Zbtb18
	chr1:179372946-179374648	386.77	FALSE	0	0	Zbtb18
	chr1:179683080-179687489	943.56	FALSE	0	0	1700016C15Rik
	chr1:179691028-179693133	349.46	FALSE	0	0	Adss
	chr1:179694320-179695350	111.3	FALSE	0	0	Adss
	chr1:179698960-179700579	198.78	FALSE	0	0	Adss
	chr1:179700707-179703466	559.12	FALSE	0	0	Adss
	chr1:179704843-179728667	3100	FALSE	0	1	Adss
	chr1:179858192-179859277	148.6	FALSE	0	0	n/a
	chr1:179911930-179913991	986.88	FALSE	0	3	n/a
	chr1:179914233-179917038	1009.91	FALSE	0	0	n/a
	chr1:180114894-180118259	3100	FALSE	0	5	Desi2
	chr1:180118441-180122300	2120.49	FALSE	0	0	Desi2
	chr1:180124583-180125960	199.61	FALSE	0	0	Desi2
	chr1:180205547-180206803	170.57	FALSE	0	0	n/a
	chr1:180207073-180208314	211.58	FALSE	0	0	n/a
	chr1:180237548-180239001	99.27	FALSE	0	0	n/a
	chr1:180239060-180274471	3100	TRUE	4	5	Cox20,Hnrnpu
	chr1:180274888-180275962	127.98	FALSE	0	0	n/a
	chr1:180287777-180291898	999.02	TRUE	1	0	n/a
	chr1:180297962-180301101	1168.69	FALSE	0	0	n/a
	chr1:180331689-180340156	3100	FALSE	0	0	Efcab2
	chr1:180472714-180473748	112.57	FALSE	0	0	Kif26b
	chr1:180473800-180475191	296.94	FALSE	0	0	Kif26b
	chr1:181394207-181395173	93.88	TRUE	1	0	Smyd3
	chr1:181446274-181449669	1683.07	FALSE	0	2	Smyd3
	chr1:181456134-181458383	506.57	FALSE	0	0	Tfb2m
	chr1:181459375-181461246	246.82	FALSE	0	0	Tfb2m
	chr1:181461526-181478180	3100	TRUE	1	0	Cnst,Tfb2m
	chr1:181481230-181482359	101.1	FALSE	0	0	Cnst
	chr1:181557990-181559415	193.22	FALSE	0	0	Cnst
	chr1:181597609-181599275	128.37	FALSE	0	0	Sccpdh
	chr1:181669327-181737316	3100	TRUE	3	3	Ahctf1
	chr1:181888281-181890264	539.81	FALSE	0	0	Cdc42bpa
	chr1:181891641-181892808	113.78	FALSE	0	0	Cdc42bpa
	chr1:181960095-181962014	340.46	FALSE	0	0	Cdc42bpa
	chr1:182123556-182127983	1933.07	FALSE	0	1	Coq8a
	chr1:182139957-182141033	114.47	FALSE	0	0	n/a
	chr1:182183510-182187340	1309.4	FALSE	0	0	Psen2
	chr1:182209394-182211011	207.62	FALSE	0	0	n/a
	chr1:182242395-182244973	1068.34	FALSE	0	0	n/a
	chr1:182315035-182319021	1584.77	FALSE	0	0	Itpkb
	chr1:182477100-182478199	117.31	FALSE	0	0	n/a
	chr1:182478232-182480124	404.77	FALSE	0	0	n/a
	chr1:182497697-182504131	3100	FALSE	0	2	Parp1
	chr1:182505679-182512215	1988.27	FALSE	0	0	Parp1
	chr1:182533922-182538754	1639.88	FALSE	0	0	n/a
	chr1:182565355-182578412	3100	TRUE	1	1	Lin9
	chr1:182583397-182585416	299.98	FALSE	0	0	Lin9
	chr1:182622334-182624111	335.22	FALSE	0	0	Mixl1
	chr1:182624161-182625316	168.14	FALSE	0	0	Mixl1
	chr1:182655049-182664954	3100	FALSE	0	0	Acbd3
	chr1:182665039-182666125	121.44	FALSE	0	0	Acbd3
	chr1:182666668-182667657	94.3	FALSE	0	0	Acbd3
	chr1:182674099-182675362	187.91	FALSE	0	0	Acbd3
	chr1:182680909-182689570	3082.3	FALSE	0	0	Acbd3
	chr1:182697787-182699467	342.96	FALSE	0	0	n/a
	chr1:182707140-182708831	589.67	FALSE	0	0	n/a
	chr1:182722362-182733011	3100	TRUE	2	0	H3f3a
	chr1:182733041-182749581	3100	TRUE	2	1	H3f3a
	chr1:182749732-182756710	1860.71	FALSE	0	0	n/a
	chr1:182759153-182760515	232.32	FALSE	0	0	n/a
	chr1:182771681-182772667	97.59	FALSE	0	0	n/a
	chr1:182776418-182802594	3100	FALSE	0	1	Sde2
	chr1:182814094-182827408	3100	FALSE	0	2	Lefty2
	chr1:182827966-182847474	3100	FALSE	0	0	Lefty2,Pycr2
	chr1:182847612-182849308	300.41	FALSE	0	0	n/a
	chr1:182850286-182874211	3100	FALSE	0	3	Lefty1,Tmem63a
	chr1:182874384-182876078	159.6	FALSE	0	0	Tmem63a
	chr1:182908085-182915173	1553.92	FALSE	0	0	n/a
	chr1:182944290-182949114	1982.47	FALSE	0	0	Ephx1
	chr1:183014011-183020688	3100	FALSE	0	0	Nvl
	chr1:183020739-183022624	342.41	FALSE	0	0	Nvl
	chr1:183024055-183025840	273.3	FALSE	0	0	Nvl
	chr1:183026572-183028029	190.07	FALSE	0	0	Nvl
	chr1:183037356-183044845	1610.23	FALSE	0	0	Nvl
	chr1:183045254-183046213	95.97	FALSE	0	0	Nvl
	chr1:183046749-183049447	319.5	FALSE	0	0	Nvl
	chr1:183054485-183055809	173.94	FALSE	0	0	Nvl
	chr1:183059447-183085122	3100	FALSE	0	5	Cnih4,Nvl
	chr1:183089509-183091119	215.64	FALSE	0	0	Cnih4
	chr1:183091132-183092705	277.43	FALSE	0	0	Cnih4
	chr1:183093110-183094701	194.97	FALSE	0	0	Cnih4
	chr1:183096353-183098626	464.62	FALSE	0	0	Cnih4
	chr1:183098680-183116634	3100	TRUE	1	0	Cnih4,Wdr26
	chr1:183123668-183131041	1719.28	FALSE	0	0	Wdr26
	chr1:183131119-183132536	234.24	FALSE	0	0	Wdr26
	chr1:183132859-183144533	3100	FALSE	0	0	Wdr26
	chr1:183161743-183165340	1064.55	FALSE	0	0	n/a
	chr1:183180490-183185082	2484.43	TRUE	1	0	n/a
	chr1:183738681-183744068	2490.97	TRUE	1	0	n/a
	chr1:183755149-183756671	296.42	FALSE	0	0	Lbr
	chr1:183756744-183759176	334.06	FALSE	0	0	Lbr
	chr1:183762387-183764478	307.31	FALSE	0	0	Lbr
	chr1:183767921-183776677	3100	FALSE	0	1	Lbr
	chr1:183790162-183791550	187.06	FALSE	0	0	n/a
	chr1:183819028-183855976	3100	TRUE	1	0	Enah
	chr1:183856001-183869855	3100	TRUE	1	0	Enah
	chr1:183869925-183870744	116.19	FALSE	0	0	Enah
	chr1:183871100-183966861	3100	TRUE	2	0	Enah
	chr1:184011474-184015076	1034.87	FALSE	0	0	n/a
	chr1:184033283-184034288	111.63	FALSE	0	0	n/a
	chr1:184053736-184061511	3100	FALSE	0	2	Srp9
	chr1:184061822-184067501	2488.35	FALSE	0	0	Srp9
	chr1:184200879-184215865	3100	FALSE	0	0	Degs1
	chr1:184240724-184243254	622.49	FALSE	0	0	Fbxo28
	chr1:184255034-184272728	3100	TRUE	1	1	Fbxo28
	chr1:184337441-184341855	2481.42	FALSE	0	0	Trp53bp2
	chr1:184394106-184395298	151.96	FALSE	0	0	n/a
	chr1:184446849-184448395	168.02	FALSE	0	1	Capn2
	chr1:184489253-184490115	162.2	FALSE	0	0	n/a
	chr1:184889496-184892281	464.69	FALSE	0	1	Tlr5
	chr1:18525128-18527334	520.91	FALSE	0	0	n/a
	chr1:185855255-185859380	2096.88	FALSE	0	0	1700056E22Rik,Dusp10
	chr1:18647913-18649447	347.85	FALSE	0	0	n/a
	chr1:186647453-186648310	102.91	FALSE	0	0	Marc2
	chr1:186649947-186652714	704.74	FALSE	0	0	Marc2
	chr1:186665236-186670441	1989.5	TRUE	1	0	Marc2
	chr1:186925040-186930583	3100	TRUE	1	0	n/a
	chr1:187023799-187035817	3100	FALSE	0	2	Rab3gap2
	chr1:187111691-187113993	337.01	FALSE	0	0	Iars2
	chr1:187114267-187116560	276.08	FALSE	0	0	Iars2
	chr1:187149660-187160662	3100	TRUE	3	1	Bpnt1,Iars2
	chr1:187182610-187214758	3100	FALSE	0	0	Bpnt1,Eprs
	chr1:187214770-187237739	3100	TRUE	1	0	Eprs
	chr1:187237875-187240886	528.17	FALSE	0	0	Eprs
	chr1:187241058-187242797	270.62	FALSE	0	0	Eprs
	chr1:187242812-187244330	119.08	TRUE	1	0	Eprs
	chr1:187244818-187257715	3100	FALSE	0	0	9630028B13Rik,Eprs
	chr1:187940273-187941732	462.35	FALSE	0	0	Lyplal1
	chr1:188337839-188339542	261.06	FALSE	0	0	A730004F24Rik
	chr1:188535989-188544993	3100	FALSE	0	0	Rrp15
	chr1:188545895-188547477	214.6	FALSE	0	0	Rrp15
	chr1:188551564-188553586	397.87	FALSE	0	0	Rrp15
	chr1:188556854-188575021	3100	FALSE	0	1	Rrp15
	chr1:188575457-188581203	1531.84	FALSE	0	0	n/a
	chr1:188789597-188798164	3100	TRUE	1	0	D1Pas1
	chr1:189036448-189044745	3100	FALSE	0	1	Gpatch2,Spata17
	chr1:189044931-189045949	112.57	FALSE	0	0	Gpatch2
	chr1:189066051-189067083	115.75	FALSE	0	0	Gpatch2
	chr1:189214153-189216713	593.13	FALSE	0	0	n/a
	chr1:189223690-189226004	583.36	FALSE	0	0	n/a
	chr1:190789816-190794660	1540.2	FALSE	0	0	Kctd3,Ush2a
	chr1:190798956-190800526	194.12	FALSE	0	0	Kctd3
	chr1:190800720-190802360	238.59	TRUE	1	0	Kctd3
	chr1:190802589-190805358	468.25	FALSE	0	0	Kctd3
	chr1:190805531-190807252	196.21	FALSE	0	0	Kctd3
	chr1:190808535-190809985	212.39	FALSE	0	0	Kctd3
	chr1:190817103-190820675	581.69	FALSE	0	0	Kctd3
	chr1:190821480-190822526	113.83	FALSE	0	0	Kctd3
	chr1:190823159-190832597	3100	FALSE	0	0	Kctd3
	chr1:190834380-190840387	2784.4	FALSE	0	0	n/a
	chr1:191460907-191462440	235.95	FALSE	0	0	n/a
	chr1:191462441-191463559	126.52	FALSE	0	0	Cenpf
	chr1:191485831-191489802	644	FALSE	0	0	Cenpf
	chr1:191499255-191503849	917.26	TRUE	1	0	Cenpf
	chr1:191503890-191516573	3100	TRUE	1	1	Cenpf
	chr1:191549384-191560038	3100	TRUE	3	0	Ptpn14
	chr1:191560097-191561463	285.14	FALSE	0	0	Ptpn14
	chr1:191563909-191565460	203.51	FALSE	0	0	Ptpn14
	chr1:191567157-191569836	523.15	FALSE	0	0	Ptpn14
	chr1:191571213-191572386	124.26	FALSE	0	0	Ptpn14
	chr1:191576803-191580082	831.37	FALSE	0	0	Ptpn14
	chr1:191582376-191583667	209.49	FALSE	0	0	Ptpn14
	chr1:191586067-191588915	319.3	FALSE	0	0	Ptpn14
	chr1:191599415-191600437	98.96	FALSE	0	0	Ptpn14
	chr1:191601685-191603026	154.7	FALSE	0	0	Ptpn14
	chr1:191672623-191673801	154.14	FALSE	0	0	Ptpn14
	chr1:191677333-191678370	104.18	FALSE	0	0	Ptpn14
	chr1:191678994-191680180	168.01	FALSE	0	0	Ptpn14
	chr1:191681710-191683330	220.4	TRUE	1	0	Ptpn14
	chr1:191693912-191695263	93.15	FALSE	0	0	Ptpn14
	chr1:191697486-191710625	3100	TRUE	2	0	Ptpn14,Smyd2
	chr1:191712942-191714220	141.63	FALSE	0	0	Smyd2
	chr1:191741103-191742398	167.71	FALSE	0	0	Smyd2
	chr1:191742860-191744614	219.59	FALSE	0	0	Smyd2
	chr1:191745094-191747924	640.73	FALSE	0	0	Smyd2
	chr1:192734386-192738398	1688.68	FALSE	0	2	Rps6kc1
	chr1:192749305-192757967	3100	FALSE	0	1	Angel2
	chr1:192766877-192768144	172.18	FALSE	0	0	Angel2
	chr1:192802118-192803876	552.8	FALSE	0	0	Vash2
	chr1:192833349-192834372	113.53	FALSE	0	0	Flvcr1
	chr1:192837655-192854874	3100	TRUE	3	0	A230020J21Rik,Flvcr1
	chr1:192858499-192860760	414.65	FALSE	0	0	Spata45
	chr1:192865401-192866421	99.56	FALSE	0	0	Spata45
	chr1:192883906-192896105	3100	TRUE	1	1	Nsl1,Tatdn3
	chr1:192896144-192902041	1448.15	FALSE	0	0	Nsl1
	chr1:192902274-192903858	282.16	FALSE	0	0	Nsl1
	chr1:192903999-192905138	162.68	FALSE	0	0	Nsl1
	chr1:192905298-192906913	122.07	FALSE	0	0	Nsl1
	chr1:192907875-192912694	1587.29	FALSE	0	0	Nsl1
	chr1:192913139-192914608	216.75	FALSE	0	0	n/a
	chr1:192988692-193012714	3100	TRUE	1	0	Atf3,Fam71a
	chr1:193046520-193055037	3100	FALSE	0	0	D730003I15Rik
	chr1:193136387-193137415	124.9	FALSE	0	0	Nenf
	chr1:193141066-193142352	217.6	FALSE	0	1	Nenf
	chr1:193148895-193150565	318.03	FALSE	0	2	Tmem206
	chr1:193204876-193206142	204.47	FALSE	0	0	Ppp2r5a
	chr1:193207321-193208372	119.9	TRUE	1	0	Ppp2r5a
	chr1:193213370-193225342	3100	TRUE	2	0	Ppp2r5a
	chr1:193349261-193350539	105.52	TRUE	1	0	n/a
	chr1:193350986-193379356	3100	TRUE	3	0	Dtl
	chr1:193379619-193435078	3100	TRUE	2	0	Dtl,Ints7
	chr1:193435292-193445320	3100	FALSE	0	0	Ints7
	chr1:193445588-193451883	2550.36	TRUE	1	0	Ints7
	chr1:193541281-193542328	113.52	FALSE	0	0	Lpgat1
	chr1:193542389-193543819	202.68	FALSE	0	0	Lpgat1
	chr1:193641094-193663748	3100	FALSE	0	1	Nek2
	chr1:193728312-193740643	3100	FALSE	0	0	1700034H15Rik,Slc30a1
	chr1:193788094-193789137	109.75	FALSE	0	0	n/a
	chr1:193811605-193812800	129.93	FALSE	0	0	Rd3
	chr1:193813229-193814534	419.78	FALSE	0	0	n/a
	chr1:193959788-193963281	911.44	FALSE	0	0	Gm10516,Rcor3
	chr1:194570728-194575789	3100	TRUE	1	0	Hhat
	chr1:194859405-194862918	1105.92	FALSE	0	1	Syt14
	chr1:194925071-194931296	1515.42	FALSE	0	0	Diexf
	chr1:194936067-194937156	100.83	FALSE	0	0	Diexf
	chr1:194941198-194943008	216.47	FALSE	0	0	Diexf
	chr1:194943031-194947663	1038.05	FALSE	0	0	Diexf
	chr1:194949571-194959013	3228.29	FALSE	0	1	Diexf
	chr1:194978980-194980261	219.66	FALSE	0	0	Irf6
	chr1:194996179-195001929	3219.44	FALSE	0	4	A130010J15Rik,Irf6,Traf3ip3
	chr1:195330793-195336877	2354.1	FALSE	0	0	Mir205
	chr1:196445816-196446951	167.04	FALSE	0	0	Plxna2
	chr1:196802215-196803571	345.77	FALSE	0	0	Gm16897
	chr1:196917721-196919437	292.02	FALSE	0	0	Cd46
	chr1:196925842-196926970	136.3	FALSE	0	0	Cr1l
	chr1:196950084-196952107	358.95	FALSE	0	0	Cr1l
	chr1:196952201-196953671	188.22	FALSE	0	0	Cr1l
	chr1:196953697-196959405	3100	FALSE	0	1	Cr1l
	chr1:20420584-20422312	271.99	FALSE	0	0	Pkhd1
	chr1:20779025-20780712	444.39	FALSE	0	0	n/a
	chr1:20780779-20812023	3100	TRUE	3	2	Mcm3
	chr1:20880255-20882098	589.03	FALSE	0	2	6720483E21Rik,Paqr8
	chr1:20895356-20897269	178.8	FALSE	0	0	Paqr8
	chr1:20940201-20942524	589.52	FALSE	0	0	Efhc1
	chr1:21068650-21071933	575.47	FALSE	0	0	Tram2
	chr1:21208276-21209627	252.68	FALSE	0	1	Tmem14a
	chr1:21242046-21247927	1825.88	FALSE	0	0	Gsta3
	chr1:22418109-22419948	275.84	FALSE	0	0	Rims1
	chr1:22420165-22423436	1212.33	FALSE	0	0	Rims1
	chr1:22473468-22475588	518.45	FALSE	0	0	Rims1
	chr1:22539449-22541494	471.53	FALSE	0	0	Rims1
	chr1:23261646-23267618	3100	FALSE	0	0	n/a
	chr1:23388357-23390905	477.82	FALSE	0	0	Ogfrl1
	chr1:23925755-23926741	115.22	FALSE	0	0	Smap1
	chr1:23927103-23929963	914.83	FALSE	0	0	Smap1
	chr1:23973232-23978390	1439.88	TRUE	1	0	n/a
	chr1:24010741-24014242	1364.48	FALSE	0	1	Sdhaf4
	chr1:24081167-24082145	125.92	FALSE	0	0	Fam135a
	chr1:24102885-24112124	3100	TRUE	1	2	Fam135a
	chr1:24683304-24686735	1659.93	TRUE	1	0	Lmbrd1
	chr1:24736547-24739341	679.92	TRUE	1	0	Lmbrd1
	chr1:28351703-28352703	121.07	FALSE	0	0	n/a
	chr1:30853294-30862483	3100	FALSE	0	0	Phf3
	chr1:30863743-30866168	348.1	FALSE	0	0	Phf3
	chr1:30866326-30872372	1443.08	FALSE	0	0	Phf3
	chr1:30873739-30874902	156.72	FALSE	0	0	Phf3
	chr1:30875075-30910711	3100	FALSE	0	1	Phf3
	chr1:30916752-30937947	3100	TRUE	1	0	Phf3
	chr1:30990878-30998584	3100	FALSE	0	0	Gm13363,Ptp4a1
	chr1:31000021-31003165	3100	FALSE	0	0	Gm13363,Ptp4a1
	chr1:31003343-31011832	3100	FALSE	0	0	Gm13363,Ptp4a1
	chr1:32131178-32132748	272.46	FALSE	0	0	n/a
	chr1:33692018-33696217	977.18	FALSE	0	0	Prim2
	chr1:33720058-33721317	99.47	FALSE	0	0	Prim2
	chr1:33724432-33727891	2120.85	FALSE	0	1	1700001G17Rik,Prim2
	chr1:33728124-33729567	186.78	FALSE	0	0	1700001G17Rik
	chr1:33775278-33785691	3100	TRUE	1	0	Rab23
	chr1:33790679-33791867	134.75	FALSE	0	0	Rab23
	chr1:33797442-33798814	225.18	FALSE	0	0	Rab23
	chr1:33798820-33801682	451.61	FALSE	0	0	Bag2,Rab23
	chr1:33813210-33816190	837.65	FALSE	0	0	Bag2
	chr1:33855002-33856742	210.95	FALSE	0	0	Zfp451
	chr1:33865484-33866648	159.15	FALSE	0	0	Zfp451
	chr1:33869762-33872335	813.43	FALSE	0	1	Zfp451
	chr1:33958915-33968521	2901.3	TRUE	1	0	Bend6,Dst
	chr1:33968585-33969923	145.37	FALSE	0	0	Dst
	chr1:33970892-33972009	116.7	FALSE	0	0	Dst
	chr1:33972114-33973164	122.83	FALSE	0	0	Dst
	chr1:33974646-33979937	1463.94	FALSE	0	0	Dst
	chr1:33983337-33985263	186.99	TRUE	1	0	Dst
	chr1:33999721-34004137	1009.05	FALSE	0	0	Dst
	chr1:34020254-34021645	177.72	FALSE	0	0	Dst
	chr1:34062023-34073844	3100	TRUE	1	0	Dst
	chr1:34074058-34076115	282.81	FALSE	0	0	Dst
	chr1:34076267-34077504	183.31	FALSE	0	0	Dst
	chr1:34077829-34078883	94.44	FALSE	0	0	Dst
	chr1:34079064-34080184	113.31	FALSE	0	0	Dst
	chr1:34080286-34083587	589.8	FALSE	0	0	Dst
	chr1:34087137-34088676	185.97	FALSE	0	0	Dst
	chr1:34089913-34090938	100.48	FALSE	0	0	Dst
	chr1:34091741-34093745	302.85	FALSE	0	0	Dst
	chr1:34095774-34098962	519.31	FALSE	0	0	Dst
	chr1:34099054-34100283	186.37	FALSE	0	0	Dst
	chr1:34100317-34102451	334.74	FALSE	0	0	Dst
	chr1:34104722-34106529	209.55	FALSE	0	0	Dst
	chr1:34111077-34112112	109.74	FALSE	0	0	Dst
	chr1:34115286-34116292	106.26	FALSE	0	0	Dst
	chr1:34116930-34118229	137.49	FALSE	0	0	Dst
	chr1:34118280-34135358	3100	TRUE	1	0	Dst
	chr1:34141396-34156588	3100	TRUE	3	0	Dst
	chr1:34156630-34164656	3100	TRUE	2	1	Dst
	chr1:34164660-34173359	3100	FALSE	0	0	Dst,Mir6896
	chr1:34173619-34175906	369.59	FALSE	0	0	Dst,Mir6896
	chr1:34176049-34179623	971.26	FALSE	0	0	Dst
	chr1:34181662-34183182	211.96	FALSE	0	0	Dst
	chr1:34186456-34192301	1329.38	FALSE	0	0	Dst
	chr1:34192494-34193746	204.06	FALSE	0	0	Dst
	chr1:34193935-34200935	3100	TRUE	1	0	Dst
	chr1:34203672-34205907	520.44	FALSE	0	0	Dst
	chr1:34210316-34213318	603.04	FALSE	0	0	Dst
	chr1:34213920-34215676	182.41	FALSE	0	0	Dst
	chr1:34216466-34217526	111.95	FALSE	0	0	Dst
	chr1:34221099-34223292	294.93	FALSE	0	0	Dst
	chr1:34228494-34229549	106.07	FALSE	0	0	Dst
	chr1:34232009-34236980	917.26	FALSE	0	0	Dst
	chr1:34237428-34239687	350.79	FALSE	0	0	Dst
	chr1:34239980-34244422	1432.61	FALSE	0	0	Dst
	chr1:34244838-34247823	620.92	FALSE	0	0	Dst
	chr1:34247883-34250581	639.97	FALSE	0	0	Dst
	chr1:34253847-34255567	215.15	FALSE	0	0	Dst
	chr1:34274634-34275642	105.64	FALSE	0	0	Dst
	chr1:34313224-34314324	127.22	FALSE	0	0	Dst
	chr1:34321465-34322463	106.25	FALSE	0	0	Dst
	chr1:34322662-34325551	578.83	FALSE	0	0	Dst
	chr1:34326201-34327269	132.66	FALSE	0	0	Dst
	chr1:34329031-34330841	255.06	FALSE	0	0	Dst
	chr1:34340949-34341937	101.88	FALSE	0	0	Dst
	chr1:34347294-34348936	237.83	FALSE	0	0	Dst
	chr1:34351073-34352182	129.47	FALSE	0	0	Dst
	chr1:34355254-34356235	96.66	FALSE	0	0	Dst
	chr1:34365111-34366683	238.44	FALSE	0	0	Dst
	chr1:34366876-34370913	1208.65	FALSE	0	0	n/a
	chr1:34488631-34490716	469.21	FALSE	0	0	Mir5103
	chr1:34490981-34499417	3100	FALSE	0	1	Ccdc115,Imp4,Mir5103
	chr1:34499446-34511781	3100	FALSE	0	0	Imp4
	chr1:34513339-34519789	2203.98	FALSE	0	0	Ptpn18
	chr1:34592362-34597042	1397.84	FALSE	0	0	Cfc1
	chr1:34863093-34865575	647.64	FALSE	0	0	Arhgef4
	chr1:34866528-34888247	3100	FALSE	0	0	Arhgef4,Fam168b
	chr1:34888374-34904433	3100	FALSE	0	0	Fam168b
	chr1:35932949-35934169	129.61	FALSE	0	0	n/a
	chr1:36063746-36065244	259.16	FALSE	0	0	n/a
	chr1:36065308-36078753	3100	TRUE	3	0	n/a
	chr1:36101973-36104640	522.03	FALSE	0	0	n/a
	chr1:36109140-36113330	2192.08	TRUE	1	0	n/a
	chr1:36113337-36168358	3100	TRUE	4	1	Hs6st1
	chr1:36189306-36191254	195.01	FALSE	0	0	n/a
	chr1:36191774-36193078	201.37	FALSE	0	0	n/a
	chr1:36193140-36196089	594.29	FALSE	0	0	Uggt1
	chr1:36256419-36257463	109.44	FALSE	0	0	Uggt1
	chr1:36288266-36290566	284.43	FALSE	0	0	Uggt1
	chr1:36290899-36292606	177.71	FALSE	0	0	Uggt1
	chr1:36294488-36303960	3100	TRUE	1	1	Uggt1
	chr1:36360843-36375247	3100	TRUE	2	3	Arid5a
	chr1:36378728-36383030	571.84	TRUE	1	0	Arid5a
	chr1:36407109-36408577	178.11	FALSE	0	0	Kansl3
	chr1:36416917-36417888	109.75	FALSE	0	0	Kansl3
	chr1:36422552-36426949	1607.84	FALSE	0	0	Kansl3
	chr1:36497833-36499564	285.86	FALSE	0	0	Lman2l
	chr1:36499684-36503024	927.8	FALSE	0	1	Lman2l
	chr1:36527493-36530386	887.38	FALSE	0	0	Cnnm4
	chr1:36566084-36567085	105.32	FALSE	0	0	Cnnm4
	chr1:36567141-36572456	1626.66	FALSE	0	2	Cnnm3
	chr1:36576527-36577513	90.44	FALSE	0	0	Cnnm3
	chr1:36583506-36590047	1753.04	TRUE	1	0	Ankrd23,Cnnm3
	chr1:36602965-36604452	533.94	FALSE	0	0	Ankrd39
	chr1:36613049-36615093	296.24	FALSE	0	0	Sema4c
	chr1:36636161-36637214	124.45	FALSE	0	0	Fam178b
	chr1:36638027-36639289	136.55	FALSE	0	0	Fam178b
	chr1:36725118-36726200	102.86	FALSE	0	0	Fam178b
	chr1:36726859-36728933	365.49	FALSE	0	0	Fam178b
	chr1:36728971-36742177	3100	FALSE	0	0	Fam178b
	chr1:36742933-36744413	146.14	FALSE	0	0	n/a
	chr1:36746003-36758429	3100	TRUE	2	0	Actr1b,Cox5b
	chr1:36763227-36764301	117.63	FALSE	0	0	Actr1b
	chr1:36764687-36767861	1463.88	TRUE	1	1	Actr1b
	chr1:36826140-36827142	102.54	FALSE	0	0	Zap70
	chr1:36827272-36828711	240.5	FALSE	0	0	Zap70
	chr1:36843092-36844821	204.04	FALSE	0	0	n/a
	chr1:36887475-36891685	1149.13	FALSE	0	0	Tmem131
	chr1:36912574-36913997	151.33	FALSE	0	0	Tmem131
	chr1:36914020-36916186	355.01	TRUE	1	0	Tmem131
	chr1:36917351-36918958	233.76	FALSE	0	0	Tmem131
	chr1:36919451-36920519	116.99	FALSE	0	0	Tmem131
	chr1:36921606-36923004	177.99	FALSE	0	0	Tmem131
	chr1:36957581-36958721	119.54	FALSE	0	0	Tmem131
	chr1:36985498-36988067	359.94	FALSE	0	0	Tmem131
	chr1:36991342-36992882	242.09	FALSE	0	0	Tmem131
	chr1:36993193-36999534	3100	FALSE	0	0	Tmem131
	chr1:37038933-37048502	3100	FALSE	0	1	n/a
	chr1:37157212-37159079	730.28	FALSE	0	0	n/a
	chr1:37356492-37357509	115.46	FALSE	0	1	Inpp4a
	chr1:37484023-37491400	3100	FALSE	0	0	Coa5,Unc50
	chr1:37492054-37499873	3203.24	FALSE	0	0	Mgat4a,Unc50
	chr1:37594045-37600846	3100	FALSE	0	0	Mgat4a
	chr1:37918381-37923870	3100	FALSE	0	0	Tsga10
	chr1:37928074-37932886	1551.53	FALSE	0	0	Lipt1,Mitd1
	chr1:37945198-37950949	2301.24	FALSE	0	1	Mitd1,Mrpl30
	chr1:37956680-37958436	344.57	FALSE	0	0	n/a
	chr1:37958590-37960114	152.37	FALSE	0	0	n/a
	chr1:38031011-38034609	1142.11	FALSE	0	0	n/a
	chr1:38034621-38035943	289.01	FALSE	0	0	n/a
	chr1:38036048-38059319	3100	FALSE	0	5	Eif5b,Txndc9
	chr1:38059433-38063766	878.4	FALSE	0	0	Eif5b
	chr1:38065112-38066803	153.34	FALSE	0	0	Eif5b
	chr1:38069038-38070345	160.83	FALSE	0	0	Eif5b
	chr1:38071614-38073211	174.64	FALSE	0	0	Eif5b
	chr1:38087251-38089225	209.38	FALSE	0	0	Eif5b
	chr1:38089237-38090504	147.81	FALSE	0	0	Eif5b
	chr1:38093245-38129041	3100	FALSE	0	0	Eif5b,Rev1
	chr1:38129145-38189996	3100	FALSE	0	0	Gm5099,Rev1
	chr1:38924078-38930071	1579.54	FALSE	0	0	Chst10
	chr1:38930096-38931492	227.59	FALSE	0	0	Chst10
	chr1:38931882-38933200	146.68	FALSE	0	0	Chst10
	chr1:38952725-38955723	700.51	TRUE	1	0	Chst10
	chr1:38955959-38961277	1445.3	FALSE	0	0	Chst10
	chr1:39041880-39045955	2424.67	TRUE	1	0	Pdcl3
	chr1:39046087-39047170	130.24	FALSE	0	0	Pdcl3
	chr1:39047233-39049723	490.76	FALSE	0	0	Pdcl3
	chr1:39055951-39057381	211.3	FALSE	0	0	n/a
	chr1:39420729-39421761	123.56	FALSE	0	0	Npas2
	chr1:39421920-39437194	3100	FALSE	0	0	Rpl31,Tbc1d8
	chr1:39527480-39529614	358.97	FALSE	0	0	Tbc1d8
	chr1:39531018-39532208	149.94	FALSE	0	0	Tbc1d8
	chr1:39532775-39533740	99.05	FALSE	0	0	Tbc1d8
	chr1:39533929-39537215	1693.5	FALSE	0	0	Tbc1d8
	chr1:39590863-39597746	2653.02	FALSE	0	2	Cnot11
	chr1:39598562-39612883	3100	FALSE	0	0	Cnot11,Rnf149,Snord89
	chr1:39613490-39614525	99.93	FALSE	0	0	Rnf149
	chr1:39614939-39616456	224.56	FALSE	0	0	Rnf149
	chr1:39617326-39618522	127.09	FALSE	0	0	Rnf149
	chr1:39618733-39635549	3100	FALSE	0	0	Rnf149
	chr1:39956326-39968423	3100	FALSE	0	0	Map4k4
	chr1:39968648-39969658	107.52	FALSE	0	0	Map4k4
	chr1:39970018-39972215	639.62	FALSE	0	0	Map4k4
	chr1:39978718-39980198	227.13	FALSE	0	0	Map4k4
	chr1:39980216-39981335	128.79	FALSE	0	0	Map4k4
	chr1:40007133-40008699	147.06	FALSE	0	0	Map4k4
	chr1:40021480-40022571	124.98	FALSE	0	0	Map4k4
	chr1:40024950-40026864	284.93	FALSE	0	0	Map4k4
	chr1:40026931-40028074	141.87	FALSE	0	0	Map4k4
	chr1:40035450-40036577	101.67	FALSE	0	0	Map4k4
	chr1:40040008-40042059	290.73	FALSE	0	0	Map4k4
	chr1:40047470-40048444	96.33	FALSE	0	0	Map4k4
	chr1:40054171-40055293	117.64	FALSE	0	0	Map4k4
	chr1:40076445-40077591	117.68	FALSE	0	0	Map4k4
	chr1:40084712-40089824	1815.55	FALSE	0	0	n/a
	chr1:42906319-42913702	3100	FALSE	0	1	Mrps9
	chr1:43147693-43156517	3100	TRUE	1	0	AI597479,Tgfbrap1
	chr1:43501946-43504092	577.53	FALSE	0	0	Nck2
	chr1:43876503-43877614	116.07	FALSE	0	0	Uxs1
	chr1:43881679-43882996	184.86	FALSE	0	0	Uxs1
	chr1:43883460-43886153	1435.8	FALSE	0	0	Uxs1
	chr1:43985806-44036639	3100	FALSE	0	0	Tpp2
	chr1:44037831-44049176	2998.16	FALSE	0	0	Tpp2
	chr1:44050453-44051775	197.35	FALSE	0	0	Tpp2
	chr1:44052256-44053541	208.89	FALSE	0	0	Tpp2
	chr1:44053916-44057065	406.44	FALSE	0	0	Tpp2
	chr1:44058330-44060504	414.36	FALSE	0	0	Tpp2
	chr1:44060700-44064214	752.33	FALSE	0	0	Tpp2
	chr1:44064646-44068649	872.38	FALSE	0	0	Mettl21c
	chr1:44068694-44075596	2066.58	FALSE	0	0	Mettl21c
	chr1:44075983-44077141	111.63	FALSE	0	0	Mettl21c
	chr1:44140253-44141910	243.7	FALSE	0	0	n/a
	chr1:44146962-44147965	99.79	FALSE	0	0	Tex30
	chr1:44149965-44151088	132.69	FALSE	0	0	Tex30
	chr1:44151349-44153674	384.51	FALSE	0	0	Tex30
	chr1:44154098-44156037	278.31	FALSE	0	0	Tex30
	chr1:44156285-44157502	247.52	FALSE	0	0	Tex30
	chr1:44158308-44161234	954.62	FALSE	0	0	Tex30
	chr1:44174523-44176640	616.19	FALSE	0	2	Bivm,Kdelc1
	chr1:44200315-44206049	3100	TRUE	1	0	Bivm,Ercc5
	chr1:44206071-44207057	97.59	FALSE	0	0	Ercc5
	chr1:44213174-44214271	197.34	FALSE	0	0	Ercc5
	chr1:44219282-44220689	202.7	FALSE	0	0	Ercc5
	chr1:44221667-44222663	111.96	FALSE	0	0	Ercc5
	chr1:44238470-44240828	324.58	FALSE	0	0	Ercc5
	chr1:44511897-44512909	147.16	FALSE	0	0	n/a
	chr1:4482505-4483910	254.73	FALSE	0	0	Sox17
	chr1:45251228-45252893	188.62	FALSE	0	0	n/a
	chr1:45849913-45863891	3100	FALSE	0	1	Wdr75
	chr1:45865485-45869046	564.95	FALSE	0	0	Wdr75
	chr1:45869217-45870797	309.5	FALSE	0	0	Wdr75
	chr1:45871048-45875220	1405.12	FALSE	0	0	Wdr75
	chr1:45876539-45877580	115.42	FALSE	0	0	Wdr75
	chr1:45881403-45884887	784.01	FALSE	0	0	Wdr75
	chr1:45980975-45983236	560.45	FALSE	0	0	Slc40a1
	chr1:46902120-46912758	3100	FALSE	0	0	Slc39a10
	chr1:4758432-4759351	93.38	FALSE	0	0	n/a
	chr1:4760517-4779381	3100	TRUE	3	2	Mrpl15
	chr1:4789322-4813787	3100	TRUE	1	0	Lypla1
	chr1:4814894-4816379	213.58	FALSE	0	0	Lypla1
	chr1:4829390-4830757	203.41	FALSE	0	0	Lypla1
	chr1:4830814-4869671	3100	TRUE	3	0	Lypla1,Tcea1
	chr1:48601136-48602722	262.78	FALSE	0	0	n/a
	chr1:48609920-48611952	542.92	FALSE	0	0	n/a
	chr1:48707600-48709117	227.47	FALSE	0	0	n/a
	chr1:4870916-4875670	1092.6	TRUE	1	0	Tcea1
	chr1:48709174-48711693	557.78	FALSE	0	0	n/a
	chr1:4876052-4877085	156.56	FALSE	0	0	Tcea1
	chr1:4877136-4878191	156.88	FALSE	0	0	Tcea1
	chr1:4878711-4886658	2061.82	TRUE	1	0	Tcea1
	chr1:4887863-4901346	3100	FALSE	0	0	Rgs20,Tcea1
	chr1:4902394-4904265	179.24	FALSE	0	0	Rgs20
	chr1:50693023-50700032	3100	TRUE	1	0	n/a
	chr1:5072407-5092877	3100	TRUE	2	1	Atp6v1h
	chr1:5092900-5100655	3100	FALSE	0	0	Atp6v1h
	chr1:50983887-50985273	403.81	FALSE	0	0	Tmeff2
	chr1:5105092-5110234	1646.82	FALSE	0	0	Atp6v1h
	chr1:5110978-5112246	228.24	FALSE	0	0	Atp6v1h
	chr1:5112784-5115484	539.89	FALSE	0	0	Atp6v1h
	chr1:5116190-5117242	104.53	FALSE	0	0	Atp6v1h
	chr1:5117658-5119445	197.93	FALSE	0	0	Atp6v1h
	chr1:5124577-5129148	1318.01	TRUE	1	0	Atp6v1h
	chr1:5129455-5132922	740.78	FALSE	0	0	Atp6v1h
	chr1:5132941-5135292	518.95	FALSE	0	0	Atp6v1h
	chr1:5135671-5136628	91.74	FALSE	0	0	Atp6v1h
	chr1:5137901-5138906	104.09	FALSE	0	0	Atp6v1h
	chr1:5139113-5140106	107.82	FALSE	0	0	Atp6v1h
	chr1:5146677-5148255	207.69	FALSE	0	0	Atp6v1h
	chr1:5148556-5151200	295.48	TRUE	1	0	Atp6v1h
	chr1:5151241-5158007	1782.99	TRUE	1	0	Atp6v1h
	chr1:51515947-51541374	3100	TRUE	3	0	Nabp1
	chr1:51561409-51567638	3100	TRUE	1	0	Gm17767
	chr1:51628893-51631149	503.15	FALSE	0	0	Gm17767
	chr1:51678946-51682005	911.27	FALSE	0	0	n/a
	chr1:51802581-51805845	924.84	FALSE	0	0	Myo1b
	chr1:52169818-52170879	163.33	FALSE	0	0	n/a
	chr1:52175407-52176428	114.17	FALSE	0	2	Stat1
	chr1:52225495-52248814	3100	TRUE	1	0	Gls
	chr1:5223031-5224040	115.48	FALSE	0	0	n/a
	chr1:52249033-52255797	2030.35	FALSE	0	0	Gls
	chr1:52255968-52292864	3100	TRUE	1	0	Gls
	chr1:52454773-52456034	180.03	FALSE	0	0	n/a
	chr1:52464623-52466642	282.69	FALSE	0	0	n/a
	chr1:52488150-52489132	91.59	FALSE	0	0	n/a
	chr1:5249403-5253326	792.12	FALSE	0	0	n/a
	chr1:52685203-52694028	3100	FALSE	0	0	Nemp2
	chr1:52898721-52900245	167.42	FALSE	0	0	n/a
	chr1:52900486-52904280	2125.88	TRUE	1	0	Hibch
	chr1:52950824-52959992	3100	FALSE	0	0	Hibch
	chr1:52960193-52980007	3100	TRUE	1	0	Hibch
	chr1:52981629-52996455	3100	FALSE	0	0	1700019D03Rik
	chr1:53003087-53014459	3100	FALSE	0	0	1700019D03Rik
	chr1:53239963-53245917	1775.32	FALSE	0	0	1700019A02Rik,Pms1
	chr1:53347485-53348736	115.39	FALSE	0	0	Pms1
	chr1:53349277-53357977	3100	FALSE	0	0	Ormdl1,Pms1
	chr1:53358341-53359348	105.95	FALSE	0	0	Ormdl1
	chr1:53367728-53375715	3100	TRUE	1	0	Ormdl1,Osgepl1
	chr1:53375924-53379359	909.44	FALSE	0	0	Osgepl1
	chr1:53384658-53386104	262.41	FALSE	0	0	n/a
	chr1:53406596-53410757	2268.48	FALSE	0	0	Asdurf,Asnsd1
	chr1:53763177-53764380	161.81	FALSE	0	0	Dnah7a
	chr1:53798788-53800721	152.39	FALSE	0	0	n/a
	chr1:53800848-53844150	3100	TRUE	1	1	Stk17b
	chr1:53920989-53923780	810.96	FALSE	0	0	Hecw2
	chr1:54250632-54252978	514.51	FALSE	0	0	Hecw2
	chr1:54305978-54310362	1892.76	FALSE	0	3	Ccdc150
	chr1:54437722-54444243	1915.58	FALSE	0	0	n/a
	chr1:54450566-54452664	370.96	FALSE	0	0	Gtf3c3
	chr1:54457796-54460179	373.19	FALSE	0	0	Gtf3c3
	chr1:54476775-54478960	286.68	FALSE	0	0	Gtf3c3
	chr1:54480741-54482142	174.24	FALSE	0	0	Gtf3c3
	chr1:54483737-54484694	94.14	FALSE	0	0	Gtf3c3
	chr1:54485052-54487295	442.02	FALSE	0	0	Gtf3c3
	chr1:54488606-54489881	106.33	FALSE	0	0	Gtf3c3
	chr1:54491035-54497771	3100	FALSE	0	1	Gtf3c3
	chr1:54498731-54500626	295.28	FALSE	0	0	n/a
	chr1:54521272-54523519	500.64	FALSE	0	0	n/a
	chr1:54523914-54542766	3100	TRUE	3	0	Pgap1
	chr1:54543015-54544277	149.48	FALSE	0	0	Pgap1
	chr1:54612508-54615350	537.94	TRUE	1	1	Pgap1
	chr1:55030211-55089707	3100	TRUE	1	1	Sf3b1
	chr1:55106716-55107956	176.44	FALSE	0	0	n/a
	chr1:55108066-55114256	3130.78	FALSE	0	0	Coq10b
	chr1:55114275-55115300	171.64	FALSE	0	0	Coq10b
	chr1:55115364-55118792	725.44	FALSE	0	0	Coq10b
	chr1:55118873-55119945	101.02	FALSE	0	0	Coq10b
	chr1:55120483-55121611	136.3	FALSE	0	0	Coq10b
	chr1:55124055-55125289	164.57	FALSE	0	0	Coq10b
	chr1:55125378-55157700	3100	TRUE	3	2	Coq10b,Hspd1,Hspe1
	chr1:55161676-55162729	140.63	FALSE	0	0	n/a
	chr1:55163306-55171472	3100	TRUE	1	0	n/a
	chr1:55182310-55191743	3100	TRUE	1	0	Mob4
	chr1:55191889-55208374	3100	TRUE	1	0	Mob4
	chr1:55208397-55210930	631.71	FALSE	0	0	Mob4
	chr1:55211188-55221287	3100	FALSE	0	0	Mob4
	chr1:55221734-55222870	106.14	FALSE	0	0	n/a
	chr1:55291023-55292508	240.05	FALSE	0	0	n/a
	chr1:55292564-55298002	2943.92	TRUE	1	1	Mars2
	chr1:55298027-55299086	119.88	FALSE	0	0	n/a
	chr1:57007982-57014302	2537.45	FALSE	0	0	Satb2
	chr1:57025134-57026332	169.25	FALSE	0	0	Satb2
	chr1:57026687-57028331	294.29	FALSE	0	0	9130024F11Rik,Satb2
	chr1:57028726-57032409	1031.15	FALSE	0	1	9130024F11Rik,Satb2
	chr1:57429339-57447644	3100	FALSE	0	0	1700066M21Rik,4930558J18Rik,Tyw5
	chr1:57449802-57453494	834.35	FALSE	0	0	Tyw5
	chr1:57453568-57477893	3100	TRUE	2	1	Maip1,Tyw5
	chr1:58021597-58027483	3100	FALSE	0	0	Kctd18
	chr1:58045229-58072511	3100	TRUE	1	0	Sgo2a
	chr1:58072825-58075640	492.42	FALSE	0	0	Sgo2a
	chr1:58075782-58079871	737.36	FALSE	0	0	Sgo2a
	chr1:58081422-58090093	2944.58	FALSE	0	0	Aox1,Sgo2a
	chr1:58444930-58447366	367.17	FALSE	0	0	n/a
	chr1:58447546-58449255	853.62	FALSE	0	0	Bzw1
	chr1:58449718-58486915	3100	TRUE	5	1	Bzw1,Clk1,Ppil3
	chr1:58490122-58493362	613.27	FALSE	0	0	Ppil3
	chr1:58493609-58495402	206.34	FALSE	0	0	Ppil3
	chr1:58495912-58500347	1675.37	FALSE	0	0	Ppil3
	chr1:58500429-58505837	3100	FALSE	0	3	Nif3l1,Ppil3
	chr1:58505850-58509284	659.64	TRUE	1	0	Nif3l1
	chr1:58509513-58522762	3100	TRUE	1	0	Nif3l1,Orc2
	chr1:58542221-58545697	547.96	FALSE	0	0	Orc2
	chr1:58546906-58549929	326.75	TRUE	1	0	Orc2
	chr1:58550165-58553747	770.85	FALSE	0	0	Orc2
	chr1:58553869-58565847	3100	FALSE	0	1	Orc2
	chr1:58576185-58577152	91.2	FALSE	0	0	n/a
	chr1:58639165-58640209	109.44	FALSE	0	0	Fam126b
	chr1:58640212-58648622	3100	FALSE	0	1	Fam126b,Ndufb3
	chr1:58653735-58655899	425.35	FALSE	0	0	Ndufb3
	chr1:58767093-58769710	1420.81	FALSE	0	0	Cflar
	chr1:58769865-58773720	1026.44	FALSE	0	0	Cflar
	chr1:58774218-58775268	147.3	FALSE	0	0	Cflar
	chr1:58775356-58778886	659	FALSE	0	0	Cflar
	chr1:59008330-59009518	100.72	FALSE	0	0	Trak2
	chr1:59012438-59015956	576.35	FALSE	0	0	Trak2
	chr1:59018814-59020623	249.75	FALSE	0	0	Trak2
	chr1:59022622-59023645	105.98	FALSE	0	0	Trak2
	chr1:59023896-59032311	3100	TRUE	1	2	Stradb,Trak2
	chr1:59175033-59180221	2550.19	FALSE	0	0	Mpp4,Tmem237
	chr1:59274909-59276095	156.81	FALSE	0	0	Als2
	chr1:59276738-59277883	141.19	FALSE	0	0	Als2
	chr1:59283343-59289029	1248.14	FALSE	0	0	Als2
	chr1:59290924-59295160	3100	FALSE	0	0	Als2
	chr1:59432099-59435969	1577.99	FALSE	0	0	n/a
	chr1:59444048-59445166	134.36	FALSE	0	0	n/a
	chr1:59445786-59447835	522.88	FALSE	0	0	n/a
	chr1:59447878-59451526	990.44	FALSE	0	0	n/a
	chr1:59478760-59480163	201.33	TRUE	1	0	n/a
	chr1:59480569-59482941	325.07	FALSE	0	0	n/a
	chr1:59503283-59509139	2411.09	TRUE	2	0	n/a
	chr1:59509244-59510470	164.66	FALSE	0	0	n/a
	chr1:59528415-59532901	1316.64	FALSE	0	0	n/a
	chr1:59533915-59551454	3100	TRUE	1	0	Fzd7
	chr1:59687777-59688972	140.25	FALSE	0	1	Gm973
	chr1:59689863-59696587	3100	FALSE	0	0	Gm973,Sumo1
	chr1:59696957-59736161	3100	TRUE	4	0	Sumo1
	chr1:59736933-59790770	3100	TRUE	10	3	Nop58,Snord11,Snord70
	chr1:59806495-59807939	159.89	FALSE	0	0	n/a
	chr1:59815170-59816143	144.57	FALSE	0	0	n/a
	chr1:59816170-59824826	3100	TRUE	1	1	Bmpr2
	chr1:59939628-59940992	198.76	FALSE	0	0	n/a
	chr1:59967388-59970759	1522.04	FALSE	0	0	Fam117b
	chr1:60098906-60101264	368.19	FALSE	0	0	Ica1l
	chr1:60120904-60121933	92.21	FALSE	0	0	n/a
	chr1:60122156-60123703	341.55	FALSE	0	0	n/a
	chr1:60123872-60128553	1653.21	FALSE	0	0	n/a
	chr1:60128909-60134471	1965.72	FALSE	0	0	Wdr12
	chr1:60134989-60136151	148.82	FALSE	0	0	Wdr12
	chr1:60136470-60138398	300.1	FALSE	0	0	Wdr12
	chr1:60140053-60141498	211.39	FALSE	0	0	Wdr12
	chr1:60145549-60157749	3100	TRUE	1	3	Carf,Wdr12
	chr1:60234903-60252524	3100	TRUE	1	1	Nbeal1
	chr1:60376126-60377049	123.35	FALSE	0	0	Nbeal1
	chr1:60384439-60386166	309.19	FALSE	0	0	Nbeal1
	chr1:60387547-60389332	152.22	FALSE	0	0	Nbeal1
	chr1:60391824-60392851	104.76	FALSE	0	0	Nbeal1
	chr1:60394898-60405459	3100	FALSE	0	1	Cyp20a1
	chr1:60462800-60468789	2273.04	TRUE	1	1	Abi2
	chr1:60469238-60470210	96.93	FALSE	0	0	Abi2
	chr1:60526962-60528427	251.26	FALSE	0	0	Abi2
	chr1:60529329-60530929	254.12	FALSE	0	0	Abi2
	chr1:60531933-60535228	714.15	FALSE	0	0	Abi2
	chr1:60535368-60545358	2500.68	TRUE	1	0	Abi2,Raph1
	chr1:60553738-60556093	284.31	FALSE	0	0	Raph1
	chr1:60610147-60611196	112.89	FALSE	0	0	Raph1
	chr1:60613351-60626168	3100	TRUE	1	0	Raph1
	chr1:60905822-60912943	3142.89	FALSE	0	0	n/a
	chr1:61547014-61548008	110.04	FALSE	0	0	n/a
	chr1:61555475-61558101	778.52	FALSE	0	0	n/a
	chr1:61568632-61570093	366.94	FALSE	0	0	n/a
	chr1:61570274-61571600	241.25	FALSE	0	0	n/a
	chr1:6196231-6212770	3100	TRUE	1	2	Rb1cc1
	chr1:6212771-6214329	316.2	TRUE	1	0	Rb1cc1
	chr1:6217160-6218472	169.94	FALSE	0	0	Rb1cc1
	chr1:6246370-6247594	247.62	FALSE	0	0	Rb1cc1
	chr1:6247681-6250073	375.58	FALSE	0	0	Rb1cc1
	chr1:6268886-6269891	101.62	FALSE	0	0	n/a
	chr1:6270263-6275306	2171.15	FALSE	0	0	n/a
	chr1:62747657-62751282	2870.97	FALSE	0	0	Nrp2
	chr1:62751787-62755028	1173.35	FALSE	0	0	Nrp2
	chr1:62766441-62767750	95.2	FALSE	0	0	Nrp2
	chr1:62769477-62771129	231.23	FALSE	0	0	Nrp2
	chr1:62778773-62779954	91.46	FALSE	0	0	Nrp2
	chr1:62780027-62781146	158.71	FALSE	0	0	Nrp2
	chr1:62782010-62792894	3100	FALSE	0	0	Nrp2
	chr1:62792962-62794154	149.25	FALSE	0	0	Nrp2
	chr1:62794293-62795728	195.19	FALSE	0	0	Nrp2
	chr1:62803360-62804727	101.82	FALSE	0	0	Nrp2
	chr1:62805994-62833142	3100	TRUE	1	0	Nrp2
	chr1:62833259-62834294	144.34	FALSE	0	0	Nrp2
	chr1:62834295-62842828	2613.1	FALSE	0	0	4930487H11Rik,Nrp2
	chr1:62842973-62846059	449.59	FALSE	0	0	Nrp2
	chr1:63090861-63092626	275.23	FALSE	0	0	n/a
	chr1:63095601-63096749	159.36	FALSE	0	0	Ino80d
	chr1:63102254-63103297	109.75	FALSE	0	0	Ino80d
	chr1:63136678-63138103	210.31	FALSE	0	0	Ino80d
	chr1:63143750-63194287	3100	TRUE	5	0	Ino80d,Ino80dos,Ndufs1
	chr1:63194370-63195481	96.91	FALSE	0	0	Ino80dos,Ndufs1
	chr1:63195502-63196600	112.64	FALSE	0	0	Ino80dos,Ndufs1
	chr1:63197925-63203665	1273.51	TRUE	1	0	Ino80dos,Ndufs1
	chr1:63203781-63206996	514.41	FALSE	0	0	Ino80dos,Ndufs1
	chr1:63207066-63208136	137.38	FALSE	0	0	Ndufs1
	chr1:63209739-63210779	131.52	FALSE	0	0	Ndufs1
	chr1:63210948-63212011	139.83	FALSE	0	0	Ndufs1
	chr1:63212225-63219930	2491.29	TRUE	2	0	Ndufs1
	chr1:63220107-63235358	3100	TRUE	3	3	Eef1b2,Gpr1,Ndufs1,Snora41
	chr1:63238594-63257458	3100	TRUE	1	0	Gpr1,Zdbf2
	chr1:63257548-63267265	3100	TRUE	2	0	Gpr1,Zdbf2
	chr1:63271309-63274401	598.27	TRUE	1	0	Zdbf2
	chr1:63274953-63275941	111.97	FALSE	0	0	Zdbf2
	chr1:63276094-63277152	93.31	FALSE	0	0	Zdbf2
	chr1:63278750-63280826	383.6	FALSE	0	0	Zdbf2
	chr1:63280855-63300899	3100	FALSE	0	0	Zdbf2
	chr1:63300934-63302268	159.66	FALSE	0	0	Zdbf2
	chr1:63303105-63304332	150.68	FALSE	0	0	Zdbf2
	chr1:63304407-63306301	298.66	FALSE	0	0	Zdbf2
	chr1:63306630-63308719	331.72	FALSE	0	0	Zdbf2
	chr1:63308734-63311501	453.74	FALSE	0	0	Zdbf2
	chr1:63311504-63312700	132.16	FALSE	0	0	Zdbf2
	chr1:63312949-63315831	592.03	FALSE	0	0	Zdbf2
	chr1:63315889-63318038	266.51	FALSE	0	0	Zdbf2
	chr1:63318624-63322994	2846.45	TRUE	2	0	Zdbf2
	chr1:63323462-63325817	565.83	FALSE	0	0	Zdbf2
	chr1:63326641-63327845	217.78	FALSE	0	0	Zdbf2
	chr1:63328173-63342462	3100	FALSE	0	0	Zdbf2
	chr1:63342777-63345332	252.88	FALSE	0	0	Zdbf2
	chr1:63345761-63348268	398.59	FALSE	0	0	Zdbf2
	chr1:63350654-63352153	228.57	FALSE	0	0	Zdbf2
	chr1:63352189-63355895	713.35	FALSE	0	0	Zdbf2
	chr1:63356084-63361504	1639.3	TRUE	1	0	Zdbf2
	chr1:63361597-63365888	1526.61	TRUE	1	0	Zdbf2
	chr1:63369196-63371483	699.74	FALSE	0	0	n/a
	chr1:63477945-63478956	109.72	FALSE	0	0	n/a
	chr1:63484734-63489799	3100	TRUE	1	0	n/a
	chr1:63490067-63497024	3100	FALSE	0	0	Adam23
	chr1:63497173-63503920	2578.13	TRUE	1	0	Adam23
	chr1:63503950-63504595	98.04	FALSE	0	0	Adam23
	chr1:63505058-63507040	409.59	FALSE	0	0	Adam23
	chr1:63507255-63508605	371.01	FALSE	0	0	Adam23
	chr1:63509076-63510261	177.01	FALSE	0	0	Adam23
	chr1:63510415-63514487	812.99	FALSE	0	0	Adam23
	chr1:63514539-63526163	2893.61	FALSE	0	0	Adam23
	chr1:63527066-63529824	546.36	FALSE	0	0	Adam23
	chr1:63532206-63538913	1571.82	FALSE	0	0	Adam23
	chr1:63541014-63542117	136.78	FALSE	0	0	Adam23
	chr1:63542946-63544158	155.86	FALSE	0	0	Adam23
	chr1:63545182-63546945	303.35	TRUE	1	0	Adam23
	chr1:63548051-63549501	233.02	FALSE	0	0	Adam23
	chr1:63564769-63566848	326.72	FALSE	0	0	Adam23
	chr1:63601947-63603268	140.64	FALSE	0	0	Adam23
	chr1:63604256-63605827	294.1	FALSE	0	0	Adam23
	chr1:63625905-63627763	240.41	FALSE	0	0	Adam23
	chr1:63628766-63631242	299.11	FALSE	0	0	Adam23
	chr1:63633864-63647481	3100	TRUE	2	0	Adam23
	chr1:63775434-63782230	3100	FALSE	0	0	Fastkd2,Mdh1b
	chr1:63784069-63788548	971.35	FALSE	0	0	Fastkd2
	chr1:63789790-63791233	101.74	FALSE	0	0	Fastkd2
	chr1:63796108-63797692	208.32	FALSE	0	0	Fastkd2
	chr1:63798850-63806672	2066.4	FALSE	0	0	4933402D24Rik,Fastkd2
	chr1:64116978-64118051	115.41	FALSE	0	0	Klf7
	chr1:64119513-64120631	121.41	FALSE	0	0	Klf7
	chr1:64127972-64128999	117.37	FALSE	0	0	Klf7
	chr1:64129048-64130694	247.92	FALSE	0	0	Klf7
	chr1:64133300-64134676	241.96	FALSE	0	0	Klf7
	chr1:64135166-64140390	1351.84	FALSE	0	0	Klf7
	chr1:64140825-64143548	478.26	FALSE	0	0	Klf7
	chr1:64143890-64149151	755.65	TRUE	1	0	Klf7
	chr1:64149246-64150465	211.46	FALSE	0	0	Klf7
	chr1:64151246-64153044	378.28	TRUE	1	0	Klf7
	chr1:64154137-64156754	508.63	FALSE	0	0	Klf7
	chr1:64157004-64174507	3100	TRUE	4	0	Klf7
	chr1:64271959-64274017	551.07	FALSE	0	0	n/a
	chr1:6430481-6432466	442.06	FALSE	0	0	n/a
	chr1:64346348-64355327	3100	TRUE	1	0	n/a
	chr1:6436490-6443389	1409.93	TRUE	1	0	n/a
	chr1:64574908-64594927	3100	TRUE	2	0	Creb1
	chr1:64622013-64627294	1831.58	FALSE	0	0	Creb1
	chr1:64648829-64649970	134.58	FALSE	0	0	Creb1
	chr1:64650346-64651521	113.81	FALSE	0	0	Creb1
	chr1:64652404-64653581	141	FALSE	0	0	Mettl21a
	chr1:64659283-64660373	160.97	FALSE	0	0	Mettl21a
	chr1:64661408-64667079	2512.08	FALSE	0	0	Mettl21a
	chr1:64730847-64745923	3100	TRUE	2	0	2810408I11Rik,Ccnyl1
	chr1:64746066-64748584	568.62	FALSE	0	0	Ccnyl1
	chr1:64751910-64758867	1343.62	FALSE	0	0	Ccnyl1
	chr1:64762921-64764469	124.38	FALSE	0	0	Ccnyl1
	chr1:64764733-64770513	2350.62	FALSE	0	0	Ccnyl1
	chr1:64770873-64787134	3100	TRUE	2	0	Ccnyl1,Fzd5
	chr1:64999811-65003903	1751.12	TRUE	1	0	Plekhm3
	chr1:65149775-65151543	176.22	FALSE	0	0	Cryga,D630023F18Rik
	chr1:65151579-65154101	1112.59	FALSE	0	0	D630023F18Rik
	chr1:65154159-65155797	586.26	FALSE	0	0	D630023F18Rik
	chr1:65156049-65158690	1219.2	FALSE	0	0	D630023F18Rik
	chr1:65212661-65214853	353.56	FALSE	0	0	Idh1
	chr1:65216132-65217684	197.67	FALSE	0	0	Idh1
	chr1:65217817-65219300	189.12	FALSE	0	0	Idh1
	chr1:65220276-65247760	3100	FALSE	0	2	Idh1,Pikfyve
	chr1:65247906-65261523	3100	FALSE	0	0	Pikfyve
	chr1:65324476-65330299	1848.62	FALSE	0	0	Pikfyve
	chr1:65703194-65704223	104.15	FALSE	0	0	n/a
	chr1:65705157-65707088	490.46	FALSE	0	0	n/a
	chr1:66166954-66168469	197.01	FALSE	0	0	n/a
	chr1:66745211-66748988	1413.89	FALSE	0	0	Rpe,Unc80
	chr1:66749446-66751430	495.35	TRUE	1	0	Rpe
	chr1:66753995-66755310	142.54	FALSE	0	0	Rpe
	chr1:66755969-66762020	1065.11	FALSE	0	0	Rpe
	chr1:66762116-66763326	113.09	FALSE	0	0	Rpe
	chr1:66763355-66765452	409.81	FALSE	0	0	Kansl1l,Rpe
	chr1:66766316-66767290	106.24	FALSE	0	0	Kansl1l,Rpe
	chr1:66767475-66770297	458.69	FALSE	0	0	Kansl1l
	chr1:66771614-66774713	780.77	FALSE	0	0	Kansl1l
	chr1:66775438-66776801	210.81	FALSE	0	0	Kansl1l
	chr1:66777003-66780672	1069.46	FALSE	0	0	Kansl1l
	chr1:66781288-66782383	116.05	FALSE	0	0	Kansl1l
	chr1:66782456-66783633	210.42	FALSE	0	0	Kansl1l
	chr1:66783701-66786604	885.43	FALSE	0	0	Kansl1l
	chr1:66786672-66789796	833.36	FALSE	0	0	Kansl1l
	chr1:66789890-66791047	190.98	FALSE	0	0	Kansl1l
	chr1:66791591-66792705	146.54	FALSE	0	0	Kansl1l
	chr1:66795027-66796089	171.84	TRUE	1	0	Kansl1l
	chr1:66797308-66798240	91.91	FALSE	0	0	Kansl1l
	chr1:66808427-66811591	614.79	FALSE	0	0	Kansl1l
	chr1:66811606-66813022	126.71	FALSE	0	0	Kansl1l
	chr1:66814107-66816726	210.76	FALSE	0	0	Kansl1l
	chr1:66818610-66819625	101.05	FALSE	0	0	Kansl1l
	chr1:66822310-66824243	235.97	FALSE	0	0	Kansl1l
	chr1:66824348-66826913	344.44	FALSE	0	0	Kansl1l
	chr1:66829138-66830303	107.2	FALSE	0	0	Kansl1l
	chr1:66858519-66861576	847.63	FALSE	0	0	Kansl1l
	chr1:66861771-66865716	2136.75	FALSE	0	0	Kansl1l
	chr1:67351974-67354497	737.52	FALSE	0	0	n/a
	chr1:69732865-69735401	733.97	FALSE	0	0	Ikzf2
	chr1:69873154-69874869	451.47	FALSE	0	0	Spag16
	chr1:7042753-7044638	281.49	FALSE	0	0	n/a
	chr1:7074001-7089485	3100	FALSE	0	0	Pcmtd1
	chr1:7089819-7091115	216.56	FALSE	0	0	Pcmtd1
	chr1:71067115-71068192	116.68	FALSE	0	0	n/a
	chr1:71068616-71071662	853.74	FALSE	0	0	n/a
	chr1:71080854-71083416	711.85	FALSE	0	0	Bard1
	chr1:71132887-71152795	3100	TRUE	1	0	Bard1
	chr1:71600145-71705802	3100	TRUE	1	2	Apol7d,Atic,Fn1
	chr1:7163289-7167943	1309.29	FALSE	0	0	Pcmtd1
	chr1:71718252-71722017	1157.17	FALSE	0	0	n/a
	chr1:72198915-72206306	3100	TRUE	1	0	Mreg
	chr1:72208309-72223381	3100	TRUE	1	0	Mreg
	chr1:72223490-72226943	572.48	TRUE	1	0	Mreg
	chr1:72227092-72228235	152.79	FALSE	0	0	Mreg
	chr1:72228455-72229873	255.48	FALSE	0	0	Mreg
	chr1:72230126-72231403	200.1	FALSE	0	0	Mreg
	chr1:72231552-72233065	217.41	FALSE	0	0	Mreg
	chr1:72234601-72237878	550.03	FALSE	0	0	Mreg
	chr1:72238022-72241326	765.07	FALSE	0	0	Mreg
	chr1:72241404-72313624	3100	TRUE	17	1	D230017M19Rik,Mreg,Pecr
	chr1:72313690-72316717	543.37	FALSE	0	0	D230017M19Rik,Pecr
	chr1:72325891-72328190	439.68	FALSE	0	0	Pecr
	chr1:72328473-72331628	1860.23	TRUE	1	0	Pecr,Tmem169
	chr1:72351538-72362966	3100	FALSE	0	0	Xrcc5
	chr1:72445327-72447167	293.23	FALSE	0	0	n/a
	chr1:7261439-7262617	229.11	FALSE	0	0	n/a
	chr1:72627282-72631126	1852.83	FALSE	0	3	Smarcal1
	chr1:72686712-72690493	2097.72	FALSE	0	0	Ankar
	chr1:72753824-72770926	3100	FALSE	0	1	Rpl37a
	chr1:72839853-72840858	99.19	FALSE	0	0	n/a
	chr1:72849786-72854339	1861.46	TRUE	1	0	n/a
	chr1:72868462-72883834	3100	TRUE	2	0	Igfbp2
	chr1:72884331-72886250	238.1	FALSE	0	0	Igfbp2
	chr1:72918191-72919959	188.71	FALSE	0	0	Igfbp5
	chr1:7300681-7305318	1001.24	FALSE	0	0	n/a
	chr1:73006992-73011117	1496.54	FALSE	0	0	n/a
	chr1:7349760-7350803	127.81	FALSE	0	0	n/a
	chr1:7356955-7359061	396.08	FALSE	0	0	n/a
	chr1:7359124-7363837	1753.3	FALSE	0	0	n/a
	chr1:7363997-7379722	3100	TRUE	1	0	n/a
	chr1:7379851-7383902	1090.69	TRUE	1	0	n/a
	chr1:7384044-7389881	3100	FALSE	0	1	n/a
	chr1:74280094-74285926	2476.35	FALSE	0	0	Arpc2
	chr1:74286426-74288246	342.01	FALSE	0	0	Arpc2
	chr1:74290269-74292346	259.03	FALSE	0	0	Arpc2
	chr1:74298755-74300854	361.19	FALSE	0	0	Arpc2
	chr1:74300919-74305663	1118.71	TRUE	1	0	Arpc2
	chr1:74314856-74316254	156.79	FALSE	0	0	Arpc2
	chr1:74316414-74317946	304.98	FALSE	0	0	n/a
	chr1:74322032-74333859	3100	FALSE	0	4	Aamp,Gpbar1,Pnkd,Tmbim1
	chr1:74333941-74335132	166.17	FALSE	0	0	Pnkd,Tmbim1
	chr1:74349856-74352136	515.61	FALSE	0	0	Pnkd,Tmbim1
	chr1:74377892-74380086	649	TRUE	1	1	Pnkd
	chr1:74432832-74449344	3100	FALSE	0	3	Ctdsp1,Mir26b,Slc11a1
	chr1:74476974-74481905	1295.58	FALSE	0	0	Usp37,Vil1
	chr1:74494646-74497181	271.69	FALSE	0	0	Usp37
	chr1:74497924-74501923	1026.52	FALSE	0	0	Usp37
	chr1:74502059-74510899	2486.81	FALSE	0	0	Usp37
	chr1:74510944-74516092	1426.6	FALSE	0	0	Usp37
	chr1:74516196-74519129	1123.36	TRUE	1	0	Usp37
	chr1:74520404-74521900	406.89	FALSE	0	0	Usp37
	chr1:74521985-74523680	515.49	FALSE	0	0	Usp37
	chr1:74523822-74533008	3066.51	TRUE	1	0	Usp37
	chr1:74533060-74569237	3100	TRUE	4	1	Cnot9,Usp37
	chr1:74569302-74575750	1670.27	FALSE	0	0	Cnot9,Usp37
	chr1:74575940-74578327	595.87	FALSE	0	0	Cnot9,Usp37
	chr1:74578760-74585608	3100	TRUE	2	0	Usp37
	chr1:74607590-74611321	895.62	FALSE	0	0	Plcd4
	chr1:74629269-74638728	3100	TRUE	1	3	Bcs1l,Zfp142
	chr1:74638805-74649150	3100	TRUE	1	0	Bcs1l,Rnf25,Stk36
	chr1:74708064-74710405	766.28	FALSE	0	1	Ttll4
	chr1:74711487-74712708	180.7	FALSE	0	0	Ttll4
	chr1:74759331-74761072	312.65	FALSE	0	0	Cyp27a1
	chr1:74862049-74867372	3100	TRUE	1	2	n/a
	chr1:74868738-74869810	123.41	FALSE	0	0	n/a
	chr1:74870729-74871913	262.98	FALSE	0	0	n/a
	chr1:75118364-75124588	3100	FALSE	0	1	Nhej1,Slc23a3
	chr1:75129405-75132900	1003.88	FALSE	0	0	Cnppd1,Slc23a3
	chr1:75134928-75142209	3100	TRUE	1	1	Cnppd1,Retreg2
	chr1:75143483-75148491	1737.59	FALSE	0	0	Retreg2
	chr1:75148666-75149782	132.39	FALSE	0	0	n/a
	chr1:75162398-75171493	3100	FALSE	0	0	Abcb6,Zfand2b
	chr1:75171872-75173982	477.73	TRUE	1	0	Abcb6
	chr1:75174142-75178917	1542.03	TRUE	1	2	Abcb6,Atg9a
	chr1:75185992-75195539	3100	TRUE	1	1	Ankzf1,Atg9a,Glb1l
	chr1:75195593-75196914	164.09	FALSE	0	0	Ankzf1,Glb1l
	chr1:75197272-75200698	750.22	FALSE	0	0	Glb1l
	chr1:75201043-75202746	345.65	FALSE	0	0	Glb1l
	chr1:75202933-75219128	3100	TRUE	3	0	A630095N17Rik,Glb1l,Stk16,Tuba4a
	chr1:75228979-75237088	3100	FALSE	0	1	A630095N17Rik,Dnajb2
	chr1:75238104-75239152	118.3	FALSE	0	4	Dnajb2
	chr1:75245697-75247507	305.43	FALSE	0	2	Ptprn
	chr1:75247926-75249457	406.5	FALSE	0	0	Ptprn
	chr1:75249944-75251169	162.25	FALSE	0	2	Ptprn
	chr1:75302881-75303900	104.74	FALSE	0	0	n/a
	chr1:75310762-75315242	2166.53	FALSE	0	0	Dnpep
	chr1:75431940-75433647	679.93	FALSE	0	3	Gmppa
	chr1:75474146-75485474	3022.21	TRUE	1	2	Chpf,Obsl1,Tmem198
	chr1:75490946-75492707	285.82	FALSE	0	0	Obsl1
	chr1:75500875-75503139	342.9	FALSE	0	0	Inha,Obsl1
	chr1:75508712-75510058	177.15	FALSE	0	0	n/a
	chr1:75514591-75520813	3100	FALSE	0	0	Stk11ip
	chr1:75535675-75536788	117.95	FALSE	0	0	n/a
	chr1:75556245-75557419	163.93	TRUE	1	0	Slc4a3
	chr1:75585061-75586312	90.72	FALSE	0	0	n/a
	chr1:75701002-75703745	1270.66	FALSE	0	0	n/a
	chr1:75711900-75712992	225.37	FALSE	0	0	n/a
	chr1:75713133-75714934	356.97	FALSE	0	0	n/a
	chr1:76689311-76691076	334.07	FALSE	0	0	n/a
	chr1:77510253-77512859	1320.03	TRUE	1	0	Epha4
	chr1:78409709-78411095	165.99	FALSE	0	0	Sgpp2
	chr1:78469049-78470408	183.59	FALSE	0	0	Farsb
	chr1:78476271-78477897	141.53	FALSE	0	0	Farsb
	chr1:78478246-78480490	717.32	FALSE	0	0	Farsb
	chr1:78480599-78488072	3100	TRUE	2	0	Farsb
	chr1:78605719-78606682	114.98	FALSE	0	0	n/a
	chr1:78653859-78658695	3100	TRUE	2	0	Acsl3,Utp14b
	chr1:78658930-78668480	3100	FALSE	0	0	Acsl3,Utp14b
	chr1:78669628-78672237	1600.26	TRUE	1	0	Acsl3
	chr1:78672241-78675778	621.01	FALSE	0	0	Acsl3
	chr1:79667733-79669402	361.55	FALSE	0	0	Ap1s3
	chr1:79689476-79690910	242.55	FALSE	0	0	n/a
	chr1:79691378-79693436	350.45	FALSE	0	0	n/a
	chr1:79749308-79750824	119.61	FALSE	0	0	Wdfy1
	chr1:79752353-79753403	125.45	FALSE	0	0	Wdfy1
	chr1:79755837-79756795	98.72	FALSE	0	0	Wdfy1
	chr1:79756812-79759163	529.29	FALSE	0	0	Wdfy1
	chr1:79772007-79774217	832.8	FALSE	0	0	Mrpl44
	chr1:79774258-79775198	96.82	FALSE	0	0	Mrpl44
	chr1:79778022-79780839	558.97	FALSE	0	0	Mrpl44
	chr1:79781758-79783197	249.73	FALSE	0	0	n/a
	chr1:79853218-79855462	678.12	FALSE	0	0	Serpine2
	chr1:80251567-80266293	3100	FALSE	0	0	Cul3
	chr1:80267294-80271913	1097.08	FALSE	0	0	Cul3
	chr1:80272239-80286305	3100	FALSE	0	0	Cul3
	chr1:80287576-80289051	178.4	FALSE	0	0	Cul3
	chr1:80290386-80293159	358.45	FALSE	0	0	Cul3
	chr1:80294451-80295601	126.47	FALSE	0	0	Cul3
	chr1:80300294-80301847	205.56	FALSE	0	0	Cul3
	chr1:80302741-80325428	3100	FALSE	0	0	Cul3
	chr1:80325595-80340979	3100	FALSE	0	1	Cul3
	chr1:82278060-82283308	1541.44	FALSE	0	0	Irs1
	chr1:82286798-82288509	243.47	FALSE	0	0	Irs1
	chr1:82310616-82320151	3100	FALSE	0	0	Rhbdd1
	chr1:82719122-82729246	3100	FALSE	0	1	Col4a3,Mff
	chr1:82729427-82732804	816.53	FALSE	0	0	Mff
	chr1:82815173-82817555	538.33	FALSE	0	0	n/a
	chr1:82820930-82823936	413.67	FALSE	0	0	n/a
	chr1:82834769-82847057	3100	FALSE	0	1	Agfg1
	chr1:82847671-82850524	739.48	FALSE	0	0	Agfg1
	chr1:82851047-82853965	546.22	FALSE	0	0	Agfg1
	chr1:82854278-82855575	253.96	FALSE	0	0	Agfg1
	chr1:82859944-82861475	199.59	FALSE	0	0	Agfg1
	chr1:82864051-82865162	134.07	FALSE	0	0	Agfg1
	chr1:82865568-82867351	143.7	FALSE	0	0	Agfg1
	chr1:82873288-82874324	117.03	FALSE	0	0	Agfg1
	chr1:82875031-82875952	92.78	FALSE	0	0	Agfg1
	chr1:82877996-82879927	319.98	FALSE	0	0	Agfg1
	chr1:82881879-82883843	330.9	TRUE	1	0	Agfg1
	chr1:82884387-82886141	294.76	FALSE	0	0	Agfg1
	chr1:82886395-82890840	808.55	TRUE	1	0	Agfg1
	chr1:82892833-82895553	283.77	FALSE	0	0	Agfg1
	chr1:82895897-82914973	3100	TRUE	1	0	Agfg1
	chr1:82944628-82948259	1642.34	FALSE	0	0	n/a
	chr1:84279894-84282030	307.56	FALSE	0	0	Pid1
	chr1:84324519-84329057	2214.74	TRUE	1	0	n/a
	chr1:84711390-84875356	3100	TRUE	7	0	Fbxo36,Trip12
	chr1:84876010-84881227	1713.15	FALSE	0	0	Fbxo36
	chr1:84882209-84891414	3100	FALSE	0	0	Fbxo36
	chr1:84930440-84931982	220.87	FALSE	0	0	Slc16a14
	chr1:8571328-8574788	1273.19	FALSE	0	0	Sntg1
	chr1:87689293-87692713	1504.25	FALSE	0	4	Cab39
	chr1:87693158-87694677	198.35	FALSE	0	0	Cab39
	chr1:87695657-87696691	105.09	FALSE	0	0	Cab39
	chr1:87790472-87792458	327.98	FALSE	0	0	Itm2c
	chr1:87954509-87974756	3100	FALSE	0	1	Psmd1
	chr1:87974758-87976488	373.25	FALSE	0	0	Psmd1
	chr1:87976507-87982582	1594.4	FALSE	0	0	Psmd1
	chr1:87982667-87984148	235.64	FALSE	0	0	Psmd1
	chr1:87984680-87986793	367.74	FALSE	0	0	Psmd1
	chr1:87987623-87990316	523.37	FALSE	0	0	Psmd1
	chr1:87990392-87992023	210.9	FALSE	0	0	Psmd1
	chr1:87993274-87994546	121.16	FALSE	0	0	Psmd1
	chr1:87997405-87998943	219.5	FALSE	0	0	Htr2b,Psmd1
	chr1:87999253-88000460	136.31	FALSE	0	0	Htr2b,Psmd1
	chr1:88007637-88010231	408.8	FALSE	0	0	Htr2b,Psmd1
	chr1:88011709-88013162	208.38	FALSE	0	0	Psmd1
	chr1:88013369-88015247	244.32	FALSE	0	0	Psmd1
	chr1:88021819-88023318	170.39	FALSE	0	0	Psmd1
	chr1:88025861-88027347	221.87	FALSE	0	0	Psmd1
	chr1:88030840-88032116	147.45	FALSE	0	0	Psmd1
	chr1:88038700-88040915	425.26	FALSE	0	0	n/a
	chr1:88045687-88048244	322.4	FALSE	0	0	n/a
	chr1:88048823-88053257	3005.05	FALSE	0	0	Armc9
	chr1:88075728-88076734	106.26	FALSE	0	0	Armc9
	chr1:88082701-88087123	1023.55	TRUE	1	0	Armc9
	chr1:88130248-88132125	471.65	FALSE	0	0	Armc9
	chr1:88132282-88134947	621.34	TRUE	1	0	Armc9
	chr1:88134958-88136631	173.32	FALSE	0	0	Armc9
	chr1:88196915-88212149	3100	TRUE	2	3	B3gnt7,Gm28626
	chr1:88233055-88263410	3100	TRUE	8	0	C130036L24Rik,Gm24148,Ncl,Snora75,Snord82
	chr1:88263677-88265027	186.86	FALSE	0	0	C130036L24Rik
	chr1:88326209-88328554	464.66	TRUE	1	0	n/a
	chr1:88328596-88344339	3100	FALSE	0	1	n/a
	chr1:88344471-88345381	96.14	FALSE	0	0	n/a
	chr1:88360309-88372415	3100	TRUE	1	1	n/a
	chr1:88375739-88376758	104.74	FALSE	0	0	n/a
	chr1:88377478-88382802	1978.26	FALSE	0	0	n/a
	chr1:88382901-88406852	3100	TRUE	4	3	n/a
	chr1:88407138-88410515	601.34	TRUE	1	0	n/a
	chr1:88413808-88415044	186.6	FALSE	0	0	n/a
	chr1:88415552-88426693	3100	TRUE	6	1	Ptma
	chr1:88426883-88437408	3100	TRUE	2	1	Ptma
	chr1:88438058-88441635	567.55	FALSE	0	0	Pde6d
	chr1:88478580-88487721	3100	FALSE	0	2	Cops7b,Pde6d
	chr1:88506849-88508194	206.03	FALSE	0	0	n/a
	chr1:88565600-88567840	1473.15	TRUE	1	0	Nppc
	chr1:88596688-88605562	3100	TRUE	1	0	Dis3l2
	chr1:89105984-89143162	3100	TRUE	2	0	Chrng,Eif4e2
	chr1:89143465-89146315	499.48	FALSE	0	0	n/a
	chr1:89146627-89149880	597.9	TRUE	1	0	n/a
	chr1:89209301-89212653	1201.49	FALSE	0	0	n/a
	chr1:89220691-89228578	3100	FALSE	0	0	Gigyf2
	chr1:89228887-89232188	942.02	FALSE	0	0	Gigyf2
	chr1:8923985-8947550	3100	TRUE	1	0	Sntg1
	chr1:89255957-89256823	97.38	FALSE	0	0	Gigyf2
	chr1:89289828-89290921	148.5	FALSE	0	0	Gigyf2,Kcnj13
	chr1:89292605-89294231	341.34	FALSE	0	0	Gigyf2
	chr1:89294362-89295809	210.64	FALSE	0	0	Gigyf2
	chr1:89308300-89309314	124.32	FALSE	0	0	Gigyf2
	chr1:89327180-89328779	173.99	FALSE	0	0	Gigyf2
	chr1:89343093-89344218	134.66	FALSE	0	0	Gigyf2
	chr1:89344415-89345496	103.16	FALSE	0	0	Gigyf2
	chr1:89347523-89348638	138.04	FALSE	0	0	Gigyf2
	chr1:89348858-89356757	3195.59	FALSE	0	0	n/a
	chr1:89570298-89578751	2772.16	TRUE	1	0	Inpp5d
	chr1:89579662-89584131	1303.32	FALSE	0	0	Inpp5d
	chr1:89586132-89588425	340.47	FALSE	0	0	Inpp5d
	chr1:89591923-89593860	332.87	FALSE	0	0	Inpp5d
	chr1:89607286-89608289	104.7	FALSE	0	0	Inpp5d
	chr1:89611879-89613431	249.29	FALSE	0	0	Inpp5d
	chr1:89615346-89617044	193.37	FALSE	0	0	Inpp5d
	chr1:89619744-89621747	342.46	FALSE	0	0	n/a
	chr1:89621970-89623489	169.03	FALSE	0	0	n/a
	chr1:89623817-89624804	125.51	FALSE	0	0	n/a
	chr1:89648382-89666096	3100	TRUE	3	1	Atg16l1
	chr1:89666323-89672677	2240.07	FALSE	0	0	Atg16l1
	chr1:89684765-89686995	481.46	FALSE	0	0	Atg16l1
	chr1:89688081-89695046	1386.01	FALSE	0	0	Atg16l1
	chr1:89748572-89753661	1635.04	FALSE	0	0	Dgkd,Gm19582
	chr1:89904247-89905535	210.7	FALSE	0	1	Usp40
	chr1:90101617-90102553	103.08	FALSE	0	0	Dnajb3,Ugt1a10,Ugt1a2,Ugt1a5,Ugt1a6a,Ugt1a6b,Ugt1a7c,Ugt1a9
	chr1:90152634-90176794	3100	TRUE	1	0	Hjurp,Mroh2a
	chr1:90358451-90364482	2026.29	FALSE	0	0	n/a
	chr1:90500806-90508264	2670.21	FALSE	0	0	n/a
	chr1:90508506-90509896	220.98	FALSE	0	0	n/a
	chr1:90592057-90602644	3100	FALSE	0	0	Arl4c
	chr1:90697036-90698009	91.83	FALSE	0	0	n/a
	chr1:90736458-90737233	139.44	FALSE	0	0	n/a
	chr1:90911633-90915534	1466.99	TRUE	1	0	1700067G17Rik
	chr1:90962647-90972191	3100	FALSE	0	0	Sh3bp4
	chr1:90987697-90988754	123.13	FALSE	0	0	Sh3bp4
	chr1:90989716-90990962	154.9	FALSE	0	0	Sh3bp4
	chr1:91080215-91081673	186.97	FALSE	0	0	n/a
	chr1:91086438-91087675	204.06	FALSE	0	0	n/a
	chr1:91087688-91088509	104.44	FALSE	0	0	n/a
	chr1:91349561-91355978	2596.28	FALSE	0	2	Agap1
	chr1:91826462-91828633	1173.53	FALSE	0	0	Gbx2
	chr1:91836067-91837208	139.88	FALSE	0	0	n/a
	chr1:92098484-92099423	102.13	FALSE	0	2	n/a
	chr1:92099650-92101620	1287.42	TRUE	1	0	Ackr3
	chr1:92413301-92416257	912.94	FALSE	0	0	n/a
	chr1:92416289-92417304	108.46	FALSE	0	0	n/a
	chr1:92498299-92501636	1461.51	FALSE	0	1	Cops8
	chr1:92501795-92506030	1268.27	FALSE	0	0	Cops8
	chr1:92506182-92509078	530.25	FALSE	0	0	Cops8
	chr1:92510386-92511495	180.1	FALSE	0	0	Cops8
	chr1:92946221-92947659	196.9	FALSE	0	0	Lrrfip1
	chr1:92948467-92949955	181.98	FALSE	0	0	Lrrfip1
	chr1:93144184-93148270	3100	FALSE	0	0	Ube2f
	chr1:93193318-93197069	953.56	FALSE	0	0	Scly
	chr1:93209087-93210116	119.31	FALSE	0	0	Scly
	chr1:93218478-93220122	260.54	FALSE	0	0	Espnl,Scly
	chr1:93262733-93268150	1248.68	FALSE	0	0	Erfe
	chr1:93268512-93269504	98.23	FALSE	0	0	Erfe,Ilkap
	chr1:93269851-93272102	290.73	FALSE	0	0	Erfe,Ilkap
	chr1:93272685-93276146	719.99	FALSE	0	0	Ilkap
	chr1:93277292-93278473	147.65	FALSE	0	0	Ilkap
	chr1:93284288-93298357	3100	FALSE	0	0	Ilkap
	chr1:93304372-93311148	3100	TRUE	1	1	Hes6
	chr1:93390952-93392074	183.93	FALSE	0	1	Traf3ip1
	chr1:93430202-93431217	140.38	FALSE	0	0	n/a
	chr1:93431918-93433942	253.08	FALSE	0	0	n/a
	chr1:93434789-93438227	1608.59	FALSE	0	2	Asb1
	chr1:93821192-93822951	305.03	FALSE	0	0	n/a
	chr1:94053720-94055317	162.06	FALSE	0	0	Hdac4
	chr1:94055557-94056727	127.73	FALSE	0	0	Hdac4
	chr1:94060121-94064490	878.38	FALSE	0	0	Hdac4
	chr1:94064510-94082558	3100	FALSE	0	0	Hdac4
	chr1:94326782-94329780	1076.59	FALSE	0	0	n/a
	chr1:94330156-94331738	228.8	FALSE	0	0	n/a
	chr1:94331824-94335719	1075.4	FALSE	0	0	Ndufa10
	chr1:94341124-94342108	93.38	FALSE	0	0	Ndufa10
	chr1:94359803-94361952	227.22	FALSE	0	0	Mir6900,Ndufa10
	chr1:94364088-94372100	3100	FALSE	0	2	Ndufa10
	chr1:94531299-94534239	459.41	FALSE	0	0	Cops9
	chr1:94534378-94539661	2422.83	FALSE	0	1	Cops9
	chr1:94726813-94729532	567.71	FALSE	0	0	Gpc1
	chr1:94799341-94809227	3100	TRUE	4	1	5033417F24Rik,Ankmy1,Dusp28,Rnpepl1
	chr1:94809521-94824327	3100	TRUE	1	0	Rnpepl1
	chr1:94824359-94833637	3100	FALSE	0	1	9430060I03Rik,Capn10
	chr1:94833749-94834917	177.7	FALSE	0	0	9430060I03Rik,Capn10
	chr1:94846593-94847666	117.95	FALSE	0	0	9430060I03Rik
	chr1:94847707-94850784	327.26	FALSE	0	0	9430060I03Rik
	chr1:94852432-94854920	604.73	FALSE	0	0	n/a
	chr1:94996596-94998742	477.43	FALSE	0	0	Kif1a
	chr1:95131868-95134448	1142.15	FALSE	0	0	Sned1
	chr1:95188968-95191930	542.95	TRUE	1	0	Sned1
	chr1:95192193-95193264	103.71	FALSE	0	0	Sned1
	chr1:95194137-95204228	3100	TRUE	1	2	Gm28535,Mterf4
	chr1:95204430-95206048	244.1	FALSE	0	0	Gm28535,Pask
	chr1:95227597-95228625	104.45	FALSE	0	0	Pask
	chr1:95233666-95243367	3100	TRUE	1	1	Mir6902,Pask,Ppp1r7
	chr1:95243424-95247076	768.07	FALSE	0	0	Mir6902,Ppp1r7
	chr1:95266301-95268371	258.76	FALSE	0	0	n/a
	chr1:9528081-9545422	3100	TRUE	1	4	Adhfe1,Rrs1
	chr1:95297634-95302778	1354.26	TRUE	1	0	Ano7,Hdlbp
	chr1:95302913-95303936	103.52	FALSE	0	0	Hdlbp
	chr1:95305789-95349025	3100	TRUE	1	0	Hdlbp
	chr1:95349228-95393302	3100	TRUE	1	0	Hdlbp,Sept2
	chr1:95393694-95397784	693.05	FALSE	0	0	Sept2
	chr1:95398133-95399365	159.77	FALSE	0	0	Sept2
	chr1:95400788-95410303	3100	FALSE	0	1	Farp2,Sept2
	chr1:95511166-95517170	1812.24	TRUE	2	0	Farp2,Stk25
	chr1:95517451-95518572	141.36	FALSE	0	0	Farp2,Stk25
	chr1:95529811-95533653	1434.24	TRUE	1	5	Stk25
	chr1:95564298-95567472	491.82	FALSE	0	0	n/a
	chr1:95579707-95583533	1979.36	FALSE	0	1	Bok
	chr1:95583599-95584826	142.74	FALSE	0	0	Bok
	chr1:95592946-95595383	418.12	FALSE	0	0	Bok
	chr1:95628063-95629843	195.06	FALSE	0	2	Thap4
	chr1:95644609-95646458	213.93	FALSE	0	0	Thap4
	chr1:95647078-95648610	210.37	FALSE	0	0	Thap4
	chr1:95649153-95652378	1171.21	FALSE	0	2	Atg4b,Thap4
	chr1:95679081-95725076	3100	TRUE	4	3	Atg4b,D2hgdh,Dtymk,Ing5
	chr1:9652911-9657284	1581.71	TRUE	1	0	Mybl1
	chr1:96626167-96627382	131.19	FALSE	0	0	n/a
	chr1:9670337-9672214	239.18	FALSE	0	0	Mybl1
	chr1:9672640-9675012	426.93	FALSE	0	0	Mybl1
	chr1:9678385-9695779	3100	TRUE	1	1	Mybl1
	chr1:9709875-9710908	110.36	FALSE	0	0	Vcpip1
	chr1:97209096-97212195	1251.07	FALSE	0	0	Fam174a
	chr1:9733761-9740831	3100	FALSE	0	4	1700034P13Rik,Vcpip1
	chr1:9756211-9757613	187.58	FALSE	0	0	1700034P13Rik
	chr1:9757953-9759209	193.53	FALSE	0	0	1700034P13Rik
	chr1:98763832-98766180	339.77	FALSE	0	0	Slco4c1
	chr1:98766210-98776990	3100	FALSE	0	0	Panct2,Slco4c1
	chr1:98777147-98780650	415.89	FALSE	0	0	Panct2
	chr1:9923341-9937312	3100	TRUE	5	0	Mcmdc2,Snhg6,Snord87
	chr1:99557477-99559538	513.01	FALSE	0	0	D1Ertd622e
	chr1:9957780-9959068	210.7	FALSE	0	0	Ppp1r42,Tcf24
	chr1:99598992-99601367	355.61	FALSE	0	0	n/a
	chr1:99658243-99659395	133.56	FALSE	0	0	Ppip5k2
	chr1:99660970-99662068	117.63	FALSE	0	0	Ppip5k2
	chr1:99662320-99672232	3100	FALSE	0	1	Gin1,Ppip5k2
	chr1:9999021-10000078	131.06	FALSE	0	0	Ppp1r42
	chr1:99991247-99992886	277.73	TRUE	1	0	Pam
	chr10:100050311-100052481	329.47	FALSE	0	1	4930430F08Rik
	chr10:102829978-102832756	621.21	FALSE	0	0	Slc6a15
	chr10:105268705-105295448	3100	TRUE	1	1	Ccdc59,Mettl25
	chr10:105441729-105444956	779.22	FALSE	0	0	n/a
	chr10:105641711-105643690	595.2	FALSE	0	0	n/a
	chr10:105650619-105651710	149.23	FALSE	0	0	n/a
	chr10:105825686-105828007	907.41	FALSE	0	0	n/a
	chr10:107594155-107632347	3100	TRUE	1	0	Ppp1r12a
	chr10:107632803-107637649	904.88	FALSE	0	0	Ppp1r12a
	chr10:107638293-107641741	736.26	TRUE	1	0	Ppp1r12a
	chr10:107642874-107644907	422.61	FALSE	0	0	Ppp1r12a
	chr10:107645072-107653267	2190.24	TRUE	1	0	Ppp1r12a
	chr10:107659054-107673343	3100	FALSE	0	0	Ppp1r12a
	chr10:107673644-107677625	714.31	FALSE	0	0	Ppp1r12a
	chr10:107679225-107681050	206.21	FALSE	0	0	Ppp1r12a
	chr10:107682915-107685572	523.28	FALSE	0	0	Ppp1r12a
	chr10:107686875-107688367	205.3	FALSE	0	0	Ppp1r12a
	chr10:107688500-107690081	296.13	FALSE	0	0	Ppp1r12a
	chr10:107693183-107695678	488.5	FALSE	0	0	Ppp1r12a
	chr10:107699497-107700420	94.62	FALSE	0	0	Ppp1r12a
	chr10:107700785-107703509	522.49	FALSE	0	0	Ppp1r12a
	chr10:107703904-107707078	813.97	FALSE	0	0	Ppp1r12a
	chr10:107708829-107710749	309.27	FALSE	0	0	Ppp1r12a
	chr10:107714122-107739915	3100	TRUE	2	0	Ppp1r12a
	chr10:107740004-107741005	102.84	FALSE	0	0	n/a
	chr10:107765686-107793311	3100	TRUE	1	0	Pawr
	chr10:107795747-107800623	628.91	FALSE	0	0	Pawr
	chr10:107800716-107802253	111.97	FALSE	0	0	Pawr
	chr10:107842437-107844174	283.42	FALSE	0	0	Pawr
	chr10:107844585-107845640	96.49	FALSE	0	0	Pawr
	chr10:107852436-107858609	1682.21	FALSE	0	0	Gm36283,Pawr
	chr10:107859318-107860425	140.8	FALSE	0	0	Gm36283
	chr10:107865542-107866957	259.93	FALSE	0	0	Gm36283
	chr10:107867017-107875305	3100	TRUE	1	0	Gm36283
	chr10:107875650-107878056	288.27	FALSE	0	0	Gm36283
	chr10:107878433-107880169	280.8	FALSE	0	0	Gm36283
	chr10:107880839-107884006	1080.46	TRUE	1	0	Gm36283
	chr10:10867993-10875134	2907.72	FALSE	0	2	Shprh
	chr10:10876763-10878483	142.85	FALSE	0	0	Shprh
	chr10:10896832-10897836	99.49	FALSE	0	0	Shprh
[truncated: 29,871 more rows]

## Sheet: S2E - Pol2 Loops Ronin KO
	Table S2E. Pol2-mediated intrachromosomal interactions (loops) identified with ChIA-PET in Ronin knockout ES cells.
	The anchor positions are "Zero-based." chr, chromosome; PET, paired-end sequence tag.
	Anchor 1	Anchor 2	PET count
	chr15:57918856-57978001	chr15:103075214-103086623	1
	chr9:106720203-106736840	chr9:107511547-107516670	1
	chr7:30019512-30089913	chr7:140224878-140267443	1
	chr11:60225108-60240485	chr11:69541667-69576200	1
	chr13:14613951-14615410	chr13:101487951-101505584	1
	chr5:147604239-147606471	chr5:147640616-147657884	1
	chr11:77956524-78012088	chr11:83042179-83046361	1
	chr8:71628610-71629626	chr8:85722379-85723333	1
	chr17:12384136-12401630	chr17:57127530-57176893	1
	chr7:67141719-67152459	chr7:67634028-67639793	1
	chr11:121181260-121185432	chr11:121206037-121219395	1
	chr2:71210887-71216450	chr2:71218362-71269642	1
	chr8:72750943-72754675	chr8:72764863-72768389	1
	chr11:68710846-68727353	chr11:68898349-68926662	1
	chr10:128020144-128023826	chr10:128053548-128069609	1
	chr13:34209612-34219653	chr13:34219905-34226108	1
	chr19:4922487-4931285	chr19:39000193-39052302	1
	chr4:128946781-128947831	chr4:149141868-149156003	1
	chr1:121537205-121550546	chr1:122041423-122047215	1
	chr5:137745888-137757215	chr5:137937400-137964434	1
	chr9:106058923-106071225	chr9:106071254-106106955	1
	chr16:87437749-87444600	chr16:87451434-87457167	1
	chr7:35903674-35905481	chr7:87213698-87215535	1
	chr4:147275878-147281325	chr4:147513005-147528272	1
	chr1:5148556-5151200	chr1:5151241-5158007	1
	chr8:11547648-11562908	chr8:11606398-11648258	2
	chr2:152154213-152180556	chr2:174281376-174302042	1
	chr8:87547132-87566717	chr8:109119805-109158527	1
	chr11:4943533-4944735	chr11:74631717-74665140	1
	chr3:94787931-94853325	chr3:94930808-94938072	1
	chr9:102536127-102538800	chr9:107901361-107915841	1
	chr2:49350128-49370398	chr2:112195080-112236217	1
	chr13:61972656-61977219	chr13:62279732-62288403	27
	chr11:35615036-35655898	chr11:97622648-97646380	1
	chr13:23825999-23865286	chr13:81914625-81943899	1
	chrX:132276077-132278825	chrX:132698472-132709372	1
	chr3:27012990-27056845	chr3:87975998-87985544	1
	chr7:5001802-5040718	chr7:26179192-26186261	1
	chr11:8888409-8890167	chr11:109212794-109231409	1
	chrX:65929445-65940847	chrX:94558270-94574560	1
	chr11:101483039-101495541	chr11:106049594-106061822	1
	chr7:52365433-52395480	chr7:134908436-134955954	1
	chr11:6503913-6533170	chr11:75542607-75585545	1
	chr5:4091254-4107499	chr5:145986462-146022449	1
	chr9:114407215-114429787	chr9:114485509-114499330	2
	chr7:36017098-36021155	chr7:36116213-36122606	1
	chr5:77330220-77340879	chr5:77341611-77348052	1
	chr11:87660885-87663238	chr11:105134989-105136131	1
	chr8:3220859-3222380	chr8:75094326-75100879	1
	chr2:26305747-26319164	chr2:129987068-130007110	1
	chr8:46014886-46108763	chr8:124100700-124130023	1
	chr11:87256766-87262048	chr11:87301321-87302857	1
	chr17:13168146-13210494	chr17:84097756-84110356	1
	chr5:29700952-29709689	chr5:30514398-30518513	1
	chr2:127612781-127619386	chr2:127649199-127658847	1
	chr6:83863464-83884606	chr6:94232869-94234998	1
	chr16:8545456-8564825	chr16:31254593-31276710	1
	chr1:119354711-119356610	chr1:194570728-194575789	1
	chr4:145056865-145058579	chr4:146037596-146038572	2
	chr12:18393221-18399594	chr12:21116521-21118727	1
	chr9:44687422-44691690	chr9:44770948-44776011	1
	chr3:9589721-9593722	chr3:9593932-9617101	1
	chr15:31515734-31535034	chr15:93332626-93335731	1
	chr1:36583506-36590047	chr1:36764687-36767861	1
	chr13:44795846-44804490	chr13:44813315-44911966	1
	chr2:165624334-165664630	chr2:165812258-165828754	1
	chr2:14967573-14982852	chr2:53022912-53071083	1
	chr4:44993344-44995259	chr4:45021926-45034079	1
	chr8:114143894-114156007	chr8:114162273-114189059	1
	chr2:32131399-32145611	chr2:34499251-34502855	1
	chr16:31993937-32009722	chr16:32122817-32138680	1
	chr4:147929828-148003341	chr4:151409860-151441654	1
	chr19:15973859-16002896	chr19:16055037-16060812	1
	chr7:99868269-99892045	chr7:99999495-100034598	1
	chr8:9972853-9987612	chr8:46126397-46127484	1
	chr11:22725673-22741684	chr11:61495396-61502118	1
	chr2:22890456-22897945	chr2:73692650-73696463	1
	chr2:71218362-71269642	chr2:151927965-151942314	1
	chr2:119283455-119310642	chr2:124907193-124951921	1
	chr6:39271463-39272790	chr6:140598444-140617129	1
	chr19:5789947-5821261	chr19:5821262-5854161	3
	chr1:74523822-74533008	chr1:74533060-74569237	1
	chr6:88447300-88471687	chr6:113078014-113093978	1
	chr2:150155887-150157195	chr2:154669533-154734050	1
	chr4:147309847-147320337	chr4:147389187-147417819	1
	chr7:3198371-3229127	chr7:133991302-134013037	1
	chr6:120737524-120751371	chr6:120838443-120842678	1
	chr11:51390616-51455609	chr11:58974052-58981401	1
	chr8:74125976-74127835	chr8:74145439-74157443	1
	chr11:4163922-4175299	chr11:62347955-62366050	1
	chr13:65452553-65454258	chr13:66908562-66910031	5
	chr5:114568347-114597503	chr5:114602016-114603965	1
	chr4:55357665-55402922	chr4:117805629-117812116	1
	chr13:66515583-66516349	chr13:66811697-66813298	77
	chr3:95961062-95970874	chr3:95970960-95981009	1
	chr6:86416094-86431656	chr6:86464773-86479092	1
	chr15:76706646-76744328	chr15:100442212-100457969	1
	chr4:145053173-145055831	chr4:147112553-147113556	1
	chr17:28343316-28346142	chr17:28461076-28474072	1
	chr2:143729606-143768803	chr2:154358293-154399519	1
	chr14:54847872-54849060	chr14:54979277-54996815	1
	chr10:66553903-66625036	chr10:66626647-66640406	1
	chr11:20440091-20447332	chr11:49009977-49037757	1
	chr9:44133743-44157868	chr9:72502778-72534164	1
	chr3:51300162-51303286	chr3:83841122-83846806	1
	chr6:47525213-47551125	chr6:120233972-120247213	1
	chr4:146604956-146615846	chr4:146936100-146937193	8
	chr7:51721645-51735341	chr7:133683383-133730309	1
	chr5:138524101-138538103	chr5:143001282-143007446	1
	chr7:28151534-28156257	chr7:120501630-120518074	1
	chr19:3549397-3578346	chr19:39000193-39052302	1
	chr3:36865442-36867921	chr3:40752510-40757230	1
	chr17:24339423-24353452	chr17:65920159-65968087	1
	chr2:23005694-23045711	chr2:144066347-144113202	1
	chr7:3634768-3666716	chr7:148238678-148241820	1
	chr7:13852596-13905107	chr7:20461870-20463841	1
	chr11:3133980-3172703	chr11:52035849-52074420	1
	chr11:16390705-16411858	chr11:115915921-115917065	1
	chr8:73218374-73235288	chr8:87198267-87215753	1
	chr17:34237723-34272295	chr17:35965473-35993446	1
	chr3:30865993-30869477	chr3:30890313-30903184	1
	chr16:18789457-18803010	chr16:18803539-18829702	1
	chr14:76884234-76943117	chr14:77011595-77035125	1
	chr8:114341693-114344868	chr8:114386952-114390169	1
	chr11:3185270-3209815	chr11:3209891-3249894	2
	chr2:38478795-38501952	chr2:71218362-71269642	1
	chr7:4759946-4781489	chr7:125240599-125268604	1
	chr2:165624334-165664630	chr2:165720563-165727572	1
	chr16:84814368-84857972	chr16:87474678-87500698	1
	chr12:87808761-87840605	chr12:88214972-88233975	1
	chr4:115744384-115770969	chr4:116261577-116311171	1
	chr2:19576892-19589425	chr2:143768898-143792223	1
	chr13:74597620-74604236	chr13:74659300-74661117	1
	chr2:104422787-104441352	chr2:179819180-179823590	1
	chr17:45734790-45750147	chr17:45822551-45825808	1
	chr2:51955271-52003182	chr2:152558889-152568547	1
	chr7:3567815-3619986	chr7:3634768-3666716	1
	chr9:109840623-109850753	chr9:109863018-109865285	1
	chr6:113638752-113663447	chr6:113663449-113691563	1
	chr11:104177540-104178856	chr11:104277872-104295349	1
	chr8:44378590-44388711	chr8:113546658-113588664	1
	chr9:108154902-108170355	chr9:108390925-108486871	1
	chr4:130193291-130197656	chr4:130215851-130326293	1
	chr11:88020491-88022627	chr11:104397501-104401074	1
	chr11:75257078-75261560	chr11:75297971-75326331	1
	chr18:12897439-12903777	chr18:13040948-13041868	1
	chr2:104441554-104473726	chr2:122189324-122206489	1
	chr5:31835916-31843134	chr5:31911644-31940281	1
	chrX:35782216-35785730	chrX:35788256-35811036	1
	chr6:31346533-31350742	chr6:51399022-51432610	1
	chr17:66706376-66717477	chr17:66795729-66802455	1
	chr1:64730847-64745923	chr1:64770873-64787134	1
	chr4:146068783-146069638	chr4:146604956-146615846	19
	chr13:66538009-66539888	chr13:66856077-66856854	9
	chr13:6574935-6588080	chr13:104961265-104964031	1
	chr11:69710506-69740135	chr11:83281697-83308312	1
	chr4:145231303-145232213	chr4:146036327-146037347	1
	chr4:145053173-145055831	chr4:146036327-146037347	1
	chr6:64956182-64958177	chr6:64960861-64980043	1
	chr2:117074573-117082010	chr2:117084121-117085268	1
	chr5:124163053-124205024	chr5:143941259-143943366	1
	chr2:164692418-164740570	chr2:181313829-181342860	1
	chr10:66553903-66625036	chr10:126497119-126512321	1
	chr17:33877547-33883863	chr17:33990816-33995624	1
	chr1:137619005-137638349	chr1:137638842-137653134	3
	chr3:58233136-58238609	chr3:58320284-58350523	1
	chr6:39322465-39330092	chr6:40418269-40443060	1
	chr15:79634277-79635655	chr15:79651050-79652813	1
	chr15:10612122-10658432	chr15:89176016-89211901	1
	chr18:36660055-36684017	chr18:75519891-75542796	1
	chr11:83281697-83308312	chr11:97430334-97432227	1
	chr15:77751868-77756131	chr15:81675337-81708976	1
	chr8:4234061-4351644	chr8:125454463-125507590	1
	chr16:22198964-22203384	chr16:22246840-22270762	1
	chr13:67735334-67736550	chr13:67822311-67823376	4
	chr11:97511418-97579198	chr11:116933664-116957454	1
	chr5:117762804-117766159	chr5:117844632-117850139	1
	chr8:73022410-73057113	chr8:73411875-73424457	1
	chr4:137858945-137863056	chr4:137865920-137874672	1
	chr10:43297504-43308078	chr10:110179012-110193728	1
	chr2:144066347-144113202	chr2:164568058-164603257	1
	chr9:30814075-30873247	chr9:78315390-78338284	1
	chr17:15127002-15127986	chr17:15158405-15159350	6
	chr13:29151880-29156762	chr13:74190336-74201081	1
	chr2:14967573-14982852	chr2:71181604-71207617	1
	chr7:3286942-3288659	chr7:53286232-53292045	3
	chr3:102968041-102988840	chr3:103182697-103184348	1
	chr11:22868800-22887545	chr11:23152559-23224843	2
	chr2:151319445-151336114	chr2:151536234-151540753	1
	chr4:59776277-59799870	chr4:131419778-131451505	1
	chr10:6233508-6243508	chr10:82112930-82121358	1
	chr17:23948221-23974691	chr17:32389587-32415045	1
	chr1:155283131-155343196	chr1:173023363-173032195	1
	chr19:6136602-6144356	chr19:42159653-42176946	1
	chr2:6240563-6245294	chr2:90728766-90760343	1
	chr14:22327839-22331886	chr14:119404889-119408901	1
	chr7:105780021-105813618	chr7:105846683-105847819	1
	chr3:89598602-89616370	chr3:90243314-90259415	1
	chr11:5332777-5335380	chr11:77956524-78012088	1
	chr15:10380304-10388003	chr15:10390903-10423330	1
	chr5:110520945-110543294	chr5:135691055-135706544	1
	chr3:40695602-40699525	chr3:41278432-41309325	1
	chr1:88596688-88605562	chr1:182733041-182749581	1
	chr11:67734003-67740613	chr11:90109599-90111986	1
	chr11:50182990-50209681	chr11:120408387-120509973	1
	chr17:31693209-31711630	chr17:53614094-53646392	1
	chr8:77511161-77565482	chr8:123050779-123067023	1
	chr15:11307878-11332927	chr15:57711004-57713448	1
	chr13:23506441-23518904	chr13:23825999-23865286	1
	chr6:12056452-12058152	chr6:12074105-12075752	1
	chr7:134514382-134516735	chr7:134531485-134538585	1
	chr8:128085760-128096379	chr8:128190644-128200814	1
	chr1:94799341-94809227	chr1:95233666-95243367	1
	chr7:31335019-31392921	chr7:109254954-109255960	1
	chr4:145021012-145032302	chr4:147176241-147186478	9
	chr2:69550061-69553684	chr2:69575371-69597625	1
	chr8:12756972-12761498	chr8:86709952-86718855	1
	chr14:22327839-22331886	chr14:22340841-22344369	1
	chr4:129482968-129525240	chr4:148788772-148797698	1
	chr2:17976629-17994860	chr2:119677481-119780979	1
	chr3:95635473-95693218	chr3:95970960-95981009	1
	chr18:54019057-54029201	chr18:70630403-70633740	1
	chr8:97931978-97936124	chr8:97942367-97962543	24
	chr14:30775769-30794387	chr14:76884234-76943117	1
	chr8:122385809-122387170	chr8:124997021-125015877	1
	chr4:132662590-132663772	chr4:140515716-140523803	1
	chr4:116465820-116483412	chr4:116831026-116840846	1
	chr10:79574827-79642500	chr10:79818528-79821418	1
	chr1:4830814-4869671	chr1:5124577-5129148	1
	chr2:165790745-165798144	chr2:165828768-165838213	1
	chr18:24647574-24653804	chr18:80393610-80427885	1
	chr11:60733452-60747833	chr11:87226805-87244852	1
	chr7:3198371-3229127	chr7:87400405-87416712	1
	chr2:29913378-29931882	chr2:167997864-168044911	1
	chr7:105847824-105854599	chr7:118200277-118207687	1
	chr11:116530425-116557078	chr11:116690694-116691904	1
	chr8:11252618-11254180	chr8:11269575-11271840	1
	chr14:52768304-52789230	chr14:52789344-52825861	1
	chr12:19393466-19394338	chr12:20996071-20996957	3
	chr8:77601468-77630881	chr8:77631848-77660707	1
	chr2:26275465-26305516	chr2:75713138-75718875	1
	chr7:127023534-127046536	chr7:127818504-127825216	1
	chr11:51390616-51455609	chr11:106071478-106093117	1
	chr2:119781213-119802009	chr2:144066347-144113202	1
	chr5:87232020-87273194	chr5:108693823-108703887	1
	chr5:31168253-31213630	chr5:124774321-124784538	1
	chr1:153331031-153333400	chr1:153333423-153349137	1
	chr17:32338308-32372260	chr17:32372298-32377446	1
	chr12:81953821-81959748	chr12:82042705-82067049	1
	chr12:60292219-60307676	chr12:73744662-73754174	1
	chr10:72112746-72141363	chr10:75211730-75238603	1
	chr11:20217971-20234877	chr11:77492733-77540063	1
	chr15:79346011-79381229	chr15:85685599-85713571	1
	chr10:23495941-23510969	chr10:126497119-126512321	1
	chr15:86023619-86030253	chr15:102075272-102078712	1
	chr6:117849160-117873985	chr6:124160206-124161612	1
	chr1:59736933-59790770	chr1:134364060-134385161	1
	chr8:124895755-124923465	chr8:125742258-125754694	1
	chr2:37252669-37318784	chr2:153161447-153224269	1
	chr7:134640794-134741930	chr7:135007178-135081234	1
	chr8:34869819-34877509	chr8:86709952-86718855	1
	chr8:26702080-26750691	chr8:26948562-26962421	1
	chr5:23355014-23371143	chr5:76566116-76575571	1
	chr17:30114512-30120127	chr17:31939449-31952202	1
	chr7:30855690-30863735	chr7:30864912-30881819	1
	chr2:25984122-25997942	chr2:26233600-26268554	1
	chr11:29049223-29057424	chr11:60961892-60990580	1
	chr4:118741457-118748559	chr4:118775650-118817800	1
	chr14:55157413-55204649	chr14:57500449-57505492	1
	chr3:89598602-89616370	chr3:153115569-153118820	1
	chr8:27168577-27180438	chr8:42444838-42447215	1
	chr10:79126082-79163221	chr10:117238993-117253168	1
	chr12:88599274-88600781	chr12:88600896-88625187	1
	chr17:56028128-56042001	chr17:56070422-56089224	3
	chr13:63528322-63537377	chr13:63640925-63674036	1
	chr15:97196404-97201267	chr15:97201287-97223621	1
	chr13:34246369-34249246	chr13:38915434-38918014	1
	chr3:95117305-95133459	chr3:95391717-95396646	1
	chr6:113457247-113464493	chr6:113663449-113691563	1
	chr18:14937370-14957226	chr18:14959372-14963137	1
	chr4:40960822-40968453	chr4:41068566-41077593	1
	chr16:17448923-17476706	chr16:17865332-17866320	1
	chr8:77735768-77741894	chr8:83340578-83391043	1
	chr8:73218374-73235288	chr8:87353389-87377635	2
	chr13:74629209-74634625	chr13:74699671-74703635	1
	chr12:25775412-25787256	chr12:28024252-28025877	1
	chr17:57127530-57176893	chr17:57385843-57390226	1
	chr8:11606398-11648258	chr8:113182864-113183974	1
	chr11:6148923-6176069	chr11:58760466-58777011	1
	chr4:57882971-57885794	chr4:83165873-83174359	1
	chr2:14967573-14982852	chr2:152042597-152075468	1
	chr11:87275833-87284747	chr11:94490513-94512918	1
	chr3:95017155-95046109	chr3:95387364-95391609	1
	chr10:105268705-105295448	chr10:126497119-126512321	1
	chr3:21831420-21837511	chr3:21934339-21941004	1
	chr14:52616623-52634106	chr14:52634220-52648669	1
	chr17:25268969-25274248	chr17:25375677-25380124	1
	chr11:87226805-87244852	chr11:87275833-87284747	1
	chr11:54516074-54532914	chr11:54950165-54952294	1
	chr8:23668690-23696717	chr8:23696960-23709501	1
	chr2:144066347-144113202	chr2:151362622-151388553	1
	chr4:116465820-116483412	chr4:116766677-116778666	1
	chr11:87256766-87262048	chr11:87275833-87284747	5
	chr1:34141396-34156588	chr1:34156630-34164656	1
	chr2:165960102-165986320	chr2:168135940-168138572	1
	chr11:60005571-60039297	chr11:60257813-60264377	1
	chr14:19091333-19105278	chr14:51533721-51565850	1
	chr19:5821262-5854161	chr19:42159653-42176946	1
	chr16:18803539-18829702	chr16:18829893-18842334	1
	chr1:74516196-74519129	chr1:74578760-74585608	1
	chr4:108867043-108869738	chr4:126231846-126248621	1
	chr2:25055271-25085499	chr2:149958696-149964062	1
	chr6:60356549-60365066	chr6:128791468-128795279	1
	chr4:104971802-104975015	chr4:108304965-108316529	1
	chr12:105986133-106004191	chr12:111916793-111951188	1
	chr15:3908157-3914597	chr15:102292170-102353824	1
	chr19:29877971-29889781	chr19:32871631-32872708	1
	chr7:17364082-17389626	chr7:87436174-87472832	1
	chr8:73792425-73799680	chr8:74268905-74269890	9
	chr1:72868462-72883834	chr1:120279074-120287905	1
	chr1:44200315-44206049	chr1:137659641-137675757	1
	chr17:56738665-56769020	chr17:88368092-88400055	1
	chr8:28225116-28241184	chr8:28311397-28395519	1
	chr3:37313533-37363504	chr3:69523847-69572332	1
	chr17:15625991-15667534	chr17:15905406-15906685	1
	chr7:13491837-13520288	chr7:29947165-29948642	1
	chr12:81109729-81114572	chr12:81135766-81137003	1
	chr4:120689031-120690705	chr4:153329504-153339929	1
	chr2:91071220-91080528	chr2:168567462-168598455	1
	chr11:101495617-101507107	chr11:115683834-115687840	1
	chr2:29897475-29899267	chr2:29899311-29908155	1
	chr11:66879105-66884798	chr11:83082403-83091377	1
	chr14:70694396-70709952	chr14:70828236-70848262	1
	chr5:90741372-90743592	chr5:90746922-90752040	1
	chr12:66135168-66192532	chr12:79503364-79507466	1
	chr7:109271862-109293575	chr7:109370858-109371981	1
	chr5:73681783-73714627	chr5:145636833-145637882	1
	chr3:65458378-65472123	chr3:89004943-89036887	1
	chr8:74110679-74118541	chr8:74189873-74191569	1
	chr4:145659016-145660056	chr4:146763990-146767152	3
	chr12:84972205-85036567	chr12:85787835-85818544	1
	chr2:28977044-29008897	chr2:29312684-29314345	1
	chr14:70007883-70013058	chr14:70605004-70608903	2
	chr5:75433859-75442091	chr5:147773931-147775519	1
	chr2:174894359-174896322	chr2:177098420-177117247	1
	chr12:88600896-88625187	chr12:99493775-99501806	1
	chr8:108346669-108367152	chr8:108403119-108434833	1
	chr11:70447096-70487924	chr11:97012736-97070924	1
	chr10:93275818-93285684	chr10:93348629-93353799	1
	chr1:63484734-63489799	chr1:63497173-63503920	1
	chr2:20568336-20600411	chr2:143768898-143792223	1
	chr5:135473455-135495631	chr5:138762203-138774616	1
	chr3:94755249-94771488	chr3:94771553-94787611	1
	chr8:73792425-73799680	chr8:74683099-74687149	1
	chr7:35820451-35844149	chr7:117158022-117217815	1
	chr7:34910229-34958550	chr7:52702604-52725377	1
	chr5:33964091-33982890	chr5:122797778-122827718	1
	chr15:36687710-36701666	chr15:57699564-57702527	1
	chr11:20095594-20153241	chr11:60572499-60627381	1
	chr11:49606267-49623484	chr11:101514347-101530253	1
	chr1:59736933-59790770	chr1:90911633-90915534	1
	chr13:114513967-114533007	chr13:114651896-114656524	1
	chr13:54561265-54570957	chr13:54675270-54697375	1
	chr8:106948534-106953082	chr8:129458813-129500218	1
	chr11:98260423-98263225	chr11:103825027-103825978	1
	chr17:35993453-36007585	chr17:36019575-36047472	1
	chr13:23637550-23653057	chr13:23708436-23716442	2
	chr2:126630676-126632192	chr2:155963973-156010233	1
	chr3:102968041-102988840	chr3:122632119-122645708	1
	chr1:34141396-34156588	chr1:158578031-158593973	1
	chr11:53160414-53195392	chr11:97652683-97672643	1
	chr11:75263597-75283698	chr11:77790818-77814127	1
	chr19:41992983-42023625	chr19:42052285-42059202	1
	chr5:17121446-17123066	chr5:90711831-90718240	1
	chr8:8487608-8488582	chr8:24310326-24325023	1
	chr16:17101063-17102268	chr16:17129198-17137043	1
	chr3:129232252-129257051	chr3:151859983-151920347	1
	chr15:38218243-38234319	chr15:38412800-38452027	1
	chr16:96234587-96314840	chr16:96318437-96319845	1
	chr7:30019512-30089913	chr7:128059926-128079406	1
	chr9:40598974-40611226	chr9:40611424-40626381	1
	chr19:29078014-29108071	chr19:29137843-29143346	1
	chr16:38345061-38353312	chr16:38521018-38522855	1
	chr17:35254270-35306098	chr17:37080945-37113393	1
	chr3:107080560-107144968	chr3:157661550-157708371	1
	chr17:36213841-36214879	chr17:36274621-36283159	4
	chr1:36065308-36078753	chr1:36113337-36168358	2
	chr15:11961084-11972856	chr15:103035136-103075124	1
	chr3:97412294-97415032	chr3:108218353-108255968	1
	chr4:141080369-141110427	chr4:141110468-141141957	5
	chr17:57127530-57176893	chr17:78598340-78601044	1
	chr7:29718424-29769850	chr7:129227705-129247375	1
	chr8:108071648-108092188	chr8:114162273-114189059	1
	chr5:120579455-120582645	chr5:125907969-125916345	1
	chr5:135086638-135118865	chr5:135430434-135433454	1
	chr13:22119274-22144332	chr13:64530857-64534614	1
	chr4:48447473-48489473	chr4:129468412-129476377	1
	chr3:95000943-95017114	chr3:95608720-95635429	1
	chr6:86464773-86479092	chr6:86533748-86536635	1
	chr1:63257548-63267265	chr1:63318624-63322994	1
	chr2:151337850-151344978	chr2:151345781-151350471	1
	chr13:34008241-34018967	chr13:34963215-34974337	1
	chr15:99686286-99710561	chr15:99868774-99871249	1
	chr17:14302475-14304939	chr17:57006856-57032463	1
	chr3:96044038-96049631	chr3:96358758-96372228	1
	chr8:126442182-126477401	chr8:126521805-126556701	1
	chr5:142952505-142959853	chr5:143734335-143737509	1
	chr10:79792513-79808934	chr10:79809593-79811458	1
	chr2:174890170-174894123	chr2:177098420-177117247	19
	chr8:77511161-77565482	chr8:77631848-77660707	1
	chr10:79574827-79642500	chr10:126699328-126755370	1
	chr3:85930350-85948660	chr3:157192906-157221992	1
	chr5:135637603-135655077	chr5:140250428-140252096	1
	chr5:135437104-135449819	chr5:135473455-135495631	1
	chr4:10965687-10977845	chr4:118940186-118981587	1
	chr12:45298809-45313339	chr12:55750844-55759031	1
	chr8:72757282-72764593	chr8:72852162-72879123	1
	chr2:80454966-80459665	chr2:165624334-165664630	1
	chr11:109212794-109231409	chr11:109241310-109242486	1
	chr17:33763901-33826525	chr17:53614094-53646392	1
	chr4:59015232-59019058	chr4:116840847-116864912	1
	chr8:113488049-113499842	chr8:113502859-113508975	1
	chr5:138717052-138751782	chr5:140805873-140817187	1
	chr10:80563188-80620272	chr10:127463433-127536455	1
	chr10:116577897-116580908	chr10:116580943-116587238	1
	chr2:31006237-31025029	chr2:90514033-90566849	1
	chr17:21166626-21169155	chr17:21651548-21656055	1
	chr4:106734428-106742697	chr4:124398728-124401214	1
	chr6:84996397-85003127	chr6:85053286-85063978	2
	chr17:71899993-71903233	chr17:84253069-84255019	1
	chr11:6148923-6176069	chr11:22888241-22911069	1
	chr11:68779511-68789418	chr11:68791287-68826645	1
	chr6:67059248-67067428	chr6:113008350-113070859	1
	chr15:75804376-75820705	chr15:79741343-79804812	1
	chr8:32264393-32268101	chr8:71611144-71624203	1
	chr3:145271708-145277649	chr3:145302630-145321679	1
	chr6:30244701-30256785	chr6:113629925-113638726	1
	chr11:115384944-115400786	chr11:115421986-115450662	1
	chr7:13491837-13520288	chr7:80641991-80707705	1
	chrX:34614654-34627516	chrX:149586472-149591368	1
	chr11:95833527-95873475	chr11:104201826-104206780	1
	chr9:95363449-95426125	chr9:95744857-95746379	1
	chr8:86235216-86256111	chr8:87467596-87469440	1
	chr15:102106728-102117059	chr15:102123610-102137455	1
	chr15:51785854-51829127	chr15:102750306-102753232	1
	chr11:120011320-120013821	chr11:120528702-120551268	1
	chr14:55702222-55717018	chr14:56502619-56509392	1
	chr8:19937218-19937996	chr8:83212084-83267472	1
	chr16:4788533-4791815	chr16:4860551-4893287	1
	chr12:77460981-77482230	chr12:81204841-81229433	1
	chr16:84767162-84797957	chr16:84814368-84857972	1
	chr10:57949349-57966325	chr10:90600237-90652413	1
	chr4:44172391-44186303	chr4:45021926-45034079	1
	chr3:96211290-96221086	chr3:96239449-96241228	1
	chr8:74840877-74852623	chr8:109408188-109433546	1
	chr14:123998811-124000956	chr14:124431789-124434405	1
	chr2:26736104-26791349	chr2:180921183-180927796	1
	chr3:40647994-40652405	chr3:40695602-40699525	2
	chr3:135079111-135140624	chr3:157605024-157627948	1
	chr17:24272908-24280897	chr17:56806713-56831350	1
	chr17:7026527-7036806	chr17:21651548-21656055	1
	chr3:90056991-90072337	chr3:90088184-90131703	1
	chr3:151859983-151920347	chr3:152042812-152114662	1
	chr1:72241404-72313624	chr1:152839278-152841080	1
	chr8:73125503-73136561	chr8:129458813-129500218	1
	chr5:110116902-110118977	chr5:110424277-110427388	1
	chr11:86491999-86582479	chr11:119127221-119136229	1
	chr6:72821259-72826905	chr6:72827487-72835431	1
	chr11:86294786-86325878	chr11:87256766-87262048	1
	chr11:60225108-60240485	chr11:97162734-97174549	1
	chr7:52204207-52215793	chr7:52266557-52282639	1
	chr5:110152636-110153778	chr5:110249339-110276565	49
	chr8:8645244-8651219	chr8:41716523-41720805	1
	chr2:164609855-164619755	chr2:164619785-164637169	1
	chr2:29899311-29908155	chr2:167504335-167523630	1
	chr6:35198017-35209814	chr6:35286806-35289543	1
	chr13:44912704-44941987	chr13:46762800-46771640	1
	chr17:27700479-27705880	chr17:27754375-27766053	1
	chr9:55052146-55082157	chr9:110835180-110839109	1
	chr7:97588004-97615816	chr7:119996647-119999967	1
	chr12:103975930-104021338	chr12:112941391-112958779	1
	chr7:38876644-38899397	chr7:105780021-105813618	1
	chr2:158173043-158188817	chr2:164692418-164740570	1
	chr11:77492733-77540063	chr11:97174581-97189286	1
	chr3:94787931-94853325	chr3:94854919-94863559	1
	chr17:45604580-45616091	chr17:71873457-71879041	1
	chr15:76302191-76311255	chr15:76753175-76758604	1
	chr1:53367728-53375715	chr1:192837655-192854874	1
	chr17:13149239-13152558	chr17:13168146-13210494	1
	chr11:72417228-72432744	chr11:72451786-72452843	1
	chr7:3198371-3229127	chr7:53141136-53142201	1
	chr11:62319474-62328588	chr11:97622648-97646380	1
	chr3:96114442-96117628	chr3:96128291-96141019	1
	chr1:51515947-51541374	chr1:52225495-52248814	1
	chr7:148665863-148671378	chr7:148746160-148752347	1
	chr13:43490971-43511855	chr13:43512047-43514599	1
	chr12:86694709-86720119	chr12:86808389-86831362	1
	chr15:102175335-102183707	chr15:102292170-102353824	1
	chr4:132041966-132096516	chr4:132096588-132107094	2
	chr15:73479466-73483338	chr15:96283058-96294927	1
	chr12:88672967-88675968	chr12:88802352-88815851	1
	chr17:17139338-17144681	chr17:17369929-17374475	1
	chr17:29458356-29460531	chr17:29832896-29856167	1
	chrX:47904967-47917782	chrX:47926386-47930989	1
	chr2:152494465-152539284	chr2:152641235-152658653	1
	chr2:4513318-4516414	chr2:155963973-156010233	1
	chr19:37485463-37505261	chr19:45819590-45860878	1
	chr11:115860025-115914566	chr11:116027529-116031158	1
	chr8:71611144-71624203	chr8:72432706-72466659	1
	chr8:86476064-86477620	chr8:108141704-108239003	1
	chr4:55527349-55529267	chr4:55532392-55553717	1
	chr7:146548887-146552525	chr7:148207813-148215875	1
	chr11:88907857-88923340	chr11:101303017-101317402	1
	chr9:59499693-59531289	chr9:102616195-102641558	1
	chr11:69441120-69502285	chr11:96646870-96696308	1
	chr17:24259834-24262831	chr17:24266483-24272063	1
	chr18:36947361-36964584	chr18:38404858-38414596	1
	chr5:33612609-33618508	chr5:34668084-34719756	1
	chr4:11245807-11252804	chr4:122796813-122806528	1
	chr10:126625831-126630807	chr10:126631438-126656991	1
	chr11:97496079-97497965	chr11:97511418-97579198	1
	chr11:77492733-77540063	chr11:78039618-78046305	1
	chr5:108486690-108533979	chr5:110601747-110607512	1
	chr2:73707898-73735087	chr2:146832267-146910107	1
	chr14:45997538-46010931	chr14:46143923-46153521	1
	chr11:68826748-68863806	chr11:69207120-69219413	1
	chr9:21165677-21223180	chr9:48860717-48866272	1
	chr7:88475001-88493288	chr7:133613483-133662558	2
	chr17:25375677-25380124	chr17:25399333-25414518	1
	chr8:13753768-13798871	chr8:47696881-47712642	1
	chr11:25999849-26004754	chr11:26282891-26291924	1
	chr2:31826485-31840012	chr2:146657015-146671117	1
	chr4:8613884-8618403	chr4:141110468-141141957	1
	chr7:38876644-38899397	chr7:107751687-107764053	1
	chr14:52681790-52728499	chr14:64103551-64141214	1
	chr13:23825999-23865286	chr13:44795846-44804490	1
	chr7:20324982-20328098	chr7:135106590-135149698	1
	chr15:58701452-58712560	chr15:59137506-59141276	1
	chr16:94510447-94512446	chr16:94527171-94541031	1
	chr11:62249513-62278289	chr11:115624032-115627924	1
	chr8:87594449-87596691	chr8:87601176-87613838	1
	chr13:24889666-24939228	chr13:58312748-58321125	1
	chr17:24387363-24392197	chr17:57062940-57063963	1
	chr4:133439198-133446629	chr4:133462402-133470038	1
	chr8:113520593-113529320	chr8:113535552-113536664	1
	chr8:73275622-73306435	chr8:73357696-73370849	1
	chr16:43881176-43893570	chr16:44135419-44152786	1
	chr1:94799341-94809227	chr1:94809521-94824327	1
	chr8:19698331-19699138	chr8:19989437-19990734	32
	chr7:20270238-20304441	chr7:29582513-29612660	1
	chr11:106101363-106138616	chr11:106575045-106588566	1
	chr2:167997864-168044911	chr2:168045244-168062995	1
	chr17:31693209-31711630	chr17:31781323-31800239	1
	chr9:64044643-64049914	chr9:78315390-78338284	1
	chr5:115222950-115227050	chr5:124852064-124883874	1
	chr2:104634213-104683489	chr2:152494465-152539284	1
	chr8:11255697-11260156	chr8:122475811-122489490	1
	chr11:51786666-51824481	chr11:119088484-119093631	1
	chr12:17548253-17564745	chr12:76765233-76779443	1
	chr7:52308755-52313445	chr7:52702604-52725377	1
	chr14:76808031-76842504	chr14:77011595-77035125	1
	chr17:24824071-24825363	chr17:48542893-48564402	1
	chr2:75489105-75503640	chr2:153161447-153224269	1
	chr17:23808221-23822958	chr17:35368851-35396171	1
	chr12:23254734-23255884	chr12:24485337-24486433	17
	chr8:26886462-26947006	chr8:125066509-125104803	1
	chr9:55888798-55898371	chr9:123010322-123011597	1
	chr11:106049594-106061822	chr11:106071478-106093117	1
	chr10:80409913-80415069	chr10:80529953-80538123	2
	chr2:103935435-103938452	chr2:104407681-104419317	1
	chr2:109142597-109148359	chr2:109186996-109189355	1
	chr4:94709664-94728961	chr4:132924491-132936108	1
	chr11:116281788-116299743	chr11:119780601-119787326	1
	chr8:74840877-74852623	chr8:74870201-74880708	1
	chr19:4037207-4040391	chr19:4045442-4050082	1
	chr17:33763901-33826525	chr17:33877547-33883863	1
	chr2:20853517-20873269	chr2:20885895-20895746	1
	chr4:3495514-3519219	chr4:40192683-40229020	1
	chr5:8733261-8737804	chr5:8849137-8854355	1
	chr11:95875293-95882974	chr11:95890514-95901139	1
	chr15:78763055-78779278	chr15:79232647-79234219	1
	chr5:108486690-108533979	chr5:108889142-108899422	1
	chr6:148871433-148909312	chr6:148930529-148947172	1
	chr11:3209891-3249894	chr11:70447096-70487924	1
	chr14:35522527-35541387	chr14:35541503-35571276	1
	chr11:29104111-29129440	chr11:48600387-48639090	1
	chr13:55783707-55788301	chr13:55790577-55811099	1
	chr3:88487012-88524870	chr3:138102351-138111637	1
	chr10:95351808-95361574	chr10:96178690-96189445	1
	chr3:28702743-28714155	chr3:136331550-136334804	1
	chr11:70814566-70848412	chr11:86294786-86325878	1
	chr2:129987068-130007110	chr2:164568058-164603257	1
	chr2:162872136-162909046	chr2:164243940-164274036	1
	chr1:137619005-137638349	chr1:137659641-137675757	1
	chr11:95119820-95179850	chr11:96646870-96696308	1
	chr8:108141704-108239003	chr8:108346669-108367152	1
	chr7:147982830-148010377	chr7:151651481-151652917	1
	chr3:9593932-9617101	chr3:96226767-96228712	1
	chr4:52672692-52675223	chr4:131821894-131834510	1
	chr7:13606988-13632278	chr7:106614730-106635225	1
	chr5:31116698-31119079	chr5:35428949-35449797	1
	chr2:70591967-70669018	chr2:181081412-181101882	1
	chr11:87226805-87244852	chr11:100175571-100192576	1
	chr18:56719072-56723871	chr18:56728346-56737447	1
	chr11:86629861-86633006	chr11:86644521-86653547	1
	chr7:109271862-109293575	chr7:109293778-109297573	1
	chr11:70214723-70226705	chr11:70243408-70247486	1
	chr4:116871660-116890198	chr4:134816008-134833060	1
	chr7:30721075-30732598	chr7:30764741-30773567	1
	chr3:9593932-9617101	chr3:96114442-96117628	1
	chr7:52615039-52656267	chr7:52803653-52840576	1
	chr4:134763651-134777173	chr4:134777723-134779206	1
	chr8:37163644-37170610	chr8:68988378-69000447	1
	chr7:54164804-54179646	chr7:54211409-54214273	1
	chr5:117742413-117744528	chr5:130499687-130511888	1
	chr7:99783538-99803838	chr7:125240599-125268604	1
	chr16:90217290-90240080	chr16:91009356-91048504	1
	chr9:110141754-110154146	chr9:110204776-110211247	1
	chr11:75263597-75283698	chr11:83891698-83896958	1
	chr8:35867144-35873867	chr8:89404290-89420962	1
	chr9:115210862-115224975	chr9:122830977-122850360	1
	chr8:72652455-72661260	chr8:73115129-73125267	1
	chr10:62309624-62328912	chr10:62342913-62362257	1
	chr11:62410999-62429965	chr11:83082403-83091377	1
	chr5:104861312-104875698	chr5:115390206-115403506	1
	chr9:78205341-78214566	chr9:107453898-107505158	1
	chr3:116199730-116201159	chr3:122966894-122973074	1
	chr9:40011134-40051421	chr9:64011713-64040395	1
	chr4:129136293-129152258	chr4:141110468-141141957	1
	chr16:84814368-84857972	chr16:85172673-85174285	1
	chr1:155073662-155078029	chr1:155109534-155116127	1
	chr9:20867509-20911317	chr9:75241533-75244945	1
	chr7:51857510-51862862	chr7:120004520-120012868	1
	chr13:89875843-89883183	chr13:98244832-98293605	1
	chr18:61778051-61809439	chr18:61877980-61892880	1
	chr6:113008350-113070859	chr6:113071041-113072802	1
	chr11:6417603-6431209	chr11:100175571-100192576	1
	chr14:19053455-19074992	chr14:52872050-52881787	1
	chr15:57918856-57978001	chr15:73248988-73255652	1
	chr5:25027918-25046679	chr5:145877667-145896725	1
	chr17:34042519-34096973	chr17:34237723-34272295	1
	chr11:66855186-66857567	chr11:66862817-66870981	1
	chr14:64222644-64234692	chr14:64248299-64249708	1
	chr8:19698331-19699138	chr8:19862149-19863739	144
	chr2:103580737-103643674	chr2:166724558-166733568	1
	chr14:55213867-55242182	chr14:55507649-55524856	1
	chr5:124774321-124784538	chr5:138593704-138621479	1
	chr8:73791042-73791994	chr8:74268905-74269890	2
	chr5:31824197-31835151	chr5:115590216-115599216	1
	chr17:73183165-73190985	chr17:83919091-83928660	1
	chr1:59023896-59032311	chr1:59816170-59824826	1
	chr2:25201744-25225054	chr2:160464321-160490269	1
	chr11:51390616-51455609	chr11:79064332-79069323	1
	chr10:93275818-93285684	chr10:94913926-94929247	1
	chr19:44314312-44315291	chr19:44318166-44325789	1
	chr15:82941037-82985379	chr15:82999304-83008414	1
	chr2:20568336-20600411	chr2:120425976-120456613	1
	chr15:75671235-75680892	chr15:96453299-96477930	1
	chr7:71527199-71539841	chr7:150467171-150483071	1
	chr11:101495617-101507107	chr11:101514347-101530253	4
	chr18:32221871-32231510	chr18:32231552-32253489	1
	chr10:62101005-62118151	chr10:62467932-62491837	1
	chr12:82042705-82067049	chr12:88747827-88802349	1
	chr2:25134016-25135969	chr2:25201744-25225054	1
	chr12:110884930-110887597	chr12:110901966-110904159	1
	chr8:19892390-19893679	chr8:20019606-20020987	449
	chr1:52900486-52904280	chr1:52960193-52980007	1
	chr14:22340841-22344369	chr14:22347310-22364472	1
	chr8:11371847-11373504	chr8:125454463-125507590	1
	chr2:119172322-119188388	chr2:180387396-180464995	1
	chr11:4954603-4977682	chr11:104277872-104295349	1
	chr9:21165677-21223180	chr9:121612952-121675415	1
	chr7:88294186-88300850	chr7:134325176-134392655	1
	chr8:4493059-4494294	chr8:4609138-4612299	1
	chr10:82082338-82084112	chr10:82305578-82307884	1
	chr15:102218730-102273471	chr15:102442115-102459957	1
	chr5:110119134-110120353	chr5:110249339-110276565	7
	chr8:41585989-41589304	chr8:123173093-123204232	1
	chr10:127909387-127913135	chr10:128125230-128126218	1
	chr4:125773047-125785350	chr4:129468412-129476377	1
	chr5:110116902-110118977	chr5:110178679-110182318	11
	chr2:150770203-150776916	chr2:150777064-150781745	1
	chr11:22516127-22525919	chr11:29029648-29049015	1
	chr11:70336163-70346491	chr11:101556061-101558693	1
	chr1:136245515-136263667	chr1:136381462-136406514	1
	chr5:44612142-44622424	chr5:54020787-54044716	1
	chr8:109918664-109950805	chr8:126442182-126477401	1
	chr2:93976384-94001628	chr2:152494465-152539284	1
	chr3:95904749-95913576	chr3:96051109-96074436	1
	chr7:27956634-27997182	chr7:52590449-52597711	1
	chr8:83212084-83267472	chr8:107803727-107878321	1
	chr5:92861144-92870846	chr5:100929631-100933204	1
	chr14:8930912-8932311	chr14:8988841-9012825	1
	chr5:110147581-110150075	chr5:110249339-110276565	95
	chr7:119818819-119845463	chr7:119923261-119929075	1
	chr5:110116902-110118977	chr5:110249339-110276565	2
	chr5:142926902-142927888	chr5:143652038-143673890	1
	chr4:86217097-86261638	chr4:119206656-119225797	1
	chr2:75507272-75548560	chr2:166733598-166783430	1
	chr14:52872050-52881787	chr14:57430477-57436728	1
	chr7:26432296-26435575	chr7:31901233-31903756	1
	chr16:22232575-22246673	chr16:22246840-22270762	1
	chr15:96219751-96222535	chr15:96228676-96244624	1
	chr11:11688595-11717270	chr11:86917400-86962022	1
	chr7:29582513-29612660	chr7:104786141-104789144	1
	chr18:30848849-30861195	chr18:80639762-80675094	1
	chr4:40644450-40654016	chr4:44766291-44773876	1
	chr8:72466678-72473953	chr8:72474129-72506300	1
	chr13:67841637-67847415	chr13:67928348-67929369	5
	chr4:147275878-147281325	chr4:147309847-147320337	1
	chr10:127463433-127536455	chr10:127584103-127587421	1
	chr2:73141690-73152859	chr2:119172322-119188388	1
	chr16:84730040-84738746	chr16:84767162-84797957	1
	chr2:30976593-31001291	chr2:91054933-91057156	1
	chr14:64477628-64481820	chr14:65245993-65247159	1
	chr2:122527094-122529753	chr2:148496975-148509748	1
	chr17:24204792-24213014	chr17:71963836-72015009	1
	chr17:31781323-31800239	chr17:56438637-56472873	1
	chr16:8651070-8675841	chr16:8823104-8870311	1
	chr8:113391189-113414800	chr8:113625557-113628039	1
	chr8:87498448-87516045	chr8:98067699-98070764	1
	chr5:124560849-124572780	chr5:135400449-135430277	1
	chr14:52681790-52728499	chr14:62946502-62963794	1
	chr11:115450705-115481799	chr11:115962113-115969669	1
	chr11:87275833-87284747	chr11:87284910-87294026	2
	chr4:128286437-128289256	chr4:149606925-149629715	1
	chr11:40494140-40574602	chr11:97511418-97579198	1
	chr4:59907746-59909948	chr4:126352824-126375733	1
	chr7:80574596-80630851	chr7:119818819-119845463	1
	chr3:40597885-40638629	chr3:40752510-40757230	1
	chr11:87256766-87262048	chr11:87284910-87294026	22
	chr11:30849996-30860080	chr11:53516939-53522896	1
	chr11:60225108-60240485	chr11:60264923-60271617	1
	chr8:106768467-106779517	chr8:106863956-106867091	1
	chr2:38851451-38875486	chr2:119677481-119780979	1
	chr8:23696960-23709501	chr8:96690163-96719118	1
	chr15:36702333-36727404	chr15:36927020-36942858	1
	chr11:79801271-79866366	chr11:86065393-86077820	1
	chr2:122189324-122206489	chr2:136709963-136723617	1
	chr8:114283760-114294594	chr8:114306908-114315039	1
	chr2:121777912-121790578	chr2:154435175-154443449	1
	chr10:23495941-23510969	chr10:72095352-72097911	1
	chr1:63238594-63257458	chr1:133017900-133053371	1
	chr5:110209991-110212730	chr5:110249339-110276565	107
	chr7:106979806-107010692	chr7:148302440-148314276	1
	chr5:115252787-115267418	chr5:115267472-115279076	6
	chr11:54765531-54776455	chr11:60251156-60257563	1
	chr4:10856274-10865944	chr4:130215851-130326293	1
	chr4:132470281-132482511	chr4:134065368-134074615	2
	chr2:63735135-63750505	chr2:179988224-180004033	1
	chr9:3023337-3023941	chr9:35112429-35113581	24
	chr2:152703222-152706051	chr2:157012391-157036236	1
	chr8:96841684-96845013	chr8:125524985-125574551	1
	chr7:3198371-3229127	chr7:50434068-50438346	1
	chr12:20996071-20996957	chr12:23254734-23255884	3
	chr11:68878682-68893735	chr11:98794501-98806483	1
	chr11:93796058-93831325	chr11:95273836-95279893	1
	chr4:123311041-123315564	chr4:131891867-131913829	1
	chr11:104149711-104162006	chr11:104985140-105000471	1
	chr11:115263121-115290194	chr11:115345545-115356850	1
	chr2:9983893-10004862	chr2:59216103-59224997	1
	chr13:23615747-23637061	chr13:23653513-23683952	16
	chr2:154229742-154238749	chr2:154289875-154297873	1
	chr2:152105974-152124686	chr2:152154213-152180556	1
	chr8:77511161-77565482	chr8:85832076-85841099	1
	chr2:11421295-11424160	chr2:20885895-20895746	1
	chr9:103202754-103227240	chr9:103227265-103257544	1
	chr10:27790110-27811290	chr10:41235160-41260331	1
	chr11:54786306-54790437	chr11:75297971-75326331	1
	chr7:19803513-19821668	chr7:20270238-20304441	1
	chr5:65999981-66099609	chr5:122631710-122633305	1
	chr14:52681790-52728499	chr14:55246917-55280167	1
	chr2:75489105-75503640	chr2:157012391-157036236	1
	chr5:22986576-22988676	chr5:151481278-151482953	1
	chr7:148124475-148161720	chr7:148255345-148261987	1
	chr16:55806147-55818359	chr16:55818454-55825864	1
	chr11:53160414-53195392	chr11:120169308-120179466	1
	chr8:124392549-124396937	chr8:125600362-125602213	1
	chr7:4947598-4948926	chr7:4952659-4990976	1
	chr14:35170322-35179602	chr14:99693879-99725267	1
	chr6:125073832-125098060	chr6:125104412-125153584	1
	chr11:94134142-94195552	chr11:100175571-100192576	1
	chr2:72309932-72331524	chr2:180921183-180927796	1
	chr8:77511161-77565482	chr8:113650970-113671089	1
	chr1:88407138-88410515	chr1:88415552-88426693	1
	chr9:61952628-61974403	chr9:107949001-107961589	1
	chr1:15778752-15784770	chr1:34156630-34164656	1
	chr17:53614094-53646392	chr17:53697553-53725876	1
	chr8:50238373-50245038	chr8:73411875-73424457	1
	chr3:60298814-60310691	chr3:60317663-60320822	1
	chr14:20892247-20905706	chr14:60866238-60875663	1
	chrX:49517570-49518648	chrX:140746418-140825539	1
	chr4:129136293-129152258	chr4:154543017-154554711	1
	chr2:164568058-164603257	chr2:164692418-164740570	1
	chr4:3742546-3746627	chr4:3748086-3764988	1
	chr12:3958534-3963548	chr12:79935679-79994594	1
	chr11:55279578-55324898	chr11:116692272-116735383	1
	chr1:64143890-64149151	chr1:64157004-64174507	2
	chr8:26813463-26815814	chr8:86127460-86139144	1
	chr5:56513317-56514174	chr5:117802579-117841113	1
	chr2:112195080-112236217	chr2:154358293-154399519	1
	chr16:29775312-29778074	chr16:30054663-30073659	1
	chr6:39539925-39558290	chr6:71505136-71509355	1
	chr6:49043617-49051917	chr6:49185755-49217977	1
	chr11:115823910-115837549	chr11:115989894-116006073	1
	chr11:6304805-6348043	chr11:120660466-120689809	1
	chr5:46058016-46107459	chr5:109895833-109896922	1
	chr8:96690163-96719118	chr8:112242730-112262018	1
	chr7:140224878-140267443	chr7:140295873-140319537	1
	chr12:86789866-86803698	chr12:86955383-86968823	1
	chr10:70682632-70703689	chr10:107594155-107632347	1
	chr18:34999271-35001395	chr18:65733755-65782584	1
	chr5:135400449-135430277	chr5:135437104-135449819	1
	chr12:103940877-103943240	chr12:103975930-104021338	1
	chr16:17902394-17913276	chr16:17917816-17932927	1
	chr11:68946503-68948379	chr11:69777639-69835287	1
	chr11:50002448-50034506	chr11:70447096-70487924	1
	chr13:8757618-8761258	chr13:8815060-8819322	1
	chr1:64151246-64153044	chr1:72241404-72313624	1
	chr4:86575204-86585446	chr4:116781183-116831020	1
	chr10:41166570-41176825	chr10:99932314-99936216	1
	chr18:7609658-7628562	chr18:67604047-67609216	1
	chr8:4671128-4680586	chr8:73386779-73402618	1
	chr1:16550357-16553520	chr1:55125378-55157700	1
	chr11:69441120-69502285	chr11:69507854-69510306	1
	chr4:146032808-146036306	chr4:147112553-147113556	32
	chr11:59260174-59287176	chr11:69369843-69420859	1
	chr9:119065342-119066239	chr9:119246627-119257943	1
	chr17:45533384-45575086	chr17:45575277-45604330	1
	chr7:38776337-38821135	chr7:123263221-123266772	1
	chr7:30750377-30752021	chr7:30764741-30773567	1
	chr2:25977427-25979363	chr2:25984122-25997942	1
	chr8:26644146-26664387	chr8:28311397-28395519	1
	chr8:73178777-73186338	chr8:81020347-81030204	1
	chr4:118775650-118817800	chr4:151352074-151378075	1
	chr18:36409836-36418943	chr18:60105983-60107487	1
	chr10:79708653-79715532	chr10:94158536-94161058	1
	chr8:108141704-108239003	chr8:108380594-108402860	1
	chr11:62410999-62429965	chr11:120408387-120509973	1
	chr8:72432706-72466659	chr8:72588739-72601520	1
	chr13:23615747-23637061	chr13:23825999-23865286	8
	chr8:97352110-97358136	chr8:97360125-97363262	1
	chr11:20217971-20234877	chr11:109324286-109340625	1
	chr4:123577701-123609217	chr4:124389198-124394058	1
	chr11:102870769-102875355	chr11:102912483-102936063	1
	chr8:109391841-109405591	chr8:109552773-109561156	1
	chr10:98717247-98737202	chr10:126699328-126755370	2
	chr16:17178949-17204513	chr16:17448923-17476706	1
	chr10:59405959-59421443	chr10:128177384-128210962	1
	chr19:41518484-41520648	chr19:41526901-41532834	1
	chr2:168567462-168598455	chr2:180921183-180927796	1
	chr11:4142435-4149541	chr11:6304805-6348043	1
	chr12:85952580-85962293	chr12:111883192-111884406	1
	chr13:23637550-23653057	chr13:23653513-23683952	5
	chr18:34907727-34952381	chr18:35051619-35120922	1
	chr3:87848283-87864225	chr3:87940833-87950013	1
	chr9:54578235-54584282	chr9:54703037-54749501	1
	chr11:51494562-51519533	chr11:51565397-51582156	1
	chr15:38412800-38452027	chr15:96098721-96118721	1
	chr1:89105984-89143162	chr1:89146627-89149880	1
	chr8:114306908-114315039	chr8:114331863-114340847	1
	chr3:96211290-96221086	chr3:96229922-96233716	1
	chr7:28057011-28073459	chr7:28151534-28156257	1
	chr2:150082382-150084686	chr2:150310212-150311695	1
	chr2:23005694-23045711	chr2:104441554-104473726	1
	chr14:52681790-52728499	chr14:52789344-52825861	1
	chr3:101080943-101085782	chr3:102942640-102958582	1
	chr11:69441120-69502285	chr11:69526325-69535376	2
	chr11:70752655-70799907	chr11:70814566-70848412	1
	chr16:30380666-30391173	chr16:30820521-30822329	1
	chr8:19700606-19702019	chr8:19980521-19988113	141
	chr11:69193157-69205486	chr11:88828741-88840107	1
	chr11:60712253-60717246	chr11:60733452-60747833	1
	chr9:78315390-78338284	chr9:78355159-78383136	2
	chr2:70579720-70586341	chr2:70591967-70669018	1
	chr7:29062473-29064981	chr7:106286298-106290248	1
	chr7:6104303-6110857	chr7:6121086-6137784	1
	chr11:54786306-54790437	chr11:102760035-102769587	1
	chr8:32255179-32264286	chr8:124455799-124459309	1
	chr9:78315390-78338284	chr9:78343173-78355037	1
	chr9:21223418-21232596	chr9:114635279-114642693	1
	chr1:95297634-95302778	chr1:95679081-95725076	1
	chr6:72708113-72741948	chr6:72742011-72749132	2
	chr5:31168253-31213630	chr5:31780380-31805464	1
	chr7:13606988-13632278	chr7:125673374-125681334	1
	chr11:121773089-121775981	chr11:121811066-121813601	7
	chr14:35119266-35133515	chr14:35583133-35589129	1
	chr8:19858601-19860678	chr8:19980521-19988113	83
	chr2:98506272-98507612	chr2:144066347-144113202	1
	chr7:29430583-29431552	chr7:29672987-29678781	1
	chr13:54718976-54740383	chr13:54773328-54801297	1
	chr11:59013913-59044315	chr11:115384944-115400786	1
	chr13:62230550-62231988	chr13:62724869-62726318	4
	chr7:104225597-104229304	chr7:106492839-106494112	1
	chr17:66803600-66809660	chr17:66817726-66839581	1
	chr5:89018862-89020589	chr5:122604600-122624156	1
	chr4:146032808-146036306	chr4:146315513-146320659	2
	chr8:10990693-11013300	chr8:87353389-87377635	1
	chr9:114429826-114453632	chr9:114453634-114477709	2
	chr13:34176698-34179308	chr13:34219905-34226108	1
	chr11:74985778-74993791	chr11:80186815-80235226	1
	chr4:88355922-88371133	chr4:147816635-147826411	1
	chr2:127054267-127081247	chr2:166733598-166783430	1
	chr16:32606793-32622300	chr16:32622386-32637308	1
	chr8:42347139-42348780	chr8:108638272-108665677	1
	chr17:69618926-69628995	chr17:71240571-71244947	1
	chr5:38908883-38963352	chr5:135473455-135495631	1
	chr4:41068566-41077593	chr4:41449196-41450996	1
	chr19:5464699-5503692	chr19:6136602-6144356	1
	chr5:123574819-123602024	chr5:137937400-137964434	1
	chr5:111184967-111202422	chr5:135400449-135430277	1
	chrX:7444261-7478764	chrX:103197234-103226458	1
	chr12:77455728-77457545	chr12:77460981-77482230	1
	chr10:79416274-79462624	chr10:79491364-79528158	1
	chr4:11078120-11145235	chr4:139129279-139131765	1
	chr3:88975415-88993568	chr3:146156517-146188868	1
	chr11:30740662-30751963	chr11:30849996-30860080	1
	chr8:73990380-73996881	chr8:107803727-107878321	1
	chr2:151794610-151797402	chr2:152105974-152124686	1
	chr7:4731840-4759764	chr7:134850934-134859708	1
	chr7:38732041-38748807	chr7:38867089-38872608	1
	chr8:13377201-13383554	chr8:109955762-109976952	1
	chr17:22096034-22099422	chr17:22496081-22497925	23
	chr17:80864756-80865929	chr17:80866481-80885995	1
	chr11:83933428-83945451	chr11:102437519-102439198	1
	chr8:48740513-48747569	chr8:48747868-48778053	1
	chr14:47379459-47383973	chr14:47882088-47892002	1
	chr6:149075503-149082180	chr6:149085927-149104137	1
	chr9:21067406-21087787	chr9:108196901-108251670	1
	chr9:88408731-88420896	chr9:98476765-98502922	1
	chr2:91473802-91500456	chr2:150857690-150869856	1
	chr5:31780380-31805464	chr5:33612609-33618508	1
	chr18:13123732-13162691	chr18:90747546-90754390	1
	chr13:44813315-44911966	chr13:74597620-74604236	1
	chr18:77177199-77187790	chr18:77297927-77315574	1
	chr6:82563152-82566371	chr6:82582238-82608976	1
	chr19:7442952-7449578	chr19:7450228-7461495	1
	chr11:6304805-6348043	chr11:94068991-94083504	1
	chr1:77510253-77512859	chr1:84711390-84875356	1
	chr7:99999495-100034598	chr7:109041144-109091509	1
	chr11:72250591-72271532	chr11:95195673-95216663	1
	chr19:23204273-23248301	chr19:32848782-32852429	1
	chr4:126874452-126880211	chr4:128936721-128946405	1
	chr15:101095768-101099980	chr15:101103286-101110385	1
	chr15:43070021-43085133	chr15:43090776-43098472	1
	chr13:67736784-67742113	chr13:67823480-67832325	2
	chr16:16299998-16326127	chr16:16334042-16335044	1
	chr19:6136602-6144356	chr19:10530843-10532469	1
	chr18:35924935-35965404	chr18:46891646-46903605	1
	chr4:86575204-86585446	chr4:138525968-138532051	1
	chr8:18838385-18857673	chr8:97337185-97349517	1
	chr7:140179301-140200008	chr7:140224878-140267443	1
	chr11:84655814-84696638	chr11:85119485-85141777	1
	chr11:33044250-33067149	chr11:110926806-110928452	1
	chr7:29074501-29080914	chr7:109041144-109091509	1
	chr5:130003858-130010555	chr5:130019040-130020384	1
	chr2:3334326-3343428	chr2:119283455-119310642	1
	chr17:24856505-24866065	chr17:36047702-36077403	1
	chr3:9247186-9255693	chr3:9256492-9263206	1
	chr4:117612316-117640067	chr4:117848093-117855497	1
	chr9:108523348-108527121	chr9:109982040-110004837	1
	chr17:21651548-21656055	chr17:34154315-34174215	1
	chr5:110486115-110487918	chr5:110511854-110516165	1
	chr11:97482944-97494759	chr11:98043863-98121032	1
	chr6:72708113-72741948	chr6:122708440-122728003	1
	chr6:136747710-136781294	chr6:145799630-145816135	1
	chr3:121119795-121153454	chr3:123200084-123215995	1
	chr6:51433505-51438856	chr6:51455820-51462297	1
	chr13:42147254-42148807	chr13:51192483-51219862	1
	chr6:38301492-38309022	chr6:54847361-54848750	1
	chr18:21096516-21106791	chr18:21118998-21120854	1
	chr4:94263290-94285675	chr4:108479347-108488222	1
	chr18:9954096-10019529	chr18:10019667-10033441	1
	chr2:162753444-162773758	chr2:163226023-163231723	1
	chr15:89173680-89174665	chr15:90051373-90057438	1
	chr1:9923341-9937312	chr1:63633864-63647481	1
	chr11:33044250-33067149	chr11:120816797-120859064	1
	chr9:49535295-49539291	chr9:50814494-50817461	1
	chr11:57833205-57835465	chr11:59924439-59930725	1
	chr7:29582513-29612660	chr7:57114086-57124998	1
	chr11:33357534-33365932	chr11:33388380-33455957	1
	chr7:28010952-28018969	chr7:28040027-28053957	1
	chr14:76505519-76534655	chr14:76547424-76553825	1
	chr17:34780537-34792017	chr17:35254270-35306098	1
	chr8:13906811-13910672	chr8:72673676-72686539	1
	chr17:25380195-25383859	chr17:25399333-25414518	1
	chr15:34032931-34035472	chr15:34049605-34053691	1
	chr5:32157488-32165573	chr5:124163053-124205024	1
	chr4:149141868-149156003	chr4:149421367-149452258	1
	chr5:45883516-45927500	chr5:46107490-46111363	1
	chr7:13384865-13392240	chr7:118166936-118176014	1
	chr5:86532535-86533802	chr5:87232020-87273194	1
	chr3:26975482-26992295	chr3:137632528-137633518	1
	chr4:56770189-56771303	chr4:56914513-56916515	1
	chr4:55216387-55225718	chr4:116128115-116131337	1
	chr11:87226805-87244852	chr11:87256766-87262048	3
	chr1:16654593-16659030	chr1:72241404-72313624	1
	chr10:79491364-79528158	chr10:79574827-79642500	2
	chr2:174995209-175004928	chr2:176857061-176863121	12
	chr1:63212225-63219930	chr1:63318624-63322994	1
	chr2:154669533-154734050	chr2:154873392-154884079	1
	chr8:74428958-74436876	chr8:74445740-74455705	1
	chr4:21767895-21812853	chr4:126693038-126741325	1
	chr8:91547022-91580271	chr8:91793493-91795598	1
	chr14:51522360-51524604	chr14:51682480-51685898	1
	chr16:14156396-14168047	chr16:20094457-20119608	1
	chr10:59405959-59421443	chr10:59444130-59446191	1
	chr7:31728178-31731013	chr7:52615039-52656267	1
	chr4:125855704-125884591	chr4:136896173-136915235	1
	chr5:109074773-109076282	chr5:115685205-115694030	1
	chr10:75377016-75415089	chr10:79840333-79874547	1
	chr8:73136960-73138996	chr8:73275622-73306435	1
	chr8:124373226-124380073	chr8:124397393-124434566	1
	chr10:66743736-66751798	chr10:127463433-127536455	1
	chr2:120957867-120971314	chr2:162909240-162918347	1
	chr2:174935028-174935752	chr2:174995209-175004928	1
	chr2:129017675-129044683	chr2:129063787-129081009	1
	chr11:104229053-104246848	chr11:104247083-104272628	1
	chr19:8942222-8978831	chr19:9011494-9074471	2
	chr7:63209144-63224601	chr7:147100507-147102591	1
	chr6:55020524-55037325	chr6:113008350-113070859	1
	chr3:30686506-30727289	chr3:107080560-107144968	1
	chr15:62000422-62001706	chr15:98700922-98715673	1
	chr11:74631717-74665140	chr11:84638829-84648406	1
	chr18:61710041-61763608	chr18:61778051-61809439	1
	chr4:145678141-145684053	chr4:146604956-146615846	25
	chr3:30890313-30903184	chr3:88638484-88640460	1
	chr3:88415856-88441521	chr3:88441564-88458686	2
	chr1:36113337-36168358	chr1:88382901-88406852	1
	chr2:118853758-118865690	chr2:126486212-126511665	1
	chr4:124740697-124771136	chr4:126642569-126650933	1
	chr13:17783220-17824865	chr13:99599999-99628636	1
	chr10:5943358-5980626	chr10:80809319-80867228	1
	chr15:3925868-3950828	chr15:37917888-38017588	1
	chr18:35711289-35791308	chr18:38787458-38801060	1
	chr10:24308489-24324489	chr10:80761102-80762283	1
	chr8:26823376-26878854	chr8:81331371-81346981	1
	chr11:29104111-29129440	chr11:29406178-29423571	1
	chr3:96051109-96074436	chr3:122673964-122696616	1
	chr2:164609855-164619755	chr2:164640720-164689336	1
	chr11:50002448-50034506	chr11:69131751-69140793	1
	chr7:4949789-4950736	chr7:4952659-4990976	1
	chr4:145231303-145232213	chr4:146315513-146320659	1
	chr8:73941653-73943601	chr8:87353389-87377635	1
	chr10:72112746-72141363	chr10:92183951-92186067	1
	chr2:91473802-91500456	chr2:162909240-162918347	1
	chr7:29582513-29612660	chr7:66477819-66513743	1
	chr8:26823376-26878854	chr8:28311397-28395519	1
	chr11:83100819-83122338	chr11:95119820-95179850	1
	chr19:18753211-18765815	chr19:18780666-18798651	1
	chr13:12426062-12433594	chr13:24889666-24939228	1
	chr15:99597784-99612079	chr15:99686286-99710561	1
	chr4:118292398-118306933	chr4:132470281-132482511	1
	chr5:116077394-116091342	chr5:121844556-121865157	1
	chr7:54044863-54083793	chr7:148207813-148215875	1
	chr14:46061733-46068915	chr14:46080121-46085777	1
	chr11:51390616-51455609	chr11:94134142-94195552	1
	chr16:17167197-17168804	chr16:91921383-91936401	1
	chr2:176864080-176868718	chr2:177098420-177117247	11
	chr8:108672039-108679288	chr8:109191214-109199902	1
	chr6:119953137-119954733	chr6:119959850-119984520	1
	chr15:88512429-88555949	chr15:88688890-88703453	1
	chr7:28949559-28986920	chr7:29131971-29191121	1
	chr8:73357696-73370849	chr8:73371338-73375084	1
	chr3:108350129-108367954	chr3:108370049-108382569	1
	chr2:71047161-71060013	chr2:146671726-146678127	1
	chr2:173903202-173906311	chr2:174085081-174123810	1
	chr1:138586229-138609505	chr1:193445588-193451883	1
	chr9:20406107-20414847	chr9:20438822-20440300	1
	chr7:4849412-4876723	chr7:59103975-59133060	1
	chr4:145233778-145235023	chr4:146652554-146653703	2
	chr16:94785723-94818589	chr16:94944460-94948523	1
	chrX:71498227-71511581	chrX:93148445-93154324	1
	chr5:114568347-114597503	chr5:145986462-146022449	1
	chr1:82881879-82883843	chr1:82886395-82890840	1
	chr1:59736933-59790770	chr1:174051214-174062993	1
	chr7:3567815-3619986	chr7:105780021-105813618	1
	chr9:108390925-108486871	chr9:110839137-110857778	1
	chr4:145694856-145696475	chr4:146866435-146867808	1
	chr1:154685144-154758161	chr1:155283131-155343196	1
	chr3:89568269-89590733	chr3:89598602-89616370	1
	chr2:30877968-30882039	chr2:122189324-122206489	1
	chr1:51515947-51541374	chr1:155242471-155257882	1
	chr17:24339423-24353452	chr17:24384370-24387334	1
	chr16:57118691-57179201	chr16:94818832-94828595	1
	chr19:29591470-29599914	chr19:29877971-29889781	1
	chr17:45729833-45734611	chr17:56154470-56225118	1
	chr4:144999787-145001208	chr4:145174388-145176395	1
	chr2:73224409-73228192	chr2:143729606-143768803	1
	chrX:71513242-71530324	chrX:71669367-71678215	1
	chr17:34154315-34174215	chr17:34237723-34272295	1
	chr4:25598515-25603417	chr4:135598384-135610246	1
	chr11:98644188-98648031	chr11:98846589-98886879	1
	chr2:27358937-27377434	chr2:27377493-27385357	1
	chr8:82066691-82072670	chr8:126417556-126420732	1
	chr16:55965266-56004239	chr16:56017235-56038661	1
	chr4:128601716-128605385	chr4:133837362-133846773	1
	chr4:129187288-129223155	chr4:129347937-129352694	1
	chr6:124984626-125002606	chr6:125073832-125098060	1
	chr19:4115300-4128726	chr19:4188635-4205861	1
	chr1:88233055-88263410	chr1:167570904-167575663	1
	chr8:23607751-23614394	chr8:122515912-122517139	1
	chr4:106508253-106544177	chr4:116840847-116864912	1
	chr8:3491070-3542391	chr8:3591539-3636184	1
	chr8:69000637-69013609	chr8:69554172-69559647	1
	chr12:88173115-88174502	chr12:88214972-88233975	1
	chr5:125340460-125349752	chr5:135473455-135495631	1
	chr13:23825999-23865286	chr13:100781463-100792602	1
	chr6:115665246-115668759	chr6:149253748-149291088	1
	chr14:20990965-21002499	chr14:21033942-21041679	1
	chr7:31733769-31760200	chr7:120717924-120719571	1
	chr4:128973499-129019037	chr4:133792912-133796060	1
	chr7:112948372-112961516	chr7:135106590-135149698	1
	chr18:44985403-44989452	chr18:46891646-46903605	1
	chr7:119963218-119996628	chr7:120188769-120196001	1
	chr11:100175571-100192576	chr11:102168112-102195659	1
	chr14:31859372-31862671	chr14:31867653-31868873	1
	chr4:94617295-94650272	chr4:94826262-94832397	1
	chr2:106798056-106817736	chr2:119677481-119780979	1
	chr10:127731176-127788800	chr10:127959622-127965635	1
	chr2:90950971-90956300	chr2:91102372-91127003	1
	chr13:22006939-22011841	chr13:22027296-22032524	1
	chr4:47478940-47492476	chr4:98390379-98415371	1
	chr1:187214770-187237739	chr1:187242812-187244330	1
	chr13:62566535-62569828	chr13:62724869-62726318	5
	chr5:122731671-122743505	chr5:123155697-123159096	1
	chr19:32556392-32562557	chr19:53800178-53808344	1
	chr2:84499605-84512117	chr2:157239350-157252823	1
	chr3:27012990-27056845	chr3:96020005-96030935	1
	chr16:20188166-20195251	chr16:21992895-21997001	1
	chr8:125965613-125980511	chr8:126000707-126025373	1
	chr8:13753768-13798871	chr8:13906811-13910672	1
	chr3:89139816-89143452	chr3:89232702-89247011	1
	chr11:4978180-5009590	chr11:102962087-102982641	1
	chr8:24001869-24009097	chr8:59954338-60007023	1
	chr3:41353854-41431671	chr3:138102351-138111637	1
	chr7:121390256-121399369	chr7:121414190-121423003	1
	chr7:86829756-86848369	chr7:133683383-133730309	1
	chr13:21801064-21853360	chr13:23615747-23637061	4
	chr6:93859858-93864917	chr6:142316577-142318072	1
	chr1:90152634-90176794	chr1:95349228-95393302	1
	chr2:121296002-121297021	chr2:121328577-121329487	1
	chr12:17352039-17372757	chr12:118286235-118287260	1
	chr7:25858016-25873355	chr7:26179192-26186261	1
	chr5:137425595-137434115	chr5:138593704-138621479	1
	chr12:73975638-73980889	chr12:73984764-73987617	1
	chr1:89105984-89143162	chr1:157868954-157920629	1
	chr17:32503303-32506483	chr17:32513315-32523275	2
	chr9:18094355-18102282	chr9:18523126-18526868	1
	chr5:8843112-8848938	chr5:8849137-8854355	1
	chr5:44160070-44178347	chr5:130348910-130358375	1
	chr4:42983558-43046056	chr4:126631833-126632887	1
	chr3:95422046-95483937	chr3:95550381-95563487	1
	chr19:8765141-8927855	chr19:24328342-24331350	1
	chr1:88415552-88426693	chr1:162962033-162977986	1
	chr19:14736207-14742672	chr19:14750656-14754942	1
	chr7:148124475-148161720	chr7:148598435-148602790	1
	chr1:64770873-64787134	chr1:181394207-181395173	1
	chr12:3460086-3492309	chr12:3569913-3574263	1
	chr15:78975347-78979803	chr15:97907424-97929782	1
	chr4:145229922-145231185	chr4:146032808-146036306	4
	chr10:7433816-7436745	chr10:7436796-7453930	1
	chr8:27211987-27237768	chr8:27254116-27280205	1
	chr11:6304805-6348043	chr11:103252090-103275411	1
	chr13:9091017-9124338	chr13:107721424-107749061	1
	chr17:35620945-35628573	chr17:35647571-35657356	1
	chr8:109826382-109830906	chr8:110082213-110089930	1
	chr3:30890313-30903184	chr3:95072043-95077311	1
	chr10:12580669-12593069	chr10:33918547-33929535	1
	chr10:107638293-107641741	chr10:107645072-107653267	1
	chr2:29487479-29490716	chr2:119283455-119310642	1
	chr3:37313533-37363504	chr3:95422046-95483937	1
	chr11:87245003-87256631	chr11:116052280-116067903	1
	chr8:108141704-108239003	chr8:108403119-108434833	1
	chr10:126607070-126608064	chr10:126612069-126613736	1
	chr11:55225493-55234032	chr11:55271124-55279390	1
	chr2:10233218-10234581	chr2:154241527-154283537	1
	chr9:21165677-21223180	chr9:21223418-21232596	1
	chr4:33323844-33340023	chr4:124740697-124771136	1
	chr8:109408188-109433546	chr8:109485618-109490000	1
	chr9:36595267-36606716	chr9:44544742-44551652	1
	chr4:132677189-132679714	chr4:132684884-132688781	1
	chr11:3434151-3441566	chr11:3540352-3562623	1
	chr10:127657397-127660318	chr10:127674219-127685496	1
	chr8:19758673-19759973	chr8:19926852-19928155	206
	chr1:23973232-23978390	chr1:36065308-36078753	1
	chr1:88233055-88263410	chr1:88415552-88426693	1
	chr2:26233600-26268554	chr2:94241086-94259461	1
	chrX:98717106-98736309	chrX:98831314-98864023	1
	chr7:48794592-48817663	chr7:48881128-48900723	1
	chr7:148618673-148650872	chr7:148723145-148728217	1
	chr4:147309847-147320337	chr4:147929828-148003341	1
	chr1:9652911-9657284	chr1:183180490-183185082	1
	chrX:71481969-71497947	chrX:71513242-71530324	1
	chr8:121458874-121460492	chr8:122025626-122091319	1
	chr11:57842580-57844729	chr11:60572499-60627381	1
	chr2:124907193-124951921	chr2:164640720-164689336	1
	chr13:66995813-67012409	chr13:98040171-98043151	1
	chr9:24942255-24961318	chr9:31190298-31196844	1
	chr2:162850717-162863613	chr2:162863985-162868209	1
	chr1:88233055-88263410	chr1:95679081-95725076	1
	chr4:14728618-14735407	chr4:44077806-44079640	1
	chr12:3408337-3444101	chr12:18393221-18399594	1
	chr11:55217846-55219561	chr11:83281697-83308312	1
	chr13:65515598-65516713	chr13:66903406-66904234	1
	chr9:58111912-58131912	chr9:58417279-58419590	1
	chr8:97853080-97858476	chr8:128085760-128096379	1
	chr13:55390271-55450795	chr13:58475619-58515822	1
	chr13:38735321-38754085	chr13:38755921-38759128	1
	chr2:98502007-98503246	chr2:132670555-132676076	1
	chr11:69220774-69235516	chr11:115860025-115914566	1
	chr18:73953440-73956748	chr18:73962548-73979712	1
	chr12:45298809-45313339	chr12:112770694-112794290	1
	chr1:134388379-134390354	chr1:136501336-136543140	1
	chr9:106391535-106393108	chr9:110298927-110314519	1
	chr10:7388963-7412437	chr10:66553903-66625036	1
	chr3:89789625-89876790	chr3:103079516-103100228	1
	chr7:52956833-52989531	chr7:74785416-74796037	1
	chr2:90684102-90714226	chr2:90728766-90760343	2
	chr6:129484299-129495803	chr6:133050394-133063107	1
	chr5:91359351-91360965	chr5:143734335-143737509	1
	chr5:34999993-35007394	chr5:116828900-116834299	1
	chr8:73191612-73209649	chr8:114360204-114384729	1
	chr5:77330220-77340879	chr5:125340460-125349752	1
	chr2:121713517-121725711	chr2:153564819-153577673	1
	chr4:145698181-145701091	chr4:147151284-147152454	7
	chr11:19923117-19930992	chr11:98043863-98121032	1
	chr9:44598248-44612724	chr9:44849918-44851452	1
	chr11:103246261-103252079	chr11:120816797-120859064	1
	chr11:3209891-3249894	chr11:6363420-6382339	1
	chr5:77341611-77348052	chr5:130643777-130650382	1
	chr13:62482131-62485509	chr13:62566535-62569828	4
	chr3:58357029-58366472	chr3:58378593-58384514	1
	chr11:30642716-30698563	chr11:96761099-96765709	1
	chr11:19933224-19942362	chr11:29926073-29927075	1
	chr9:65465698-65497316	chr9:119215969-119236595	1
	chr2:25435208-25440979	chr2:151362622-151388553	1
	chr5:110119134-110120353	chr5:110223874-110226350	7
	chr7:26489944-26542443	chr7:30688091-30696706	1
	chr5:136363118-136417789	chr5:136419466-136443649	1
	chr3:33696581-33721227	chr3:68802717-68853337	1
	chr1:166233345-166239226	chr1:173427451-173436845	1
	chr3:19085786-19101106	chr3:19112493-19138243	1
	chr8:3491070-3542391	chr8:112242730-112262018	1
	chrX:35782216-35785730	chrX:35867703-35880875	1
	chr4:40184843-40186606	chr4:107999169-108020791	1
	chr13:65515598-65516713	chr13:66392129-66393132	1
	chr3:93162203-93163481	chr3:107080560-107144968	1
	chr2:153435460-153439514	chr2:180387396-180464995	1
	chr12:101111222-101114867	chr12:101118623-101125273	1
	chrX:71513242-71530324	chrX:71607918-71622958	1
	chr8:11547648-11562908	chr8:44353466-44354597	1
	chr16:85792529-85793559	chr16:85798939-85805067	1
	chr14:63453636-63459130	chr14:63740601-63747326	1
	chr11:52035849-52074420	chr11:62201666-62213233	1
	chr11:5139196-5140805	chr11:12900151-12911535	1
	chrX:140746418-140825539	chrX:147091199-147092312	1
	chr2:164243940-164274036	chr2:164277793-164280908	1
	chr9:30814075-30873247	chr9:48278610-48306899	1
	chr8:46014886-46108763	chr8:72342984-72351621	1
	chr5:111184967-111202422	chr5:152442083-152456385	1
	chr1:8923985-8947550	chr1:182722362-182733011	1
	chr3:65257820-65259034	chr3:68802717-68853337	1
	chr3:51261940-51291244	chr3:102924427-102936102	1
	chr11:6304805-6348043	chr11:6503913-6533170	1
	chr4:134018719-134037923	chr4:149606925-149629715	1
	chr8:26768154-26772017	chr8:26774437-26779152	1
	chr9:121237541-121264242	chr9:121279435-121281542	1
	chr1:88233055-88263410	chr1:88382901-88406852	1
	chr8:13153215-13186600	chr8:13333093-13365379	1
	chr16:33944302-33971172	chr16:33979242-33983082	1
	chr8:48415680-48431032	chr8:72513522-72529951	1
	chr17:8360854-8371515	chr17:80770484-80773825	1
	chr6:12045182-12048899	chr6:84991407-84996287	1
	chr11:120080220-120097294	chr11:120165659-120168059	1
	chr17:17177402-17180146	chr17:17403257-17405910	1
	chr4:154334522-154352186	chr4:154584618-154596906	1
	chr5:65688203-65697567	chr5:65770802-65786664	1
	chr2:20568336-20600411	chr2:24801840-24833636	1
	chr11:87256766-87262048	chr11:87262156-87275618	3
	chr4:46145215-46165868	chr4:46457163-46494967	1
	chr2:119161633-119164731	chr2:119172322-119188388	1
	chr10:5943358-5980626	chr10:126337472-126343615	1
	chr11:86165611-86172793	chr11:96646870-96696308	1
	chr1:181461526-181478180	chr1:181669327-181737316	1
	chr8:96616897-96628089	chr8:112367983-112378771	1
	chr11:17832668-17858009	chr11:85998077-86001870	1
	chr8:59025134-59034128	chr8:60210905-60213239	1
	chr14:55213867-55242182	chr14:76884234-76943117	1
	chr8:125583830-125597406	chr8:125620193-125637781	1
	chr7:91018732-91053285	chr7:120048231-120061482	1
	chr4:146036327-146037347	chr4:146650845-146651690	26
	chr8:73424478-73434073	chr8:124997021-125015877	1
	chr14:32967700-32989223	chr14:99464174-99506797	1
	chr15:39067231-39073571	chr15:39078914-39081304	1
	chr15:79741343-79804812	chr15:79898519-79916599	1
	chr19:21344588-21366351	chr19:21852177-21872511	1
	chr13:97833780-97836636	chr13:97901053-97913367	1
	chr8:59954338-60007023	chr8:93346009-93356258	1
	chr3:33696581-33721227	chr3:121119795-121153454	1
	chr12:82042705-82067049	chr12:86694709-86720119	1
	chr4:32723198-32726299	chr4:32728620-32791115	1
	chr11:22516127-22525919	chr11:22868800-22887545	1
	chr5:110217170-110218993	chr5:110249339-110276565	16
	chr18:35272946-35340794	chr18:64644604-64677938	1
	chr11:20217971-20234877	chr11:20528138-20540119	1
	chr4:133364593-133378020	chr4:148525950-148545481	1
	chr10:24308489-24324489	chr10:75377016-75415089	1
	chr12:35728158-35735676	chr12:36767632-36769908	1
	chrX:71513242-71530324	chrX:148341908-148345911	1
	chr6:124877273-124896966	chr6:124897988-124922510	1
	chr13:23653513-23683952	chr13:44795846-44804490	1
	chr2:30059115-30063026	chr2:121235770-121270625	1
	chr10:114813331-114844537	chr10:114851015-114859411	1
	chr12:29432011-29438205	chr12:32605401-32640219	1
	chr7:67120298-67129577	chr7:67129663-67141687	1
	chr12:19393466-19394338	chr12:20201960-20203460	1
	chr1:60234903-60252524	chr1:82895897-82914973	1
	chr8:12896967-12907813	chr8:12908163-12917054	1
	chr6:48344615-48347526	chr6:106718155-106739063	1
	chr11:32354190-32357803	chr11:40494140-40574602	1
	chr2:9983893-10004862	chr2:181263404-181266316	1
	chr4:11307689-11318914	chr4:11410814-11420452	1
	chr13:41007973-41027405	chr13:41093904-41117326	1
	chr16:8761028-8796492	chr16:8823104-8870311	1
	chr2:35044897-35058449	chr2:38522640-38525987	1
	chr1:55292564-55298002	chr1:59736933-59790770	1
	chr7:25288072-25306330	chr7:52769775-52782811	1
	chr13:16789196-16790504	chr13:44813315-44911966	1
	chr4:24417860-24471903	chr4:89016238-89017815	1
	chr6:91461911-91481408	chr6:91631493-91637214	1
	chr8:73266600-73268913	chr8:73275622-73306435	1
	chr13:38055498-38088932	chr13:44813315-44911966	1
	chr18:31788734-31808700	chr18:31914882-31932566	1
	chr13:65515598-65516713	chr13:65658206-65659042	28
	chr11:95890514-95901139	chr11:115935173-115952323	1
	chr3:94787931-94853325	chr3:122673964-122696616	1
	chr2:118930510-118950467	chr2:119172322-119188388	1
	chr11:49492441-49533500	chr11:52199511-52215956	1
	chr2:166616461-166620889	chr2:168828621-168851248	1
	chr14:48267592-48270672	chr14:65999879-66001749	1
	chr8:11754064-11763864	chr8:122025626-122091319	1
	chr9:100978453-100987087	chr9:101152262-101154890	1
	chr8:108141704-108239003	chr8:112204719-112242472	1
	chr2:71218362-71269642	chr2:150725704-150744920	1
	chr9:55888798-55898371	chr9:108973052-108987467	1
	chr11:20528138-20540119	chr11:62305045-62313189	1
	chr2:75685315-75686685	chr2:75713138-75718875	1
	chr2:37252669-37318784	chr2:118300489-118307803	1
	chr3:108520480-108528305	chr3:135079111-135140624	1
	chr10:81638910-81644274	chr10:127463433-127536455	1
	chr11:86594308-86625391	chr11:99084546-99095240	1
	chr3:95422046-95483937	chr3:102819955-102861330	1
	chr16:22849136-22850630	chr16:22850811-22868934	1
	chr2:29899311-29908155	chr2:29945111-29952727	1
	chr11:72417228-72432744	chr11:72494850-72525154	1
	chr4:8570935-8577436	chr4:9591953-9598884	1
	chr8:10922468-10928394	chr8:74198719-74203326	1
	chr7:67384002-67392513	chr7:67634028-67639793	1
	chr4:126751543-126762219	chr4:134867967-134913831	1
	chr13:9091017-9124338	chr13:81914625-81943899	1
	chr10:79166114-79181103	chr10:79300845-79335101	3
	chr8:114059748-114066380	chr8:114162273-114189059	1
	chr9:20730355-20760513	chr9:44562513-44580243	1
	chr5:5540537-5541780	chr5:34263823-34285744	1
	chr17:42995023-43017047	chr17:80455629-80464455	1
	chr11:57774883-57777265	chr11:58678460-58683022	1
	chr1:84711390-84875356	chr1:120350095-120358708	1
	chrX:12616762-12629327	chrX:12644029-12682724	1
	chr14:55539179-55549712	chr14:77941738-77948531	1
	chr1:9923341-9937312	chr1:84711390-84875356	1
	chr6:29414735-29427152	chr6:47397415-47423533	1
	chr11:70191200-70208344	chr11:102144767-102167238	1
	chr6:34263728-34268309	chr6:47525213-47551125	1
	chr4:125855704-125884591	chr4:125989772-125992965	1
	chr8:87353389-87377635	chr8:98339126-98342289	1
	chr8:113546658-113588664	chr8:114066749-114073011	1
	chr4:105983753-106000975	chr4:134474695-134495070	1
	chr10:78958753-78962657	chr10:126454518-126458727	1
	chr5:65922838-65959740	chr5:122885784-122956325	1
	chr1:59503283-59509139	chr1:63143750-63194287	1
	chr13:40945899-40958351	chr13:40980248-40991697	1
	chr11:33044250-33067149	chr11:53068029-53119307	1
	chr16:17010830-17016082	chr16:17016501-17027972	1
	chr9:15107066-15132704	chr9:22040587-22055182	1
	chr13:54561265-54570957	chr13:54603531-54611021	1
	chrX:70950127-70951972	chrX:71014805-71049727	1
	chr11:23022419-23026983	chr11:119958652-119968832	1
	chr16:22850811-22868934	chr16:22872724-22877323	1
	chr1:30916752-30937947	chr1:36746003-36758429	1
	chr11:87275833-87284747	chr11:88476327-88493765	1
	chr5:24727868-24730068	chr5:138593704-138621479	1
	chr13:21863525-21885943	chr13:22119274-22144332	2
	chr15:81491938-81497205	chr15:81633560-81652467	1
	chr13:65515598-65516713	chr13:66541754-66542949	2
	chr3:54523764-54543011	chr3:126295892-126309874	1
	chr5:138593704-138621479	chr5:138717052-138751782	1
	chr9:108973052-108987467	chr9:114453634-114477709	1
	chr1:163057460-163064110	chr1:163069607-163080813	1
	chr11:17832668-17858009	chr11:59607736-59662574	2
	chr7:36232299-36236407	chr7:52365433-52395480	1
	chr17:88001450-88004706	chr17:88033222-88055160	1
	chr3:94678515-94693840	chr3:94943120-94950777	1
	chr10:6004006-6025909	chr10:117223005-117233813	1
	chr8:34709497-34717935	chr8:34841529-34843730	1
	chr4:108032983-108036283	chr4:108281089-108304727	1
	chr6:92890423-92894347	chr6:93322926-93326300	1
	chr7:91830948-91839948	chr7:135007178-135081234	1
	chr13:67550101-67553717	chr13:67584069-67586995	40
	chr19:29324690-29328086	chr19:60830469-60871925	1
	chr5:124156676-124162796	chr5:124770229-124773271	1
	chr19:29172483-29177135	chr19:40943349-40951740	1
	chr9:44397991-44454768	chr9:44580313-44595485	1
	chr11:101495617-101507107	chr11:101507167-101513577	38
	chr5:33848266-33854357	chr5:123574819-123602024	1
	chr7:4641430-4643925	chr7:36017098-36021155	1
	chr13:65827277-65828179	chr13:66908562-66910031	9
	chr14:56155400-56187816	chr14:57430477-57436728	1
	chr10:127731176-127788800	chr10:127971604-128007211	1
	chr15:81974009-81988308	chr15:82004207-82007485	1
	chr11:116281788-116299743	chr11:120408387-120509973	1
	chr8:28144783-28173960	chr8:113139852-113156036	1
	chr13:54675270-54697375	chr13:58218919-58234801	1
	chr9:59230246-59241100	chr9:59312871-59336979	1
	chr6:72901668-72911445	chr6:125534170-125535951	1
	chr13:101586987-101597808	chr13:101597882-101603894	1
	chr11:100448438-100490126	chr11:116530425-116557078	1
	chr2:160450806-160451805	chr2:160464321-160490269	1
	chr10:79300845-79335101	chr10:79574827-79642500	1
	chr6:113390012-113401809	chr6:113547846-113562246	1
	chr2:154669533-154734050	chr2:154895833-154901328	1
	chr5:30477778-30487623	chr5:141091886-141096859	1
	chr2:167938470-167954215	chr2:167997864-168044911	1
	chr4:62020196-62054937	chr4:153389706-153395573	1
	chr2:144066347-144113202	chr2:180921183-180927796	1
	chr5:104997691-105020223	chr5:135622553-135626839	1
	chr1:72208309-72223381	chr1:72241404-72313624	1
	chr10:66743736-66751798	chr10:128177384-128210962	1
	chr5:122864977-122885632	chr5:137732417-137745119	1
	chr8:122025626-122091319	chr8:122116422-122126115	1
	chr14:47892039-47940522	chr14:122193788-122201194	1
	chr11:23152559-23224843	chr11:101303017-101317402	2
	chr3:135079111-135140624	chr3:157550770-157566030	1
	chr12:17352039-17372757	chr12:17887882-17889448	1
	chr11:120408387-120509973	chr11:120660466-120689809	2
	chr17:31939449-31952202	chr17:35079892-35094329	1
	chr15:8647252-8652006	chr15:10390903-10423330	1
	chr19:8985322-9006204	chr19:28071409-28090573	1
	chr1:145475053-145478352	chr1:145491931-145509210	1
	chr16:35810545-35811531	chr16:35977324-36019336	1
	chr11:97482944-97494759	chr11:97511418-97579198	2
	chr7:134640794-134741930	chr7:140824404-140850100	1
	chr8:23983704-23997472	chr8:91474577-91476398	1
	chr8:81030524-81039855	chr8:86709952-86718855	1
	chr8:90720607-90734219	chr8:113546658-113588664	1
	chr5:22915380-22959204	chr5:34668084-34719756	1
	chr11:59607736-59662574	chr11:69710506-69740135	1
	chr2:11516419-11525310	chr2:84512289-84589422	1
	chr7:134516772-134520250	chr7:134549069-134551143	1
	chr4:138897120-138910496	chr4:149606925-149629715	1
	chr8:63469798-63476999	chr8:87566823-87587246	1
	chr2:73224409-73228192	chr2:73707898-73735087	1
	chr4:129231754-129236444	chr4:137019470-137042440	1
	chr7:148332293-148362415	chr7:148372841-148377016	1
	chr7:6312726-6318571	chr7:63173098-63176330	1
	chr2:53000192-53009933	chr2:53022912-53071083	1
	chr4:130171534-130181913	chr4:130205415-130206458	1
	chr8:24520006-24526830	chr8:125583830-125597406	1
	chrX:12683244-12694625	chrX:12694780-12719475	1
	chr8:72773645-72793961	chr8:73057470-73066930	1
	chr11:53068029-53119307	chr11:53212695-53247928	1
	chr6:66482666-66504632	chr6:143085372-143144183	1
	chr2:104572134-104573570	chr2:104589584-104592371	1
	chr13:67158194-67167339	chr13:67178965-67186607	1
	chr7:63083376-63085629	chr7:63090353-63104728	1
	chr17:29157331-29160159	chr17:29223194-29238374	1
	chr12:21397127-21427893	chr12:96932972-96934417	1
	chr13:21801064-21853360	chr13:67823480-67832325	1
	chr7:147100507-147102591	chr7:147982830-148010377	1
	chr19:18681287-18683711	chr19:18743811-18753025	1
	chr11:120080220-120097294	chr11:120408387-120509973	1
	chr17:56803133-56804660	chr17:56806713-56831350	1
	chr19:6039655-6134714	chr19:7266445-7276669	1
	chr5:23346830-23351252	chr5:110610364-110612345	1
	chr17:36400633-36422254	chr17:37139043-37155225	1
	chr11:94536087-94539101	chr11:98818326-98827164	1
	chr5:108856043-108864771	chr5:144771051-144777208	1
	chr3:95422046-95483937	chr3:95500469-95510467	1
	chr7:13852596-13905107	chr7:28085647-28100319	1
	chr2:3199061-3212682	chr2:136502385-136507261	1
	chr7:117363811-117372162	chr7:135106590-135149698	1
	chr18:6125325-6140799	chr18:6468932-6508508	1
	chr7:105780021-105813618	chr7:119818819-119845463	1
	chr13:22119274-22144332	chr13:23653513-23683952	4
	chr10:66921316-66923161	chr10:75377016-75415089	1
	chr2:157189636-157205587	chr2:157207025-157208243	1
	chr4:21767895-21812853	chr4:116871660-116890198	1
	chr8:8651314-8696118	chr8:73218374-73235288	1
	chr15:85161258-85162300	chr15:85162346-85183440	1
	chr11:76574132-76577502	chr11:101393610-101446754	1
	chr11:74631717-74665140	chr11:94068991-94083504	1
	chr13:54675270-54697375	chr13:55813366-55817220	1
	chr11:83753754-83768519	chr11:101602243-101605082	1
	chr9:65036477-65053678	chr9:103202754-103227240	1
	chr11:69131751-69140793	chr11:72250591-72271532	1
	chr6:87836395-87847845	chr6:88031030-88041342	1
	chr4:82149117-82162542	chr4:116923260-116926952	1
	chr17:13168146-13210494	chr17:29458356-29460531	1
	chr7:31041361-31042811	chr7:31053796-31072554	1
	chr16:18233049-18263571	chr16:93678597-93686542	1
	chr10:41966615-41967759	chr10:96075733-96103292	1
	chr3:145647250-145654019	chr3:152140707-152142067	1
	chr12:20201960-20203460	chr12:20926203-20928080	1
	chr8:97114804-97122084	chr8:97122153-97128758	1
	chr17:35079892-35094329	chr17:35113552-35143097	1
	chr13:14044404-14057306	chr13:14071390-14072620	1
	chr1:9528081-9545422	chr1:9678385-9695779	1
	chr15:76468424-76475752	chr15:98481774-98495610	1
	chr4:116871660-116890198	chr4:116890308-116891898	1
	chr11:59607736-59662574	chr11:62366187-62376985	1
	chr14:35472184-35512254	chr14:35541503-35571276	1
	chr7:29582513-29612660	chr7:133919308-133948221	1
	chr5:38908883-38963352	chr5:110764315-110774926	1
	chr1:60535368-60545358	chr1:152232459-152302468	1
	chr9:20440353-20477219	chr9:20774316-20798380	1
	chr4:32728620-32791115	chr4:126693038-126741325	1
	chr12:81230396-81234365	chr12:112611608-112618723	1
	chr11:87245003-87256631	chr11:87256766-87262048	1
	chr9:21165677-21223180	chr9:70335706-70354873	1
	chr5:62168821-62169755	chr5:109981897-109987900	1
	chr1:152232459-152302468	chr1:174006904-174018391	1
	chr6:72457745-72466355	chr6:72626286-72628920	1
	chr7:25663469-25686697	chr7:35354623-35357810	1
	chr9:20309947-20328218	chr9:20346262-20353154	1
	chr7:20324982-20328098	chr7:20328394-20336917	1
	chr2:143729606-143768803	chr2:143768898-143792223	1
	chr18:10599923-10601119	chr18:10604388-10615683	1
	chr7:71517427-71527117	chr7:71527199-71539841	1
	chr2:20885895-20895746	chr2:21121873-21132338	1
	chr1:63143750-63194287	chr1:162962033-162977986	1
	chr4:129482968-129525240	chr4:137145296-137221710	1
	chr8:87812704-87813991	chr8:124469672-124494032	1
	chr11:97698658-97705707	chr11:105017201-105029487	1
	chr1:133017900-133053371	chr1:191549384-191560038	1
	chr4:130326436-130344245	chr4:149421367-149452258	1
	chr12:18393221-18399594	chr12:20819370-20822658	15
	chr11:83082403-83091377	chr11:100223591-100263823	1
	chr8:4351645-4354458	chr8:4671128-4680586	1
	chr17:56154470-56225118	chr17:56363863-56366633	1
	chr9:59595146-59602691	chr9:95649310-95651123	1
	chr3:82857720-82863710	chr3:82868802-82871850	1
	chr2:71169606-71177257	chr2:71181604-71207617	1
	chr7:140212219-140214460	chr7:140218226-140224673	1
	chr10:128337944-128339523	chr10:128342949-128364066	1
	chr3:41353854-41431671	chr3:89180809-89188258	1
	chr11:115263121-115290194	chr11:115789143-115814668	1
	chr2:3240122-3255878	chr2:71181604-71207617	1
	chr9:44105708-44116186	chr9:44133743-44157868	1
	chr7:29953606-29966727	chr7:71098106-71107816	1
	chr10:82821561-82837893	chr10:83038932-83049910	1
	chr11:83596121-83599826	chr11:102144767-102167238	1
	chr12:17887882-17889448	chr12:21116521-21118727	6
	chr11:52199511-52215956	chr11:115860025-115914566	1
	chr11:83574712-83575873	chr11:106630865-106661072	1
	chr10:80563188-80620272	chr10:92619655-92661140	2
	chr9:31923657-31938529	chr9:31938542-31947897	1
	chr14:76842533-76859289	chr14:76875567-76883997	1
	chr2:119172322-119188388	chr2:132058719-132091466	1
	chr11:69207120-69219413	chr11:95119820-95179850	1
	chr1:135492423-135583107	chr1:138358284-138359937	1
	chr9:114478992-114480111	chr9:114485509-114499330	1
	chr2:80376640-80378831	chr2:109752141-109778539	1
	chr14:35425628-35435289	chr14:51426198-51433133	1
	chr10:114741918-114756876	chr10:114813331-114844537	1
	chr19:21344588-21366351	chr19:56858793-56860205	1
	chr7:4731840-4759764	chr7:52365433-52395480	1
	chr4:34777256-34785173	chr4:155242109-155245636	1
	chr5:144263523-144265190	chr5:144274127-144280035	1
	chr4:145053173-145055831	chr4:145229922-145231185	1
	chr9:2999926-3001891	chr9:3023337-3023941	58
	chr9:40611424-40626381	chr9:65217837-65231011	1
	chr2:126661791-126663794	chr2:126674807-126705948	1
	chr3:151859983-151920347	chr3:157192906-157221992	1
	chr7:135106590-135149698	chr7:135375322-135386957	1
	chr11:84943877-84949344	chr11:86065393-86077820	1
	chr8:75081498-75088135	chr8:93346009-93356258	1
	chr13:101383151-101388439	chr13:101572373-101573600	1
	chr1:16604652-16612103	chr1:59736933-59790770	1
	chr11:83281697-83308312	chr11:88004351-88015687	1
	chr13:98007816-98014185	chr13:98014793-98027724	1
	chr13:51736937-51764628	chr13:81018930-81041294	1
	chr5:114624721-114628654	chr5:147025822-147035197	1
	chr5:87232020-87273194	chr5:111202539-111214278	1
	chr11:121778906-121779881	chr11:121814009-121816356	15
	chr8:9972853-9987612	chr8:35890146-35891619	1
	chr7:52365433-52395480	chr7:130502550-130523135	1
	chr11:87275833-87284747	chr11:95119820-95179850	1
	chr4:41129982-41228088	chr4:118940186-118981587	1
	chr7:26440885-26468719	chr7:52615039-52656267	1
	chr4:40644450-40654016	chr4:40890808-40900866	1
	chr10:12094813-12106053	chr10:79574827-79642500	1
	chr9:115194489-115197287	chr9:115202681-115210396	1
	chr2:119283455-119310642	chr2:144066347-144113202	1
	chr5:136363118-136417789	chr5:138621485-138629783	1
	chr2:31006237-31025029	chr2:153577917-153583680	1
	chr12:77873510-77874543	chr12:112770694-112794290	1
	chr4:57686283-57688182	chr4:57700755-57705055	1
	chr2:165624334-165664630	chr2:165677193-165690718	1
	chr16:35977324-36019336	chr16:36862670-36882408	1
	chr4:130184373-130193279	chr4:130197955-130202058	1
	chr6:128709842-128712282	chr6:128748724-128751260	53
	chr11:77818540-77820800	chr11:88566032-88572317	1
	chrX:147011060-147025512	chrX:147450016-147456947	1
	chr18:40358700-40383152	chr18:42670214-42717629	1
	chr16:32427147-32432838	chr16:35977324-36019336	1
	chr8:112359451-112363773	chr8:112384756-112401444	1
	chr10:98568783-98570983	chr10:122629828-122636545	1
	chr17:56392561-56414263	chr17:56414294-56418848	1
	chr2:119267204-119268624	chr2:119272565-119275643	1
	chr5:115912169-115916693	chr5:136164021-136168636	1
	chr12:100005615-100006881	chr12:100029340-100039588	1
	chr10:82084480-82104135	chr10:86147063-86173463	1
	chr4:94709664-94728961	chr4:138744784-138793477	1
	chr4:147929828-148003341	chr4:149107693-149109283	1
	chr11:75342578-75348364	chr11:76014461-76024572	1
	chr10:60876923-60894304	chr10:82315802-82364720	1
	chr3:87940833-87950013	chr3:87954965-87959015	1
	chr13:23825999-23865286	chr13:59757705-59759830	1
	chr7:29131971-29191121	chr7:29270105-29276327	1
	chr11:59260174-59287176	chr11:87400057-87418309	1
	chr13:54709332-54713420	chr13:54718976-54740383	1
	chr15:79153527-79163310	chr15:81974009-81988308	1
	chr18:78010244-78033337	chr18:85098605-85158542	1
	chr19:24234127-24239169	chr19:24239293-24253003	1
	chr7:52702604-52725377	chr7:99804339-99821543	1
	chr5:28103053-28121926	chr5:110788113-110796726	1
	chr9:65036477-65053678	chr9:114676864-114682370	1
	chr8:96531733-96539808	chr8:96688813-96690006	1
	chr2:25094562-25133941	chr2:162872136-162909046	1
	chr17:13981751-13987023	chr17:17969879-17981939	1
	chr11:19744012-19752367	chr11:19993089-20019243	1
	chr17:48542893-48564402	chr17:65920159-65968087	1
	chr8:59954338-60007023	chr8:63319801-63322920	1
	chr16:29719126-29722738	chr16:30054663-30073659	1
	chr18:37925394-37929744	chr18:37978762-37989967	1
	chr11:100175571-100192576	chr11:100301543-100302591	1
	chr10:126699328-126755370	chr10:128342949-128364066	1
	chr10:79300845-79335101	chr10:127463433-127536455	1
	chr5:110348640-110357964	chr5:110520945-110543294	1
	chr4:145767046-145770254	chr4:146895483-146901787	5
	chr14:56432725-56439346	chr14:56453018-56455451	1
	chr10:118652820-118657555	chr10:128177384-128210962	1
	chr3:40597885-40638629	chr3:121668767-121674056	1
	chr1:138461611-138470991	chr1:145539439-145552064	1
	chr4:146866435-146867808	chr4:146926266-146928312	5
	chr1:4830814-4869671	chr1:4878711-4886658	1
	chr8:77601468-77630881	chr8:108346669-108367152	1
	chr15:81574866-81576601	chr15:81675337-81708976	1
	chr6:30476359-30477615	chr6:30686724-30702283	1
	chr9:39997721-40011063	chr9:44132028-44133212	1
	chr6:115665246-115668759	chr6:119322176-119342756	2
	chr2:4904579-4913068	chr2:4913388-4930852	1
	chr7:52956833-52989531	chr7:105780021-105813618	1
	chr5:34102594-34107416	chr5:35428949-35449797	1
	chr7:134021471-134031687	chr7:134039537-134043415	1
	chr15:82941037-82985379	chr15:83034274-83036467	1
	chr6:30325548-30328090	chr6:30328202-30342355	1
	chr4:134852556-134858079	chr4:134861936-134864039	1
	chr16:36028726-36048145	chr16:48983133-49014896	1
	chr4:128947882-128950637	chr4:129049830-129059700	1
	chr7:28268644-28279810	chr7:106614730-106635225	1
	chr16:23095823-23135712	chr16:91645767-91696636	1
	chr4:43969302-43996932	chr4:150227619-150246223	1
	chr11:86594308-86625391	chr11:101495617-101507107	1
	chr19:11010188-11026236	chr19:53125616-53135053	1
	chr4:46382139-46407369	chr4:46457163-46494967	1
	chr11:68502161-68512561	chr11:106565053-106566989	1
	chr3:134874707-134881859	chr3:135070674-135078542	1
	chrX:146994335-147006241	chrX:147479468-147497281	1
	chr7:13353087-13354483	chr7:119963218-119996628	1
	chr7:133919308-133948221	chr7:133991302-134013037	1
	chr7:4952659-4990976	chr7:19884414-19916237	1
	chr4:145701592-145706169	chr4:147153763-147155047	4
	chr19:53668916-53690584	chr19:53690674-53698706	1
	chr3:88289969-88399565	chr3:88406190-88412704	1
	chr1:88426883-88437408	chr1:88565600-88567840	1
	chr8:87178375-87193271	chr8:91547022-91580271	1
	chr5:30382213-30401653	chr5:65999981-66099609	1
	chr11:80186815-80235226	chr11:80240730-80258080	1
	chr8:87430723-87454898	chr8:87498448-87516045	1
	chr6:83050772-83054620	chr6:83056540-83076660	1
	chr10:74673127-74680937	chr10:74975896-74990754	1
	chr17:46372476-46424028	chr17:46519555-46523954	1
	chr7:13063017-13064256	chr7:52365433-52395480	1
	chr6:17585287-17599496	chr6:17599595-17611240	1
	chr9:69243863-69250139	chr9:72338497-72344017	1
	chr9:42266076-42281141	chr9:79592236-79612248	1
	chr8:32268424-32278294	chr8:46014886-46108763	1
	chr5:135430434-135433454	chr5:135437104-135449819	1
	chr18:35924935-35965404	chr18:61000895-61009865	1
	chr9:78013502-78027625	chr9:78034880-78063419	1
	chr11:62249513-62278289	chr11:62410999-62429965	1
	chr11:70447096-70487924	chr11:104296409-104312362	1
	chr10:43297504-43308078	chr10:90600237-90652413	1
	chr4:108489330-108530517	chr4:108658931-108681245	1
	chr6:88823967-88855320	chr6:145799630-145816135	1
	chr2:109514958-109523301	chr2:173101839-173102924	1
	chr11:95833527-95873475	chr11:106630865-106661072	1
	chr17:36274621-36283159	chr17:36295090-36304822	3
	chr14:21599491-21618316	chr14:21746023-21769768	1
	chr11:116052280-116067903	chr11:116166678-116170760	1
	chr2:69575371-69597625	chr2:144066347-144113202	1
	chr13:24889666-24939228	chr13:64060867-64072597	1
	chr5:88982099-88994812	chr5:136588682-136608653	1
	chr7:134524050-134527421	chr7:137655789-137693343	1
	chr4:115790865-115802348	chr4:118940186-118981587	1
	chr11:96765772-96780062	chr11:97147118-97152685	1
	chr1:10009573-10049136	chr1:34193935-34200935	1
	chr1:66749446-66751430	chr1:123223240-123226682	1
	chr14:79121901-79138820	chr14:79506787-79513801	1
	chr8:82157589-82249041	chr8:96690163-96719118	2
	chr2:75489105-75503640	chr2:75507272-75548560	2
	chr19:30101580-30127848	chr19:30135230-30139167	1
	chr8:87940316-87959498	chr8:125061525-125063277	1
	chr5:31346268-31363138	chr5:115252787-115267418	1
	chr11:50182990-50209681	chr11:75490304-75500552	1
	chr11:120528702-120551268	chr11:120568847-120588993	1
	chr8:11292221-11293253	chr8:11300499-11320387	1
	chr8:23962159-23983689	chr8:43622703-43631447	1
	chr16:94527171-94541031	chr16:94588938-94597023	1
	chr5:125920743-125927787	chr5:125944678-125947284	1
	chr5:135057815-135063551	chr5:135086638-135118865	1
	chrX:74677061-74678626	chrX:74753855-74776623	1
	chr5:8448914-8464829	chr5:110651764-110701582	1
	chr18:37796837-37807852	chr18:37925394-37929744	1
	chr10:126557325-126562574	chr10:126761671-126779905	1
	chr15:73503881-73511783	chr15:79346011-79381229	1
	chr7:109297593-109363529	chr7:109628333-109630208	1
	chr10:72095352-72097911	chr10:82084480-82104135	1
	chr3:54494122-54505757	chr3:90296275-90325389	1
	chr9:106382944-106385764	chr9:108333408-108334529	1
	chr17:33763901-33826525	chr17:75489778-75501715	1
	chr8:63366338-63380712	chr8:108577110-108594760	1
	chr7:48849656-48876388	chr7:48881128-48900723	1
	chr2:48777709-48786933	chr2:143982062-143994017	1
	chr10:66553903-66625036	chr10:75377016-75415089	1
	chr11:35615036-35655898	chr11:114528982-114540283	1
	chr5:31897006-31900184	chr5:32106287-32110027	1
	chr5:67006150-67014173	chr5:122153915-122154860	1
	chr3:35616797-35625315	chr3:157192906-157221992	1
	chr10:94768591-94790307	chr10:127618861-127639245	1
	chr12:85787835-85818544	chr12:88638749-88669513	1
	chr7:31335019-31392921	chr7:31397776-31402381	1
	chr5:25027918-25046679	chr5:25174311-25180226	1
	chr11:69607559-69617314	chr11:70256930-70275050	1
	chrX:20519302-20544249	chrX:133259723-133280583	1
	chr2:155963973-156010233	chr2:164640720-164689336	1
	chr9:40011134-40051421	chr9:40436366-40437332	1
	chr9:20867509-20911317	chr9:21590857-21612343	1
	chr7:99804339-99821543	chr7:117158022-117217815	1
	chr11:97012736-97070924	chr11:97070962-97079458	1
	chr11:102168112-102195659	chr11:102195745-102197235	2
	chr1:63545182-63546945	chr1:66795027-66796089	1
	chr7:148032249-148057030	chr7:148064056-148074113	1
	chr4:145678141-145684053	chr4:146068783-146069638	78
	chr8:12529884-12546807	chr8:26886462-26947006	1
	chr2:27390622-27399377	chr2:164640720-164689336	1
	chr11:51786666-51824481	chr11:93783014-93787849	1
	chr13:21267957-21292870	chr13:101537554-101560773	1
	chr14:32888344-32904341	chr14:32967700-32989223	1
	chr4:106508253-106544177	chr4:126693038-126741325	1
	chr3:94455584-94456560	chr3:94548145-94555550	1
	chr17:47998151-48000243	chr17:80588838-80609714	1
	chr5:4192681-4196208	chr5:119013755-119015915	1
	chr8:72312035-72319909	chr8:88359416-88370053	1
	chr4:11078120-11145235	chr4:100448924-100449904	1
	chr7:4952659-4990976	chr7:152112164-152135974	1
	chr17:15895071-15896182	chr17:32415351-32423535	1
	chr11:115860025-115914566	chr11:120408387-120509973	2
	chr11:75263597-75283698	chr11:75342578-75348364	1
	chr12:17999322-18000440	chr12:20926203-20928080	1
	chr14:47892039-47940522	chr14:65249860-65254282	1
	chr3:96497617-96503039	chr3:96706397-96710793	1
	chr8:83212084-83267472	chr8:108971772-108979005	1
	chr12:52766486-52770796	chr12:52770888-52778698	1
	chr15:79346011-79381229	chr15:79498515-79525719	1
	chr4:55532392-55553717	chr4:56753043-56761203	1
	chr18:35711289-35791308	chr18:61778051-61809439	1
	chr4:144999787-145001208	chr4:145021012-145032302	1
	chr8:129586347-129590314	chr8:129649131-129652790	1
	chr8:83340578-83391043	chr8:83535706-83544338	1
	chr2:121937962-121954884	chr2:164692418-164740570	1
	chr7:27956634-27997182	chr7:106614730-106635225	1
	chr8:48786277-48804799	chr8:129458813-129500218	1
	chr10:110439680-110450551	chr10:128314959-128328359	1
	chr8:87547132-87566717	chr8:129104061-129130190	1
	chr11:19728999-19739337	chr11:69207120-69219413	1
	chr4:116353751-116383662	chr4:128724289-128747830	1
	chr8:23271847-23305484	chr8:125893944-125915972	1
	chr11:22888241-22911069	chr11:22912759-22913913	1
	chr11:51073353-51103621	chr11:74461147-74498352	1
	chr13:62232155-62235653	chr13:62482131-62485509	1
	chr13:12485872-12490858	chr13:12505342-12507116	1
	chr2:25055271-25085499	chr2:25282494-25285311	1
	chr14:73580660-73587211	chr14:73633579-73646533	1
	chr8:72822862-72829986	chr8:73275622-73306435	28
	chr8:87801649-87812686	chr8:87814086-87836043	1
	chr4:118981782-118996293	chr4:140243102-140287747	1
	chr1:64157004-64174507	chr1:133802339-133848955	1
	chr16:48983133-49014896	chr16:65648411-65651418	1
	chr15:58860446-58862274	chr15:58895042-58905449	1
	chr5:52523287-52585122	chr5:90762456-90800974	1
	chr14:62215546-62230155	chr14:62233189-62273029	1
	chr7:13419092-13421188	chr7:30019512-30089913	1
	chr16:13370445-13374805	chr16:32606793-32622300	1
	chr4:146037596-146038572	chr4:146315513-146320659	2
	chr7:17184101-17204673	chr7:17364082-17389626	1
	chr11:57869791-57872186	chr11:57874789-57884162	1
	chr12:75063461-75068337	chr12:111916793-111951188	1
	chr2:23005694-23045711	chr2:105743630-105748724	1
	chr8:11503902-11517787	chr8:11606398-11648258	1
	chr17:35368851-35396171	chr17:66706376-66717477	1
	chr7:50121909-50123099	chr7:50429395-50433848	18
	chr1:4760517-4779381	chr1:172777424-172803129	1
	chr3:96128291-96141019	chr3:151859983-151920347	1
	chr5:29775119-29776430	chr5:30093623-30099554	1
	chr8:34841529-34843730	chr8:35018783-35031456	1
	chr4:123328105-123347902	chr4:140827259-140872685	1
	chr2:152494465-152539284	chr2:152671225-152693600	1
	chr4:146616548-146618925	chr4:147929828-148003341	1
	chr12:52445960-52451200	chr12:52459994-52466904	2
	chr2:69696296-69730383	chr2:70889029-70899787	1
	chr11:20095594-20153241	chr11:61298694-61313118	1
	chr13:22006939-22011841	chr13:22119274-22144332	1
	chr1:72849786-72854339	chr1:72868462-72883834	1
	chr2:156010751-156011941	chr2:156018178-156031448	1
	chr7:6234382-6239357	chr7:71028384-71032354	1
	chr8:71611144-71624203	chr8:77511161-77565482	1
	chr10:77542999-77545914	chr10:115944284-115952188	1
	chr4:133439198-133446629	chr4:133511754-133528660	1
	chr11:70447096-70487924	chr11:102168112-102195659	1
	chr2:103580737-103643674	chr2:103649008-103651848	1
	chr8:34709497-34717935	chr8:34724413-34737501	2
	chr8:72897900-72900320	chr8:73022410-73057113	1
	chr8:87178375-87193271	chr8:108126721-108137240	1
	chr8:74840877-74852623	chr8:74852872-74858198	1
	chr8:107737144-107784024	chr8:129444740-129458627	1
	chr2:37545226-37549993	chr2:37551631-37561057	1
	chr1:9923341-9937312	chr1:159010902-159012119	1
	chr8:125918530-125948631	chr8:126000707-126025373	1
	chr4:145233778-145235023	chr4:146037596-146038572	22
	chr11:68864020-68868467	chr11:120196306-120207266	1
	chr9:36569803-36580306	chr9:36595267-36606716	1
	chrX:12854142-12877777	chrX:132698472-132709372	1
	chr2:69696296-69730383	chr2:69733243-69744953	1
	chr4:145232429-145233639	chr4:146036327-146037347	15
	chr7:13852596-13905107	chr7:15204193-15208486	1
	chr11:70752655-70799907	chr11:120408387-120509973	1
	chr10:4530106-4555928	chr10:95351808-95361574	1
	chr14:65564267-65575534	chr14:84841489-84845337	1
	chr7:140860976-140869192	chr7:140896453-140915202	1
	chr11:3289376-3315827	chr11:102252099-102275593	1
	chr11:62410999-62429965	chr11:69541667-69576200	1
	chr2:31988252-31998306	chr2:32004697-32037626	1
	chr7:30905283-30907826	chr7:30925361-30929481	1
	chr8:19786389-19787494	chr8:20016338-20017989	34
	chr11:97622648-97646380	chr11:97652683-97672643	1
	chr11:6417603-6431209	chr11:6441568-6453751	1
	chr12:33500482-33520791	chr12:33521084-33526775	1
	chr5:35102988-35106490	chr5:65718717-65732600	1
	chr10:80213384-80230084	chr10:80249858-80275996	1
	chr13:23825999-23865286	chr13:48966297-48977783	1
	chr14:60866238-60875663	chr14:60883430-60885267	1
	chr11:30642716-30698563	chr11:100175571-100192576	1
	chr14:51525494-51533710	chr14:51533721-51565850	1
	chr4:141110468-141141957	chr4:155092882-155117633	1
	chr1:72241404-72313624	chr1:173427451-173436845	2
	chr10:77031289-77033932	chr10:77042533-77050738	1
	chr13:81018930-81041294	chr13:110692872-110694120	1
	chr14:65245993-65247159	chr14:71054054-71063933	1
	chr6:86464773-86479092	chr6:120789459-120790661	1
	chr11:116530425-116557078	chr11:116692272-116735383	1
	chr2:69420879-69426026	chr2:119272565-119275643	1
	chr2:30294172-30310830	chr2:91022379-91024669	1
	chr8:34745322-34747186	chr8:73218374-73235288	1
	chr17:48542893-48564402	chr17:64948871-64951668	1
	chr10:78958753-78962657	chr10:90600237-90652413	1
	chr17:26837674-26843248	chr17:26914392-26920141	1
	chr4:11078120-11145235	chr4:33422812-33428124	1
	chr2:109853625-109862312	chr2:164619785-164637169	1
	chr2:17976629-17994860	chr2:18311843-18316019	1
	chr4:141110468-141141957	chr4:146959441-146961333	1
	chr3:51142986-51147654	chr3:51160989-51166100	1
	chr9:61952628-61974403	chr9:62978745-62981425	1
	chr11:33044250-33067149	chr11:83281697-83308312	1
	chr1:169228843-169245498	chr1:186665236-186670441	1
	chr1:145479870-145484152	chr1:145486950-145491875	1
	chr19:4508345-4512634	chr19:9147244-9158576	1
	chr16:17448923-17476706	chr16:57546841-57555197	1
	chr3:30587237-30592939	chr3:30592996-30601839	1
	chr9:44562513-44580243	chr9:44770948-44776011	1
	chr8:109191214-109199902	chr8:109552773-109561156	1
	chr13:62279732-62288403	chr13:62609159-62614394	71
	chr16:98215901-98221474	chr16:98294376-98305610	7
	chr5:8730910-8733014	chr5:144086515-144095883	1
	chr8:86125875-86126987	chr8:86235216-86256111	1
	chr6:136747710-136781294	chr6:148306832-148312122	1
	chr7:114349382-114388748	chr7:140824404-140850100	1
	chr4:120859200-120861702	chr4:133292891-133314254	1
	chr3:94886614-94920448	chr3:94977490-94996477	1
	chr13:22027296-22032524	chr13:22032839-22038794	1
	chr9:20288918-20302298	chr9:20346262-20353154	1
	chr6:113629925-113638726	chr6:143085372-143144183	1
	chr11:53516939-53522896	chr11:63889215-63896263	1
	chr15:38218243-38234319	chr15:38399555-38403685	1
	chr11:3133980-3172703	chr11:30093960-30101578	1
	chr8:9990325-9996672	chr8:122301159-122303565	1
	chr1:36360843-36375247	chr1:162228864-162243668	1
	chr2:153161447-153224269	chr2:154358293-154399519	1
	chr11:88828741-88840107	chr11:88842205-88847804	1
	chr1:136165584-136171103	chr1:187149660-187160662	1
	chr12:32334356-32342269	chr12:87808761-87840605	1
	chr7:52204207-52215793	chr7:52615039-52656267	1
	chr11:6148923-6176069	chr11:97082977-97086339	1
	chr17:25956215-25983165	chr17:35152270-35159475	1
	chr6:28867138-28874326	chr6:29294707-29306683	1
	chr8:81020347-81030204	chr8:81549115-81561958	1
	chr7:13384865-13392240	chr7:30773645-30786794	1
	chr7:52401170-52420455	chr7:52434009-52440079	1
	chr4:108690425-108695495	chr4:108721972-108748178	1
	chr8:23271847-23305484	chr8:34869819-34877509	1
	chr8:88044097-88066832	chr8:96795053-96796872	1
	chr17:15077374-15098099	chr17:32432671-32465313	1
	chr17:12307392-12329853	chr17:56154470-56225118	1
	chr11:55279578-55324898	chr11:97455347-97482689	1
	chr9:72660150-72661898	chr9:100975286-100978374	1
	chr1:134868915-134925395	chr1:173066260-173067701	1
[truncated: 2,994 more rows]

## Sheet: S2F - Loops Ctrl vs KO
	Table S2F: Chromatin interactions involving Pol2 in control and Ronin knockout cells.
[truncated: 837 more rows]
