# Supplementary material for: Regulatory architecture of housekeeping genes is driven by promoter assemblies
Source: Cell Rep. Author manuscript; Available in PMC 2023 Jul 9. (PMC10329844; doi:10.1016/j.celrep.2023.112505)
Supplement: 4 [file NIHMS1905380-supplement-4.xlsx]

## Sheet: S3A - RNA-seq
	Table S3A. DEseq2 results of all genes captured in RNA-seq analyses of control and Ronin knockout ES cells.
	Luciferase-expressing CreERT2; Roninflox/flox cells were treated with tamoxifen for 4 days to induce Ronin knockout. Controls were treated with ethanol alone. Chr, chromosome; FC, fold change; Luc, Luciferase (control cell line), E, ethanol (control condition), T, tamoxifen (Ronin knockout), padj, adjusted p value.
	Mapping Information		Control			Ronin knockout			Ronin knockout/Control
	Gene ID	Gene Symbol	Luc_E_1	Luc_E_2	Luc_E_3	Luc_T_1	Luc_T_2	Luc_T_3	rawLog2FC	shrunkenLog2FC	padj
	59016	Thap11	3374	3583	3844	21	25	19	-7.31	-6.62	0
	67096	Mmachc	970	948	839	57	55	62	-4	-3.73	2.88217e-181
	245522	Zc4h2	576	533	474	27	37	20	-4.24	-3.72	2.23894e-116
	54638	Ccdc22	2703	2855	3056	215	183	209	-3.85	-3.71	0
	68170	B230118H07Rik	448	426	407	20	30	20	-4.18	-3.66	1.04235e-108
	58894	Zfp862-ps	326	308	321	15	20	12	-4.27	-3.64	6.21654e-90
	12041	Bckdk	2077	2078	2225	192	136	146	-3.77	-3.6	7.75415e-249
	209224	Enox2	376	365	363	21	25	22	-4.02	-3.52	2.15886e-98
	74729	Setmar	124	156	150	5	3	1	-5.37	-3.5	5.43564e-52
	26399	Map2k6	232	279	278	13	22	17	-3.92	-3.26	5.4748e-68
	56707	Zfp111	649	584	531	54	49	47	-3.57	-3.26	2.14029e-115
	67993	Nudt12	278	305	249	17	21	20	-3.79	-3.24	2.81981e-71
	234309	Cbr4	511	536	538	39	46	54	-3.52	-3.22	8.39371e-115
	232854	Zfp418	308	282	309	23	25	26	-3.62	-3.15	5.25421e-76
	72599	Pdia5	713	710	727	77	72	66	-3.34	-3.14	1.15735e-143
	228876	Zfp334	781	718	716	77	77	69	-3.34	-3.12	8.87172e-141
	56372	1110004F10Rik	3378	3209	2952	367	346	365	-3.17	-3.07	1.38647e-281
	14885	Gtf2h4	1545	1718	1908	206	184	185	-3.19	-3.05	4.39697e-182
	66948	Acad8	993	1008	1114	126	105	117	-3.17	-3.02	1.59617e-160
	268445	Ankrd13b	495	462	535	50	54	63	-3.18	-2.92	1.57605e-95
	404710	Iqgap3	2213	2354	2513	327	315	285	-2.95	-2.86	7.52407e-222
	21408	Zfp354a	237	251	193	17	29	15	-3.44	-2.86	1.45876e-49
	27276	Plekhb1	249	214	239	30	25	14	-3.37	-2.83	9.85123e-53
	66152	Uqcr10	1815	1970	2236	284	257	246	-2.95	-2.83	1.0661e-169
	56869	Zfp109	243	217	209	22	15	28	-3.36	-2.83	1.54342e-52
	16907	Lmnb2	2728	2800	3052	422	362	382	-2.9	-2.82	2.02985e-228
	76594	Dnajc18	539	512	531	67	72	69	-2.94	-2.74	2.94707e-100
	319625	Galm	619	687	770	92	91	92	-2.93	-2.74	3.33029e-103
	20480	Clpb	2091	2154	2253	334	303	323	-2.78	-2.7	7.64453e-225
	66752	4933404O12Rik	1464	1548	1543	247	234	225	-2.71	-2.62	7.74277e-185
	26450	Rbbp9	973	999	1004	154	168	142	-2.7	-2.59	1.70332e-139
	231912	Katnal1	261	237	237	36	27	34	-2.93	-2.56	1.85346e-51
	211253	Mtrf1	365	369	392	55	55	55	-2.77	-2.55	1.50457e-71
	74091	Npl	380	398	375	51	59	65	-2.72	-2.51	7.04061e-70
	215494	Pomgnt2	268	259	280	35	38	42	-2.81	-2.51	9.39099e-55
	192651	Zfp286	188	221	178	19	24	31	-2.96	-2.51	3.33003e-40
	234595	Slc38a7	1993	2179	2352	375	381	357	-2.57	-2.49	3.99788e-167
	233189	Ctu1	429	434	478	76	73	64	-2.68	-2.48	5.76438e-75
	66659	Acp6	865	903	1014	154	166	148	-2.59	-2.47	4.63359e-111
	105663	Thtpa	454	499	518	92	60	80	-2.68	-2.46	2.07077e-69
	12236	Bub1b	7940	8014	8300	1600	1515	1451	-2.43	-2.39	1.05466e-281
	434437	Amt	1575	1645	1591	280	288	333	-2.44	-2.36	1.15445e-147
	67707	Mrpl24	2762	2748	3078	559	505	560	-2.42	-2.36	2.70238e-173
	17961	Nat2	91	50	49	1	5	2	-4.62	-2.34	2.15313e-19
	216080	Ube2d1	1529	1363	1236	205	274	278	-2.47	-2.33	1.98786e-85
	232855	Zfp772	229	254	261	37	35	50	-2.63	-2.32	1.38877e-43
	237758	Zfp454	161	137	127	20	19	20	-2.83	-2.31	1.58936e-30
	72180	Zfp661	347	345	309	60	59	60	-2.49	-2.28	1.19243e-55
	140482	Zfp358	905	884	977	199	185	170	-2.34	-2.24	6.69737e-103
	244853	Nxpe4	67	63	51	6	4	4	-3.54	-2.23	9.74345e-19
	67178	Zmat5	435	453	482	113	63	76	-2.47	-2.22	1.2085e-47
	66867	Hmg20a	1189	1289	1244	291	246	236	-2.29	-2.2	4.7555e-110
	69080	Gmppa	999	1007	1064	241	194	207	-2.27	-2.18	1.36981e-100
	244713	Zfp317	1886	1880	1548	367	377	389	-2.25	-2.16	8.93909e-106
	238722	Zfp72	249	241	165	25	49	35	-2.58	-2.14	4.14481e-27
	100126243	A030001D20Rik	83	81	84	10	15	8	-2.87	-2.13	3.39983e-20
	50876	Tmod2	846	847	777	173	193	168	-2.23	-2.13	1.3264e-90
	68394	Ccdc163	314	335	362	80	64	64	-2.3	-2.1	1.56874e-47
	227721	Plpp7	36	29	47	1	1	0	-5.46	-2.09	3.61419e-15
	240121	Fsd1	1205	1290	1339	308	282	284	-2.16	-2.08	2.58723e-112
	76373	Zfp773	47	40	56	3	5	1	-3.78	-2.08	1.47185e-15
	15958	Ifit2	198	179	179	40	34	36	-2.34	-2.05	1.0828e-31
	320679	Samd12	62	60	47	4	5	7	-3.22	-2.05	6.11735e-16
	66047	Mrpl54	792	774	901	197	192	180	-2.13	-2.04	2.74716e-79
	218311	Zfp455	45	50	42	2	4	5	-3.73	-2.03	6.94808e-15
	110876	Scn2a	40	45	33	1	2	3	-3.94	-2.02	2.70972e-14
	72133	Trub1	953	933	842	219	226	196	-2.11	-2.02	6.70809e-84
	407790	Ndufa4l2	91	83	107	18	12	14	-2.67	-2.01	2.14492e-19
	212569	Zfp273	178	176	124	32	24	33	-2.43	-2	9.03566e-24
	72113	Adck1	532	535	617	140	118	135	-2.11	-1.99	1.0387e-59
	241303	Fam78a	115	121	140	24	21	26	-2.42	-1.98	9.14005e-23
	77862	Thyn1	3848	3720	3739	978	907	956	-2.02	-1.98	9.74269e-178
	108037	Shmt2	8381	8694	9116	2366	2142	2115	-2.01	-1.97	5.83632e-168
	72958	Zfp493	458	491	389	93	111	108	-2.12	-1.96	2.92053e-47
	11496	Adam22	487	477	456	115	124	114	-2.03	-1.91	4.07411e-57
	269881	Map3k10	601	634	632	164	157	154	-2	-1.9	4.62132e-69
	239408	Tmem74	35	37	35	1	2	5	-3.81	-1.83	8.59457e-12
	52469	Coa3	1034	1049	1208	303	274	319	-1.9	-1.82	1.15909e-70
	69168	Bola1	555	637	692	175	172	165	-1.9	-1.8	3.19897e-52
	94065	Mrpl34	1408	1512	1721	436	433	436	-1.85	-1.79	3.10372e-78
	67049	Pus3	660	619	583	174	154	186	-1.88	-1.78	5.94843e-55
	94190	Ophn1	213	188	216	66	41	48	-2.01	-1.76	4.54871e-24
	107227	Macrod1	79	82	80	17	13	20	-2.29	-1.75	8.01766e-15
	54678	Zfp108	30	32	43	3	5	2	-3.36	-1.73	1.15603e-10
	100039864	Snhg12	1094	1081	1125	358	320	309	-1.76	-1.7	1.96721e-76
	218035	Vps41	3919	3939	3660	1156	1197	1164	-1.73	-1.7	8.7606e-131
	58186	Rad18	869	917	885	268	267	270	-1.75	-1.69	4.48219e-73
	380855	Rsl1	166	173	166	37	46	50	-1.93	-1.69	4.07433e-22
	68347	Mettl26	404	412	472	121	128	128	-1.8	-1.68	1.23188e-40
	226169	Pprc1	8820	9226	9470	3126	2743	2616	-1.72	-1.68	1.09467e-102
	14874	Gstz1	542	567	549	167	159	174	-1.75	-1.67	6.79007e-52
	12568	Cdk5	752	801	813	266	204	250	-1.74	-1.66	9.83573e-52
	66067	Gtpbp8	191	179	170	46	45	56	-1.89	-1.66	1.59095e-22
	22746	Zfp85	155	155	134	44	35	39	-1.93	-1.66	1.95593e-19
	77974	Rdh12	54	43	73	12	8	9	-2.44	-1.65	8.00767e-11
	27416	Abcc5	2367	2507	2551	748	763	843	-1.68	-1.64	3.0469e-94
	245638	Tbc1d8b	135	153	107	29	35	37	-1.96	-1.64	2.2234e-16
	29861	Dpf1	394	402	394	123	124	116	-1.73	-1.63	2.21984e-40
	100306944	Snora73a	469	456	437	156	125	134	-1.73	-1.63	1.78536e-40
	22776	Zim1	77	76	54	15	12	17	-2.23	-1.62	1.10574e-11
	17449	Mdh1	5682	5943	6175	2034	1903	1862	-1.64	-1.61	2.1821e-119
	214932	Cecr5	876	797	914	291	272	266	-1.67	-1.6	6.39463e-57
	78802	Ttc30a1	205	190	178	51	53	64	-1.78	-1.59	1.05512e-21
	67911	Zfp169	115	115	117	36	30	29	-1.89	-1.59	5.56103e-16
	228715	Gm561	110	109	118	39	20	29	-1.92	-1.58	3.32715e-14
	72050	Kdelc1	1295	1296	1222	403	420	432	-1.63	-1.58	4.43294e-76
	50817	Capn15	757	836	895	309	243	256	-1.64	-1.56	1.49901e-43
	216705	Clint1	3977	3877	3689	1265	1305	1315	-1.59	-1.56	1.15223e-112
	100503099	Gm19554	29	20	21	1	1	1	-3.75	-1.55	1.225e-08
	26383	Fto	3155	3295	3552	1164	1070	1170	-1.58	-1.54	1.96017e-87
	18618	Pemt	95	86	112	36	19	21	-1.96	-1.53	5.3813e-12
	22685	Zfp239	508	496	525	182	174	153	-1.61	-1.53	1.02493e-40
	100217418	Snora44	51	60	43	7	11	14	-2.21	-1.51	3.48511e-09
	269037	Ctif	250	303	277	98	75	96	-1.64	-1.5	2.47419e-23
	17252	Rdh11	1324	1390	1513	509	446	514	-1.55	-1.5	2.51262e-58
	224454	Zdhhc14	42	36	37	9	5	7	-2.49	-1.5	1.58708e-08
	142688	Asb13	663	745	696	229	253	245	-1.55	-1.49	1.04619e-46
	22751	Zfp90	562	550	572	191	182	207	-1.56	-1.49	5.22955e-43
	68107	Cntd1	94	75	71	9	21	29	-2	-1.47	1.6877e-09
	17342	Mitf	125	108	88	31	25	37	-1.77	-1.46	6.53734e-12
	67105	Timm21	555	554	544	202	183	206	-1.51	-1.44	2.03569e-40
	73456	Izumo1	78	80	71	24	22	20	-1.76	-1.41	2.33535e-10
	21400	Tcea2	293	258	288	100	92	104	-1.52	-1.41	1.39822e-23
	69104	March5	4870	4580	4155	1489	1794	1795	-1.45	-1.4	4.67989e-51
	100306945	Snora73b	399	378	433	154	134	148	-1.49	-1.4	2.20575e-29
	218314	Zfp595	126	124	96	32	35	42	-1.7	-1.4	3.01771e-12
	74352	Zfp84	634	662	562	213	220	248	-1.47	-1.4	7.97166e-35
	242109	Zfp697	118	119	118	35	46	34	-1.63	-1.39	7.71356e-13
	22755	Zfp93	284	298	299	105	98	113	-1.49	-1.39	9.98569e-25
	380705	Tmem102	542	515	566	207	194	207	-1.44	-1.38	1.93378e-36
	100043462	Nutf2-ps1	57	41	42	13	10	10	-2.05	-1.37	1.24153e-07
	231125	Zfyve28	143	167	179	71	46	48	-1.6	-1.37	1.65391e-13
	64295	Tmub1	118	113	140	49	31	42	-1.63	-1.36	6.00943e-12
	73729	Zfp383	547	490	441	165	196	187	-1.45	-1.36	1.47414e-27
	408065	Zfp456	162	117	106	30	44	49	-1.65	-1.36	9.1686e-11
	208846	Daam1	1345	1295	1180	471	529	472	-1.4	-1.35	4.29129e-48
	227334	Usp40	603	572	601	237	220	223	-1.41	-1.35	2.87864e-38
	110119	Mpi	1141	1104	1206	457	452	434	-1.38	-1.34	4.68648e-54
	74666	4930432K21Rik	104	109	145	46	40	32	-1.62	-1.33	6.4902e-11
	50873	Park2	195	201	172	70	65	72	-1.46	-1.32	2.29825e-16
	72655	Snhg5	2808	2727	2646	1054	1076	1144	-1.34	-1.32	2.76763e-72
	21788	Tfpi	1317	1286	1143	479	494	505	-1.36	-1.32	1.13437e-47
	408068	Zfp738	390	377	299	109	142	148	-1.43	-1.32	1.04648e-18
	100310813	Snora16a	65	46	56	10	10	24	-1.93	-1.31	4.52001e-07
	214779	Zfp879	30	12	25	1	2	3	-3.12	-1.3	2.30241e-06
	12348	Car11	146	141	165	64	53	49	-1.47	-1.29	4.07264e-13
	70315	Hdac8	304	308	314	114	122	127	-1.37	-1.29	6.46367e-23
	100217437	Snord99	30	31	35	8	6	7	-2.08	-1.29	2.25369e-06
	65020	Zfp110	2880	2942	2805	1204	1176	1152	-1.31	-1.29	2.64452e-78
	109168	Atl3	2156	2196	1846	776	888	856	-1.32	-1.28	1.25439e-42
	13653	Egr1	5214	4807	4632	1934	2016	2061	-1.31	-1.28	7.93487e-68
	19075	Prim1	2163	2237	2155	891	860	942	-1.31	-1.28	9.14188e-66
	226422	Rab29	108	108	130	45	30	46	-1.53	-1.28	2.18304e-10
	232853	Zfp954	353	360	376	147	126	157	-1.36	-1.28	1.27073e-23
	210582	Coq10a	343	317	329	141	135	114	-1.36	-1.27	6.56706e-22
	242557	Atg4c	543	517	414	178	214	197	-1.35	-1.26	1.85108e-21
	83429	Ctns	970	995	964	421	410	381	-1.29	-1.26	2.18599e-45
	13340	Slc29a2	730	765	819	345	322	272	-1.32	-1.26	1.27831e-31
	629016	Zfp953	360	350	241	106	126	131	-1.4	-1.26	1.27406e-14
	76816	Sdccag8	192	201	214	62	95	77	-1.39	-1.25	8.91912e-14
	232086	Tmem150a	945	951	1025	450	384	369	-1.3	-1.25	3.09775e-36
	17960	Nat1	19	11	17	1	0	0	-4.25	-1.24	3.36586e-06
	243371	Lrrc61	395	430	475	176	178	181	-1.3	-1.23	2.50262e-24
	170936	Zfp369	314	315	311	138	120	128	-1.31	-1.23	3.21838e-21
	70036	Dancr	582	593	591	255	226	261	-1.27	-1.22	4.07597e-31
	237711	Eml6	43	25	43	10	8	9	-1.97	-1.22	6.74385e-06
	67016	Tbc1d2b	674	643	693	316	273	248	-1.28	-1.22	4.61513e-29
	74525	Fam234b	290	321	315	121	140	123	-1.29	-1.21	1.27479e-19
	20444	St3gal2	878	911	996	403	405	380	-1.25	-1.21	1.66375e-37
	268670	Zfp759	196	214	150	55	84	75	-1.41	-1.21	5.99677e-11
	67382	Brd3	4127	4314	4183	1839	1877	1805	-1.22	-1.2	9.06276e-77
	233726	Ipo7	9128	9262	8132	3939	3761	3815	-1.23	-1.2	3.71748e-62
	58246	Slc35b4	1084	1197	1217	537	471	500	-1.24	-1.2	8.9191e-39
	30045	Dnajc12	210	202	208	81	91	83	-1.29	-1.19	3.17687e-15
	68865	Arv1	518	542	497	237	221	213	-1.24	-1.18	3.09675e-27
	69749	Epb41l4aos	688	611	683	269	290	298	-1.23	-1.18	1.73299e-29
	217734	Pomt2	733	802	805	356	332	329	-1.22	-1.18	2.71642e-34
	232878	Zscan22	571	572	564	228	253	257	-1.23	-1.18	2.47613e-29
	12867	Cox7c	1529	1526	1835	657	681	801	-1.21	-1.17	1.25609e-28
	212281	Zfp729a	683	578	449	183	261	265	-1.29	-1.17	1.67275e-13
	213452	Dstyk	568	597	644	254	259	284	-1.2	-1.15	4.57221e-27
	17863	Myb	709	637	592	276	283	302	-1.19	-1.14	1.76696e-25
	66812	Ppcdc	597	638	670	292	287	270	-1.19	-1.14	1.52381e-28
	100038627	F630042J09Rik	21	15	17	3	2	1	-2.81	-1.13	5.08136e-05
	233057	Zfp940	644	643	550	270	278	272	-1.19	-1.13	2.90341e-25
	75216	Cep128	464	485	419	196	207	208	-1.18	-1.12	4.32604e-22
	77634	Snapc3	864	851	809	385	394	368	-1.16	-1.12	3.50517e-34
	27385	Magel2	440	414	404	217	173	176	-1.18	-1.11	6.18004e-19
	75565	Sgf29	654	709	726	350	301	298	-1.16	-1.11	3.19423e-26
	56216	Stx1b	113	115	108	44	50	46	-1.28	-1.11	5.22467e-09
	12068	Bet1	722	664	471	219	295	299	-1.21	-1.1	1.4548e-12
	12176	Bnip3	933	882	865	380	407	446	-1.14	-1.1	4.28983e-30
	65254	Dpysl5	2449	2409	2638	1195	1173	1139	-1.12	-1.1	1.45876e-49
	16570	Kif3c	644	670	726	310	341	285	-1.15	-1.1	5.59107e-25
	269642	Nat8l	362	396	399	159	192	173	-1.16	-1.1	8.09324e-19
	20737	Spn	172	156	164	75	65	74	-1.22	-1.1	3.79038e-11
	246221	Mpst	675	763	807	382	325	326	-1.14	-1.09	2.05698e-23
	14470	Rabac1	863	962	1082	471	437	436	-1.13	-1.09	1.56661e-25
	107045	Lars	12905	13395	13535	6502	6165	6278	-1.1	-1.08	1.19411e-72
	100503380	Snhg4	911	869	729	341	408	413	-1.13	-1.08	1.72594e-20
	68949	Zfas1	2014	2055	2140	986	961	998	-1.1	-1.08	2.53396e-49
	217335	Fbf1	1029	943	1022	464	487	470	-1.1	-1.07	5.31165e-33
	68044	Chac2	190	164	122	51	77	75	-1.25	-1.06	1.22209e-07
	16438	Itpr1	2182	2353	2219	1074	1097	1072	-1.08	-1.06	4.02339e-48
	72844	Kctd17	892	888	907	437	409	439	-1.09	-1.06	1.50499e-32
	71709	Syde1	449	453	460	234	215	185	-1.12	-1.06	2.01437e-19
	667035	Gm8430	125	94	95	41	55	33	-1.28	-1.05	8.5979e-07
	53868	Rab25	320	271	341	146	138	148	-1.13	-1.05	2.36998e-14
	237073	Rbm41	595	506	424	207	237	260	-1.13	-1.05	3.64433e-14
	100043597	Srcap	4690	4421	4835	2492	2082	2147	-1.08	-1.05	4.92297e-36
	217331	Unk	1435	1484	1473	716	727	673	-1.08	-1.05	9.8485e-41
	14534	Kat2a	5064	5019	5405	2574	2444	2541	-1.06	-1.04	1.87634e-54
	74959	Platr14	563	518	489	256	231	262	-1.09	-1.04	3.13705e-20
	68556	Uckl1	664	669	732	335	323	335	-1.07	-1.04	6.90354e-26
	69556	Bod1	1295	1202	1302	625	601	622	-1.06	-1.03	1.40723e-35
	243910	Nfkbid	214	221	247	125	88	104	-1.12	-1.03	6.78288e-11
	68563	Dpm3	222	198	261	101	106	111	-1.11	-1.02	6.7645e-11
	243574	Kbtbd8	1419	1376	1035	497	691	638	-1.09	-1.02	5.46029e-14
	18212	Ntrk2	79	81	86	38	35	31	-1.25	-1.02	1.65035e-06
	100217440	Snora61	43	38	55	10	19	19	-1.48	-1.02	0.000109841
	20868	Stk10	595	646	653	289	313	322	-1.06	-1.02	4.35153e-23
	227801	Dennd1a	488	469	534	259	243	222	-1.06	-1.01	6.46082e-19
	16548	Khk	397	436	476	216	214	207	-1.06	-1.01	2.74937e-17
	19387	Rangap1	10153	10430	10849	5348	5200	5171	-1.02	-1.01	3.08671e-61
	22775	Zik1	619	633	465	262	267	298	-1.07	-1.01	2.20875e-14
	69596	Ap5s1	168	200	197	101	86	77	-1.12	-1	9.66401e-10
	57267	Apba3	1108	1180	1310	689	544	539	-1.05	-1	1.94292e-19
	13628	Eef1a2	124	123	115	61	48	56	-1.14	-1	8.1563e-08
	100217443	Snord12	127	107	88	43	50	49	-1.19	-1	1.08109e-06
	238693	Zfp58	311	296	274	125	144	154	-1.07	-1	2.77471e-13
	65255	Asb4	49	65	51	17	28	19	-1.36	-0.99	7.64789e-05
	319984	Jph4	838	902	966	506	396	435	-1.04	-0.99	3.57881e-20
	74490	Mamstr	68	48	42	16	19	26	-1.35	-0.99	0.000143639
	99890	Prmt6	866	891	839	457	414	424	-1.03	-0.99	2.40206e-27
	228790	Asxl1	4585	4554	4551	2428	2293	2236	-1	-0.98	4.56866e-51
	67725	Nudt13	165	177	180	93	71	85	-1.09	-0.98	2.47387e-09
	69903	Rasip1	727	698	812	410	366	338	-1.03	-0.98	6.9803e-20
	11639	Ak4	1347	1295	1431	714	676	686	-0.99	-0.97	1.31648e-31
	13048	Cux2	113	117	128	65	45	55	-1.13	-0.97	4.09643e-07
	68051	Nutf2	2114	2083	2334	1065	1138	1128	-0.99	-0.97	6.7448e-34
	69934	Trmt10b	442	437	450	243	208	216	-1.01	-0.97	2.17357e-17
	67455	Klhl13	19395	19274	16686	8498	9977	9883	-0.99	-0.96	1.41651e-27
	29811	Ndrg2	639	636	650	356	300	323	-1	-0.96	9.81694e-21
	237422	Ric8b	892	881	895	428	471	464	-0.99	-0.96	1.10719e-26
	69895	Snhg8	948	925	1039	500	464	520	-0.99	-0.96	1.3345e-24
	18813	Pa2g4	21884	20973	21350	10856	11165	11389	-0.97	-0.95	3.60126e-58
	74551	Pck2	2512	2730	2866	1553	1323	1316	-0.97	-0.95	2.77921e-26
	67442	Retsat	266	271	312	151	128	146	-1.01	-0.95	8.16333e-12
	216821	Tmem11	1403	1386	1464	754	732	719	-0.97	-0.95	1.23101e-33
	11754	Aoc3	33	51	50	22	15	16	-1.38	-0.94	0.000402363
	14783	Grb10	3558	3602	3267	1785	1854	1821	-0.96	-0.94	8.24545e-39
	18778	Pla2g1b	788	696	832	396	394	402	-0.98	-0.94	2.12325e-20
	100529075	Snord100	57	40	36	17	15	20	-1.38	-0.94	0.000432006
	353499	Tmc4	302	265	326	180	131	136	-1.02	-0.94	4.59126e-10
	78619	Zfp449	322	383	306	148	182	179	-1.01	-0.94	1.67419e-11
	432769	Zfp708	232	200	141	72	93	108	-1.09	-0.94	1.81327e-06
	77125	Il33	127	121	97	60	53	51	-1.08	-0.93	1.67133e-06
	68209	Rnaseh2c	444	504	604	288	243	261	-0.99	-0.93	1.62053e-12
	246102	Rttn	906	928	955	506	481	472	-0.96	-0.93	3.22011e-26
	30947	Adat1	1242	1222	1281	703	635	639	-0.95	-0.92	5.40715e-28
	30878	Apln	44	64	45	20	20	25	-1.26	-0.92	0.000324202
	246229	Bivm	790	808	770	413	434	395	-0.95	-0.92	2.83132e-23
	12411	Cbs	1067	1124	1161	592	576	604	-0.94	-0.92	2.51762e-27
	330050	Fam185a	711	684	616	343	375	331	-0.96	-0.92	2.76256e-18
	66365	Ccdc90b	771	737	655	347	383	410	-0.95	-0.91	6.67434e-17
	14455	Gas5	8307	7744	6855	3714	4036	4377	-0.94	-0.91	1.52719e-23
	56384	Letm1	2024	2153	2236	1167	1128	1121	-0.93	-0.91	1.09838e-33
	70699	Nup205	10506	11301	11197	6290	5608	5674	-0.93	-0.91	5.57523e-38
	75614	Rab26os	137	136	176	57	87	76	-1.03	-0.91	2.04003e-06
	226781	Slc30a10	50	42	40	19	17	19	-1.21	-0.91	0.000476905
	100041581	Zkscan16	32	43	45	17	16	15	-1.31	-0.91	0.000639448
	320940	Atp11c	604	544	350	209	278	269	-1.01	-0.9	2.1127e-07
	72774	Neil1	262	303	318	169	141	148	-0.97	-0.9	1.04132e-10
	399101	Snhg3	784	740	671	311	428	409	-0.96	-0.9	4.43431e-13
	72522	Atxn7l2	543	537	590	332	291	267	-0.93	-0.89	4.22928e-15
	80744	Cwc22	2323	2387	2245	1283	1282	1206	-0.91	-0.89	2.13389e-34
	100217427	Snord52	107	136	160	85	41	66	-1.09	-0.89	5.98978e-05
	20818	Srprb	1147	1250	1319	675	664	659	-0.92	-0.89	1.55841e-24
	12919	Crhbp	30	43	44	10	14	22	-1.32	-0.88	0.00141629
	100316700	Mir1949	32	26	31	7	5	18	-1.54	-0.88	0.00249743
	232966	Zfp114	16	13	13	2	4	3	-2.09	-0.88	0.00223514
	235907	Zfp65	753	714	573	324	376	388	-0.93	-0.88	2.13874e-12
	56526	Sept6	1090	1045	1042	608	566	558	-0.9	-0.87	2.33687e-24
	67758	Aadac	101	102	103	57	47	49	-1.02	-0.87	8.63633e-06
	11944	Atp4a	75	77	72	37	35	37	-1.03	-0.87	7.59987e-05
	212153	Ccdc191	385	383	377	215	210	193	-0.91	-0.87	1.45136e-13
	232089	Elmod3	331	298	338	182	152	182	-0.92	-0.87	5.44845e-11
	16504	Kcnc3	561	541	551	301	281	316	-0.91	-0.87	6.97563e-17
	73181	Nfatc4	1145	1162	1295	701	616	640	-0.9	-0.87	2.79101e-21
	58994	Smpd3	86	88	99	49	42	45	-1.01	-0.87	2.1738e-05
	22117	Tst	444	454	486	250	234	269	-0.9	-0.86	3.47233e-14
	22690	Zfp28	213	201	188	91	101	125	-0.94	-0.86	9.03446e-08
	23922	Jtb	866	920	948	535	505	470	-0.88	-0.85	6.47169e-20
	100628629	Mir5121	26	31	37	13	7	16	-1.4	-0.85	0.00279539
	107272	Psat1	23072	22997	23051	12776	12903	12949	-0.86	-0.85	2.62629e-54
	52377	Rcn3	1389	1506	1676	870	831	819	-0.88	-0.85	8.25188e-21
	20183	Rxrg	80	69	86	43	40	32	-1.05	-0.85	0.000114307
	54380	Smarcal1	1407	1495	1596	898	789	813	-0.87	-0.85	1.34334e-21
	100302499	Snora3	84	80	65	32	34	46	-1.03	-0.85	0.000204406
	106763	Ttbk1	353	351	426	198	206	208	-0.91	-0.85	2.73349e-11
	70025	Acot7	2158	2065	2246	1281	1178	1173	-0.86	-0.84	2.94556e-27
	18424	Otx2	876	863	778	478	463	455	-0.87	-0.84	5.26701e-19
	18426	Ovol1	53	41	67	30	18	24	-1.15	-0.84	0.00116561
	100163	Pafah2	988	1127	1142	672	571	564	-0.87	-0.84	1.45483e-16
	59020	Pdzk1	82	79	79	50	36	33	-1	-0.84	0.000149439
	22772	Zic2	1994	1782	1801	878	1132	1090	-0.87	-0.84	8.95559e-16
	19352	Rabggtb	3737	3916	3581	2096	2131	2113	-0.85	-0.83	5.89824e-34
	436583	Snora74a	32	23	30	11	14	8	-1.34	-0.83	0.00387115
	80384	Tex21	276	273	257	151	138	153	-0.89	-0.83	5.76437e-10
	238690	Zfp458	46	47	31	19	14	21	-1.19	-0.83	0.00223985
	243912	Hspb6	107	90	100	50	53	53	-0.95	-0.82	4.0112e-05
	17187	Max	2574	2411	2444	1387	1423	1421	-0.84	-0.82	9.56936e-31
	215627	Zbtb8b	226	240	236	144	129	112	-0.88	-0.82	2.21856e-08
	105014	Rdh14	150	126	134	71	74	75	-0.92	-0.81	4.19475e-06
	20359	Sema6b	223	257	257	159	127	119	-0.88	-0.81	1.07623e-07
	54525	Syt7	368	379	380	213	212	209	-0.85	-0.81	2.19901e-12
	54130	Actr1a	3404	3523	3698	2111	2069	1974	-0.81	-0.8	1.11104e-29
	433182	Eno1b	349	373	369	242	187	181	-0.86	-0.8	2.38329e-09
	76299	Erp44	1478	1347	1240	703	797	826	-0.83	-0.8	1.06611e-15
	94315	Prcc	2167	1980	2222	1254	1197	1215	-0.82	-0.8	1.69655e-24
	20615	Snapin	989	1029	1064	569	593	610	-0.82	-0.8	2.36211e-20
	100217426	Snord49b	38	16	32	6	11	14	-1.5	-0.8	0.00652827
	232566	Amn1	242	208	219	122	130	124	-0.86	-0.79	7.0612e-08
	76969	Chst1	188	162	174	111	89	89	-0.87	-0.79	1.54924e-06
	14343	Fut1	128	166	173	92	80	83	-0.88	-0.79	9.56158e-06
	68239	Krt42	352	364	404	221	204	214	-0.83	-0.79	1.02501e-10
	246177	Myo1g	25	43	23	17	11	9	-1.36	-0.79	0.00693178
	228026	Pdk1	5515	5530	5255	3100	3164	3255	-0.8	-0.79	6.01635e-34
	228812	Pigu	880	811	805	499	472	470	-0.81	-0.79	2.0232e-17
	19363	Rad51b	273	262	267	152	130	171	-0.84	-0.79	2.98324e-08
	75387	Sirt4	241	258	268	179	120	128	-0.87	-0.79	7.58422e-07
	100217444	Snord65	24	25	18	5	10	10	-1.43	-0.79	0.00749368
	22228	Ucp2	2118	2183	2384	1335	1264	1271	-0.81	-0.79	4.87768e-24
	69743	Casz1	468	495	528	303	281	277	-0.82	-0.78	1.36227e-12
	12994	Csn3	158	130	152	76	94	74	-0.88	-0.78	1.34359e-05
	621699	Gm6252	47	51	47	24	22	26	-1.05	-0.78	0.00196253
	69724	Rnaseh2a	2656	2769	3154	1773	1522	1682	-0.81	-0.78	9.07159e-18
	100302601	Snord83b	49	43	47	21	26	21	-1	-0.78	0.00250917
	545554	Ankrd34a	111	104	103	62	53	61	-0.88	-0.77	7.69096e-05
	320376	Bcorl1	286	252	261	166	163	128	-0.83	-0.77	1.2562e-07
	23829	C1ql1	158	160	189	91	97	98	-0.84	-0.77	3.43972e-06
	627821	Gm6792	322	341	335	196	188	191	-0.82	-0.77	2.06274e-10
	100503821	NA	52	17	20	13	8	10	-1.43	-0.77	0.00982988
	67738	Ppid	7785	7096	5891	3578	4276	4252	-0.8	-0.77	1.20917e-12
	19139	Prps1	4414	4467	4426	2578	2727	2556	-0.78	-0.77	2.23144e-32
	269295	Rtn4rl2	66	69	70	45	30	30	-0.98	-0.77	0.000971255
	386750	Slitrk3	28	27	28	13	14	9	-1.24	-0.77	0.00772868
	21991	Tpi1	12296	12497	13583	8014	7353	7259	-0.79	-0.77	9.57322e-27
	20890	Wnt8a	111	141	143	86	61	69	-0.89	-0.77	7.26952e-05
	11674	Aldoa	35281	35302	38142	21857	21480	21296	-0.77	-0.76	8.74636e-35
	11676	Aldoc	471	474	516	285	276	293	-0.8	-0.76	1.94401e-12
	100503981	Gm15484	81	90	62	50	39	33	-0.94	-0.76	0.00104002
	18190	Nrxn2	286	279	320	180	176	154	-0.82	-0.76	1.40774e-08
	50782	Rgs11	192	194	227	119	115	116	-0.83	-0.76	5.31583e-07
	11837	Rplp0	34419	34893	38790	21983	21115	21289	-0.77	-0.76	5.08437e-28
	100306955	Snora43	62	43	68	31	26	30	-0.98	-0.76	0.00255403
	140810	Ttbk2	539	582	530	328	320	322	-0.79	-0.76	2.01189e-13
	12721	Coro1a	785	878	987	576	492	489	-0.79	-0.75	1.7995e-11
	72685	Dnajc6	868	801	625	439	454	455	-0.79	-0.75	1.85644e-09
	14184	Fgfr3	200	228	228	146	120	111	-0.83	-0.75	1.19199e-06
	99296	Hrh3	44	36	46	24	14	23	-1.09	-0.75	0.00587313
	56738	Mocs1	315	331	375	213	200	186	-0.79	-0.75	9.11293e-09
	329251	Ppp1r12b	94	96	89	54	49	51	-0.86	-0.75	0.000215193
	671641	Rps12-ps24	28	24	29	9	11	15	-1.19	-0.75	0.00965104
	20522	Slc23a1	246	278	228	156	149	129	-0.81	-0.75	3.18413e-07
	67370	Zfp606	636	590	493	291	347	364	-0.8	-0.75	5.2211e-09
	72723	Zfp74	865	821	767	435	512	503	-0.78	-0.75	3.16544e-13
	65100	Zic5	424	423	457	225	272	270	-0.79	-0.75	4.71164e-10
	70419	2810408A11Rik	297	284	291	173	157	183	-0.78	-0.74	1.47084e-08
	235604	Camkv	677	742	781	474	406	431	-0.77	-0.74	1.27292e-12
	14296	Frat1	78	88	104	47	50	52	-0.87	-0.74	0.000486874
	629595	Gm6988	50	40	45	17	24	27	-1	-0.74	0.00535001
	242642	Hpdl	284	281	305	173	175	165	-0.78	-0.74	1.33065e-08
	319207	Pgbd1	127	135	123	70	73	77	-0.83	-0.74	3.44114e-05
	94282	Sfxn5	196	192	197	117	114	109	-0.81	-0.74	7.94549e-07
	100217455	Snord49a	38	61	47	31	15	25	-1.05	-0.74	0.00665864
	69094	Tmem160	536	598	681	355	372	348	-0.78	-0.74	1.07987e-10
	279561	Wnk3	1156	1091	889	512	670	660	-0.79	-0.74	5.28201e-09
	72716	2810047C21Rik1	7	10	7	0	0	1	-3.32	-0.73	0.00362948
	71296	Crnde	59	93	83	43	44	41	-0.91	-0.73	0.00143808
	14593	Ggps1	1040	950	859	550	600	558	-0.76	-0.73	4.06214e-13
	100008567	Gm14964	20	9	13	5	4	2	-1.77	-0.73	0.0123446
	547267	Gm6030	44	57	48	24	21	31	-0.95	-0.73	0.00433275
	16348	Invs	149	164	140	82	90	90	-0.81	-0.73	2.05314e-05
	74016	Phf19	406	410	420	276	222	238	-0.77	-0.73	1.59274e-09
	98432	Phlpp1	731	733	736	425	469	433	-0.75	-0.73	1.08142e-14
	104759	Pld4	44	62	56	28	23	33	-0.98	-0.73	0.00378658
	76501	Commd9	585	625	639	395	354	368	-0.75	-0.72	1.35368e-12
	14710	Gngt2	116	106	149	78	64	69	-0.83	-0.72	0.000246208
	16596	Klf1	22	18	21	10	5	9	-1.26	-0.72	0.0177568
	16828	Ldha	40239	41784	44499	26249	25199	25905	-0.73	-0.72	3.39371e-29
	100861913	LOC100861913	20	23	15	7	7	8	-1.35	-0.72	0.0164197
	18601	Padi3	195	211	240	144	119	118	-0.78	-0.72	4.85454e-06
	382051	Pdp2	627	700	663	392	419	393	-0.75	-0.72	4.24533e-13
	20717	Serpina3m	609	588	604	362	373	360	-0.74	-0.72	2.66968e-13
	67554	Slc25a30	536	563	535	323	350	312	-0.75	-0.72	4.5483e-12
	27209	Snord32a	72	64	74	32	35	49	-0.88	-0.72	0.00213953
	373864	Col27a1	320	292	293	202	180	160	-0.76	-0.71	1.54396e-07
	677044	Gm10653	31	27	32	14	14	15	-1.04	-0.71	0.0136532
	629820	Gm7008	13	11	10	2	5	2	-1.81	-0.71	0.0144773
	111241	Hmga1-rs1	6376	5943	6436	3894	3910	3748	-0.72	-0.71	2.01567e-26
	17752	Mt4	11	10	12	3	2	2	-2.12	-0.71	0.012973
	72787	Ndc1	1901	2088	2088	1266	1222	1252	-0.72	-0.71	2.65031e-20
	74173	Rab10os	230	233	246	147	144	132	-0.76	-0.71	4.13659e-07
	27274	Zfp354b	16	36	17	12	5	8	-1.43	-0.71	0.0201483
	68763	1110038B12Rik	3000	3215	3400	2014	1915	2017	-0.72	-0.7	1.98822e-20
	224904	2410015M20Rik	964	994	1150	621	662	623	-0.73	-0.7	7.98471e-13
	58208	Bcl11b	145	125	129	72	82	81	-0.78	-0.7	0.000102471
	69305	Dcps	1788	1743	1942	1189	1102	1099	-0.71	-0.7	1.36405e-17
	227885	Gm13498	11	15	10	3	4	3	-1.91	-0.7	0.0187938
	53417	Hif3a	712	694	683	465	425	392	-0.73	-0.7	3.73859e-12
	56017	Slc2a8	497	558	608	381	334	293	-0.74	-0.7	2.00928e-08
	100127111	Snord22	419	389	326	221	219	244	-0.75	-0.7	1.21279e-07
	266793	Snord87	44	29	24	10	17	17	-1.08	-0.7	0.0164972
	67534	Ttll4	3026	3245	3429	2131	1911	1958	-0.72	-0.7	2.01858e-18
	432677	Vrtn	791	809	869	514	508	501	-0.72	-0.7	2.72069e-14
	69221	2410006H16Rik	1901	1953	2107	1157	1278	1266	-0.71	-0.69	3.50992e-17
	67531	5730408K05Rik	127	178	189	95	88	108	-0.78	-0.69	0.000204778
	269378	Ahcy	3907	4071	4313	2600	2506	2583	-0.7	-0.69	7.684e-23
	224250	Cldnd1	1224	1076	1019	575	721	747	-0.72	-0.69	3.96434e-09
	66044	Dtd1	1204	1228	1289	753	756	806	-0.71	-0.69	8.81452e-17
	14582	Gfi1b	15	16	17	7	1	8	-1.44	-0.69	0.0229934
	230721	Pabpc4	5792	5844	6019	3651	3752	3619	-0.7	-0.69	5.72123e-29
	18582	Pde6d	771	753	872	523	468	487	-0.72	-0.69	6.9515e-12
	18655	Pgk1	4289	4544	5252	2975	2834	2951	-0.71	-0.69	1.76688e-15
	68895	Rasl11a	205	206	217	139	102	136	-0.75	-0.69	1.39702e-05
	27211	Snord35a	40	56	68	33	31	24	-0.91	-0.69	0.00828672
	72554	Utp14a	3055	2966	3060	1918	1846	1891	-0.71	-0.69	1.92255e-25
	50498	Ebi3	23	36	22	17	11	9	-1.15	-0.68	0.0233144
	574403	Fam196b	52	36	38	19	22	25	-0.91	-0.68	0.0127794
	100042415	Mnd1-ps	75	49	51	40	22	31	-0.92	-0.68	0.00941852
	57390	Psors1c2	106	100	109	52	69	64	-0.79	-0.68	0.000592241
	83673	Snhg1	3798	3761	3225	2159	2242	2352	-0.7	-0.68	2.7247e-15
	72091	Snhg7	360	373	354	243	214	214	-0.72	-0.68	1.85877e-08
	100303751	Snora31	77	63	77	34	42	49	-0.84	-0.68	0.00330821
	56525	Zfp235	277	308	306	204	179	165	-0.73	-0.68	6.04349e-07
	235431	Coro2b	431	378	399	250	251	252	-0.7	-0.67	9.72829e-09
	15571	Elavl3	531	503	505	305	343	319	-0.69	-0.67	4.96321e-10
	71962	Gatsl3	1064	1163	1244	803	711	660	-0.7	-0.67	4.02315e-11
	16859	Lgals9	180	159	218	111	114	115	-0.74	-0.67	7.87286e-05
	243967	Ntn5	24	23	27	13	6	14	-1.16	-0.67	0.0266927
	67429	Nudcd1	2399	2315	1915	1249	1496	1402	-0.7	-0.67	1.86924e-10
	66975	Trappc13	3103	2908	2758	1742	1920	1886	-0.68	-0.67	8.26844e-17
	208968	Zfp280c	2434	2199	1690	1223	1358	1369	-0.7	-0.67	4.87299e-08
	665033	Col6a5	37	44	51	26	24	23	-0.89	-0.66	0.0134489
	73708	Dppa3	1565	1491	1523	912	960	1031	-0.68	-0.66	9.68627e-16
	384275	Gm5297	37	28	24	16	15	13	-1.04	-0.66	0.0249157
	16324	Inhbb	104	93	109	57	59	67	-0.76	-0.66	0.000883597
	16897	Llgl1	3895	4056	4339	2800	2478	2565	-0.67	-0.66	5.18736e-17
	17957	Napb	190	189	174	121	100	119	-0.72	-0.66	3.18125e-05
	14057	Sfxn1	3713	3647	3551	2319	2312	2326	-0.67	-0.66	1.88263e-24
	27210	Snord34	48	42	49	24	31	20	-0.9	-0.66	0.0119683
	20743	Sptbn2	1902	2054	2184	1375	1280	1235	-0.68	-0.66	4.11144e-15
	243369	Sspo	19	32	30	10	15	14	-1.09	-0.66	0.0263941
	21843	Tial1	3605	3274	3051	1951	2142	2192	-0.68	-0.66	3.71998e-14
	231148	Ablim2	21	19	31	10	14	10	-1.11	-0.65	0.0331985
	620678	Gm12174	113	132	122	91	61	69	-0.75	-0.65	0.00103144
	14864	Gstm3	111	96	99	57	67	61	-0.75	-0.65	0.00112959
	432879	Kbtbd6	172	150	135	80	95	105	-0.73	-0.65	0.000345047
	68929	Mospd3	759	705	867	520	498	462	-0.68	-0.65	2.17853e-09
	68802	Mypn	27	22	23	11	8	14	-1.11	-0.65	0.032588
	73072	Prr36	639	667	621	423	407	396	-0.68	-0.65	2.38786e-11
	432502	Rpl6l	69	72	73	43	45	39	-0.77	-0.65	0.00395515
	71776	Tha1	29	29	29	20	10	12	-1	-0.65	0.0272748
	66451	2610528J11Rik	162	161	195	111	103	109	-0.71	-0.64	0.000114686
	11474	Actn3	1165	1153	1211	801	717	760	-0.65	-0.64	6.59704e-14
	12332	Capg	1897	2004	2215	1395	1256	1301	-0.65	-0.64	3.21571e-13
	100042807	Eif3j2	119	130	90	76	74	53	-0.76	-0.64	0.0023819
	14810	Grin1	44	44	43	25	26	22	-0.87	-0.64	0.0161774
	54131	Irf3	1213	1268	1315	855	812	772	-0.66	-0.64	2.63184e-14
	238455	Macc1	35	31	19	15	13	14	-1.04	-0.64	0.0334386
	667686	Mif-ps1	15	16	17	9	5	5	-1.25	-0.64	0.0384388
	68023	Pdf	932	954	1040	647	628	610	-0.66	-0.64	1.36345e-12
	19395	Rasgrp2	906	921	1026	666	558	603	-0.67	-0.64	1.95638e-10
	19988	Rpl6	26630	25069	25702	15503	17104	17405	-0.65	-0.64	1.95317e-19
	667739	Rps6-ps4	177	155	122	82	100	95	-0.73	-0.64	0.000674144
	80879	Slc16a3	3098	3476	3750	2311	2162	2202	-0.65	-0.64	1.43164e-13
	53416	Stk39	380	354	340	220	221	242	-0.68	-0.64	1.82503e-07
	72147	Zbtb46	152	149	169	105	90	99	-0.71	-0.64	0.000159621
	26466	Zfp260	1981	1997	1732	1251	1158	1270	-0.66	-0.64	3.71792e-13
	233879	Asphd1	20	27	26	15	10	10	-1.05	-0.63	0.0367772
	414069	BC024978	204	186	212	140	135	102	-0.69	-0.63	0.00013224
	320127	Dgki	97	90	83	44	59	60	-0.75	-0.63	0.00325623
	54601	Foxo4	1765	1942	1915	1216	1257	1174	-0.65	-0.63	9.07959e-16
	100042069	Gm15210	320	337	311	227	190	201	-0.67	-0.63	9.93177e-07
	26385	Grk6	4049	4223	4447	2927	2672	2686	-0.64	-0.63	1.77023e-17
	233067	Lrfn3	320	294	343	234	194	182	-0.66	-0.63	7.65242e-06
	19419	Rasgrp1	313	272	259	190	161	187	-0.67	-0.63	1.11778e-05
	668936	Rpl5-ps2	59	60	53	34	30	36	-0.82	-0.63	0.00960491
	72807	Zfp429	110	95	93	46	58	76	-0.72	-0.63	0.00401807
	67282	Ccdc53	600	578	598	403	360	393	-0.64	-0.62	1.10978e-09
	211232	Cpne9	105	111	114	76	65	65	-0.7	-0.62	0.00131304
	218963	Gm1821	92	95	93	65	49	57	-0.73	-0.62	0.00268011
	100040123	Gm2614	84	94	99	77	36	51	-0.77	-0.62	0.00941621
	14852	Gspt1	13129	12649	11831	7723	8559	8360	-0.63	-0.62	5.03196e-17
	14904	Gtpbp1	2289	2252	2487	1565	1525	1518	-0.63	-0.62	2.22275e-16
	214048	Larp1b	578	528	511	336	356	358	-0.64	-0.62	9.52594e-09
	72267	Lrrc8e	154	161	137	113	87	81	-0.7	-0.62	0.000652412
	18203	Ntan1	1073	1032	1114	662	706	729	-0.64	-0.62	1.21194e-12
	103655	Sec14l4	270	304	281	204	169	173	-0.67	-0.62	5.80569e-06
	20475	Six5	125	134	151	98	64	93	-0.69	-0.62	0.00158165
	21420	Tfap2c	2499	2415	2375	1577	1631	1571	-0.63	-0.62	1.29931e-18
	22271	Upp1	3528	3700	3979	2573	2347	2425	-0.63	-0.62	9.27406e-16
	225207	Zfp521	299	323	295	177	214	196	-0.66	-0.62	2.7636e-06
	74149	Zfp946	523	472	311	234	313	271	-0.69	-0.62	0.000401204
	66912	Bzw2	5449	5520	5458	3763	3591	3550	-0.61	-0.61	6.22613e-22
	668158	Ccdc85c	451	439	490	277	303	323	-0.63	-0.61	1.80714e-07
	12654	Chil1	12	23	26	11	7	9	-1.13	-0.61	0.0488621
	207785	Csrnp2	326	377	366	227	235	233	-0.64	-0.61	7.53141e-07
	268949	Dpcr1	18	35	21	12	15	8	-1.05	-0.61	0.046838
	100034726	Gm15772	57	62	70	31	43	40	-0.78	-0.61	0.0115107
	620248	Gm6139	18	24	24	14	11	7	-1	-0.61	0.048074
	208715	Hmgcs1	11599	10480	8810	6005	7156	7034	-0.64	-0.61	1.54824e-08
	193796	Kdm4b	953	1188	1214	733	723	741	-0.63	-0.61	1.16488e-08
	16818	Lck	624	592	664	436	364	427	-0.64	-0.61	2.69792e-08
	268973	Nlrc4	68	80	71	49	49	33	-0.75	-0.61	0.00819344
	193003	Pirt	48	67	54	30	31	38	-0.77	-0.61	0.0151609
	75292	Prkd3	2492	2467	2279	1572	1557	1645	-0.62	-0.61	7.84656e-16
	19746	Rhd	123	145	150	98	70	95	-0.68	-0.61	0.00130473
	266781	Snx17	2146	2379	2478	1653	1423	1535	-0.63	-0.61	7.967e-12
	27973	Vkorc1	314	333	393	240	222	214	-0.65	-0.61	6.48125e-06
	619331	Zfp551	102	89	73	51	40	69	-0.73	-0.61	0.00897034
	330737	5430403N17Rik	8	12	9	2	3	4	-1.58	-0.6	0.0420276
	237360	Adamts14	219	221	260	156	128	168	-0.65	-0.6	0.000125238
	11932	Atp1b2	482	513	523	343	319	340	-0.62	-0.6	2.0481e-08
	56200	Ddx21	18458	18177	17265	11683	12184	12164	-0.6	-0.6	3.17729e-21
	13857	Epor	222	231	265	153	144	169	-0.64	-0.6	5.50699e-05
	15166	Hcn2	294	285	344	200	207	198	-0.63	-0.6	9.01702e-06
	71780	Isyna1	5893	6184	7113	4625	3960	4084	-0.62	-0.6	8.59541e-11
	626834	Klk13	36	41	51	24	22	28	-0.84	-0.6	0.0269049
	28010	Miip	1768	1810	2069	1398	1196	1149	-0.62	-0.6	3.35155e-09
	66234	Msmo1	5288	5511	4882	3302	3521	3570	-0.62	-0.6	1.77735e-15
	103425	Ncln	2768	3163	3393	2270	1887	1997	-0.62	-0.6	1.46936e-09
	68149	Otub2	563	586	583	408	335	398	-0.62	-0.6	5.2915e-08
	56421	Pfkp	3778	3965	3812	2609	2553	2545	-0.61	-0.6	3.44966e-20
	72057	Phf10	3868	3818	3832	2615	2531	2502	-0.61	-0.6	4.46008e-21
	233186	Siglecf	29	21	13	9	9	11	-1.06	-0.6	0.0549133
	75316	Taf1d	3767	3629	3063	2161	2343	2426	-0.62	-0.6	3.24304e-10
	78903	Wrnip1	1679	1811	1762	1194	1144	1140	-0.62	-0.6	2.1327e-15
	382045	Adgrg5	48	49	54	35	20	33	-0.77	-0.59	0.0257964
	237397	C2cd4c	48	58	64	31	37	34	-0.76	-0.59	0.0191719
	12367	Casp3	3316	3179	2635	1631	2261	2147	-0.62	-0.59	3.42164e-06
	51886	Fubp1	15303	13614	12523	8119	9756	9619	-0.61	-0.59	1.78694e-09
	671878	Gm14680	269	289	266	169	187	186	-0.63	-0.59	1.11858e-05
	666105	Gm7932	44	51	47	28	31	25	-0.78	-0.59	0.0244662
	16574	Kif5c	2274	2097	1982	1440	1414	1386	-0.61	-0.59	3.1551e-13
	223645	Mroh6	155	170	171	112	101	109	-0.64	-0.59	0.000338032
	216856	Nlgn2	1301	1296	1394	920	867	880	-0.6	-0.59	5.23341e-13
	245469	Pdzd4	4653	4775	4953	3237	3250	3145	-0.6	-0.59	7.70419e-20
	114604	Prdm15	728	704	711	484	481	461	-0.61	-0.59	1.9597e-10
	620592	Tmem28	97	112	121	75	63	71	-0.68	-0.59	0.00281563
	22152	Tubb3	4224	4132	4472	2985	2854	2784	-0.6	-0.59	6.02999e-17
	66293	1810032O08Rik	1073	1159	1236	873	678	775	-0.6	-0.58	1.16816e-07
	11735	Ank3	1235	1222	1196	811	858	790	-0.59	-0.58	1.67058e-12
	211961	Asxl3	235	206	226	153	148	138	-0.62	-0.58	7.93226e-05
	13627	Eef1a1	258740	246224	252974	162516	175668	173922	-0.59	-0.58	1.18428e-19
	100504632	Gm11478	573	612	668	450	404	378	-0.61	-0.58	1.82584e-07
	100502828	Gm19401	61	82	77	55	39	41	-0.72	-0.58	0.0138317
	434223	Gm1966	14	18	14	4	8	8	-1.17	-0.58	0.0659522
	100039419	Gm2223	143	140	141	97	92	87	-0.64	-0.58	0.000810894
	100039899	Gm2483	32	22	23	12	12	16	-0.91	-0.58	0.0565948
	14786	Grb7	2205	2377	2666	1710	1596	1554	-0.6	-0.58	1.20277e-10
	101490	Inpp5f	1592	1555	1321	929	1073	985	-0.6	-0.58	8.34586e-09
	76612	Lrrc27	192	184	190	136	120	114	-0.63	-0.58	0.00018376
	18441	P2ry1	72	68	58	43	36	44	-0.71	-0.58	0.0148023
	77645	Ptprtos	22	16	14	5	12	6	-1.15	-0.58	0.0667401
	85029	Rpph1	103	116	137	49	86	88	-0.69	-0.58	0.00925093
	670832	Rps12-ps10	57	56	69	27	35	49	-0.74	-0.58	0.0239761
	20112	Rps6ka2	1815	1951	2078	1399	1311	1207	-0.6	-0.58	5.41334e-11
	23921	Sh2b2	151	162	174	113	110	95	-0.64	-0.58	0.000622747
	30944	Zfp354c	807	790	642	446	492	548	-0.61	-0.58	1.91823e-06
	225289	AW554918	287	269	252	192	183	163	-0.61	-0.57	4.28852e-05
	12234	Btrc	1067	1048	1089	699	750	721	-0.59	-0.57	1.25115e-11
	109828	C7	36	28	32	21	15	18	-0.82	-0.57	0.0526841
	59035	Carm1	8324	8102	8676	5699	5766	5657	-0.58	-0.57	1.90045e-19
	13806	Eno1	46371	48361	54152	35287	33282	32768	-0.58	-0.57	1.98846e-13
	14137	Fdft1	3383	3542	3514	2369	2303	2437	-0.58	-0.57	4.75338e-17
	666634	Gm8203	277	253	246	156	184	178	-0.61	-0.57	6.63467e-05
	668829	Gm9385	213	213	173	128	145	121	-0.63	-0.57	0.000492777
	233107	Kctd15	783	836	827	552	533	572	-0.58	-0.57	6.10473e-10
	17433	Mobp	113	116	127	77	74	81	-0.64	-0.57	0.00209657
	13384	Mpp3	217	204	218	159	131	131	-0.62	-0.57	0.000177402
	56292	Naa10	1966	2005	2155	1486	1337	1339	-0.58	-0.57	4.65446e-12
	18107	Nmt1	5051	5001	5059	3466	3412	3422	-0.58	-0.57	1.47203e-20
	67724	Pop1	4693	4990	5409	3447	3350	3418	-0.59	-0.57	2.1665e-14
	100088	Rcc1	6386	6766	7346	4957	4467	4453	-0.59	-0.57	1.11939e-12
	101943	Sf3b3	26033	26999	27513	19015	17984	17892	-0.58	-0.57	3.02465e-20
	73288	Vps50	2146	2144	1894	1358	1419	1421	-0.58	-0.57	7.47872e-12
	210135	Zfp180	939	964	963	689	636	616	-0.59	-0.57	1.63047e-10
	73272	1700108F19Rik	15	11	16	10	4	4	-1.28	-0.56	0.0757191
	12972	Cryz	1192	1188	1196	844	806	795	-0.57	-0.56	4.23484e-12
	13436	Dnmt3b	21718	21327	21398	14326	14947	14874	-0.57	-0.56	1.05199e-21
	223650	Eppk1	169	153	193	134	104	100	-0.63	-0.56	0.00167373
	791299	Gm10069	104	115	99	81	55	69	-0.65	-0.56	0.00663933
	100503622	Gm16630	9	9	15	3	1	6	-1.7	-0.56	0.0582076
	100859931	Gm20604	51	43	47	37	23	25	-0.74	-0.56	0.039781
	66065	Hsd17b14	1093	1116	1283	769	770	834	-0.58	-0.56	5.85446e-09
	56538	Klk11	16	19	21	7	11	10	-1	-0.56	0.0725551
	269788	Lhfpl4	104	106	101	57	78	67	-0.65	-0.56	0.0058495
	80749	Lrfn1	657	737	812	549	469	471	-0.59	-0.56	8.97132e-07
	387160	Mir142	12	12	13	3	5	8	-1.32	-0.56	0.0705386
	76915	Mnd1	716	698	687	466	482	487	-0.57	-0.56	3.68607e-09
	17772	Mtm1	184	181	155	117	114	113	-0.61	-0.56	0.000627772
	66897	Naa16	1807	1700	1406	1005	1153	1174	-0.58	-0.56	4.9729e-07
	217011	Nle1	1672	1848	2043	1439	1185	1152	-0.58	-0.56	3.26228e-07
	18127	Nos3	98	98	96	68	67	54	-0.64	-0.56	0.0060451
	384569	Nova2	410	421	452	303	310	250	-0.6	-0.56	5.37102e-06
	70235	Poc1a	689	651	734	482	492	439	-0.58	-0.56	6.01973e-08
	19989	Rpl7	44075	44078	47438	32558	29830	30800	-0.56	-0.56	1.44361e-16
	20360	Sema6c	400	421	472	324	264	285	-0.59	-0.56	1.08593e-05
	73824	Snhg6	912	915	961	640	628	641	-0.57	-0.56	1.41204e-10
	104369	Snora69	21	16	32	14	14	7	-0.95	-0.56	0.0758401
	64296	Abhd8	717	768	823	570	522	481	-0.58	-0.55	1.40323e-07
	110532	Adarb1	434	459	484	321	314	304	-0.57	-0.55	6.59734e-07
	230249	AI314180	3068	3101	3112	2213	2095	2078	-0.56	-0.55	3.31557e-16
	233071	Arhgap33	279	312	305	210	200	198	-0.58	-0.55	2.41862e-05
	171508	Creld1	710	766	808	559	474	533	-0.57	-0.55	1.67448e-07
	242484	D630039A03Rik	66	63	62	47	38	36	-0.69	-0.55	0.0231336
	74747	Ddit4	4855	5319	5798	3722	3661	3643	-0.56	-0.55	1.39966e-11
	100041948	Gm9800	447	476	357	268	297	298	-0.59	-0.55	4.86707e-05
	15357	Hmgcr	6059	6701	6609	4349	4567	4475	-0.56	-0.55	8.15032e-15
	15488	Hsd17b4	2838	2706	2915	1952	1873	1998	-0.56	-0.55	3.25966e-14
	18518	Igbp1	2122	2013	2118	1455	1422	1424	-0.56	-0.55	2.20422e-14
	226180	Ina	1240	1300	1355	864	961	848	-0.57	-0.55	6.10529e-10
	17089	Lyar	5079	4873	4883	3187	3559	3501	-0.56	-0.55	9.65655e-14
	56397	Morf4l2	27683	27122	24945	17912	18593	18397	-0.56	-0.55	2.93207e-16
	18802	Plcd4	47	40	60	29	25	35	-0.75	-0.55	0.0394178
	75558	Spata45	11	12	16	4	7	5	-1.19	-0.55	0.07935
	20739	Spta1	1552	1599	1481	1101	1063	1021	-0.56	-0.55	5.35031e-12
	22367	Vrk1	3181	3060	3020	2103	2198	2097	-0.56	-0.55	2.94426e-15
	212168	Zswim4	2840	2808	2978	2130	1906	1914	-0.56	-0.55	1.21989e-12
	11634	Aire	123	113	134	92	82	72	-0.61	-0.54	0.00505645
	381045	Ccdc58	2045	2071	2071	1495	1385	1418	-0.55	-0.54	1.72257e-13
	30959	Ddx25	587	603	642	421	412	434	-0.55	-0.54	1.04784e-07
	246738	Dnajc28	136	133	116	83	87	88	-0.59	-0.54	0.00354737
	209200	Dtx3l	670	646	578	415	424	462	-0.57	-0.54	5.13499e-07
	69181	Dyrk2	360	433	405	261	273	288	-0.56	-0.54	1.51482e-05
	55949	Eef1b2	33644	33487	35428	23555	23180	24452	-0.55	-0.54	2.17167e-18
	207920	Esrp1	3929	3873	3843	2751	2692	2670	-0.54	-0.54	4.81424e-17
	14433	Gapdh	58188	54080	56455	38189	39515	39801	-0.55	-0.54	9.76707e-18
	14619	Gjb2	86	98	79	68	51	52	-0.64	-0.54	0.0146659
	319804	Glt1d1	683	714	718	530	480	446	-0.56	-0.54	1.12012e-07
	100043335	Gm4371	14	9	10	5	2	5	-1.38	-0.54	0.0765751
	14782	Gsr	6144	5955	5757	3986	4311	4121	-0.55	-0.54	5.21797e-15
	15208	Hes5	11	17	9	4	5	7	-1.1	-0.54	0.0843501
	73945	Otud4	11328	10469	8024	5887	7286	7209	-0.57	-0.54	1.6676e-05
	19337	Rab33a	31	40	43	29	19	20	-0.76	-0.54	0.0598181
	56190	Rbm38	2535	2422	2746	1839	1781	1721	-0.55	-0.54	9.36583e-12
	20230	Satb1	855	817	745	546	576	540	-0.56	-0.54	2.92721e-08
	75409	Slitrk5	332	338	331	220	241	223	-0.57	-0.54	1.05891e-05
	64075	Smoc1	434	476	514	329	333	321	-0.55	-0.54	3.0295e-06
	100217420	Snora81	213	178	136	115	113	123	-0.61	-0.54	0.00422215
	21881	Tkt	15936	16564	17665	12065	11214	11485	-0.55	-0.54	3.65125e-15
	328795	Ubash3a	131	107	110	64	84	83	-0.62	-0.54	0.00723363
	321006	Vprbp	3802	4062	3949	2654	2789	2780	-0.55	-0.54	4.61578e-15
	246196	Zfp277	1466	1414	1473	1010	996	1021	-0.55	-0.54	3.16551e-12
	408067	Zfp874b	186	194	161	128	110	127	-0.59	-0.54	0.00107099
	353204	Aldoart1	21	18	22	13	14	4	-1	-0.53	0.0939501
	214855	Arid5a	162	162	175	124	107	109	-0.57	-0.53	0.00145666
	11982	Atp10a	1148	1181	1180	813	803	827	-0.55	-0.53	3.46426e-11
	20871	Aurkc	19	10	11	5	7	5	-1.19	-0.53	0.0897602
	12904	Crabp2	524	457	475	328	325	354	-0.56	-0.53	2.95166e-06
	235584	Dusp7	879	902	907	684	612	580	-0.54	-0.53	4.38751e-08
	104394	E2f4	7661	7776	8307	5676	5443	5497	-0.54	-0.53	1.13595e-15
	100952	Emilin1	163	161	219	138	116	113	-0.59	-0.53	0.00351627
	14085	Fah	639	657	673	495	422	445	-0.55	-0.53	2.16856e-07
	50764	Fbxo15	3717	3726	3795	2632	2610	2624	-0.54	-0.53	8.38989e-17
	14395	Gabra2	23	29	25	10	16	16	-0.82	-0.53	0.0846217
	14886	Gtf2i	10137	10831	11124	7577	7439	7488	-0.54	-0.53	6.89878e-16
	15161	Hcfc1	14006	13922	14213	10253	9873	9281	-0.54	-0.53	2.18753e-16
	233020	Hipk4	55	53	58	38	34	34	-0.64	-0.53	0.0343605
	72938	Hspb11	283	236	272	157	210	174	-0.57	-0.53	0.000684351
	15925	Ide	6986	6775	6526	4693	4795	4720	-0.54	-0.53	1.74312e-16
	16330	Inpp5b	990	1018	1082	769	679	703	-0.55	-0.53	9.46168e-09
	272359	Irf2bp1	1157	1294	1375	925	879	856	-0.55	-0.53	1.53848e-08
	381983	Lmtk3	621	613	628	472	419	400	-0.55	-0.53	4.2007e-07
	24082	Map2k3os	88	82	79	55	48	60	-0.63	-0.53	0.0145391
	216292	Mettl25	283	283	284	200	203	184	-0.55	-0.53	6.11439e-05
	723911	Mir367	15	15	17	7	8	8	-1.08	-0.53	0.0961132
	72825	Mon1a	137	158	165	98	113	101	-0.58	-0.53	0.00257343
	17898	Myl7	36	46	64	24	35	30	-0.72	-0.53	0.0565566
	65102	Nif3l1	1660	1689	1713	1247	1124	1155	-0.54	-0.53	1.35055e-11
	70974	Pgm2l1	630	602	456	295	473	378	-0.58	-0.53	0.00183512
	18746	Pkm	96454	97388	104322	70360	69173	69243	-0.54	-0.53	9.07159e-18
	67891	Rpl4	93351	95238	101151	68082	66582	67697	-0.54	-0.53	4.37172e-18
	20514	Slc1a5	4082	4518	4755	3397	2934	2974	-0.54	-0.53	2.5497e-09
	106393	Srl	1121	1172	1187	817	823	795	-0.54	-0.53	1.40223e-10
	21818	Tgm3	63	65	62	42	41	40	-0.64	-0.53	0.0265096
	93841	Uchl4	120	130	114	91	72	81	-0.61	-0.53	0.00488395
	22718	Zfp60	684	724	634	470	472	474	-0.55	-0.53	1.05588e-07
	112418	1700102P08Rik	36	29	24	18	17	16	-0.81	-0.52	0.0806736
	26897	Acot1	308	319	364	227	240	220	-0.55	-0.52	6.66407e-05
	171281	Acot3	12	17	11	6	5	7	-1	-0.52	0.100143
	211488	Ado	1500	1530	1274	850	1104	1050	-0.54	-0.52	1.06769e-05
	69748	Aldh16a1	1321	1494	1623	1093	1003	1018	-0.53	-0.52	1.14622e-07
	216188	Aldh1l2	407	385	365	272	271	263	-0.54	-0.52	1.15068e-05
	100504230	AU020206	1487	1250	1311	1059	917	856	-0.54	-0.52	1.46979e-06
	23821	Bace1	612	665	695	494	424	462	-0.54	-0.52	1.30572e-06
	94220	Cnnm4	361	380	392	276	236	274	-0.55	-0.52	2.24066e-05
	12922	Crhr2	16	14	17	8	10	4	-1	-0.52	0.100846
	93838	Dqx1	52	50	88	34	43	44	-0.67	-0.52	0.0493919
	102124	Enkd1	869	1007	1067	727	664	662	-0.54	-0.52	5.49663e-07
	71991	Ercc8	646	678	729	505	453	474	-0.54	-0.52	3.03887e-07
	100126777	Esp4	5	8	6	1	2	0	-2	-0.52	NA
	100126229	Gm12758	30	27	28	19	21	8	-0.8	-0.52	0.0930429
	100038411	Gm15998	14	10	12	6	5	4	-1.32	-0.52	0.099751
	100502898	Gm19440	8	3	7	1	1	1	-2	-0.52	NA
	74249	Lrrc2	287	274	255	163	194	207	-0.56	-0.52	0.000318871
	68307	Lrriq4	77	76	69	46	55	47	-0.62	-0.52	0.0224754
	270118	Maml2	90	76	70	52	54	49	-0.63	-0.52	0.0199043
	60597	Mapk8ip2	838	832	859	631	542	595	-0.54	-0.52	4.7799e-08
	100316839	Mir1191	16	14	14	8	7	6	-1.09	-0.52	0.104013
	100526467	Mir3061	10	10	6	3	3	1	-1.74	-0.52	0.0713186
	246727	Oas3	73	95	77	57	47	58	-0.6	-0.52	0.021915
	18419	Otog	14	15	18	10	8	5	-1.08	-0.52	0.104013
	269615	Plch2	119	134	139	91	76	99	-0.57	-0.52	0.00580242
	19765	Ralbp1	3100	3147	3095	2205	2223	2162	-0.53	-0.52	3.11765e-15
	20354	Sema4d	1577	1695	1604	1236	1093	1089	-0.54	-0.52	1.09755e-09
	100217467	Snora5c	32	29	30	23	17	13	-0.74	-0.52	0.0821332
	20811	Srms	16	18	18	9	6	11	-0.93	-0.52	0.104006
	22339	Vegfa	1821	1654	1728	1167	1217	1265	-0.53	-0.52	1.57813e-10
	330474	Zc3h4	3508	3477	3585	2497	2527	2430	-0.53	-0.52	2.77408e-15
	26465	Zfp146	1798	1642	1551	1183	1140	1171	-0.54	-0.52	1.23996e-09
	100416706	Zfp729b	772	652	515	321	502	498	-0.58	-0.52	0.00330821
	68355	2010204K13Rik	1545	1507	1677	1124	1105	1112	-0.52	-0.51	2.86599e-10
	70040	2610037D02Rik	1342	1412	1330	1010	920	952	-0.53	-0.51	4.99285e-10
	320586	A630089N07Rik	435	369	343	234	300	265	-0.54	-0.51	0.00039272
	70762	Dclk2	695	735	727	542	486	488	-0.53	-0.51	1.50074e-07
	242705	E2f2	276	284	304	202	186	213	-0.54	-0.51	0.000127646
	14182	Fgfr1	8223	8281	8822	6391	5751	5828	-0.52	-0.51	1.96558e-12
	68041	Mid1ip1	2267	2350	2399	1661	1642	1689	-0.51	-0.51	1.04529e-12
	75957	Mir17hg	1760	1720	1157	884	1090	1243	-0.55	-0.51	0.00141583
	18458	Pabpc1	55321	51557	50390	34994	38702	37911	-0.52	-0.51	2.92499e-12
	237823	Pfas	5601	6042	5960	4342	4096	4037	-0.52	-0.51	1.26397e-13
	69217	Plekha4	273	284	317	223	186	199	-0.55	-0.51	0.00024031
	56635	Prl2a1	34	35	26	15	24	18	-0.75	-0.51	0.0886795
	54364	Rpp30	993	920	854	621	622	705	-0.53	-0.51	6.50967e-07
	22770	Zhx1	326	300	261	181	211	223	-0.55	-0.51	0.000460406
	67522	1700097N02Rik	81	80	99	51	56	68	-0.6	-0.5	0.0235881
	100302567	AF357399	37	35	30	27	16	19	-0.74	-0.5	0.0918782
	72345	Amer1	773	773	748	526	549	561	-0.51	-0.5	8.04746e-08
	69454	Clic3	9	6	10	3	4	2	-1.32	-0.5	0.0950314
	320187	E230001N04Rik	23	22	27	12	18	10	-0.81	-0.5	0.114938
	108760	Galnt16	72	76	74	49	55	46	-0.59	-0.5	0.026192
	14751	Gpi1	13733	14116	14896	10568	10070	9975	-0.5	-0.5	3.52637e-14
	15024	H2-T10	17	11	16	10	5	7	-1	-0.5	0.123046
	269152	Kif26b	17	22	23	11	15	6	-0.88	-0.5	0.117114
	234825	Klhdc4	2720	2649	2888	2022	1926	1945	-0.51	-0.5	8.95057e-12
	215951	Lace1	347	333	320	262	217	226	-0.53	-0.5	0.000151355
	100504708	NA	47	61	69	41	32	43	-0.63	-0.5	0.0538827
	53605	Nap1l1	25021	24574	20915	14391	17717	17770	-0.52	-0.5	1.33518e-06
	80859	Nfkbiz	275	241	213	163	159	186	-0.54	-0.5	0.00122006
	20231	Nkx1-2	17	17	16	9	7	10	-0.86	-0.5	0.12058
	406218	Panx2	59	58	56	43	34	38	-0.61	-0.5	0.0463493
	235044	Plppr2	291	286	330	230	212	198	-0.53	-0.5	0.00027621
	19153	Prx	467	521	581	383	374	351	-0.52	-0.5	2.65532e-05
	70285	Rpf1	2554	2325	2205	1598	1673	1762	-0.52	-0.5	6.75974e-09
	100040416	Rpl13-ps6	22	23	27	15	13	14	-0.81	-0.5	0.107865
	628061	Rps13-ps4	22	30	22	11	18	13	-0.77	-0.5	0.113358
	20174	Ruvbl2	8090	8234	8640	6050	5858	5933	-0.51	-0.5	2.76394e-15
	20603	Sms	2060	1959	1765	1238	1447	1433	-0.51	-0.5	3.48255e-07
	330485	Tmem145	194	180	239	136	143	149	-0.54	-0.5	0.00277621
	269470	Wdr3	4533	4826	4531	3360	3238	3334	-0.51	-0.5	8.67332e-14
	74307	1700092M07Rik	7	11	11	2	4	6	-1.26	-0.49	0.112455
	216859	Acap1	283	281	308	231	204	182	-0.52	-0.49	0.000529555
	12815	Col11a2	44	59	46	39	29	28	-0.65	-0.49	0.0706266
	67160	Eef1g	24802	25541	26998	18682	18070	19102	-0.49	-0.49	1.1258e-13
	66892	Eif4e3	190	199	197	141	148	122	-0.54	-0.49	0.00172196
	18612	Etv4	1767	1824	1915	1396	1279	1269	-0.5	-0.49	1.0909e-09
	14163	Fgd1	3264	3484	3800	2666	2498	2430	-0.5	-0.49	5.0861e-09
	229487	Gatb	551	582	634	451	394	415	-0.51	-0.49	8.84532e-06
	100503518	Gm11827	11	11	9	3	5	5	-1.38	-0.49	0.118726
	100503642	Gm19810	44	49	51	37	35	20	-0.65	-0.49	0.0740037
	50887	Hmgn5	3389	2858	2468	1640	2269	2247	-0.52	-0.49	0.00045041
	67834	Idh3a	5010	4622	4544	3104	3470	3605	-0.5	-0.49	6.93865e-09
	114663	Impa2	1549	1524	1685	1204	1125	1088	-0.5	-0.49	1.02343e-08
	140493	Kcnn3	22	15	20	15	7	8	-0.87	-0.49	0.127875
	229905	Kyat3	278	250	286	196	178	204	-0.52	-0.49	0.000529562
	74665	Lrrc48	60	63	66	36	47	44	-0.6	-0.49	0.046309
	227738	Lrsam1	734	770	724	557	514	521	-0.51	-0.49	2.20969e-07
	70603	Mutyh	820	944	995	739	606	623	-0.51	-0.49	1.9558e-05
	100861774	NA	376	395	409	279	291	272	-0.51	-0.49	3.07718e-05
	77286	Nkrf	1326	1198	975	784	844	864	-0.51	-0.49	4.24416e-05
	270109	Pcnx2	234	243	278	184	181	167	-0.52	-0.49	0.000654668
	58222	Rab37	46	56	46	30	33	34	-0.62	-0.49	0.0645782
	51799	Rundc3a	426	456	466	338	304	321	-0.51	-0.49	1.91142e-05
	71514	Sfpq	16706	16071	14213	10168	11792	11799	-0.5	-0.49	1.12913e-07
	20466	Sin3a	5886	5632	5683	4144	4146	4139	-0.49	-0.49	1.03732e-14
	56774	Slc6a14	298	255	248	171	201	191	-0.53	-0.49	0.000738008
	110891	Slc8a2	255	311	293	190	224	194	-0.52	-0.49	0.000693669
	56390	Sssca1	1311	1419	1598	1124	985	993	-0.5	-0.49	1.7643e-06
	117167	Steap4	13	15	16	7	8	7	-0.92	-0.49	0.127308
	60525	Acss2	349	351	384	234	256	285	-0.5	-0.48	0.000214865
	330814	Adgrl1	8451	8513	8842	6702	5917	6007	-0.49	-0.48	4.02315e-11
	621961	Anp32b-ps1	107	102	108	84	69	69	-0.54	-0.48	0.0178174
	104816	Aspg	257	265	280	203	169	202	-0.51	-0.48	0.000806864
	54343	Atf7ip	2327	2376	2346	1754	1764	1587	-0.49	-0.48	3.61968e-10
	59042	Cope	2708	2770	2958	2177	1951	1977	-0.49	-0.48	1.72056e-09
	229317	Eif2a	6121	5788	5366	3982	4228	4298	-0.49	-0.48	8.93902e-10
	106722	G6b	53	57	67	47	32	39	-0.62	-0.48	0.0580893
	69824	Glod5	383	291	334	253	225	242	-0.51	-0.48	0.000843961
	100043257	Gm15453	60	77	66	53	41	44	-0.56	-0.48	0.0496894
	432798	Gm5453	17	17	20	4	17	6	-1	-0.48	0.137834
	433273	Gm5523	64	50	43	25	33	45	-0.65	-0.48	0.080384
	546663	Gm5963	29	49	44	36	22	18	-0.73	-0.48	0.104811
	100043508	Gm9769	820	876	764	596	569	611	-0.49	-0.48	1.11592e-06
	63986	Gmfg	246	223	217	172	158	159	-0.51	-0.48	0.00116569
	432486	Gnptab	2297	2193	2174	1580	1644	1604	-0.49	-0.48	5.0854e-11
	76263	Gstk1	87	92	106	77	64	56	-0.54	-0.48	0.0276425
	26356	Ing1	2658	2564	2492	1716	1914	1952	-0.49	-0.48	5.02904e-09
	15900	Irf8	153	149	159	102	118	106	-0.53	-0.48	0.00523471
	622320	Kctd21	143	137	151	92	107	104	-0.52	-0.48	0.00665357
	16565	Kif21b	1296	1359	1412	1043	970	924	-0.49	-0.48	3.42178e-08
	17259	Mef2b	829	769	918	656	610	539	-0.5	-0.48	1.7099e-05
	100503974	NA	53	65	98	59	34	49	-0.62	-0.48	0.0790736
	17722	ND6	1110	625	264	278	386	245	-1.16	-0.48	0.131111
	18132	Notch4	146	158	165	112	97	121	-0.53	-0.48	0.00578946
	18516	Pbx3	628	655	591	433	415	498	-0.5	-0.48	1.63971e-05
	319352	Pianp	640	600	607	490	402	434	-0.5	-0.48	1.31026e-05
	18997	Pou4f2	53	62	54	28	40	45	-0.62	-0.48	0.0673944
	18752	Prkcg	298	291	343	231	205	226	-0.51	-0.48	0.00036986
	623166	Prr23a1	29	21	29	16	10	21	-0.78	-0.48	0.127496
	74334	Ranbp10	2246	2301	2354	1771	1675	1549	-0.49	-0.48	1.74877e-09
	74144	Robo4	50	33	58	30	25	34	-0.63	-0.48	0.0854264
	66972	Slc25a23	725	734	767	565	495	545	-0.5	-0.48	1.16727e-06
	77031	Slc9a8	1204	1282	1335	1011	890	862	-0.49	-0.48	4.85255e-07
	108115	Slco4a1	460	565	573	395	365	383	-0.5	-0.48	6.89e-05
	100042450	Smim17	8	3	5	0	1	1	-2.81	-0.48	NA
	216233	Socs2	1843	1670	1431	1127	1257	1176	-0.5	-0.48	8.07929e-06
	50935	St6galnac6	677	704	763	539	476	529	-0.5	-0.48	3.53706e-06
	78808	Stxbp5	410	404	361	283	283	273	-0.51	-0.48	5.64365e-05
	50875	Tmod3	2556	2274	1954	1371	1794	1694	-0.5	-0.48	0.000122889
	243931	Tshz3	157	153	141	96	110	110	-0.53	-0.48	0.00533908
	69952	Tunar	100	111	122	77	79	76	-0.54	-0.48	0.0146796
	24108	Ubd	42	41	47	30	33	22	-0.64	-0.48	0.0833801
	107448	Unc5a	56	56	67	46	39	34	-0.58	-0.48	0.0541119
	72386	2610035D17Rik	43	50	53	30	36	30	-0.62	-0.47	0.0794203
	69248	2610035F20Rik	18	19	22	10	9	15	-0.82	-0.47	0.143966
	216991	Adap2	52	37	37	26	25	30	-0.66	-0.47	0.0921275
	66757	Adat2	333	300	381	253	249	226	-0.5	-0.47	0.000650573
	57875	Angptl4	378	346	418	255	299	267	-0.5	-0.47	0.000334328
	12288	Cacna1c	31	24	20	17	15	14	-0.74	-0.47	0.139584
	239556	Cacna1i	17	16	15	9	11	6	-0.93	-0.47	0.144712
	217946	Cdca7l	1593	1595	1576	1112	1152	1199	-0.48	-0.47	1.09538e-09
	13070	Cyp11a1	12	21	17	11	5	10	-0.86	-0.47	0.149564
	240216	E230025N22Rik	21	21	32	17	17	10	-0.77	-0.47	0.144232
	75705	Eif4b	24970	24196	24159	17386	18251	17802	-0.48	-0.47	4.22928e-15
	15569	Elavl2	1114	982	730	561	740	724	-0.5	-0.47	0.00291916
	76156	Fam131b	338	340	344	235	245	256	-0.5	-0.47	0.000117365
	14381	G6pdx	3367	3392	3570	2528	2539	2456	-0.48	-0.47	4.18657e-12
	242425	Gabbr2	5	5	6	1	1	1	-1.81	-0.47	NA
	433806	Gm13202	19	23	21	17	10	10	-0.84	-0.47	0.141974
	100043761	Gm14399	78	81	75	49	64	49	-0.56	-0.47	0.039414
	100041925	Gm14586	232	239	238	208	147	148	-0.51	-0.47	0.00447831
	433968	Gm5566	47	53	53	44	25	31	-0.6	-0.47	0.0824094
	209462	Hace1	786	797	766	522	584	599	-0.49	-0.47	1.72562e-06
	15516	Hsp90ab1	217899	220700	226356	162935	164048	160289	-0.47	-0.47	1.6649e-16
	15481	Hspa8	77607	78472	79138	57620	56540	57811	-0.48	-0.47	3.39266e-17
	544963	Iqgap2	1562	1551	1544	1169	1096	1134	-0.48	-0.47	1.02519e-09
	16500	Kcnb1	205	203	201	143	147	147	-0.5	-0.47	0.00188242
	215090	Maneal	308	337	346	253	194	261	-0.51	-0.47	0.00102269
	78283	Map7d2	858	828	787	569	607	616	-0.49	-0.47	5.73907e-07
	353242	Mrpl21	1528	1484	1629	1233	1088	1063	-0.48	-0.47	2.97858e-07
	18045	Nfyb	2814	2647	2431	1740	2018	1965	-0.49	-0.47	3.12621e-07
	18080	Nin	515	519	432	343	343	368	-0.5	-0.47	8.52181e-05
	18148	Npm1	103568	93724	82833	58133	72159	72422	-0.49	-0.47	1.75128e-05
	319555	Nwd1	16	26	16	9	13	10	-0.82	-0.47	0.147637
	218461	Pde8b	69	81	71	53	53	46	-0.55	-0.47	0.0422695
	100042880	Rpl17-ps10	29	36	32	25	23	11	-0.72	-0.47	0.122453
	56040	Rplp1	28242	30814	36582	22433	23248	23591	-0.49	-0.47	8.96195e-07
	20269	Scn3a	78	92	81	54	59	62	-0.53	-0.47	0.0340943
	16923	Sh2b3	357	402	414	295	264	286	-0.49	-0.47	0.000141792
	104069	Sncb	79	88	99	57	69	59	-0.54	-0.47	0.0313031
	100306954	Snora17	32	35	52	30	24	23	-0.67	-0.47	0.104638
	69178	Snx5	16964	16950	16293	12267	12015	12437	-0.47	-0.47	6.45197e-15
	217012	Unc45b	428	424	433	350	285	294	-0.49	-0.47	0.000139405
	54204	Sept1	1064	1131	1174	847	844	777	-0.47	-0.46	2.61159e-07
	30956	Aass	194	187	182	143	134	128	-0.5	-0.46	0.00357175
	433855	AI506816	138	148	134	112	82	106	-0.51	-0.46	0.0147309
	226652	Arhgap30	144	129	135	105	74	109	-0.53	-0.46	0.0180336
	70807	Arrdc2	723	814	918	635	558	595	-0.48	-0.46	5.92054e-05
	75796	Cdyl2	1068	1103	1118	850	809	742	-0.48	-0.46	2.20969e-07
	56398	Chp1	1683	1668	1655	1211	1227	1237	-0.47	-0.46	5.40765e-10
	218268	Eif4e1b	6	16	18	4	6	9	-1	-0.46	0.156597
	77411	Esrp2	739	777	857	603	561	574	-0.47	-0.46	5.53137e-06
	104156	Etv5	6979	6873	6612	4877	5081	5101	-0.47	-0.46	1.99716e-12
	639606	Gm10420	37	49	36	24	34	21	-0.65	-0.46	0.111935
	433745	Gm12816	19	23	11	10	12	8	-0.81	-0.46	0.159509
	547166	Gm6023	29	26	17	15	10	18	-0.72	-0.46	0.154094
	668436	Gm9169	7	8	4	2	1	2	-2	-0.46	0.0961567
	14936	Gys1	2802	2922	3247	2385	2110	2059	-0.48	-0.46	3.78225e-07
	14958	H1f0	2327	2237	2347	1720	1667	1685	-0.47	-0.46	9.67479e-11
	319164	Hist1h2ac	4	7	7	2	1	2	-2	-0.46	0.0980209
	751866	Kis2	63	60	62	42	40	45	-0.58	-0.46	0.0560771
	59024	Med12	1916	1990	1938	1480	1427	1387	-0.47	-0.46	5.97318e-10
	17855	Mvk	708	752	815	603	532	527	-0.48	-0.46	1.42898e-05
	544791	Myh13	55	75	64	41	56	34	-0.57	-0.46	0.0778361
	380684	Nefh	441	448	456	296	354	330	-0.47	-0.46	0.00010746
	54563	Nup210	2517	2732	2733	2111	1888	1854	-0.47	-0.46	2.98528e-08
	67078	Pgp	835	961	1225	789	658	738	-0.49	-0.46	0.000911564
	101476	Plekha1	5979	5350	4963	3894	4016	4018	-0.47	-0.46	5.93441e-08
	244550	Podnl1	5	15	18	5	6	6	-1.1	-0.46	0.148647
	192212	Prom2	153	167	177	118	116	124	-0.5	-0.46	0.00602297
	66214	Rgcc	30	32	31	25	20	12	-0.71	-0.46	0.131922
	22121	Rpl13a	42835	45790	52998	34294	33691	35806	-0.47	-0.46	2.01583e-07
	432770	Rslcan18	78	75	96	40	66	66	-0.56	-0.46	0.0586193
	353282	Sfmbt2	2875	2822	2481	1961	2072	1967	-0.47	-0.46	6.35257e-08
	68255	Tmem86b	30	31	39	20	20	25	-0.64	-0.46	0.125059
	399591	Tmsb15l	40	31	24	29	14	15	-0.75	-0.46	0.141304
	21925	Tnnc2	27	24	30	17	18	16	-0.68	-0.46	0.138837
	57259	Tob2	1065	1081	1143	864	794	742	-0.48	-0.46	6.36683e-07
	319236	Trim12c	120	134	114	92	86	83	-0.51	-0.46	0.0154434
	74257	Tspan17	286	292	314	265	189	187	-0.5	-0.46	0.00363059
	22143	Tuba1b	7875	9121	9486	7113	6104	6192	-0.47	-0.46	1.38084e-06
	195434	Utp14b	561	538	545	429	403	367	-0.48	-0.46	2.36387e-05
	70650	Zcchc8	2599	2576	2624	1885	1936	1892	-0.47	-0.46	9.64816e-12
	101544	Zfp575	24	16	27	11	14	15	-0.75	-0.46	0.149186
	72665	2810039B14Rik	22	22	29	16	18	10	-0.64	-0.45	0.160319
	23923	Aadat	57	63	73	38	49	47	-0.56	-0.45	0.0700908
	269423	Abhd18	98	74	89	54	65	64	-0.51	-0.45	0.0428894
	217737	Ahsa1	7618	7363	7585	5685	5451	5589	-0.46	-0.45	5.08317e-13
	100504207	Arhgap33os	74	56	84	58	42	49	-0.54	-0.45	0.0727472
	207495	Baiap2l2	91	107	134	92	69	71	-0.53	-0.45	0.0392293
	66626	Cdip1	1746	1868	1922	1436	1354	1313	-0.46	-0.45	4.79492e-08
	102442	Dennd4a	641	608	564	437	442	457	-0.46	-0.45	2.26571e-05
	330830	Drc7	23	32	36	22	17	18	-0.67	-0.45	0.140504
	112407	Egln3	717	722	737	559	533	515	-0.46	-0.45	2.46955e-06
	13813	Eomes	224	244	208	153	172	166	-0.49	-0.45	0.00276562
	14104	Fasn	20863	21712	23828	17630	16153	15385	-0.46	-0.45	4.74995e-08
	71538	Fbxo9	467	506	499	362	358	359	-0.47	-0.45	2.67594e-05
	23877	Fiz1	2576	2478	2756	2053	1925	1794	-0.46	-0.45	1.0019e-07
	243842	Gltscr1	644	753	737	518	523	526	-0.47	-0.45	1.1901e-05
	100504254	Gm15903	14	13	8	5	5	7	-1	-0.45	0.162302
	195209	Gm22	82	92	107	73	63	63	-0.53	-0.45	0.0387258
	15510	Hspd1	22608	22073	21088	15039	16782	16772	-0.46	-0.45	1.11716e-09
	16161	Il12rb1	80	94	112	72	66	64	-0.51	-0.45	0.0413233
	74843	Mss51	47	56	48	39	27	36	-0.6	-0.45	0.0930513
	17768	Mthfd2	6035	6046	5962	4282	4464	4648	-0.45	-0.45	2.74148e-11
	17883	Myh3	60	63	52	42	36	43	-0.56	-0.45	0.0760628
	67054	Paics	19521	19503	18764	13756	14481	14561	-0.46	-0.45	8.84972e-13
	59093	Pcbp3	798	827	875	654	611	579	-0.46	-0.45	4.03595e-06
	77619	Prelid2	232	276	222	181	183	166	-0.49	-0.45	0.00298546
	106042	Prickle1	637	667	617	500	459	453	-0.47	-0.45	9.80099e-06
	19899	Rpl18	17334	18316	20446	14605	13337	13502	-0.46	-0.45	4.6692e-08
	20044	Rps14	20121	22003	25904	18236	15788	15852	-0.47	-0.45	1.07829e-05
	11740	Slc25a5	14917	14913	15426	10808	11241	11401	-0.46	-0.45	2.67147e-13
	434203	Slc28a1	439	496	550	399	341	343	-0.48	-0.45	0.000384201
	236727	Slc9a7	46	32	44	32	18	30	-0.63	-0.45	0.122453
	69878	Snrpf	2737	2746	3110	2349	1958	2019	-0.46	-0.45	2.7798e-06
	20775	Sqle	5133	5216	5010	3774	3702	3867	-0.46	-0.45	2.08018e-12
	20856	Stc2	663	642	631	430	514	482	-0.46	-0.45	3.39983e-05
	27140	Tlx3	61	62	69	47	41	46	-0.56	-0.45	0.0612456
	22062	Trp73	301	330	303	230	218	234	-0.48	-0.45	0.000480869
	218343	Ttc37	2142	2154	2143	1632	1592	1549	-0.45	-0.45	3.43291e-10
	22224	Usp10	9203	9121	9359	6698	7014	6835	-0.45	-0.45	3.57742e-13
	69397	1700019A02Rik	84	82	73	54	62	53	-0.52	-0.44	0.0492164
	245886	Ankrd27	3002	2989	3184	2273	2296	2263	-0.45	-0.44	2.44561e-10
	223690	Ankrd54	526	627	647	489	399	438	-0.47	-0.44	0.000405101
	11419	Asic1	360	399	425	310	293	272	-0.46	-0.44	0.000545627
	238037	BC068281	366	345	405	283	253	289	-0.46	-0.44	0.000750458
	77578	Bcl9	1170	1144	1176	905	852	835	-0.45	-0.44	1.38731e-07
	544971	Bdp1	2513	2340	2092	1623	1779	1743	-0.46	-0.44	1.82035e-06
	231214	Cc2d2a	740	731	666	522	522	540	-0.46	-0.44	8.49481e-06
	434778	Ccdc160	414	377	344	259	283	291	-0.47	-0.44	0.000615695
	12892	Cpox	1562	1435	1306	870	1132	1167	-0.46	-0.44	0.000384785
	12914	Crebbp	1424	1284	1259	1068	966	904	-0.46	-0.44	6.55893e-06
	230872	Crocc	1424	1582	1653	1302	1096	1040	-0.46	-0.44	3.18816e-05
	628686	D030068K23Rik	27	34	36	26	17	19	-0.66	-0.44	0.146921
	100303645	D7Ertd143e	2339	2625	2630	2124	1625	1872	-0.46	-0.44	3.6953e-05
	109349	Fam163b	59	82	80	56	57	42	-0.53	-0.44	0.0731403
	71405	Fam83c	14	19	20	14	9	7	-0.81	-0.44	0.179257
	436240	Foxr2	171	133	104	75	121	91	-0.53	-0.44	0.054709
	14348	Fut9	985	805	531	370	587	574	-0.62	-0.44	0.143821
	100040298	Gm15501	59	69	79	44	55	47	-0.51	-0.44	0.0700861
	100040421	Gm2762	21	16	9	9	5	10	-0.93	-0.44	0.17563
	434233	Gm5601	98	103	102	81	65	70	-0.5	-0.44	0.0316321
	545062	Gm5802	9	10	13	6	6	2	-1.12	-0.44	0.17255
	624367	Gm6498	18	23	18	17	9	8	-0.72	-0.44	0.183716
	669130	Gm9442	13	10	9	6	5	4	-1.12	-0.44	0.174299
	319166	Hist1h2ae	15	21	26	15	8	13	-0.78	-0.44	0.17902
	102462	Imp3	1473	1455	1699	1151	1113	1176	-0.45	-0.44	1.89789e-06
	246293	Klhl8	954	918	965	729	707	678	-0.45	-0.44	8.48689e-07
	100049710	Mir290a	30	27	31	20	13	23	-0.63	-0.44	0.152061
	225908	Myrf	2533	2582	2790	2095	1912	1878	-0.45	-0.44	7.19126e-08
	100503558	NA	37	39	33	24	20	28	-0.58	-0.44	0.130251
	13864	Nr2f6	1616	1720	1893	1272	1269	1338	-0.45	-0.44	6.03428e-07
	245610	Nxf3	27	36	29	15	15	30	-0.65	-0.44	0.164842
	18602	Padi4	162	157	157	128	124	91	-0.49	-0.44	0.0155271
	13619	Phc1	19280	19756	20804	15624	14506	14448	-0.45	-0.44	8.33057e-11
	100038454	Platr8	17	16	17	4	13	10	-0.86	-0.44	0.185876
	19712	Rest	5317	5104	4530	3722	3760	3655	-0.45	-0.44	6.99286e-08
	19895	Rpia	341	316	327	250	231	243	-0.47	-0.44	0.000449998
	73086	Rps6ka5	323	281	275	216	221	208	-0.47	-0.44	0.00134083
	72462	Rrp1b	5252	5305	5305	4094	3870	3863	-0.45	-0.44	8.68771e-12
	75288	Slc35f4	13	13	14	8	10	2	-1	-0.44	0.173766
	11987	Slc7a1	2789	3017	3065	2175	2268	2165	-0.45	-0.44	3.96235e-09
	100529077	Snord42b	7	3	9	1	2	3	-1.42	-0.44	0.116292
	100302600	Snord43	17	19	23	14	8	12	-0.72	-0.44	0.177908
	21832	Thpo	88	115	104	79	68	71	-0.51	-0.44	0.0355798
	22154	Tubb5	84471	82591	87328	64854	62839	62188	-0.45	-0.44	2.52283e-13
	635253	Usp51	143	148	116	114	82	97	-0.49	-0.44	0.0288796
	22596	Xrcc5	5386	5660	5583	4108	4151	4164	-0.44	-0.44	5.17015e-12
	667118	Zbed6	1566	1735	1425	1151	1161	1204	-0.45	-0.44	4.59293e-06
	68271	Zfp85os	10	8	26	11	5	4	-1.09	-0.44	0.166826
	22758	Zscan12	662	624	628	466	479	474	-0.45	-0.44	7.83499e-06
	319916	A730011C13Rik	43	32	34	22	20	30	-0.58	-0.43	0.14625
	56710	Brinp1	48	53	55	44	35	30	-0.55	-0.43	0.104465
	269610	Chd5	454	495	490	380	352	343	-0.44	-0.43	0.000139152
	99709	Clca4b	51	52	43	31	29	40	-0.58	-0.43	0.112263
	216961	Coro6	76	76	88	64	52	56	-0.48	-0.43	0.0573006
	66254	Dimt1	902	844	890	647	654	665	-0.45	-0.43	1.35974e-06
	14357	Dtx1	1168	1068	1227	910	814	870	-0.44	-0.43	7.22772e-06
	66235	Eif1ax	7152	6961	6104	4408	5269	5376	-0.45	-0.43	1.66413e-05
	109212	Fam64a	1543	1583	1664	1311	1131	1147	-0.44	-0.43	2.09945e-06
	68077	Gltscr2	5592	5695	6283	4553	4323	4294	-0.44	-0.43	1.02343e-08
	654467	Gm10052	121	134	123	97	101	77	-0.48	-0.43	0.027349
	100043882	Gm14277	25	19	15	15	10	10	-0.72	-0.43	0.195081
	632352	Gm7085	12	10	8	4	5	5	-1	-0.43	0.181785
	51788	H2afz	9687	9551	9415	6908	7279	7380	-0.43	-0.43	3.7553e-11
	57905	Isy1	1994	2001	2002	1522	1430	1530	-0.44	-0.43	4.78194e-09
	16531	Kcnma1	52	52	36	30	33	33	-0.57	-0.43	0.125432
	59027	Nampt	7986	7239	6301	4924	5534	5571	-0.45	-0.43	1.69114e-05
	18128	Notch1	2097	2073	2231	1668	1604	1520	-0.44	-0.43	3.97575e-08
	26565	Pla2g10	166	145	184	125	118	119	-0.47	-0.43	0.0125143
	78706	Platr4	199	199	187	137	163	129	-0.47	-0.43	0.00788115
	100678	Psph	1900	2080	2387	1648	1489	1618	-0.44	-0.43	2.10446e-05
	19376	Rab34	1178	1156	1369	1027	889	845	-0.45	-0.43	8.77209e-05
	67790	Rab39b	279	256	156	115	208	167	-0.51	-0.43	0.0637046
	19364	Rad51d	879	934	946	700	670	699	-0.44	-0.43	1.85509e-06
	68477	Rmnd5a	4612	4432	3782	2930	3418	3238	-0.44	-0.43	1.60191e-05
	27050	Rps3	46054	47740	54333	38449	35693	36853	-0.44	-0.43	1.21041e-07
	20167	Rtn2	572	600	696	484	452	455	-0.45	-0.43	0.000158732
	20319	Sfrp2	889	905	900	696	655	671	-0.44	-0.43	1.36563e-06
	244431	Sgcz	12	10	9	7	2	5	-1	-0.43	0.178107
	100216540	Snord95	19	23	28	15	9	19	-0.72	-0.43	0.179619
	102141	Snx25	580	614	580	462	428	439	-0.44	-0.43	3.2519e-05
	78912	Sp2	1488	1373	1483	1035	1112	1098	-0.44	-0.43	2.58467e-07
	234875	Ttc13	2585	2697	2553	1953	1936	1997	-0.44	-0.43	1.38641e-09
	73906	4833417C18Rik	50	60	50	28	41	43	-0.56	-0.42	0.116376
	11564	Adsl	3552	3609	3813	2809	2770	2728	-0.42	-0.42	1.42338e-09
	67605	Akt1s1	1292	1306	1415	1024	1041	971	-0.43	-0.42	1.19994e-06
	67628	Anp32b	17035	16877	16059	11766	13162	12816	-0.43	-0.42	7.40471e-09
	242509	Bnc2	344	326	274	236	238	231	-0.44	-0.42	0.00300777
	54652	Cacna1f	9	4	7	4	1	0	-1.42	-0.42	0.128993
	13360	Dhcr7	2458	2643	2687	1955	1957	1983	-0.42	-0.42	1.71813e-08
	71755	Dhdh	292	318	272	210	221	225	-0.45	-0.42	0.00178692
	13204	Dhx15	13842	13806	12559	9540	10479	10287	-0.43	-0.42	2.30604e-08
	66143	Eef1e1	2387	1981	1833	1297	1671	1672	-0.44	-0.42	0.00120896
	269587	Epb41	2521	2375	2413	1777	1883	1843	-0.43	-0.42	9.76551e-09
	26909	Exo1	2742	2686	2823	2172	1985	2073	-0.43	-0.42	1.25664e-08
	75914	Exoc6b	1966	2005	2005	1538	1533	1437	-0.43	-0.42	1.52247e-08
	433111	F630040K05Rik	12	12	16	1	14	3	-1.19	-0.42	0.179433
	26912	Gcat	2169	2303	2455	1920	1653	1660	-0.43	-0.42	6.48579e-06
	280047	Gm5075	25	19	22	16	15	10	-0.7	-0.42	0.200022
	628161	Gm6851	13	10	13	5	5	8	-0.81	-0.42	0.20504
	666668	Gm8225	10	14	12	6	5	7	-0.81	-0.42	0.200424
	333670	Gm867	50	58	50	35	41	35	-0.54	-0.42	0.114358
	100042008	Gm9794	717	653	678	417	565	549	-0.44	-0.42	0.00124353
	12950	Hapln1	12	10	9	6	5	3	-1	-0.42	0.198984
	16987	Lss	2422	2522	2546	2021	1807	1821	-0.43	-0.42	9.11753e-08
	17827	Mtx1	1960	2107	2295	1651	1563	1571	-0.43	-0.42	8.95344e-07
	18194	Nsdhl	1192	1175	1198	897	870	933	-0.42	-0.42	5.6351e-07
	100041965	Oaz1-ps	238	317	317	236	204	208	-0.45	-0.42	0.00822527
	211712	Pcdh9	10	14	4	4	4	4	-1.26	-0.42	0.180507
	71365	Pdss2	424	463	479	361	330	336	-0.43	-0.42	0.000321143
	56711	Plag1	289	303	261	208	208	219	-0.45	-0.42	0.00219378
	212127	Proser1	1799	1774	1776	1299	1366	1382	-0.43	-0.42	3.71625e-08
	19656	Rbmxl1	2771	2865	2793	2133	2071	2162	-0.43	-0.42	1.02794e-09
	67897	Rnmt	4274	4225	3884	2944	3203	3216	-0.43	-0.42	1.04679e-07
	69961	Rpp25l	821	890	1065	749	655	682	-0.43	-0.42	0.000470564
	104433	Snora62	17	13	10	3	6	11	-0.83	-0.42	0.20723
	27208	Snord33	33	23	37	20	15	27	-0.62	-0.42	0.17978
	66256	Ssr2	6132	6147	6755	4903	4695	4830	-0.42	-0.42	6.95355e-09
	20981	Syt3	184	193	200	165	142	121	-0.46	-0.42	0.0137225
	57765	Tbx21	50	39	52	37	35	26	-0.57	-0.42	0.130544
	85030	Tnfrsf25	30	52	38	30	21	30	-0.6	-0.42	0.15828
	66056	Zfp524	120	128	140	101	92	91	-0.46	-0.42	0.0231092
	71952	2410016O06Rik	1027	1119	1229	910	833	810	-0.43	-0.41	4.71409e-05
	68281	4930430F08Rik	590	529	469	321	432	442	-0.43	-0.41	0.00655845
	75758	9130401M01Rik	1890	1885	2127	1600	1436	1430	-0.43	-0.41	4.22349e-06
	104923	Adi1	2031	2027	1884	1420	1504	1603	-0.42	-0.41	1.619e-06
	239528	Ago2	2958	3064	3131	2284	2475	2202	-0.42	-0.41	1.29024e-07
	243373	AI854703	147	146	160	126	99	111	-0.45	-0.41	0.0235597
	217217	Asb16	24	24	38	21	17	18	-0.58	-0.41	0.193446
	233016	Blvrb	778	698	835	586	576	593	-0.42	-0.41	0.000111847
	269713	Clip2	477	442	525	379	355	358	-0.42	-0.41	0.000528236
	110052	Dek	13898	12280	9153	7512	9689	9380	-0.43	-0.41	0.00497559
	66656	Eef1d	10315	10623	11193	8337	8036	8027	-0.42	-0.41	2.98662e-10
	13629	Eef2	127836	129149	135621	100750	99936	98612	-0.41	-0.41	6.77833e-12
	54709	Eif3i	6984	7256	7979	6027	5307	5497	-0.42	-0.41	6.79085e-07
	212398	Frat2	241	240	255	169	190	195	-0.43	-0.41	0.00482941
	14531	Gcm1	36	36	43	24	23	33	-0.54	-0.41	0.163715
	241621	Gm13981	13	19	17	9	9	11	-0.74	-0.41	0.21526
	100502999	Gm19497	12	7	10	3	7	3	-1	-0.41	0.204746
	620499	Gm6158	57	52	51	40	47	24	-0.56	-0.41	0.143888
	625349	Gm6579	25	19	20	10	15	15	-0.64	-0.41	0.214183
	14676	Gna15	164	150	160	127	116	109	-0.45	-0.41	0.0177296
	14685	Gnat1	21	18	21	10	17	10	-0.68	-0.41	0.214694
	14761	Gpr27	44	45	61	39	35	31	-0.54	-0.41	0.128679
	15109	Hal	77	86	75	45	57	69	-0.49	-0.41	0.0796292
	16005	Igfals	52	63	59	37	45	44	-0.5	-0.41	0.109822
	74127	Krt80	12	10	9	4	7	4	-1.12	-0.41	0.214254
	17754	Map1a	327	344	340	281	261	216	-0.44	-0.41	0.00271035
	268510	Mgat5b	529	554	593	460	409	397	-0.43	-0.41	0.000274342
	100503249	NA	6	3	5	1	1	1	-1.58	-0.41	NA
	17975	Ncl	96592	92039	85993	63910	73296	71355	-0.42	-0.41	5.47543e-07
	72293	Nkd2	289	272	336	223	209	243	-0.43	-0.41	0.00490233
	70021	Nt5dc2	5996	5900	6294	4867	4543	4414	-0.42	-0.41	9.06866e-09
	59015	Nup160	5767	5660	5221	4068	4333	4265	-0.42	-0.41	2.96307e-08
	27273	Pdk4	222	200	205	152	154	165	-0.43	-0.41	0.0080072
	240518	Peli3	30	30	38	26	24	16	-0.6	-0.41	0.174184
	18641	Pfkl	9328	9889	10557	7991	7478	7177	-0.42	-0.41	1.4382e-07
	232970	Phldb3	126	168	150	105	120	103	-0.46	-0.41	0.0281024
	227733	Pip5kl1	179	206	219	169	147	134	-0.45	-0.41	0.0141227
	67037	Pmf1	1908	1934	2103	1560	1521	1443	-0.42	-0.41	5.34656e-07
	18812	Prl2c3	10	3	6	2	2	1	-1.81	-0.41	0.130023
	71766	Raver1	6007	6030	6421	5130	4530	4415	-0.41	-0.41	6.43559e-07
	19652	Rbm3	6565	6709	6793	4865	5148	5245	-0.42	-0.41	8.36665e-10
	100764	Rita1	394	379	482	314	301	333	-0.43	-0.41	0.00252147
	110954	Rpl10	15913	17504	20304	14021	13195	13385	-0.43	-0.41	1.21315e-05
	100042335	Rps15a-ps5	76	68	77	61	45	52	-0.5	-0.41	0.0799257
	78294	Rps27a	15961	17466	19276	12052	13265	14491	-0.43	-0.41	2.11016e-05
	20103	Rps5	33509	36057	41851	30141	27362	27059	-0.42	-0.41	1.58645e-05
	72124	Seh1l	7460	6921	5880	4410	5428	5426	-0.43	-0.41	0.000280447
	214663	Slc25a29	27	32	24	17	19	19	-0.58	-0.41	0.195675
	12702	Socs3	2242	2290	2493	1892	1741	1702	-0.42	-0.41	8.55712e-07
	240119	St6gal2	45	41	53	32	32	33	-0.55	-0.41	0.132865
	72309	Tmem158	101	115	118	51	101	88	-0.49	-0.41	0.0808944
	53333	Tomm40	5354	5777	6432	4722	4336	4287	-0.42	-0.41	3.86177e-06
	22127	Tsx	25	19	21	14	13	14	-0.7	-0.41	0.20504
	101568	Vrk3	911	904	989	751	711	668	-0.42	-0.41	2.07149e-05
	233893	Zfp764	279	297	286	244	201	203	-0.44	-0.41	0.0037062
	77036	1700109H08Rik	27	18	13	10	9	16	-0.72	-0.4	0.238254
	442803	A830005F24Rik	6	4	7	3	2	1	-1.22	-0.4	0.160938
	78894	Aacs	1354	1382	1440	1119	1012	1062	-0.41	-0.4	1.87696e-06
	11737	Anp32a	7376	7095	6950	5103	5644	5653	-0.41	-0.4	7.88548e-08
	27052	Aoah	638	605	578	456	457	472	-0.42	-0.4	9.23941e-05
	12036	Bcat2	7133	7741	8820	6611	5560	5872	-0.42	-0.4	6.28887e-05
	75736	Bcl2l12	576	614	683	520	452	456	-0.41	-0.4	0.00061042
	12051	Bcl3	755	728	827	615	624	513	-0.42	-0.4	0.000343604
	268936	Brpf3	2277	2232	2319	1865	1706	1645	-0.41	-0.4	4.6245e-07
	13495	Drg2	2628	2637	2802	2143	2067	1987	-0.4	-0.4	1.11129e-07
	213575	Dync2li1	378	416	439	329	315	293	-0.42	-0.4	0.00124359
	70186	Fam162a	1859	1927	2151	1584	1445	1522	-0.41	-0.4	8.32633e-06
	55935	Fnbp4	4247	4113	3849	2985	3211	3140	-0.41	-0.4	1.10585e-07
	14451	Gas1	101	96	99	63	89	68	-0.46	-0.4	0.0693708
	625342	Gm13315	9	5	6	2	4	2	-1.42	-0.4	0.176708
	625281	Gm6570	13	9	13	4	7	7	-0.81	-0.4	0.23452
	668548	Gm9234	6	10	9	4	5	3	-1.14	-0.4	0.210985
	14686	Gnat2	117	109	122	68	91	100	-0.45	-0.4	0.0576078
	106512	Gpsm3	180	190	208	158	126	149	-0.44	-0.4	0.015179
	56055	Gtpbp2	972	974	1023	831	713	728	-0.41	-0.4	4.54596e-05
	74482	Ifitm7	20	21	21	11	15	13	-0.68	-0.4	0.226926
	71777	Ing3	859	816	684	541	641	606	-0.42	-0.4	0.000872243
	80880	Kank3	1094	1061	1142	921	774	825	-0.41	-0.4	4.39669e-05
	381591	L1td1	20605	20028	19086	14921	15460	15474	-0.4	-0.4	9.40694e-10
	226844	Mfsd7b	580	525	481	335	435	434	-0.42	-0.4	0.00414413
	330166	Miat	1499	1565	1488	1205	1090	1176	-0.41	-0.4	9.87318e-07
	64113	Moap1	31	34	26	28	20	12	-0.65	-0.4	0.210662
	66407	Mrps15	1150	1134	1201	902	884	885	-0.41	-0.4	1.67099e-06
	100861866	NA	65	62	87	52	51	52	-0.49	-0.4	0.104173
	195727	Nhs	277	315	271	203	211	238	-0.43	-0.4	0.00494177
	28114	Nsun2	12357	12115	12558	9541	9533	9265	-0.41	-0.4	1.93652e-11
	236899	Pcyt1b	2186	2157	2137	1672	1709	1573	-0.41	-0.4	7.90562e-08
	231887	Pdap1	7353	6880	6964	4872	5818	5563	-0.41	-0.4	4.77703e-06
	240752	Pik3c2b	291	279	270	224	208	206	-0.42	-0.4	0.00352048
	108083	Pip4k2b	2420	2308	2292	1758	1821	1795	-0.41	-0.4	3.76201e-08
	69956	Ptcd3	4776	4864	4436	3611	3640	3565	-0.4	-0.4	1.96733e-08
	110095	Pygl	108	117	103	84	77	83	-0.45	-0.4	0.0470037
	19340	Rab3d	414	474	454	350	338	331	-0.42	-0.4	0.000583553
	223881	Rnd1	131	132	149	103	111	94	-0.43	-0.4	0.0300145
	66481	Rps21	11398	13478	16154	11507	9498	10174	-0.42	-0.4	0.00124962
	229675	Rsbn1	1231	1088	793	611	827	895	-0.44	-0.4	0.0195438
	72080	Sapcd2	700	721	839	621	549	546	-0.42	-0.4	0.000367876
	20249	Scd1	4746	4907	4681	3607	3627	3727	-0.41	-0.4	7.14849e-10
	72821	Scn2b	100	76	81	54	60	73	-0.48	-0.4	0.0823886
	18674	Slc25a3	13349	14947	16202	11708	11176	11223	-0.41	-0.4	2.70702e-06
	20688	Sp4	317	272	196	158	206	219	-0.45	-0.4	0.0425265
	77011	Ticrr	2868	2797	2914	2339	2158	2070	-0.41	-0.4	2.27466e-07
	70549	Tln2	1609	1559	1709	1362	1206	1171	-0.41	-0.4	1.5548e-05
	76681	Trim12a	151	151	145	127	94	113	-0.45	-0.4	0.0311927
	378431	Txlnb	35	43	36	30	27	22	-0.55	-0.4	0.174186
	70675	Vcpip1	1346	1318	1135	823	1031	1033	-0.42	-0.4	0.00074181
	107071	Wdr74	3273	3261	3570	2721	2544	2471	-0.41	-0.4	3.48255e-07
	193736	Zbtb12	920	995	932	667	743	763	-0.41	-0.4	3.81228e-05
	58206	Zbtb32	192	199	219	164	144	152	-0.43	-0.4	0.0121232
	228807	Zfp341	269	239	262	207	197	179	-0.42	-0.4	0.00622441
	22401	Zmat3	6474	6473	6170	5142	4832	4722	-0.4	-0.4	1.02084e-08
	98999	Znfx1	738	728	714	579	546	541	-0.41	-0.4	2.83884e-05
	69430	1700048O20Rik	4	11	7	3	2	4	-1.17	-0.39	0.201997
	66276	1810009A15Rik	2081	1991	2181	1539	1687	1595	-0.4	-0.39	1.81166e-06
	223838	Adamts20	48	49	44	27	29	44	-0.53	-0.39	0.165831
	102334	Ankrd10	4493	4424	4156	3426	3355	3293	-0.4	-0.39	1.92819e-08
	654824	Ankrd37	151	132	166	122	104	111	-0.43	-0.39	0.0345744
	52231	Ankzf1	817	817	851	713	573	624	-0.4	-0.39	0.00031193
	56327	Arl2	1034	1166	1341	985	875	848	-0.41	-0.39	0.000734577
	76960	Bcas1	64	44	48	22	45	43	-0.51	-0.39	0.189734
	71923	Borcs6	219	214	228	166	157	179	-0.42	-0.39	0.00913362
	67119	Ccdc159	79	78	100	66	55	70	-0.44	-0.39	0.0955603
	12447	Ccne1	6414	6318	6587	5027	5044	4901	-0.39	-0.39	1.03494e-09
	12452	Ccng2	526	541	438	342	407	399	-0.41	-0.39	0.00288489
	101994	Champ1	4926	4783	4749	3796	3691	3698	-0.39	-0.39	1.89595e-09
	232370	Clstn3	1022	1137	1186	918	844	802	-0.41	-0.39	7.87024e-05
	13000	Csnk2a2	3665	3529	3502	2842	2732	2674	-0.4	-0.39	1.72079e-08
	227333	Dgkd	3343	3446	3716	2839	2662	2621	-0.39	-0.39	6.64582e-07
	12934	Dpysl2	939	817	795	707	608	642	-0.41	-0.39	0.000405101
	66085	Eif3f	8359	8485	9241	6719	6902	6481	-0.4	-0.39	5.37302e-08
	107508	Eprs	17289	18209	17913	14106	13670	13506	-0.39	-0.39	2.10583e-10
	320557	Fam169a	6847	6086	4887	3759	4923	4866	-0.42	-0.39	0.00391895
	233902	Fbxl19	3165	3315	3437	2672	2499	2461	-0.4	-0.39	1.56434e-07
	353172	Gars	23458	23077	23728	18273	18034	18185	-0.39	-0.39	2.41785e-11
	14453	Gas2	438	461	421	313	358	341	-0.41	-0.39	0.00106972
	237221	Gemin8	196	193	209	166	140	148	-0.42	-0.39	0.013724
	216456	Gls2	861	883	940	721	667	677	-0.4	-0.39	3.03734e-05
	100038388	Gm10614	10	19	17	9	12	6	-0.85	-0.39	0.255289
	100303747	Gm12238	10	8	6	4	3	4	-1	-0.39	0.215594
	620883	Gm12696	117	99	95	82	84	65	-0.45	-0.39	0.0729124
	15361	Hmga1	5356	4985	5242	3653	4246	4109	-0.4	-0.39	2.9309e-06
	66245	Hspbp1	1655	1820	1974	1590	1297	1291	-0.41	-0.39	0.000402363
	15551	Htr1b	30	25	31	20	21	18	-0.56	-0.39	0.216085
	70572	Ipo5	30164	30378	29972	23458	23530	23178	-0.39	-0.39	8.83536e-12
	16519	Kcnj3	240	277	280	193	197	215	-0.41	-0.39	0.00614328
	338523	Kdm7a	858	822	648	551	647	584	-0.41	-0.39	0.00296986
	16581	Kifc2	240	302	283	211	216	204	-0.41	-0.39	0.00853631
	16891	Lipg	267	330	307	240	232	215	-0.42	-0.39	0.00545377
	72289	Malat1	21438	13646	12001	11664	12068	9820	-0.51	-0.39	0.161992
	26415	Mapk13	1015	1078	1229	926	789	840	-0.4	-0.39	0.000363121
	78906	Misp	35	28	55	25	31	25	-0.57	-0.39	0.198564
	94061	Mrpl1	1222	1198	1105	865	920	922	-0.4	-0.39	1.13926e-05
	218506	Mrps27	2314	2411	2373	1807	1833	1841	-0.4	-0.39	3.56174e-08
	212508	Mtg1	678	750	833	609	540	580	-0.41	-0.39	0.000475324
	436049	NA	10	9	8	3	2	7	-1.14	-0.39	0.223885
	13004	Ncan	722	712	767	603	550	538	-0.4	-0.39	9.91299e-05
	57741	Noc2l	8213	8367	8732	6726	6458	6432	-0.39	-0.39	2.81065e-09
	67041	Oxct1	3996	4107	3721	2835	3092	3182	-0.4	-0.39	1.58285e-06
	100169	Phactr4	1363	1389	1346	1076	1037	1043	-0.4	-0.39	6.91397e-07
	18739	Pitpnm1	614	576	733	533	462	476	-0.41	-0.39	0.00182924
	18770	Pklr	77	70	71	56	54	51	-0.46	-0.39	0.092805
	26440	Psma1	5655	5485	5595	4301	4228	4435	-0.39	-0.39	2.68308e-09
	84113	Ptov1	3992	4297	4622	3455	3202	3266	-0.4	-0.39	1.26184e-06
	320139	Ptpn7	45	45	52	32	30	40	-0.5	-0.39	0.15814
	14694	Rack1	64971	70480	77464	58260	52060	53714	-0.4	-0.39	5.51569e-06
	52897	Rbfox3	60	53	66	52	42	36	-0.46	-0.39	0.139748
	217864	Rcor1	921	946	938	681	730	749	-0.4	-0.39	1.78187e-05
	27176	Rpl7a	24400	23404	27256	18724	19720	19253	-0.4	-0.39	5.13499e-07
	100043813	Rps27rt	129	172	217	171	100	110	-0.47	-0.39	0.0971056
	20102	Rps4x	29134	29749	32177	22933	23483	24096	-0.39	-0.39	2.37562e-08
	13610	S1pr3	64	70	69	46	53	49	-0.45	-0.39	0.103592
	67465	Sf3a1	8164	8295	8560	6554	6370	6358	-0.4	-0.39	2.68291e-10
	241612	Slc5a12	9	3	3	1	1	1	-1.58	-0.39	NA
	237886	Slfn9	103	104	91	70	78	74	-0.44	-0.39	0.0637911
	100529074	Snora33	46	36	32	11	37	27	-0.6	-0.39	0.225011
	100217446	Snord47	150	122	49	24	73	63	-1.04	-0.39	0.22987
	20666	Sox11	3101	2737	1990	1411	2065	2175	-0.49	-0.39	0.137431
	20788	Srebf2	8461	8974	9719	7340	6755	6796	-0.4	-0.39	6.43559e-07
	75956	Srrm2	29437	28438	29027	24187	21861	21129	-0.39	-0.39	1.28125e-07
	83672	Sytl3	9	4	6	3	2	2	-1.42	-0.39	0.180311
	20997	T	135	139	156	121	103	99	-0.44	-0.39	0.0337791
	75812	Tasp1	476	465	407	290	352	384	-0.42	-0.39	0.00479609
	56070	Tcerg1	8568	8339	7342	5993	6566	6178	-0.4	-0.39	5.338e-06
	21454	Tcp1	22961	23489	23028	17956	18170	17514	-0.4	-0.39	2.13747e-11
	52463	Tet1	5978	5660	5005	4021	4409	4376	-0.4	-0.39	1.30319e-05
	75860	Tex26	30	34	48	34	22	22	-0.55	-0.39	0.207374
	71983	Tmco6	682	774	857	668	533	565	-0.41	-0.39	0.00194935
	56395	Tmem115	758	812	900	699	625	574	-0.4	-0.39	0.000687693
	75516	Ttc32	252	228	198	150	168	196	-0.42	-0.39	0.0218124
	22241	Ulk1	3565	3831	4148	3331	2760	2778	-0.4	-0.39	8.84428e-05
	22286	Utf1	6653	6945	7775	5951	5216	5250	-0.4	-0.39	1.14449e-05
	74335	Xrcc3	366	402	489	366	273	314	-0.42	-0.39	0.0112145
	78796	Zcchc4	487	508	502	390	403	354	-0.41	-0.39	0.000445712
	63872	Zfp296	1061	1026	1110	864	821	778	-0.4	-0.39	1.86578e-05
	103080	Sept10	1030	997	884	691	772	787	-0.4	-0.38	0.000300013
	68046	2700062C07Rik	504	502	505	362	382	426	-0.39	-0.38	0.000958458
	56321	Aatf	1801	1786	1848	1426	1437	1365	-0.39	-0.38	5.58768e-07
	239027	Arhgap22	357	331	404	276	292	275	-0.4	-0.38	0.004281
	27053	Asns	13305	13842	14622	11231	10566	10606	-0.39	-0.38	3.16693e-08
	12055	Bcl7c	481	524	579	390	437	394	-0.4	-0.38	0.0015437
	12261	C1qbp	9773	9437	9938	7398	7760	7567	-0.38	-0.38	4.89527e-09
	232196	C87436	360	351	386	295	276	276	-0.4	-0.38	0.00217301
	12291	Cacna1g	353	344	413	302	263	290	-0.4	-0.38	0.0049545
	54376	Cacng3	3	6	6	1	2	1	-1.58	-0.38	NA
	56410	Cbln3	12	11	7	6	3	7	-0.78	-0.38	0.24919
	12461	Cct2	25075	25291	25370	19871	19806	19443	-0.38	-0.38	4.44787e-11
	321022	Cdv3	8514	8414	7903	6311	6621	6427	-0.38	-0.38	3.15599e-08
	76686	Clip3	1554	1548	1739	1313	1263	1181	-0.39	-0.38	2.60676e-05
	12839	Col9a1	10	11	6	6	2	5	-1.14	-0.38	0.236033
	67337	Cstf1	2511	2535	2615	2133	1927	1896	-0.39	-0.38	1.81394e-06
	13024	Ctla2a	6	5	6	2	3	1	-1.22	-0.38	0.18287
	245474	Dkc1	7253	6969	6816	5388	5581	5396	-0.39	-0.38	8.43291e-09
	327762	Dna2	2357	2348	2201	1820	1788	1771	-0.38	-0.38	4.1702e-07
	170439	Elovl6	4006	4045	3806	2953	3278	3004	-0.38	-0.38	9.35929e-07
	353283	Eras	1056	1084	1158	921	800	835	-0.39	-0.38	7.1217e-05
	56306	Fam60a	2731	2677	2315	1881	2064	2054	-0.39	-0.38	5.51322e-05
	380601	Fastkd5	939	879	940	732	715	688	-0.39	-0.38	2.74722e-05
	232237	Fgd5	755	801	766	627	570	602	-0.39	-0.38	8.03146e-05
	14545	Gdap1	9	4	6	3	3	1	-1.42	-0.38	0.184816
	70772	Ggnbp1	229	289	362	254	192	223	-0.42	-0.38	0.040029
	14711	Gnmt	157	149	159	134	108	111	-0.41	-0.38	0.0348752
	14867	Gstm6	93	80	97	53	69	79	-0.45	-0.38	0.098569
	625328	H3f3c	4	10	10	2	5	5	-1	-0.38	0.226447
	29877	Hdgfrp3	760	671	537	424	554	523	-0.41	-0.38	0.0114786
	319765	Igf2bp2	3370	3237	3003	2392	2588	2494	-0.39	-0.38	2.53609e-06
	320727	Ipo8	3979	3888	3555	2748	3095	2999	-0.39	-0.38	5.36868e-06
	16449	Jag1	761	810	706	574	570	621	-0.39	-0.38	0.000276081
	16597	Klf12	221	234	219	165	169	182	-0.4	-0.38	0.00982342
	381022	Kmt2d	2617	2273	2749	2211	1853	1837	-0.4	-0.38	0.000370316
	225164	Mib1	916	927	892	693	720	714	-0.39	-0.38	2.25561e-05
	67973	Mphosph10	2926	2932	2757	2138	2320	2234	-0.39	-0.38	5.23031e-07
	50927	Nasp	30437	30836	29521	23768	23326	23734	-0.38	-0.38	1.74222e-10
	27354	Nbn	897	922	894	653	744	707	-0.39	-0.38	7.10723e-05
	74025	Nphp3	647	581	667	518	488	455	-0.4	-0.38	0.000538999
	100503041	Pdzd7	52	56	52	42	41	33	-0.49	-0.38	0.146
	52830	Pnrc2	2587	2369	1899	1399	1968	1905	-0.4	-0.38	0.0106828
	50501	Prok2	10	11	12	4	6	8	-0.81	-0.38	0.253965
	19384	Ran	19679	20213	21327	16021	15771	15816	-0.39	-0.38	2.33017e-09
	71919	Rpap3	1817	1783	1672	1345	1380	1363	-0.39	-0.38	1.3067e-06
	100042173	Rps15a-ps6	30	36	69	38	32	21	-0.57	-0.38	0.225818
	170728	Rtn4ip1	724	691	711	522	563	558	-0.4	-0.38	9.17767e-05
	20182	Rxrb	1835	1983	2098	1606	1463	1530	-0.39	-0.38	1.33435e-05
	244962	Snx14	1111	1144	1141	939	877	825	-0.39	-0.38	2.69791e-05
	212728	Tarbp1	1044	1163	1177	919	842	863	-0.39	-0.38	5.03955e-05
	433944	Tbx3os2	10	7	10	5	5	3	-0.87	-0.38	0.242142
	58865	Tdh	7777	8144	8426	6558	6229	6080	-0.39	-0.38	3.04331e-08
	69876	Thap3	320	315	318	283	228	222	-0.4	-0.38	0.0080072
	641376	Tomm40l	820	835	898	672	619	683	-0.39	-0.38	8.21804e-05
	19720	Trim27	4341	4304	4691	3505	3433	3411	-0.39	-0.38	6.77128e-08
	667823	Trim5	9	7	7	3	5	3	-1.17	-0.38	0.227799
	22275	Urod	1528	1570	1667	1275	1225	1204	-0.39	-0.38	3.393e-06
	76179	Usp31	1627	1602	1405	1094	1257	1228	-0.4	-0.38	0.000112199
	74048	Vsir	99	129	111	71	80	103	-0.44	-0.38	0.0801188
	53422	Ybx2	882	860	928	722	644	695	-0.4	-0.38	5.59387e-05
	56449	Ybx3	13319	12579	12508	9026	10559	10326	-0.38	-0.38	6.96872e-06
	20402	Zfp106	16223	16220	16036	12952	12566	12274	-0.38	-0.38	3.48848e-10
	22701	Zfp41	866	900	1017	744	701	712	-0.39	-0.38	0.000166041
	624086	A230045G11Rik	452	406	392	313	306	350	-0.39	-0.37	0.00335496
	329165	Abi2	2031	1925	1656	1353	1491	1522	-0.39	-0.37	0.000301277
	236266	Alms1	1104	1195	1146	918	895	874	-0.38	-0.37	1.32981e-05
	213895	Bms1	6224	6470	6179	4841	5065	4878	-0.38	-0.37	1.62395e-08
	224630	Bnip1	658	687	718	565	500	546	-0.38	-0.37	0.000382838
	75770	Brsk2	170	143	184	117	124	141	-0.41	-0.37	0.0431711
	192120	Bspry	1048	1091	1225	938	827	850	-0.39	-0.37	0.000224885
	192650	Cabp7	37	21	34	24	18	22	-0.53	-0.37	0.245035
	56808	Cacna2d2	211	212	234	168	174	167	-0.39	-0.37	0.0158052
	320664	Cass4	43	47	39	27	28	38	-0.47	-0.37	0.199782
	232821	Ccdc106	259	302	324	244	215	223	-0.4	-0.37	0.010015
	20297	Ccl20	6	3	5	1	1	2	-1.58	-0.37	NA
	12469	Cct8	27227	27312	26737	20909	21264	21326	-0.38	-0.37	9.9338e-11
	12478	Cd19	7	10	9	4	5	5	-0.87	-0.37	0.266193
	12481	Cd2	21	13	17	9	9	14	-0.62	-0.37	0.2747
	264064	Cdk8	2431	2200	1994	1602	1799	1779	-0.38	-0.37	0.000259009
	71876	Cenpu	1089	1018	969	803	798	798	-0.38	-0.37	5.10329e-05
	73139	Cenpv	642	700	744	565	524	541	-0.38	-0.37	0.000505482
	320790	Chd7	3495	3391	3445	2760	2769	2553	-0.38	-0.37	2.64493e-07
	70511	Eef2kmt	336	370	392	287	301	262	-0.39	-0.37	0.00418661
	69306	Efcab9	1	6	5	0	0	0	-2.32	-0.37	NA
	56473	Fads2	1633	1753	1765	1417	1338	1282	-0.37	-0.37	1.14427e-05
	68952	Fam57b	283	238	288	225	208	190	-0.4	-0.37	0.0133426
	224613	Flywch1	1954	1929	2078	1722	1498	1448	-0.38	-0.37	8.04058e-05
	100038516	Gm10640	9	2	5	2	1	1	-1.58	-0.37	NA
	100038566	Gm10658	30	31	32	21	25	19	-0.47	-0.37	0.231476
	100502979	Gm17546	6	3	7	2	2	2	-1.22	-0.37	0.190289
	100503437	Gm19691	122	105	122	70	91	104	-0.42	-0.37	0.083148
	100039786	Gm2423	143	114	109	81	97	98	-0.42	-0.37	0.0694072
	100042054	Gm3194	19	11	23	11	10	12	-0.69	-0.37	0.279406
	100043718	Gm4604	109	107	126	102	83	73	-0.42	-0.37	0.0770431
	434434	Gm5621	19	19	32	19	5	20	-0.64	-0.37	0.278167
	668779	Gm9354	9	6	6	3	2	3	-1	-0.37	0.219587
	100040505	Gm9923	18	23	11	10	13	10	-0.69	-0.37	0.278222
	432839	Gprin2	15	19	33	12	17	14	-0.61	-0.37	0.276525
	15118	Has3	44	45	48	37	29	33	-0.48	-0.37	0.178576
	23900	Hcst	5	6	3	1	1	2	-1.58	-0.37	NA
	233876	Hirip3	3132	3292	3377	2510	2564	2598	-0.38	-0.37	2.14652e-07
	78303	Hist3h2ba	81	94	98	70	68	68	-0.43	-0.37	0.0865066
	57340	Jph3	360	357	440	300	269	326	-0.39	-0.37	0.00883055
	232811	Kmt5c	1983	1882	2016	1690	1430	1470	-0.38	-0.37	5.36011e-05
	16835	Ldlr	4198	4421	4463	3467	3351	3396	-0.38	-0.37	2.97627e-08
	19039	Lgals3bp	12	19	19	7	6	17	-0.74	-0.37	0.282022
	17180	Matn1	17	23	21	16	15	10	-0.58	-0.37	0.27112
	17245	Mdm1	702	774	775	606	567	582	-0.38	-0.37	0.000191929
	26896	Med14	2972	2900	2476	1983	2248	2260	-0.39	-0.37	0.000192952
	77015	Mpped2	200	184	163	125	147	148	-0.4	-0.37	0.0331054
	64655	Mrps22	906	980	951	680	777	752	-0.38	-0.37	0.000128327
	67154	Mtdh	7021	6888	5671	4678	5228	5340	-0.38	-0.37	0.000293324
	619309	Muc3a	56	53	57	56	39	25	-0.48	-0.37	0.203705
	117148	Necab2	555	556	614	461	443	438	-0.38	-0.37	0.000496849
	24116	Nelfa	2641	2709	2814	2214	2108	2088	-0.37	-0.37	5.8102e-07
	18082	Nipsnap1	2350	2297	2418	1848	1827	1873	-0.37	-0.37	3.8993e-07
	23969	Pacsin1	599	587	606	509	460	421	-0.39	-0.37	0.000744234
	110385	Pde4c	441	476	451	380	348	339	-0.38	-0.37	0.00160796
	237928	Phospho1	186	215	220	154	158	166	-0.4	-0.37	0.0178711
	217944	Rapgef5	699	790	728	616	590	519	-0.39	-0.37	0.000701192
	67865	Rgs10	113	129	136	96	93	101	-0.4	-0.37	0.0564453
	69942	Rnf113a1	200	190	211	153	158	152	-0.4	-0.37	0.0176822
	20115	Rps7	11820	12182	13252	9385	9840	9938	-0.38	-0.37	5.3449e-07
	76846	Rps9	29150	28740	31903	23446	23222	23851	-0.37	-0.37	1.42362e-07
	68066	Slc25a39	6201	6086	6861	5262	4835	4855	-0.38	-0.37	2.82556e-06
	103775	Slc25a41	47	51	58	39	36	39	-0.45	-0.37	0.166114
	83797	Smarcd1	7507	7449	7837	6123	5901	5799	-0.38	-0.37	1.12748e-08
	20614	Snap25	42	43	29	17	27	36	-0.51	-0.37	0.239584
	68550	Tefm	656	687	643	516	517	513	-0.38	-0.37	0.000148781
	50492	Thop1	4786	4839	5353	4085	3933	3737	-0.37	-0.37	3.75027e-06
	210573	Tmem151b	123	102	119	92	79	91	-0.42	-0.37	0.0709472
	217733	Tmem63c	43	49	47	36	33	32	-0.47	-0.37	0.176708
	72421	Ttc30b	65	57	46	40	42	42	-0.47	-0.37	0.166826
	22145	Tuba4a	5484	5693	6028	4604	4448	4427	-0.38	-0.37	1.50927e-07
	22223	Uchl1	2747	2827	3243	2431	2172	2286	-0.38	-0.37	6.58495e-05
	192169	Ufsp2	1840	1771	1746	1318	1453	1416	-0.38	-0.37	6.0624e-06
	57258	Xpo4	1662	1887	1698	1423	1362	1321	-0.38	-0.37	2.41115e-05
	107271	Yars	6151	6401	6971	5364	4839	5074	-0.38	-0.37	4.01444e-06
	70579	Zc3h11a	7464	7327	6797	5551	5626	5721	-0.38	-0.37	1.3176e-07
	243963	Zfp473	1131	1059	1123	849	879	857	-0.38	-0.37	1.5301e-05
	22757	Zkscan5	811	869	820	667	641	639	-0.38	-0.37	5.90947e-05
	24015	Abce1	19799	18997	16460	13400	15141	14927	-0.37	-0.36	0.000125096
	100705	Acacb	818	885	861	708	671	633	-0.37	-0.36	0.000173031
	381524	AI427809	16	15	13	10	10	8	-0.63	-0.36	0.294202
	105827	Amigo2	109	121	125	103	84	86	-0.4	-0.36	0.0756306
	74251	Ankrd9	291	288	341	238	245	233	-0.38	-0.36	0.00884928
	75329	Atf7ip2	382	373	259	232	273	281	-0.39	-0.36	0.0393826
	69772	Bdh2	373	390	446	321	292	333	-0.38	-0.36	0.00580452
	12168	Bmpr2	344	353	336	260	282	265	-0.38	-0.36	0.00368396
	52715	Ccdc43	1903	1896	1577	1218	1508	1492	-0.37	-0.36	0.00241498
	66953	Cdca7	5881	6009	6271	4894	4719	4668	-0.37	-0.36	4.87299e-08
	69634	Clybl	565	504	548	440	439	390	-0.37	-0.36	0.00173731
	17708	COX1	193924	200374	158839	121976	153185	157839	-0.38	-0.36	0.00295661
	13429	Dnm1	406	409	405	328	303	323	-0.38	-0.36	0.00189365
	66341	Eid3	23	12	15	10	8	12	-0.74	-0.36	0.285849
	28042	Ept1	1964	1997	1709	1320	1580	1563	-0.37	-0.36	0.000821868
	101358	Fbxl14	2016	1962	1958	1447	1625	1602	-0.37	-0.36	1.43329e-05
	14281	Fos	819	826	781	639	604	670	-0.36	-0.36	0.00024067
	434624	Ftl1-ps2	26	18	36	21	15	18	-0.56	-0.36	0.270733
	171167	Fut10	331	321	365	245	264	287	-0.37	-0.36	0.0082947
	619292	G430095P16Rik	14	10	12	10	6	4	-0.91	-0.36	0.295661
	100502582	Gm10923	3	9	8	3	4	2	-1	-0.36	0.23863
	666899	Gm12191	89	102	121	102	69	65	-0.43	-0.36	0.129585
	100039086	Gm15032	3	10	6	1	4	2	-1.42	-0.36	0.204698
	668724	Gm9320	46	46	32	36	30	23	-0.5	-0.36	0.22946
	330790	Hapln4	909	944	1010	820	718	703	-0.38	-0.36	0.000360257
	15260	Hira	3558	3766	4005	3163	2948	2783	-0.37	-0.36	1.3968e-05
	105148	Iars	16567	17250	16799	13714	13481	12844	-0.36	-0.36	1.76448e-08
	56542	Ick	963	813	842	688	679	691	-0.37	-0.36	0.000533834
	67773	Kat8	1255	1304	1458	1061	1035	1060	-0.37	-0.36	8.58262e-05
	16530	Kcnk7	9	8	4	0	5	3	-1.58	-0.36	0.219621
	73158	Larp1	10700	10644	10878	8606	8540	8278	-0.37	-0.36	2.96705e-09
	246316	Lgi2	186	189	208	148	159	146	-0.39	-0.36	0.0243952
	16885	Limk1	1017	1003	1063	830	780	822	-0.37	-0.36	5.36011e-05
	76574	Mfsd2a	197	192	210	150	164	150	-0.39	-0.36	0.022229
	387135	Mir18	3	2	6	0	0	0	-2.32	-0.36	NA
	17681	Msc	173	196	170	150	136	130	-0.4	-0.36	0.0320788
	17690	Msi1	759	743	810	628	581	614	-0.37	-0.36	0.000292673
	100038398	NA	111	90	73	67	75	66	-0.42	-0.36	0.128545
	68298	Ncapd2	13400	14114	14703	11544	10914	10737	-0.37	-0.36	2.00096e-07
	433864	Nom1	2158	2276	2321	1875	1779	1679	-0.36	-0.36	1.00452e-05
	664883	Nova1	239	200	171	133	151	185	-0.4	-0.36	0.0593665
	83961	Nrg4	37	28	18	23	21	11	-0.61	-0.36	0.273961
	228777	Nrsn2	41	24	31	19	25	24	-0.51	-0.36	0.254226
	66401	Nudt2	413	397	439	319	335	325	-0.37	-0.36	0.00243313
	18263	Odc1	21547	22204	23387	17610	17758	17623	-0.36	-0.36	2.01295e-08
	67059	Ola1	5064	4810	4212	3273	3913	3875	-0.37	-0.36	0.000565882
	55982	Paxip1	3011	3169	3205	2573	2491	2356	-0.36	-0.36	1.93609e-06
	207728	Pde2a	211	237	233	181	192	154	-0.39	-0.36	0.0211994
	381511	Pdp1	260	257	209	165	206	193	-0.38	-0.36	0.0303857
	56626	Poll	578	602	711	539	477	459	-0.38	-0.36	0.00323113
	76787	Ppfia3	320	292	347	268	232	248	-0.38	-0.36	0.00913571
	14208	Ppm1g	10213	10432	10707	8171	8289	8244	-0.37	-0.36	3.621e-09
	382066	Prdm10	469	512	558	440	384	376	-0.38	-0.36	0.00311339
	277360	Prex1	1044	986	1067	866	832	740	-0.37	-0.36	0.000279841
	333193	Proser3	380	375	441	331	282	319	-0.38	-0.36	0.00601194
	233210	Prr12	2373	2330	2501	1992	1852	1853	-0.36	-0.36	4.63716e-06
	353211	Prune2	907	834	793	612	667	710	-0.37	-0.36	0.000734084
	67375	Qprt	282	310	332	254	237	228	-0.39	-0.36	0.00804816
	108911	Rcc2	24680	26167	28689	22046	20070	20340	-0.37	-0.36	7.62595e-06
	116837	Rims1	77	100	84	71	66	59	-0.42	-0.36	0.109137
	27367	Rpl3	25498	26209	29305	19716	21749	22300	-0.37	-0.36	2.57716e-05
	67427	Rps20	22926	24704	29142	20475	19769	20098	-0.37	-0.36	0.000159621
	20088	Rps24	19006	18456	20204	14607	15160	15809	-0.36	-0.36	6.30139e-07
	245670	Rragb	1676	1602	1398	1253	1193	1228	-0.37	-0.36	0.000171443
	225215	Rsl24d1	2238	2282	2092	1677	1818	1715	-0.37	-0.36	8.8261e-06
	20192	Ryr3	20	22	24	16	9	19	-0.61	-0.36	0.287219
	66660	Sltm	4778	4688	4500	3648	3712	3637	-0.37	-0.36	6.26997e-08
	100379145	Snora23	11	10	9	7	4	6	-0.78	-0.36	0.278469
	100316932	Snora28	80	91	69	65	60	55	-0.42	-0.36	0.124394
	100217464	Snora41	46	49	40	32	29	38	-0.48	-0.36	0.201298
	20807	Srf	2145	2134	2369	1805	1760	1662	-0.37	-0.36	1.38674e-05
	58212	Srrm3	93	76	88	58	61	75	-0.42	-0.36	0.112619
	270627	Taf1	2858	2815	2676	2148	2320	2118	-0.37	-0.36	4.38853e-06
	338369	Tmem220	41	44	43	32	26	35	-0.47	-0.36	0.204429
	22333	Vdac1	16619	16307	15536	12045	13078	13165	-0.36	-0.36	6.64582e-07
	70853	Vwa3b	273	257	271	223	185	217	-0.38	-0.36	0.0142732
	72515	Wdr43	9368	9303	8792	6839	7372	7381	-0.37	-0.36	3.03329e-07
	319481	Wdr59	1470	1550	1500	1209	1186	1164	-0.37	-0.36	4.62279e-06
	22404	Wiz	3485	3497	3709	3079	2748	2564	-0.37	-0.36	3.73383e-05
	80892	Zfhx4	132	92	91	73	82	84	-0.43	-0.36	0.111273
	320158	Zmat4	382	350	332	254	286	290	-0.38	-0.36	0.0063674
	230996	9430015G10Rik	1415	1467	1522	1271	1068	1155	-0.36	-0.35	0.000241427
	329513	A730036I17Rik	28	29	20	15	19	19	-0.51	-0.35	0.287543
	100504703	A730063M14Rik	34	31	32	19	25	25	-0.49	-0.35	0.252912
	67341	Ascl4	8	9	9	6	4	3	-1	-0.35	0.280753
	406217	Bex4	2952	2877	2790	2220	2241	2384	-0.36	-0.35	3.06071e-06
	320827	C530008M17Rik	537	524	521	415	423	415	-0.36	-0.35	0.00101266
	12465	Cct5	24874	24811	25630	20352	19654	20017	-0.35	-0.35	6.24441e-09
	12466	Cct6a	22101	22290	21184	16858	17837	17404	-0.36	-0.35	4.87299e-08
	12571	Cdk6	603	597	628	491	493	461	-0.36	-0.35	0.000615018
	108000	Cenpf	4701	4408	4172	3493	3626	3403	-0.36	-0.35	6.09463e-06
	104625	Cnot6	2327	2212	2032	1749	1715	1751	-0.36	-0.35	3.03161e-05
	74322	Cxxc1	1886	2035	2088	1645	1563	1566	-0.35	-0.35	1.67591e-05
	13121	Cyp51	3163	3110	2872	2326	2399	2525	-0.36	-0.35	1.07393e-05
	269060	Dagla	110	84	118	100	64	74	-0.42	-0.35	0.145519
	83945	Dnaja3	2950	2899	2953	2366	2312	2291	-0.36	-0.35	2.04331e-07
	13435	Dnmt3a	4831	5077	5027	3824	4037	3975	-0.36	-0.35	1.99988e-07
	74405	Efhc2	32	32	24	21	21	21	-0.49	-0.35	0.262518
	66362	Exosc3	1620	1540	1616	1205	1261	1313	-0.36	-0.35	1.79862e-05
	103012	Firre	8018	7977	7437	6061	6126	6365	-0.36	-0.35	3.38593e-07
	238024	Fn3krp	349	326	343	286	266	248	-0.37	-0.35	0.00653266
	102060	Gadd45gip1	1731	1657	1844	1431	1375	1340	-0.36	-0.35	2.61461e-05
	790913	Gm11413	7	9	9	4	5	4	-1	-0.35	0.279811
	100043387	Gm14305	81	81	51	51	45	63	-0.45	-0.35	0.180773
	100043407	Gm4419	44	49	41	39	25	34	-0.45	-0.35	0.232048
	217302	Gpr142	7	10	4	4	3	2	-1.17	-0.35	0.251484
	14814	Grin2d	83	84	93	72	75	51	-0.42	-0.35	0.133921
	227095	Hibch	543	546	516	429	422	413	-0.37	-0.35	0.000825908
	16136	Igll1	9	7	7	3	4	5	-0.85	-0.35	0.28051
	140559	Igsf8	1161	1280	1390	1089	972	969	-0.36	-0.35	0.000660422
	69260	Ing2	893	899	940	750	686	730	-0.36	-0.35	0.000166373
	229504	Isg20l2	3809	3619	3668	2925	2970	2941	-0.35	-0.35	3.70794e-07
	16409	Itgam	15	17	10	4	6	14	-0.77	-0.35	0.303231
	107817	Jmjd6	2046	1990	2118	1704	1545	1634	-0.36	-0.35	1.19274e-05
	70082	Lysmd2	244	233	226	185	174	191	-0.38	-0.35	0.016856
	232087	Mat2a	13669	14168	13211	10998	10664	10870	-0.36	-0.35	3.10024e-08
	64658	Mrps25	1217	1188	1250	964	971	954	-0.36	-0.35	1.65254e-05
	270685	Mthfd1l	5004	5492	5883	4494	4291	4231	-0.35	-0.35	2.84376e-05
	381695	N4bp2l2	2576	2354	2138	1717	1897	1961	-0.37	-0.35	0.000375422
	17938	Naca	14175	13327	14165	10198	11380	11560	-0.35	-0.35	9.96904e-06
	78286	Nav2	3336	3169	3341	2749	2557	2492	-0.36	-0.35	3.17787e-06
	18162	Npr3	390	383	326	273	283	305	-0.37	-0.35	0.0086236
	18451	P4ha1	919	954	880	718	711	758	-0.36	-0.35	0.000206148
	75735	Pank1	502	474	433	351	404	357	-0.36	-0.35	0.00525357
	19298	Pex19	2418	2501	2544	2063	1967	1897	-0.36	-0.35	3.39439e-06
	69656	Pir	1065	1075	1087	869	793	896	-0.36	-0.35	0.000127389
	54711	Plagl2	809	808	808	645	665	609	-0.36	-0.35	0.000192952
	69193	Platr10	3343	3256	3176	2436	2627	2688	-0.36	-0.35	4.56179e-06
	100503474	Platr22	133	97	112	83	93	88	-0.4	-0.35	0.0917848
	19009	Pou6f1	164	166	172	125	135	132	-0.38	-0.35	0.0390725
	235036	Ppan	4486	4680	4894	3855	3707	3606	-0.36	-0.35	1.31983e-06
	54633	Pqbp1	2825	2698	2788	2195	2167	2253	-0.35	-0.35	1.11854e-06
	59038	Pxmp4	147	148	166	139	100	118	-0.39	-0.35	0.0641193
	75710	Rbm12	3201	3199	2789	2353	2488	2454	-0.36	-0.35	5.09538e-05
	56275	Rbm14	2775	2772	2819	2223	2262	2183	-0.35	-0.35	5.88372e-07
	621697	Rpl32l	29	35	28	22	25	18	-0.53	-0.35	0.265778
	16898	Rps2	45743	47591	54741	39103	38993	39484	-0.36	-0.35	3.10356e-05
	67071	Rps6ka6	5210	4660	3575	2846	3827	3836	-0.38	-0.35	0.0191323
	14411	Slc6a12	15	10	14	9	0	11	-1	-0.35	0.280579
	237887	Slfn10-ps	37	40	20	23	27	17	-0.55	-0.35	0.285781
	104368	Snora70	69	74	82	57	59	55	-0.4	-0.35	0.134001
	100302529	Snord72	32	32	9	9	19	19	-0.61	-0.35	0.314941
	68981	Snrpa1	3713	3444	3517	2697	2882	2899	-0.36	-0.35	4.06881e-06
	80297	Sptbn4	913	855	975	789	678	700	-0.36	-0.35	0.000835655
	20383	Srsf3	14453	14431	12096	10334	10914	11283	-0.36	-0.35	0.000151733
	52331	Stbd1	253	246	267	186	193	221	-0.37	-0.35	0.0164831
	66592	Stoml2	4664	4750	5202	4108	3789	3719	-0.35	-0.35	1.51773e-05
	108995	Tbc1d10c	42	69	69	55	34	45	-0.46	-0.35	0.221979
	21938	Tnfrsf1b	446	481	503	405	357	366	-0.36	-0.35	0.00325712
	212528	Trmt1	3965	4264	4507	3720	3184	3187	-0.36	-0.35	0.00015587
	78733	Troap	1224	1226	1311	1081	944	953	-0.36	-0.35	0.000195658
	217342	Ube2o	2712	2919	3059	2462	2161	2279	-0.36	-0.35	6.11439e-05
	68915	Vars2	1158	1127	1191	1006	880	858	-0.36	-0.35	0.000246691
	75690	Vsig10l	123	142	131	111	98	98	-0.39	-0.35	0.0641193
	72338	Wdr89	489	467	464	358	391	370	-0.37	-0.35	0.00173731
	12193	Zfp36l2	1795	1683	1700	1338	1410	1372	-0.35	-0.35	1.44094e-05
	628308	Zfp970	310	246	186	167	196	208	-0.39	-0.35	0.0737561
	381598	2610005L07Rik	148	188	156	118	135	132	-0.37	-0.34	0.0632539
	229613	6330549D23Rik	37	27	31	24	25	19	-0.51	-0.34	0.281472
	319582	6430573F11Rik	76	105	111	74	76	74	-0.4	-0.34	0.132865
	11517	Adcyap1r1	90	136	118	92	84	91	-0.39	-0.34	0.124162
	11532	Adh5	10000	10225	10758	8544	7899	8341	-0.35	-0.34	1.09197e-06
	100042814	Apol7d	7	8	5	3	0	5	-1.42	-0.34	0.240976
	98660	Atp1a2	12	21	23	5	10	20	-0.65	-0.34	0.321273
	140494	Atp6v0a4	66	63	68	61	40	49	-0.42	-0.34	0.189542
	79555	BC005537	4057	4021	3555	3009	3163	3150	-0.34	-0.34	5.28619e-05
	14025	Bcl11a	106	120	99	69	85	97	-0.4	-0.34	0.116646
	77045	Bcl7a	808	855	861	656	713	643	-0.35	-0.34	0.000460481
	208154	Btla	18	15	22	15	6	15	-0.65	-0.34	0.332603
	50908	C1s1	75	103	95	60	85	65	-0.39	-0.34	0.160428
	67291	Ccdc137	756	744	787	600	589	638	-0.35	-0.34	0.000502477
	66264	Ccdc28b	92	102	95	74	87	62	-0.39	-0.34	0.124023
	12700	Cish	303	292	347	284	233	227	-0.36	-0.34	0.0233082
	66642	Ctnnbl1	2878	2822	3030	2384	2281	2308	-0.35	-0.34	2.88897e-06
	12879	Cys1	10	8	6	3	5	4	-1	-0.34	0.291588
	241589	D430041D05Rik	27	15	13	8	13	15	-0.65	-0.34	0.328184
	226539	Dars2	1914	1977	1979	1660	1498	1524	-0.35	-0.34	2.00279e-05
	54006	Deaf1	1404	1293	1507	1183	1047	1115	-0.35	-0.34	0.000432513
	319520	Dusp4	2373	2513	2690	2055	2005	1999	-0.35	-0.34	2.47625e-05
	56347	Eif3c	26256	27149	27630	22010	21492	21165	-0.35	-0.34	1.62574e-08
	55944	Eif3d	11878	12377	12670	10283	9475	9810	-0.34	-0.34	7.07765e-07
	72018	Fundc1	648	525	432	340	448	471	-0.37	-0.34	0.0497805
	14450	Gart	18417	19445	20536	16078	15188	15470	-0.34	-0.34	1.73637e-06
	100040961	Gm10145	35	24	28	31	15	15	-0.56	-0.34	0.313155
	100302648	Gm11944	30	28	31	24	17	23	-0.44	-0.34	0.289869
	654472	Gm12070	58	50	47	29	43	45	-0.45	-0.34	0.224788
	620016	Gm12669	188	174	146	146	118	133	-0.38	-0.34	0.0642996
	434428	Gm5620	141	88	108	86	99	73	-0.4	-0.34	0.143436
	67553	Gstcd	1243	1360	1428	1114	1026	1075	-0.35	-0.34	0.000225784
	16904	Gzmm	24	23	31	24	20	10	-0.51	-0.34	0.315401
	14961	H2-Ab1	100	98	103	85	78	70	-0.4	-0.34	0.104811
	15007	H2-Q10	104	105	112	91	81	79	-0.37	-0.34	0.103287
	619937	Hmgb1-ps10	6	3	3	2	1	0	-1.58	-0.34	NA
	15574	Hus1	1370	1334	1274	1048	1040	1094	-0.35	-0.34	6.4066e-05
	68713	Ifitm1	5700	5658	6675	5151	4624	4628	-0.35	-0.34	0.000282628
	23918	Impdh2	6804	6926	7379	5655	5561	5690	-0.34	-0.34	6.64582e-07
	16421	Itgb7	324	380	388	314	259	289	-0.36	-0.34	0.013843
	17215	Mcm3	13049	14576	15404	12197	11133	11093	-0.35	-0.34	8.67508e-05
	381379	Med19	1829	1757	1577	1273	1442	1389	-0.35	-0.34	0.000361093
	624582	Morf4l1-ps1	52	64	50	48	36	41	-0.42	-0.34	0.209294
	56524	Mpp6	2273	2291	2104	1717	1825	1778	-0.35	-0.34	1.73873e-05
	67270	Mrpl42	3056	2869	2862	2244	2399	2387	-0.35	-0.34	9.31701e-06
	67036	Mrpl45	4828	4965	5209	4461	3852	3701	-0.34	-0.34	0.000211635
	74600	Mrpl47	948	1047	1069	791	834	814	-0.35	-0.34	0.000267171
	100862194	NA	11	12	8	3	8	7	-0.89	-0.34	0.315356
	243874	Nlrp9b	68	64	73	54	56	48	-0.4	-0.34	0.171899
	67134	Nop56	12093	12443	12624	10295	9666	9798	-0.34	-0.34	1.36502e-07
	50793	Orc3	2747	2814	2622	2148	2142	2264	-0.34	-0.34	7.4066e-06
	18597	Pdha1	9901	9268	8556	6701	7766	7663	-0.35	-0.34	0.000235464
	234779	Plcg2	4664	4685	4900	3825	3821	3746	-0.35	-0.34	2.55006e-07
	269437	Plch1	774	742	689	586	580	587	-0.35	-0.34	0.000625081
	242662	Rims3	260	276	298	238	211	212	-0.36	-0.34	0.0183326
	320435	Rinl	785	733	826	674	591	602	-0.35	-0.34	0.00134517
	74315	Rnf145	4292	4262	4282	3330	3398	3506	-0.35	-0.34	2.3942e-07
	19871	Rnu73b	22	30	24	13	23	18	-0.51	-0.34	0.310481
	231571	Rpap2	842	843	746	681	621	631	-0.35	-0.34	0.000931326
	75617	Rps25	13180	13245	15055	10825	10968	11371	-0.35	-0.34	1.8582e-05
	66409	Rsl1d1	11769	12036	11347	9140	9446	9614	-0.34	-0.34	2.9507e-07
	381836	Sbk2	8	4	4	1	2	3	-1.22	-0.34	NA
	105439	Slain1	769	755	707	525	633	612	-0.36	-0.34	0.0020972
	78830	Slc25a12	943	951	1026	786	754	790	-0.35	-0.34	0.000207296
	100217442	Snora30	6	8	8	5	4	1	-1.17	-0.34	0.275784
	100302592	Snord14a	13	15	21	12	6	12	-0.66	-0.34	0.320127
	19870	Snord73a	25	16	19	10	18	12	-0.58	-0.34	0.324267
	70415	Stk26	967	914	825	738	693	730	-0.35	-0.34	0.000980456
	332359	Tigd3	110	122	118	95	99	78	-0.38	-0.34	0.0935335
	22066	Trpc4	6	7	5	0	4	3	-1.22	-0.34	0.242047
	22116	Tsks	10	20	10	6	11	7	-0.68	-0.34	0.320479
	26462	Txnrd2	218	233	248	214	164	171	-0.37	-0.34	0.0368447
	224826	Ubr2	2542	2599	2557	2160	2042	1961	-0.34	-0.34	7.19473e-06
	224648	Uhrf1bp1	1682	1785	1872	1507	1431	1331	-0.35	-0.34	0.000141897
	22321	Vars	12335	13894	15129	12174	10387	10482	-0.35	-0.34	0.000832802
	22340	Vegfb	1207	1150	1355	996	991	968	-0.35	-0.34	0.000350079
	225348	Wdr36	5949	5878	5678	4722	4676	4625	-0.34	-0.34	1.59604e-07
	269023	Zfp608	860	897	819	671	694	690	-0.35	-0.34	0.000314188
	208292	Zfp871	1878	1857	1443	1184	1439	1495	-0.35	-0.34	0.0110714
	98736	1700034H15Rik	21	22	20	17	13	13	-0.56	-0.33	0.338863
	114668	5033404E19Rik	22	36	34	20	24	23	-0.47	-0.33	0.313532
	224805	Aars2	1380	1434	1568	1248	1138	1133	-0.34	-0.33	0.000357773
	69684	Aarsd1	1927	1992	2018	1681	1597	1509	-0.33	-0.33	5.01773e-05
	27407	Abcf2	7857	7679	7963	6344	6230	6318	-0.34	-0.33	8.36709e-08
	56249	Actr8	1413	1385	1430	1146	1150	1115	-0.33	-0.33	4.22345e-05
	223780	Adm2	70	88	71	64	57	56	-0.37	-0.33	0.174768
	268390	Ahsa2	1048	1083	994	813	833	856	-0.34	-0.33	0.000201589
	100233175	AK010878	499	501	421	369	368	401	-0.34	-0.33	0.00913571
	252903	Ap1s3	439	359	283	234	329	286	-0.37	-0.33	0.072765
	16801	Arhgef1	4078	4213	4621	3787	3300	3294	-0.34	-0.33	0.000269156
	77044	Arid2	5704	5385	4825	4010	4416	4341	-0.34	-0.33	0.000208866
	67855	Asprv1	31	29	28	22	21	21	-0.44	-0.33	0.296507
	268515	Bahcc1	1439	1390	1544	1211	1154	1141	-0.34	-0.33	0.000108025
	12295	Cacnb1	325	290	328	271	229	253	-0.35	-0.33	0.0192332
	75973	Ccdc162	25	32	24	22	19	17	-0.48	-0.33	0.311025
	74186	Ccdc3	79	70	71	53	54	64	-0.39	-0.33	0.167927
	52276	Cdca8	4749	4766	4797	3829	3900	3799	-0.34	-0.33	2.45885e-07
	94047	Cecr6	4	23	10	7	7	7	-0.74	-0.33	0.335974
	107934	Celsr3	558	666	676	555	496	463	-0.35	-0.33	0.00708555
	382010	Cep44	1390	1474	1375	1160	1058	1182	-0.34	-0.33	0.000169875
	103172	Chchd10	5094	5457	6695	4837	4547	4454	-0.34	-0.33	0.0024734
	232791	Cnot3	4453	4241	4448	3492	3592	3487	-0.34	-0.33	1.02591e-06
	20463	Cox7a2l	2685	2847	3018	2507	2161	2224	-0.33	-0.33	0.000327194
	67285	Cwc27	1492	1491	1369	1146	1197	1156	-0.34	-0.33	0.000104881
	67102	D16Ertd472e	692	718	589	525	548	528	-0.34	-0.33	0.00415625
	66942	Ddx18	4291	4373	4463	3673	3487	3450	-0.33	-0.33	2.10801e-06
	14630	Gclm	2584	2677	2717	2175	2121	2140	-0.33	-0.33	3.92426e-06
	68133	Gcsh	4754	4630	4748	3876	3712	3767	-0.34	-0.33	3.80711e-07
	100039748	Gm10020	106	95	90	62	76	89	-0.38	-0.33	0.145636
	100039731	Gm10051	18	17	21	11	20	6	-0.55	-0.33	0.349354
	666646	Gm12115	25	23	25	16	19	18	-0.47	-0.33	0.317433
	100503012	Gm19503	7	7	7	3	5	3	-1.17	-0.33	0.292836
	100503999	Gm20005	27	34	29	20	27	18	-0.49	-0.33	0.306737
	100042198	Gm3716	27	21	20	11	23	12	-0.58	-0.33	0.331335
	629557	Gm6981	56	55	49	46	35	40	-0.43	-0.33	0.219424
	666170	Gm7964	1787	1793	1825	1539	1422	1383	-0.34	-0.33	4.42111e-05
	667338	Gm8580	4	2	9	1	3	0	-1.58	-0.33	NA
	100040220	Gm9892	394	421	315	316	290	290	-0.35	-0.33	0.0232256
	15039	H2-T22	156	154	177	136	142	106	-0.37	-0.33	0.0773231
	230868	Igsf21	37	50	46	35	28	37	-0.45	-0.33	0.251387
	109077	Ints5	2327	2507	2797	2225	1971	1934	-0.34	-0.33	0.000975
	54396	Irgm2	57	56	53	45	39	42	-0.42	-0.33	0.215688
	217837	Itpk1	2662	2678	2856	2326	2153	2094	-0.34	-0.33	2.79507e-05
	16549	Khsrp	7632	7483	7526	6022	6211	6035	-0.33	-0.33	1.54962e-07
	231051	Kmt2c	1312	1172	1209	1000	1010	948	-0.34	-0.33	0.000236211
	211187	Lrtm2	17	16	20	10	15	10	-0.58	-0.33	0.342754
	241846	Lsm14b	2223	2232	2271	1745	1840	1848	-0.33	-0.33	1.28426e-05
	17123	Madcam1	81	86	88	76	68	54	-0.39	-0.33	0.157516
	26417	Mapk3	3883	3884	4250	3261	3151	3235	-0.34	-0.33	6.71792e-06
	17289	Mertk	141	161	147	115	123	118	-0.36	-0.33	0.0704212
	620807	Mup6	284	272	197	185	193	217	-0.36	-0.33	0.0646235
	109272	Mybpc1	9	7	6	3	4	4	-1.17	-0.33	0.291844
	100503407	NA	21	26	12	14	15	10	-0.62	-0.33	0.336179
	67311	Nanp	11	12	8	7	5	7	-0.7	-0.33	0.333384
	100608	Noc4l	3625	3579	3750	3190	2842	2769	-0.34	-0.33	5.18879e-05
	68564	Nufip2	6636	5990	4829	4043	5016	4933	-0.34	-0.33	0.0127174
	71839	Osgin1	6	8	9	3	4	6	-1	-0.33	0.313305
	228139	P2rx3	55	72	49	54	38	41	-0.42	-0.33	0.233261
	18642	Pfkm	1616	1711	1680	1357	1315	1363	-0.33	-0.33	2.64547e-05
	97541	Qars	6231	6355	6638	5487	4928	5067	-0.34	-0.33	9.51063e-06
	76563	Qrsl1	778	827	864	660	661	656	-0.35	-0.33	0.000468879
	99003	Qser1	6369	5824	5073	4420	4769	4665	-0.34	-0.33	0.000740964
	215653	Rassf2	314	346	317	269	239	273	-0.35	-0.33	0.014719
	26563	Ror1	106	104	99	80	94	67	-0.39	-0.33	0.124614
	270106	Rpl13	16460	18023	21487	15540	14887	14370	-0.34	-0.33	0.00126201
	70470	Rprd1b	2010	1984	2082	1670	1642	1567	-0.34	-0.33	1.27258e-05
	277692	Rps19-ps3	40	34	37	30	30	23	-0.43	-0.33	0.279811
	628746	Rybp-ps	72	55	47	58	35	37	-0.42	-0.33	0.253844
	20226	Sars	13867	13795	14896	11434	11432	11483	-0.33	-0.33	6.99157e-07
	66870	Serbp1	35319	31681	29234	22078	27806	27405	-0.34	-0.33	0.00356073
	72401	Slc43a1	663	709	739	602	521	575	-0.34	-0.33	0.00249253
	30962	Slc7a9	22	26	24	16	18	17	-0.49	-0.33	0.32573
	170748	Smco4	205	209	268	174	187	179	-0.36	-0.33	0.0465062
	100503915	Smpd5	16	19	22	16	13	10	-0.55	-0.33	0.342302
	20667	Sox12	1503	1466	1635	1135	1261	1306	-0.34	-0.33	0.000570975
	20668	Sox13	1442	1386	1507	1258	1110	1124	-0.34	-0.33	0.000351714
	20669	Sox14	6	6	7	1	5	3	-1	-0.33	0.274157
	216873	Spag7	2288	2148	2339	1829	1804	1806	-0.34	-0.33	1.27785e-05
	11790	Speg	582	567	587	491	470	434	-0.34	-0.33	0.00231864
	228980	Taf4	2039	1843	1809	1409	1590	1564	-0.34	-0.33	0.000364886
	380608	Tagap1	169	161	201	156	129	134	-0.36	-0.33	0.0633211
	70571	Tcerg1l	102	77	110	75	85	65	-0.39	-0.33	0.162278
	228839	Tgif2	1734	1767	1821	1437	1431	1413	-0.34	-0.33	1.29983e-05
	67091	Trappc6a	377	441	489	362	335	346	-0.34	-0.33	0.0148034
	330627	Trim66	129	118	119	96	95	96	-0.37	-0.33	0.0841109
	109658	Txlna	3729	3893	4027	3302	2979	3100	-0.34	-0.33	1.79862e-05
	80914	Uck2	4467	4581	4716	3688	3742	3636	-0.34	-0.33	6.1693e-07
	73674	Wdr75	5337	5360	5206	4168	4341	4263	-0.34	-0.33	3.04284e-07
	70120	Yars2	1523	1484	1443	1136	1206	1248	-0.33	-0.33	0.00012612
	73680	Zbtb8a	1875	1879	1833	1555	1486	1470	-0.33	-0.33	1.89463e-05
	22678	Zfp2	545	560	466	401	407	443	-0.35	-0.33	0.00636706
	74400	Zfp819	389	403	359	304	304	310	-0.35	-0.33	0.00694708
	449000	Zfp960	135	107	82	71	97	81	-0.38	-0.33	0.164736
	67194	2700038G22Rik	308	259	286	247	210	226	-0.35	-0.32	0.0285527
	75015	4930503B20Rik	3	3	6	1	1	1	-1.32	-0.32	NA
	67019	Actr6	838	805	676	571	636	663	-0.33	-0.32	0.00900135
	11498	Adam4	33	24	24	31	13	12	-0.54	-0.32	0.354454
	210933	Adgrb3	31	32	24	22	25	17	-0.44	-0.32	0.3253
	66358	Adprm	747	724	717	625	582	563	-0.33	-0.32	0.00142284
	11596	Ager	57	48	41	33	35	44	-0.41	-0.32	0.267439
	11702	Amd1	2515	2454	2094	1729	1984	1993	-0.33	-0.32	0.00231614
	192662	Arhgdia	16609	16630	18277	14581	13813	13401	-0.33	-0.32	1.86404e-05
	11946	Atp5a1	36180	37262	39542	31656	29665	30045	-0.33	-0.32	2.43064e-06
	20878	Aurka	4955	4861	5022	4159	3913	3997	-0.32	-0.32	2.65812e-06
	66821	Bcs1l	576	528	555	444	462	431	-0.34	-0.32	0.00278334
	76809	Bri3bp	2192	2222	2347	1778	1851	1840	-0.33	-0.32	2.21373e-05
	208198	Btbd2	2328	2437	2583	2206	1914	1839	-0.33	-0.32	0.00098178
	69719	Cad	13010	14155	15236	12253	11135	10856	-0.33	-0.32	0.000201479
	100072	Camta1	1054	999	857	682	866	797	-0.33	-0.32	0.0117644
	12462	Cct3	23905	24981	26345	21392	19824	19964	-0.32	-0.32	1.13926e-05
	108013	Celf4	738	643	575	440	568	560	-0.34	-0.32	0.0244824
	51786	Cpsf2	5113	5139	4932	4107	4101	4096	-0.33	-0.32	7.39997e-07
	12933	Crmp1	3053	3064	3360	2677	2534	2489	-0.32	-0.32	6.66338e-05
	72502	Cwf19l1	872	924	955	767	740	723	-0.33	-0.32	0.000691277
	244672	Cwf19l2	1738	1550	1409	1169	1289	1339	-0.33	-0.32	0.00335286
	26377	Dapp1	381	384	373	298	287	332	-0.33	-0.32	0.0113156
	68278	Ddx39	12407	13186	14020	11075	10507	10504	-0.33	-0.32	1.51304e-05
	69440	Dennd6b	801	831	855	746	612	655	-0.33	-0.32	0.00340266
	13417	Dnah8	750	696	750	613	612	551	-0.33	-0.32	0.0020972
	100038605	E030047D23Rik	28	42	28	26	25	21	-0.44	-0.32	0.323872
	112405	Egln1	1279	1318	1261	1059	1023	1043	-0.33	-0.32	9.49821e-05
	224045	Eif2b5	5442	5550	5933	4759	4468	4464	-0.33	-0.32	9.77298e-06
	26905	Eif2s3x	1742	1787	1708	1250	1547	1426	-0.33	-0.32	0.00121129
	276770	Eif5a	47390	45989	49276	37797	39149	38876	-0.32	-0.32	6.1693e-07
	56226	Espn	300	311	362	274	273	238	-0.33	-0.32	0.0286241
	217558	G2e3	4025	3810	2599	2086	2974	2975	-0.4	-0.32	0.216362
	57436	Gabarapl1	1067	1031	1141	875	917	827	-0.33	-0.32	0.000680559
	99326	Garnl3	436	429	426	383	350	305	-0.34	-0.32	0.0117579
	100042355	Gm10705	138	124	117	119	97	81	-0.36	-0.32	0.125701
	625732	Gm11893	3	5	6	2	3	1	-1	-0.32	NA
	666514	Gm13160	18	16	15	16	9	9	-0.62	-0.32	0.366199
	100504361	Gm14230	283	284	288	246	231	209	-0.34	-0.32	0.021599
	100042554	Gm3902	11	4	6	3	5	3	-1.17	-0.32	0.313233
	666648	Gm8213	11	19	17	10	10	11	-0.55	-0.32	0.358384
	229363	Gmps	6559	6816	6348	5424	5272	5288	-0.33	-0.32	1.53942e-06
	14719	Got2	6736	7312	7415	5947	5789	5679	-0.32	-0.32	8.31008e-06
	14859	Gsta3	29	37	35	32	19	23	-0.43	-0.32	0.312016
	319158	Hist1h4i	283	364	358	328	236	234	-0.35	-0.32	0.0627391
	50926	Hnrnpdl	8534	8096	7090	5838	6656	6744	-0.33	-0.32	0.00147008
	15388	Hnrnpl	17067	16449	16970	12927	14094	13871	-0.33	-0.32	2.94465e-06
	16186	Il2rg	36	28	40	23	29	26	-0.42	-0.32	0.309769
	66300	Inafm1	53	61	62	43	45	49	-0.39	-0.32	0.220294
	217738	Ism2	34	38	46	30	25	34	-0.44	-0.32	0.282894
	26549	Itgb1bp2	10	10	14	6	8	7	-0.64	-0.32	0.350272
	259277	Klk8	292	280	317	247	253	215	-0.33	-0.32	0.0277223
	332110	Mapk15	101	125	117	105	75	90	-0.37	-0.32	0.138588
	56307	Metap2	9059	8736	7613	6168	7288	7013	-0.34	-0.32	0.00109667
	67749	Mgarp	288	297	325	248	234	246	-0.34	-0.32	0.016856
	723948	Mir302b	7	14	9	10	4	4	-0.78	-0.32	0.349716
	723942	Mir92-2	10	22	20	13	7	14	-0.58	-0.32	0.369499
	56282	Mrpl12	3115	3386	3822	2968	2690	2709	-0.33	-0.32	0.00115694
	667847	NA	47	35	38	29	25	36	-0.39	-0.32	0.299109
	100862344	NA	6	9	7	6	2	3	-0.85	-0.32	0.325067
	74838	Naa15	8208	7793	6153	5521	6190	6165	-0.33	-0.32	0.00580495
	54631	Nphs1	430	396	387	314	329	333	-0.33	-0.32	0.00842326
	547253	Parp14	191	163	193	145	149	144	-0.35	-0.32	0.0589309
	64099	Parvg	18	17	16	8	14	13	-0.51	-0.32	0.354946
	18576	Pde3b	394	330	317	234	296	305	-0.34	-0.32	0.0442589
	83679	Pde4dip	1187	1215	1125	999	973	886	-0.33	-0.32	0.000635408
	18817	Plk1	7246	7044	7798	6212	5963	5684	-0.33	-0.32	2.01175e-05
	67895	Ppa1	7566	7493	7760	6311	6170	6070	-0.32	-0.32	5.39958e-07
	333654	Ppp1r13l	912	938	1032	791	785	751	-0.33	-0.32	0.000826973
	66385	Ppp1r7	2152	2103	2119	1694	1784	1681	-0.33	-0.32	1.79862e-05
	21672	Prdx2	12255	12926	13820	11078	10023	10526	-0.33	-0.32	4.44204e-05
	53761	Prrc2a	17920	18023	19284	16455	14311	13811	-0.33	-0.32	0.000180139
	19217	Ptger2	7	4	7	3	2	3	-1	-0.32	0.293755
	19771	Rlbp1	99	82	96	71	68	79	-0.38	-0.32	0.146601
	20250	Scd2	27467	28088	27140	22744	22132	22284	-0.32	-0.32	7.06635e-08
	231147	Sh3tc1	242	273	301	230	228	198	-0.34	-0.32	0.0398653
	94214	Spock2	361	423	415	329	311	329	-0.33	-0.32	0.0128638
	21399	Tcea1	3056	2955	2441	2051	2365	2416	-0.33	-0.32	0.00487799
	21888	Tle4	4388	4351	4154	3322	3600	3511	-0.33	-0.32	1.06395e-05
	66282	Tma16	1411	1269	1334	1070	1133	1037	-0.33	-0.32	0.000335246
	217410	Trib2	465	378	384	305	363	317	-0.34	-0.32	0.0242869
	76357	Trmt5	1054	1059	960	842	841	808	-0.33	-0.32	0.000635408
	56843	Trpm5	7	10	4	3	1	5	-1.17	-0.32	0.300458
	627110	Tubb2a-ps2	6	8	8	3	5	3	-0.85	-0.32	0.320928
	67958	U2surp	8313	7992	6517	5538	6559	6319	-0.33	-0.32	0.00440535
	66589	Ube2v1	1262	1262	1390	1132	1029	1001	-0.33	-0.32	0.000657571
	22239	Ugt8a	338	330	273	209	273	267	-0.35	-0.32	0.0442584
	22327	Vbp1	4745	4411	2958	2367	3440	3457	-0.41	-0.32	0.236281
	22654	Zfp13	660	617	613	511	499	517	-0.33	-0.32	0.00189443
	668923	Zfp442	131	141	92	71	108	106	-0.39	-0.32	0.18525
	239546	Zfp647	428	369	383	325	331	294	-0.34	-0.32	0.0139224
	228491	Zfp770	1240	1148	884	763	940	922	-0.34	-0.32	0.0263151
	170763	Zfp87	488	470	464	404	375	370	-0.33	-0.32	0.00519588
	242747	Zfp933	401	269	246	209	263	254	-0.36	-0.32	0.108971
	626848	Zfp971	233	202	163	118	172	183	-0.37	-0.32	0.124551
	67187	Zmynd19	1981	1920	2036	1633	1614	1579	-0.32	-0.32	3.09777e-05
	332221	Zscan10	4819	4773	4960	4251	3783	3744	-0.33	-0.32	4.3398e-05
	74610	Abcb8	864	928	1032	810	740	749	-0.32	-0.31	0.0035529
	11539	Adora1	34	31	40	30	26	23	-0.4	-0.31	0.324518
	77087	Ankrd11	12995	12397	13044	10984	10439	10058	-0.31	-0.31	9.60291e-06
	621156	Apoo-ps	80	74	62	72	51	44	-0.4	-0.31	0.240827
	11838	Arc	666	650	700	547	525	567	-0.32	-0.31	0.00228704
	213649	Arhgef19	382	401	438	376	304	307	-0.32	-0.31	0.0242865
	11947	Atp5b	62164	63351	68212	54498	51494	51842	-0.32	-0.31	6.06683e-06
	54375	Azin1	4531	4823	3951	3368	3743	3760	-0.31	-0.31	0.00203369
	330671	B4galnt4	1284	1362	1536	1216	1105	1094	-0.32	-0.31	0.00277614
	52028	Bbs1	236	222	226	194	183	174	-0.33	-0.31	0.0388024
	67621	Bend5	137	132	134	100	110	113	-0.35	-0.31	0.102019
	23827	Bpnt1	1750	1618	1424	1223	1344	1341	-0.32	-0.31	0.00349322
	71764	C2cd2l	179	201	219	176	162	145	-0.34	-0.31	0.0695416
	12301	Cacybp	10421	9733	7981	6468	8222	8107	-0.33	-0.31	0.0142095
	12408	Cbr1	849	852	906	733	708	686	-0.32	-0.31	0.00106128
	12419	Cbx5	14034	13850	12419	10589	11157	11083	-0.32	-0.31	5.31761e-05
	240514	Ccdc85b	488	475	599	468	393	408	-0.32	-0.31	0.0261488
	11447	Chrnd	7	6	10	5	0	6	-1	-0.31	0.317331
	71722	Cic	4136	4188	4436	3656	3478	3317	-0.31	-0.31	5.60327e-05
	12896	Cpt2	882	853	942	799	682	692	-0.32	-0.31	0.00314711
	57354	Cramp1l	1138	1118	1090	975	875	869	-0.32	-0.31	0.000680431
	13346	Des	399	383	417	349	285	342	-0.32	-0.31	0.0214056
	13446	Doc2a	294	324	346	271	247	261	-0.33	-0.31	0.0218588
	236930	Ercc6l	2180	2365	2212	1819	1832	1884	-0.31	-0.31	8.50694e-05
	66446	Exosc7	2133	2116	2341	1776	1857	1760	-0.31	-0.31	0.000210439
	68073	Fam173b	245	217	268	202	181	207	-0.32	-0.31	0.0535221
	224093	Fam43a	679	724	724	564	584	587	-0.32	-0.31	0.00189487
	230903	Fbxo44	532	567	621	499	456	447	-0.32	-0.31	0.00865985
	207278	Fchsd2	1008	986	1021	749	860	847	-0.32	-0.31	0.00144469
	14228	Fkbp4	24299	24108	25553	19967	20331	20008	-0.32	-0.31	5.51255e-07
	100039988	Gm11826	10	4	6	2	4	4	-1	-0.31	0.326704
	100041697	Gm14719	16	16	27	19	14	7	-0.52	-0.31	0.386004
	100040944	Gm3055	34	15	17	14	16	15	-0.53	-0.31	0.383778
	277333	Gm5069	48	52	47	34	35	45	-0.37	-0.31	0.276496
	328825	Gm5093	12	11	7	8	6	4	-0.78	-0.31	0.369302
	432768	Gm5451	18	12	23	17	8	11	-0.58	-0.31	0.378142
	640050	Gm7285	46	37	34	31	27	30	-0.44	-0.31	0.305751
	665330	Gm7589	6	6	11	2	5	6	-1	-0.31	0.336593
	665402	Gm7623	17	19	13	11	10	11	-0.55	-0.31	0.377979
	665649	Gm7730	77	103	84	62	73	75	-0.35	-0.31	0.187523
	100503337	Gm9895	7	20	17	9	11	9	-0.63	-0.31	0.386908
	238252	Gpr135	35	36	48	40	28	20	-0.44	-0.31	0.31838
	546134	Gramd2	77	89	99	76	73	61	-0.37	-0.31	0.184163
	69237	Gtpbp4	7630	7836	7118	5709	6370	6297	-0.32	-0.31	0.000100293
	68236	Gtsf1l	640	620	626	523	509	500	-0.32	-0.31	0.00184038
	26914	H2afy	4229	4115	4256	3305	3523	3491	-0.31	-0.31	1.43329e-05
	229003	Helz2	76	94	107	74	73	73	-0.35	-0.31	0.185617
	15505	Hsph1	5673	5815	5393	4636	4596	4589	-0.31	-0.31	6.83664e-06
	67732	Iah1	885	915	1006	846	711	718	-0.33	-0.31	0.00440334
	108837	Ibtk	3496	3589	3492	2932	2887	2844	-0.31	-0.31	5.72099e-06
	16511	Kcnh2	410	423	469	373	354	330	-0.32	-0.31	0.0128761
	16533	Kcnmb1	7	5	4	1	3	3	-1.22	-0.31	0.287234
	16590	Kit	1041	1034	985	848	850	800	-0.32	-0.31	0.000617193
	16612	Klk1	4	7	6	3	2	2	-1.22	-0.31	0.304077
	16768	Lag3	133	154	166	131	114	117	-0.34	-0.31	0.0950314
	30949	Lcmt1	1215	1253	1265	1105	986	949	-0.32	-0.31	0.000949266
	100039691	Lncenc1	4161	4054	3620	2925	3316	3409	-0.32	-0.31	0.00126977
	76113	Lpo	5	10	9	3	4	7	-0.74	-0.31	0.353812
	210297	Lrch2	555	526	388	349	444	391	-0.33	-0.31	0.0601501
	381667	Lrcol1	8	7	6	4	3	4	-0.85	-0.31	0.345658
	70024	Mcm10	3949	4069	4207	3473	3236	3248	-0.32	-0.31	1.54409e-05
	231830	Micall2	69	85	81	69	55	61	-0.36	-0.31	0.204206
	17345	Mki67	7571	6950	6874	5920	5758	5764	-0.32	-0.31	1.63451e-05
	27390	Mmel1	63	64	69	52	47	54	-0.39	-0.31	0.221924
	73247	Mrgbp	529	590	614	518	454	429	-0.33	-0.31	0.0103544
	211577	Mrgprf	12	6	9	3	5	8	-0.65	-0.31	0.351538
	72083	Mzt2	529	543	663	478	473	460	-0.32	-0.31	0.0143168
	100502669	NA	11	11	14	8	8	8	-0.58	-0.31	0.375564
	18213	Ntrk3	5	8	12	3	5	6	-0.74	-0.31	0.35865
	234865	Nup133	7899	8644	8867	7461	6610	6672	-0.32	-0.31	0.000230845
	50996	Pdcd7	1032	1101	1173	953	859	872	-0.32	-0.31	0.00123861
	71521	Pds5a	6481	6532	6290	5217	5304	5250	-0.31	-0.31	1.16727e-06
	72400	Pinx1	1091	1083	1105	875	917	885	-0.32	-0.31	0.000321583
	18854	Pml	7502	7603	8160	6669	6120	6152	-0.32	-0.31	2.67828e-05
	18972	Pold2	1861	2023	2182	1786	1615	1524	-0.32	-0.31	0.00154309
	11758	Prdx6	11548	12542	13134	10830	9811	9687	-0.32	-0.31	0.000158941
	27374	Prmt5	6577	6967	7069	5629	5694	5519	-0.31	-0.31	4.40532e-06
	226562	Prrc2c	12728	11634	11618	9507	10299	9663	-0.31	-0.31	5.98978e-05
	68927	Ptcd2	1215	1215	1167	970	954	1011	-0.32	-0.31	0.00028773
	209027	Pycr1	626	665	679	562	513	524	-0.32	-0.31	0.00257721
	54153	Rasa4	280	289	286	260	224	209	-0.32	-0.31	0.0364369
	229700	Rbm15	1309	1423	1348	1085	1118	1131	-0.31	-0.31	0.000292673
	71137	Rfx4	30	33	25	18	22	25	-0.44	-0.31	0.333267
	215160	Rhbdd2	442	409	451	379	350	326	-0.32	-0.31	0.0117691
	51869	Rif1	14457	14143	12390	10947	11506	11102	-0.31	-0.31	0.000243681
	24014	Rnasel	24	32	30	20	17	27	-0.44	-0.31	0.343981
	66480	Rpl15	8662	9128	10378	7355	7641	8004	-0.32	-0.31	0.000620065
	66483	Rpl36al	3034	3038	3484	2530	2620	2637	-0.32	-0.31	0.000308047
	434460	Rps15a-ps2	4	4	5	1	2	2	-1.58	-0.31	NA
	18114	Rrp1	6617	6581	6970	5473	5578	5483	-0.31	-0.31	3.94346e-06
	59014	Rrs1	3027	3041	2906	2344	2499	2505	-0.31	-0.31	4.30894e-05
	20265	Scn1a	37	33	39	22	24	37	-0.39	-0.31	0.3319
	22668	Sf1	11818	11433	11578	9404	9708	9347	-0.31	-0.31	7.15391e-07
	100217419	Snora52	55	54	51	47	36	41	-0.4	-0.31	0.261552
	100217451	Snora7a	30	47	44	30	24	37	-0.43	-0.31	0.320378
	20683	Sp1	6202	6048	5369	4546	5003	4832	-0.32	-0.31	0.000369728
	114716	Spred2	1916	1757	1630	1426	1446	1449	-0.32	-0.31	0.000670673
	83701	Srrt	9376	9357	9501	7778	7637	7738	-0.31	-0.31	4.85921e-07
	56403	Syncrip	10275	8964	6969	5782	7807	7524	-0.33	-0.31	0.0392146
	213773	Tbl3	3132	3566	3903	3190	2748	2681	-0.32	-0.31	0.00427309
	21780	Tfam	3224	3176	3198	2575	2590	2659	-0.32	-0.31	4.85011e-06
	21877	Tk1	1458	1525	1709	1331	1176	1313	-0.32	-0.31	0.0019164
	66146	Tmem57	2664	2686	2372	1931	2208	2160	-0.32	-0.31	0.00104312
	71943	Tom1l1	1996	1942	1890	1463	1690	1593	-0.32	-0.31	0.000416314
	22064	Trpc2	601	576	666	532	458	512	-0.32	-0.31	0.00915564
	51885	Tubgcp4	847	963	929	774	704	750	-0.32	-0.31	0.00181786
	56734	Tulp2	63	64	79	53	46	62	-0.39	-0.31	0.224481
	58188	Vstm2b	30	25	16	12	20	18	-0.49	-0.31	0.374753
	22419	Wnt5b	79	75	88	82	59	49	-0.37	-0.31	0.230715
	72322	Xpo5	5657	5943	5972	4930	4637	4751	-0.32	-0.31	4.43711e-06
	232679	Zc3hc1	2488	2768	3055	2420	2219	2109	-0.32	-0.31	0.00194901
	142682	Zcchc14	2661	2632	2625	2253	2105	2099	-0.32	-0.31	2.28415e-05
	72667	Zfp444	745	796	901	667	636	683	-0.32	-0.31	0.00453227
	98403	Zfp451	2042	1911	1789	1527	1591	1564	-0.32	-0.31	0.000331552
	72672	Zfp518a	2584	2504	1745	1609	1953	1953	-0.33	-0.31	0.0394005
	170938	Zfp617	538	567	524	471	442	416	-0.32	-0.31	0.00644024
	243372	Zfp775	248	279	288	214	214	229	-0.33	-0.31	0.0307429
	67326	1700037H04Rik	1418	1517	1544	1295	1189	1202	-0.3	-0.3	0.000626209
	69629	2310039L15Rik	10	3	2	0	0	3	-1.58	-0.3	NA
	69739	2410004I01Rik	19	23	24	21	11	15	-0.53	-0.3	0.388151
	108899	2700081O15Rik	640	650	603	537	506	510	-0.31	-0.3	0.00412221
	654799	4930594M22Rik	10	9	16	6	13	2	-0.81	-0.3	0.390879
	320469	9930014A18Rik	105	117	104	81	83	98	-0.35	-0.3	0.149669
	107476	Acaca	2432	2442	2579	2102	2024	2007	-0.3	-0.3	6.52607e-05
	72482	Acbd6	1103	1137	1254	994	924	939	-0.31	-0.3	0.00131793
	109275	Actr5	488	548	596	484	407	447	-0.31	-0.3	0.0213985
	347722	Agap1	1629	1594	1661	1376	1364	1288	-0.3	-0.3	0.000244296
	108897	Aif1l	765	760	809	639	616	659	-0.31	-0.3	0.00199732
	72535	Aldh1b1	189	222	231	196	164	161	-0.32	-0.3	0.0807084
	56752	Aldh9a1	5070	5230	5294	4243	4191	4419	-0.3	-0.3	1.27284e-05
	108888	Atad3a	3901	4004	4369	3699	3192	3179	-0.31	-0.3	0.00113018
	52592	Brms1l	886	869	834	708	682	731	-0.31	-0.3	0.00137546
	58226	Cacna1h	183	193	205	188	126	154	-0.33	-0.3	0.105375
	12337	Capn5	915	1015	1035	834	819	780	-0.31	-0.3	0.00196908
	12402	Cbl	730	750	743	620	610	592	-0.31	-0.3	0.00168511
	218294	Cdc14b	1530	1655	1442	1228	1275	1287	-0.31	-0.3	0.000766415
	66971	Cdk5rap1	1015	1059	1112	914	813	891	-0.31	-0.3	0.00187257
	225659	Cep76	1497	1399	1295	1026	1214	1191	-0.31	-0.3	0.00468447
	216618	Cfap36	710	633	621	525	550	530	-0.31	-0.3	0.00544469
	68058	Chd1l	1281	1367	1436	1105	1135	1104	-0.31	-0.3	0.000513554
	52392	D1Ertd622e	394	373	317	278	313	294	-0.31	-0.3	0.0365401
	100504178	Dhrs13os	12	15	13	9	10	8	-0.54	-0.3	0.401226
	76233	Dnttip1	620	587	658	482	526	523	-0.31	-0.3	0.0066189
	110074	Dut	7524	7306	7715	6039	6182	6343	-0.3	-0.3	8.51075e-06
	70601	Ecd	2829	2935	2988	2465	2379	2368	-0.3	-0.3	3.43902e-05
	13654	Egr2	85	73	64	65	55	56	-0.34	-0.3	0.23549
	13685	Eif4ebp1	13456	12721	14373	11236	11052	11118	-0.3	-0.3	4.91546e-05
	15568	Elavl1	6655	6400	5412	4608	5258	5251	-0.31	-0.3	0.00364348
	14088	Fancc	496	535	577	472	418	428	-0.31	-0.3	0.0125143
	14166	Fgf11	30	33	40	25	27	26	-0.42	-0.3	0.335974
	116810	Foxn4	260	224	244	206	202	185	-0.32	-0.3	0.048922
	242915	Garem2	189	210	223	166	172	168	-0.32	-0.3	0.0639085
	276919	Gemin4	3236	3657	3773	3160	2803	2791	-0.31	-0.3	0.00136048
	791267	Gm16488	6	3	6	0	2	3	-1.58	-0.3	NA
	100504701	Gm20362	8	8	6	5	2	4	-0.85	-0.3	0.35405
	434401	Gm5616	17	16	13	14	9	8	-0.58	-0.3	0.391721
	545091	Gm5803	23	12	13	9	12	12	-0.55	-0.3	0.403654
[truncated: 25,183 more rows]

## Sheet: S3B-C - Statistics & Gene lists
	Table S3B. Number and percentages related to Ronin-bound genes that are differentially expressed in Ronin knockout cells.
	For comparison with published datasets that only consider protein-coding genes, protein-coding genes were selected using Ensembl Biomart.
	Parameter			All genes	Housekeeping genes	Metabolic genes
	Number of protein-coding genes overlapping with mm9			20017	8533 43% (=8533/20017*100)	5372 27% (=5372/20017*100)
	Number of differentially expressed protein-coding genes			4822	3046 63% (3046/4822*100)	1647 34% (1647/4822*100)
	Number of differentially expressed Ronin-bound protein-coding genes			3451	2572 75% (2572/3451*100)	1265 37% (1265/3451*100)
	Enrichment (% of differentially expressed Ronin-bound housekeeping or metabolic genes, observed vs. expected by chance)			n/a	1.7x (=75%/43%)	1.4x (=37%/27%)
	p value of enrichment			n/a	p=1.7e-133	p=7.1e-08
	Number of differentially expressed Ronin-looped protein-coding genes			1262	979 78% (=979/1262*100)	451 36% (451/1262*100)
	Enrichment (% of differentially expressed Ronin-looped housekeeping or metabolic genes, observed vs. expected by chance)			n/a	1.8x (=78%/43%)	1.3x (=36%/27%)
	p value of enrichment			n/a	p=4.0e-37	p=0.01
	Table S3C. Differentially expressed Ronin-bound, Ronin-looped, housekeeping and metabolic genes in Ronin knockout cells.
	For comparison with published datasets that only consider protein-coding genes, protein-coding genes were selected using Ensembl Biomart.
	Differentially expressed protein-coding genes			Differentially expressed protein coding Ronin-bound genes			Differentially expressed protein-coding Ronin-looped genes
	All	Housekeeping	Metabolic	All	Housekeeping	Metabolic	All	Housekeeping	Metabolic
	0610010K14Rik	0610010K14Rik	2210016F16Rik	0610010K14Rik	0610010K14Rik	2210016F16Rik	1110004F10Rik	1110004F10Rik	2810408A11Rik
	0610040J01Rik	1110004F10Rik	2610008E11Rik	1110004F10Rik	1110004F10Rik	2810408A11Rik	1700008O03Rik	1700030K09Rik	Abce1
	1110004F10Rik	1600012H06Rik	2810408A11Rik	1190005I06Rik	1600012H06Rik	9130023H24Rik	1700029J07Rik	1700037H04Rik	Acbd5
	1190005I06Rik	1700030K09Rik	9130023H24Rik	1500011B03Rik	1700030K09Rik	A4galt	1700030K09Rik	4833439L19Rik	Acly
	1500011B03Rik	1700037H04Rik	A4galt	1600012H06Rik	1700037H04Rik	Aars2	1700037H04Rik	4930430F08Rik	Aco2
	1600012H06Rik	1810009A15Rik	Aars2	1700008O03Rik	1810009A15Rik	Abce1	2410002F23Rik	4931428F04Rik	Acox1
	1700007K13Rik	1810055G02Rik	Aass	1700029J07Rik	1810055G02Rik	Abhd12	2810408A11Rik	9130401M01Rik	Acox3
	1700008O03Rik	2210016F16Rik	Abce1	1700030K09Rik	2210016F16Rik	Abhd17c	4833439L19Rik	9930104L06Rik	Acp6
	1700019A02Rik	2310039H08Rik	Abhd12	1700037H04Rik	2310039H08Rik	Abhd2	4930430F08Rik	AU040320	Ahcy
	1700029J07Rik	2700062C07Rik	Abhd17c	1810009A15Rik	2700062C07Rik	Abhd5	4931428F04Rik	Aacs	Akt1s1
	1700030K09Rik	3110082I17Rik	Abhd2	1810055G02Rik	3110082I17Rik	Abt1	4933405L10Rik	Aamp	Aldoa
	1700037H04Rik	3830406C13Rik	Abhd5	2200002D01Rik	3830406C13Rik	Acat2	9130401M01Rik	Aars	Alg14
	1810009A15Rik	4833439L19Rik	Abt1	2210016F16Rik	4833439L19Rik	Acbd5	9430015G10Rik	Aarsd1	Alg3
	1810055G02Rik	4930430F08Rik	Acadl	2310039H08Rik	4930430F08Rik	Acly	9930104L06Rik	Abca1	Alkbh4
	2200002D01Rik	4930453N24Rik	Acat1	2410002F23Rik	4930453N24Rik	Aco2	AU040320	Abcb8	Alpl
	2210016F16Rik	4931428F04Rik	Acat2	2700062C07Rik	4931428F04Rik	Acot7	Aacs	Abcc5	Amfr
	2310039H08Rik	5730409E04Rik	Acbd5	2810408A11Rik	9130401M01Rik	Acox1	Aak1	Abce1	Amn1
	2410002F23Rik	9130401M01Rik	Acly	2900026A02Rik	9930012K11Rik	Acox3	Aamp	Abcf1	Anapc10
	2510009E07Rik	9930012K11Rik	Aco2	3110082I17Rik	9930104L06Rik	Acp6	Aars	Abcf2	Ankzf1
	2610008E11Rik	9930104L06Rik	Acot1	3830406C13Rik	AU040320	Acsf3	Aarsd1	Abhd4	Arid5a
	2610528J11Rik	Aacs	Acot7	4833439L19Rik	AW554918	Acsl1	Abca1	Abhd8	Asxl2
	2700062C07Rik	Aamdc	Acox1	4930430F08Rik	Aacs	Acss2	Abcb8	Abi1	Atg9a
	2810408A11Rik	Aamp	Acox3	4930453N24Rik	Aamdc	Actl6a	Abcc5	Acad8	Azi2
	2900026A02Rik	Aars	Acp6	4931428F04Rik	Aamp	Actr5	Abce1	Acadvl	B3gat3
	3110082I17Rik	Aars2	Acsf3	4933405L10Rik	Aars	Actr8	Abcf1	Acap3	B4galnt2
	3830406C13Rik	Aarsd1	Acsl1	9130023H24Rik	Aars2	Adad2	Abcf2	Acbd5	Bace1
	4833420G17Rik	Aatf	Acss1	9130401M01Rik	Aarsd1	Adam10	Abhd4	Acly	Banp
	4833439L19Rik	Abca1	Acss2	9430015G10Rik	Aatf	Adarb1	Abhd8	Aco2	Bcat2
	4930430F08Rik	Abcb10	Actl6a	9930012K11Rik	Abca1	Adat2	Abi1	Acox1	Bckdk
	4930453N24Rik	Abcb8	Actr5	9930104L06Rik	Abcb10	Adcy2	Ablim2	Acox3	Bcl9
	4931428F04Rik	Abcc5	Actr8	A4galt	Abcb8	Adh5	Acad8	Acp6	Bcorl1
	4933405L10Rik	Abce1	Adad1	A630089N07Rik	Abcc5	Adi1	Acadvl	Actr1a	Bmpr2
	5730409E04Rik	Abcf1	Adad2	Aacs	Abce1	Adnp	Acap3	Adam15	Bop1
	9030624G23Rik	Abcf2	Adam10	Aak1	Abcf1	Adnp2	Acbd5	Adat1	Brd3
	9130023H24Rik	Abcg1	Adam19	Aamdc	Abcf2	Adsl	Acly	Adck1	Brd8
	9130401M01Rik	Abhd12	Adarb1	Aamp	Abcg1	Aff4	Aco2	Ado	Brms1l
	9430015G10Rik	Abhd17c	Adat2	Aars	Abhd12	Agl	Acox1	Ahcy	Btrc
	9930012K11Rik	Abhd18	Adcy2	Aars2	Abhd17c	Agpat2	Acox3	Ahsa1	Cacng7
	9930104L06Rik	Abhd2	Adcy7	Aarsd1	Abhd18	Ahcy	Acp6	Aif1l	Calr
	A4galt	Abhd4	Adh5	Aatf	Abhd2	Ahnak	Actr1a	Akt1s1	Calr3
	A630089N07Rik	Abhd5	Adi1	Abca1	Abhd4	Akt1s1	Adam15	Aldoa	Camkv
	Aacs	Abhd8	Adnp	Abca2	Abhd5	Aldh3a2	Adamtsl5	Alg2	Camta2
	Aadac	Abi1	Adnp2	Abca3	Abhd8	Aldh6a1	Adat1	Alg3	Capn15
	Aak1	Abi2	Adsl	Abcb10	Abi1	Aldoa	Adck1	Alkbh4	Casz1
	Aamdc	Abl2	Aebp1	Abcb8	Abi2	Aldoc	Adgrl1	Alpl	Cbx1
	Aamp	Abt1	Afap1l2	Abcc5	Abl2	Alg1	Ado	Amd1	Cc2d1a
	Aard	Acaca	Aff1	Abce1	Abt1	Alg14	Ahcy	Amfr	Ccdc124
	Aars	Acacb	Aff2	Abcf1	Acacb	Alg3	Ahdc1	Amn1	Ccdc22
	Aars2	Acad11	Aff4	Abcf2	Acad11	Alkbh4	Ahsa1	Amt	Ccna2
	Aarsd1	Acad8	Aga	Abcg1	Acad8	Alkbh5	Aif1l	Anapc10	Cdc26
	Aass	Acad9	Agl	Abhd12	Acad9	Alpl	Ak7	Ankrd10	Cdc34
	Aatf	Acadvl	Agpat2	Abhd17c	Acadvl	Alyref	Akt1s1	Ankrd37	Cdc45
	Abca1	Acap3	Ahcy	Abhd18	Acap3	Ambra1	Aldh16a1	Ankzf1	Cdk11b
	Abca2	Acat1	Ahnak	Abhd2	Acat2	Amdhd2	Aldoa	Ap2a1	Cdk5
	Abca3	Acat2	AI854703	Abhd4	Acbd3	Amfr	Alg14	Ap5s1	Cdk5rap1
	Abcb10	Acbd3	Aicda	Abhd5	Acbd5	Amn1	Alg2	Arf3	Cdk8
	Abcb1a	Acbd5	Ak4	Abhd8	Acbd6	Anapc1	Alg3	Arhgap17	Chpf2
	Abcb1b	Acbd6	Akt1s1	Abi1	Acin1	Anapc10	Alkbh4	Arhgap33	Chst5
	Abcb4	Acin1	Aldh3a2	Abi2	Ackr3	Anapc11	Alpl	Arhgef1	Ciao1
	Abcb8	Ackr3	Aldh3b2	Abl2	Acly	Anapc5	Amd1	Arhgef18	Ciart
	Abcc1	Acly	Aldh6a1	Ablim2	Aco2	Ankzf1	Amfr	Arid5a	Cic
	Abcc5	Aco2	Aldoa	Abt1	Acot11	Apoe	Amn1	Arl2	Cirbp
	Abce1	Acot1	Aldoc	Acacb	Acot7	Aprt	Amt	Asb13	Clec16a
	Abcf1	Acot11	Alg1	Acad11	Acox1	Arid1a	Anapc10	Asxl2	Clp1
	Abcf2	Acot7	Alg14	Acad8	Acox3	Arid1b	Ankrd10	Atg4b	Clpp
	Abcg1	Acox1	Alg3	Acad9	Acp6	Arid5a	Ankrd13b	Atg4c	Cnot1
	Abhd12	Acox3	Alkbh4	Acadvl	Acsf3	Arid5b	Ankrd37	Atg9a	Cnot3
	Abhd17c	Acp6	Alkbh5	Acap1	Acsl1	Arl2bp	Ankzf1	Atl3	Cnot9
	Abhd18	Acsf3	Alox5	Acap3	Acss2	Arnt	Anln	Atp13a2	Coq10a
	Abhd2	Acsl1	Alpl	Acat2	Actl6a	Arnt2	Ano9	Atp1b2	Cox6a1
	Abhd4	Acss1	Alx3	Acbd3	Actn1	Arntl	Ap2a1	Atp5a1	Cox7c
	Abhd5	Acss2	Alx4	Acbd5	Actn4	Arv1	Ap5s1	Atp5e	Cpox
	Abhd8	Acta2	Alyref	Acbd6	Actr1a	Ascc1	Apba3	Atp6v0b	Cpsf1
	Abi1	Actl6a	Ambra1	Acin1	Actr5	Asns	Arf3	Atraid	Cpsf4
	Abi2	Actn1	Amdhd2	Ackr3	Actr6	Asph	Arhgap17	Atxn2l	Creb3
	Abl2	Actn4	Amfr	Acly	Actr8	Asxl1	Arhgap33	Azi2	Cs
	Ablim2	Actr1a	Amn1	Aco2	Acy1	Asxl2	Arhgap39	B3gat3	Csnk2b
	Abr	Actr5	Anapc1	Acot11	Adam10	Atat1	Arhgef1	B4galt2	Csrnp2
	Abt1	Actr6	Anapc10	Acot7	Adam15	Atf3	Arhgef18	BC024978	Ctu1
	Acaca	Actr8	Anapc11	Acox1	Adam9	Atf4	Arid5a	Babam1	Cwf19l2
	Acacb	Acy1	Anapc5	Acox3	Adarb1	Atf6	Arl2	Bace1	Dazap1
	Acad11	Adam10	Ankzf1	Acp6	Adat1	Atf7ip	Asb13	Bad	Dbp
	Acad8	Adam15	Anpep	Acsf3	Adck1	Atg12	Asic3	Banf1	Dcaf15
	Acad9	Adam9	Anxa1	Acsl1	Add1	Atg5	Asxl2	Banp	Dcps
	Acadl	Adamts1	Aoah	Acss2	Adgra2	Atg9a	Atg4b	Bax	Dda1
	Acadvl	Adarb1	Aoc3	Actl6a	Adh5	Atxn7l3	Atg4c	Bbs1	Ddit3
	Acap1	Adat1	Apob	Actn1	Adi1	Atxn7l3b	Atg9a	Bbs7	Ddx19a
	Acap3	Adck1	Apobec1	Actn3	Adk	Axl	Atl3	Bbs9	Ddx23
	Acat1	Add1	Apobec2	Actn4	Adnp	Azi2	Atp13a2	Bcat2	Ddx25
	Acat2	Adgra2	Apoe	Actr1a	Adnp2	Azin1	Atp1b2	Bckdk	Ddx39b
	Acbd3	Adh5	Aprt	Actr5	Ado	Azin2	Atp4a	Bcl2l1	Derl1
	Acbd5	Adi1	Arid1a	Actr6	Adprm	B3gat3	Atp5a1	Bcl2l12	Dgat1
	Acbd6	Adk	Arid1b	Actr8	Adsl	B4galnt2	Atp5e	Bcl7c	Dhcr7
	Acin1	Adnp	Arid5a	Acy1	Aff4	B4galt1	Atp5g1	Bcs1l	Dhh
	Ackr3	Adnp2	Arid5b	Acyp1	Agl	Bace1	Atp6v0b	Bicd2	Dhx38
	Acly	Ado	Arl2bp	Adad2	Ahcy	Banp	Atraid	Bivm	Dimt1
	Aco2	Adprm	Arnt	Adam10	Ahnak	Bbx	Atxn2l	Blvrb	Dis3
	Acot1	Adsl	Arnt2	Adam15	Ahsa1	Bcat2	Atxn7l2	Bmpr2	Dnajc17
	Acot11	Aebp1	Arntl	Adam22	Aif1l	Bckdha	Azi2	Bod1	Dnajc18
	Acot7	Afdn	Arrb1	Adam9	Aifm1	Bckdk	B3gat3	Bola1	Dph2
	Acox1	Aff1	Arv1	Adamts17	Aimp1	Bcl9	B4galnt2	Bola2	Dpm3
	Acox3	Aff4	Arx	Adamtsl5	Aip	Bcorl1	B4galt2	Bop1	Dpysl5
	Acp6	Aga	Ascc1	Adarb1	Ak2	Bfar	BC024978	Brd3	Dtd1
	Acsf3	Agl	Asns	Adat1	Akap8l	Bmp2k	Babam1	Brd8	Dyrk1b
	Acsl1	Ago2	Asph	Adat2	Akt1s1	Bmp8a	Bace1	Brms1l	E2f4
	Acss1	Agpat3	Asxl1	Adck1	Aldh2	Bmpr2	Bad	Btrc	Ebna1bp2
	Acss2	Ahcy	Asxl2	Adcy2	Aldh3a2	Bms1	Bahcc1	Bub3	Edem2
	Acta1	Ahnak	Asxl3	Add1	Aldh6a1	Bop1	Banf1	C1qbp	Edem3
	Acta2	Ahsa1	Atat1	Adgra2	Aldh7a1	Brd1	Banp	C2cd3	Eef1d
	Actc1	Aif1l	Atf3	Adgrb2	Aldh9a1	Brd3	Bax	C87436	Efl1
	Actg2	Aifm1	Atf4	Adgrl1	Aldoa	Brd4	Bbs1	Calcoco1	Egln2
	Actl6a	Aig1	Atf6	Adgrv1	Aldoc	Brd8	Bbs7	Calr	Eif2s2
	Actn1	Aimp1	Atf7ip	Adh5	Alg1	Brms1l	Bbs9	Camta2	Eif3a
	Actn2	Aip	Atf7ip2	Adi1	Alg2	Brpf1	Bcat2	Capg	Eif3c
	Actn3	Ak2	Atg12	Adk	Alg3	Brpf3	Bckdk	Car11	Eif5a
	Actn4	Ak4	Atg5	Adnp	Alkbh4	Btbd10	Bcl2l1	Cbr4	Elf1
	Actr1a	Akap8l	Atg9a	Adnp2	Alkbh5	Btrc	Bcl2l12	Cbx1	Emg1
	Actr5	Akt1s1	Atxn1	Ado	Alpl	Cacng7	Bcl7c	Cc2d1a	Erbb2
	Actr6	Aldh2	Atxn7l3	Adprm	Alyref	Cad	Bcl9	Ccdc124	Ercc1
	Actr8	Aldh3a2	Atxn7l3b	Adrb3	Amacr	Calr	Bcorl1	Ccdc126	Ercc2
	Acy1	Aldh5a1	AU015836	Adsl	Ambra1	Calr3	Bcs1l	Ccdc22	Etfdh
	Acyp1	Aldh6a1	Axl	Afap1	Amd1	Camkv	Bet1	Ccdc47	Exosc2
	Adad1	Aldh7a1	Azi2	Afap1l1	Amfr	Camta1	Bicd2	Ccdc77	Exosc3
	Adad2	Aldh9a1	Azin1	Aff4	Amn1	Camta2	Bivm	Ccdc90b	Exosc4
	Adam10	Aldoa	Azin2	Agap1	Amt	Capn15	Blvrb	Cct3	Exosc9
	Adam12	Aldoc	B2m	Agl	Anapc1	Capn2	Bmpr2	Cd81	Faf2
	Adam15	Alg1	B3gat3	Agpat2	Anapc10	Capn5	Bod1	Cdc26	Fam168a
	Adam19	Alg13	B4galnt2	Agpat4	Anapc11	Carhsp1	Bola1	Cdc34	Fancd2
	Adam22	Alg2	B4galt1	Ahcy	Anapc5	Casp2	Bola2	Cdip1	Farsa
	Adam9	Alg3	B4galt5	Ahdc1	Ankfy1	Cast	Bop1	Cdk11b	Fasn
	Adamts1	Alkbh4	Bace1	Ahnak	Ankle2	Casz1	Brd3	Cdk5	Fbxl19
	Adamts14	Alkbh5	Bach2	Ahsa1	Ankrd10	Cbl	Brd8	Cdk5rap1	Fbxo9
	Adamts15	Alpl	Banp	AI661453	Ankrd11	Cblb	Brms1l	Cdk8	Fdps
	Adamts17	Alyref	Barx1	Aif1l	Ankrd12	Cbx1	Btbd18	Cenpb	Fgfr1
	Adamts3	Amacr	Bbx	Aifm1	Ankrd27	Cbx5	Btrc	Cenpt	Foxa3
	Adamts4	Ambra1	Bcar3	Aimp1	Ankrd37	Cc2d1a	Bub1b	Cep104	Foxk1
	Adamts7	Amd1	Bcat1	Aip	Ankrd54	Ccdc124	Bub3	Cep164	Foxo4
	Adamtsl5	Amfr	Bcat2	Ak2	Ankrd9	Ccdc22	C1qbp	Cep290	Fpgs
	Adarb1	Amn1	Bche	Ak7	Ankzf1	Ccdc85b	C1ql1	Cep57l1	Fut1
	Adat1	Amotl1	Bckdha	Akap11	Anp32a	Ccna2	C2cd3	Cercam	Fxr2
	Adat2	Amt	Bckdk	Akap8l	Anp32b	Ccnb1ip1	C87436	Chchd6	Fyco1
	Adck1	Anapc1	Bcl11b	Akt1s1	Anp32e	Ccnd1	Cacna2d2	Chd9	Gabarap
	Adcy2	Anapc10	Bcl9	Aldh16a1	Anxa5	Ccne1	Cacng7	Cherp	Galm
	Adcy7	Anapc11	Bcor	Aldh2	Ap2a1	Ccng2	Calcoco1	Chp1	Gart
	Add1	Anapc5	Bcorl1	Aldh3a2	Ap3b1	Cdc26	Calr	Chpf2	Gatb
	Adgra2	Ankfy1	Bfar	Aldh6a1	Ap3m2	Cdc34	Calr3	Chtf8	Ggh
	Adgrb2	Ankle2	Bhlhe41	Aldh7a1	Ap5s1	Cdc45	Camkv	Ciao1	Ggps1
	Adgrg2	Ankrd10	Bmi1	Aldh9a1	Api5	Cdk1	Camta2	Cib1	Gid4
	Adgrg5	Ankrd11	Bmp2k	Aldoa	Apmap	Cdk10	Capg	Cic	Gli1
	Adgrg6	Ankrd12	Bmp8a	Aldoc	Apoe	Cdk11b	Capn15	Cirbp	Gmps
	Adgrl1	Ankrd27	Bmp8b	Alg1	Aprt	Cdk12	Car11	Clcn7	Gnptg
	Adgrl2	Ankrd37	Bmpr2	Alg14	Aqr	Cdk14	Casz1	Cldnd1	Gpd1l
	Adgrv1	Ankrd44	Bms1	Alg2	Arf2	Cdk16	Cbr4	Clec16a	Gpx1
	Adh5	Ankrd54	Bnc2	Alg3	Arf3	Cdk5	Cbx1	Clic1	Grk4
	Adi1	Ankrd9	Bop1	Alkbh4	Arfgap3	Cdk5rap1	Cc2d1a	Clint1	Gspt1
	Adk	Ankzf1	Bptf	Alkbh5	Arhgap1	Cdk8	Ccdc124	Cln3	Gsr
	Adnp	Ano6	Brd1	Alms1	Arhgap17	Cdkl2	Ccdc126	Cln6	Gstz1
	Adnp2	Anp32a	Brd3	Alpl	Arhgap33	Cdkl3	Ccdc163	Clp1	Gtf2h4
	Ado	Anp32b	Brd4	Alyref	Arhgdia	Cdt1	Ccdc191	Clpp	Gtpbp2
	Adprm	Anp32e	Brd8	Amacr	Arhgef1	Cep41	Ccdc22	Cltb	Gtpbp3
	Adrb3	Antxr2	Brdt	Ambra1	Arhgef17	Cers4	Ccdc47	Cmas	Gys1
	Adsl	Anxa1	Brms1l	Amd1	Arhgef18	Cers6	Ccdc77	Cnn2	Hace1
	Aebp1	Anxa2	Brpf1	Amdhd2	Arid1b	Chac2	Ccdc90b	Cnot1	Hdgf
	Afap1	Anxa3	Brpf3	Amfr	Arid2	Chchd2	Ccna2	Cnot3	Herc4
	Afap1l1	Anxa5	Brsk2	Amn1	Arid5a	Chd1	Cct3	Cnot9	Hexb
	Afap1l2	Anxa6	Btbd10	Amotl2	Arid5b	Chd4	Cd3eap	Cnpy4	Hmg20a
	Afdn	Aoc3	Btrc	Amt	Arl2	Chd5	Cd81	Coa3	Hmga1
	Aff1	Ap2a1	Cacng7	Amz1	Arl2bp	Chpf2	Cdc26	Copb2	Hnrnpl
	Aff2	Ap3b1	Cad	Anapc1	Armt1	Chrac1	Cdc34	Cope	Hpdl
	Aff4	Ap3m2	Calcoco2	Anapc10	Arnt	Chst12	Cdc45	Cops4	Hsd17b14
	Aga	Ap5s1	Calr	Anapc11	Arntl	Chst5	Cdc6	Coq10a	Hyal1
	Agap1	Api5	Calr3	Anapc5	Arpc5l	Ciao1	Cdca3	Coro1a	Ing1
	Agl	Apmap	Camk1	Angptl4	Arrdc2	Ciart	Cdca8	Cox6a1	Inpp5b
	Ago2	Apoe	Camk2n1	Ank3	Arrdc3	Cic	Cdh3	Cox7c	Inpp5f
	Agpat2	App	Camkv	Ankfy1	Arrdc4	Cirbp	Cdip1	Cpox	Irf2bp1
	Agpat3	Aprt	Camta1	Ankle2	Arsk	Cish	Cdk11b	Cpsf1	Irf3
	Agpat4	Aqp3	Camta2	Ankrd10	Arv1	Ckb	Cdk5	Cpsf4	Iws1
	Ahcy	Aqr	Capn15	Ankrd11	Asah1	Clec16a	Cdk5rap1	Creb3	Josd2
	Ahdc1	Arap3	Capn2	Ankrd12	Asb13	Clk1	Cdk8	Cs	Kat2a
	Ahnak	Arf2	Capn5	Ankrd13b	Asb3	Clns1a	Celsr1	Csnk2b	Kctd17
	Ahsa1	Arf3	Carhsp1	Ankrd27	Asb8	Clp1	Cenpb	Csrnp2	Kctd21
	Ahsa2	Arfgap3	Casp2	Ankrd34a	Ascc1	Clpp	Cenpj	Ctcf	Kdm2a
	AI661453	Arhgap1	Casp8	Ankrd37	Ascc2	Clpx	Cenpt	Ctns	Khdrbs1
	AI854703	Arhgap10	Cast	Ankrd54	Asf1a	Cnbp	Cep104	Cwf19l2	Khsrp
	Aicda	Arhgap17	Casz1	Ankrd9	Asns	Cndp2	Cep164	Cxcl16	Kit
	Aif1l	Arhgap33	Cav1	Ankzf1	Asnsd1	Cnot1	Cep290	Cyb561a3	Kmt2d
	Aifm1	Arhgdia	Cbl	Anln	Asph	Cnot11	Cep57l1	Cyb561d2	Kmt5c
	Aig1	Arhgdib	Cblb	Ano9	Asxl1	Cnot3	Cercam	Cyb5d1	Lcmt1
	Aimp1	Arhgef1	Cbs	Anp32a	Asxl2	Cnot6	Cfap61	Dazap1	Lmtk3
	Aip	Arhgef17	Cbx1	Anp32b	Atad1	Cnot9	Cgn	Dbp	Lrrc29
	Aire	Arhgef18	Cbx5	Anp32e	Atad3a	Coil	Chchd6	Dcaf10	Lsm11
	Ak2	Arhgef3	Cc2d1a	Anxa5	Atf3	Commd7	Chd9	Dcaf12	Lsm4
	Ak4	Arhgef37	Ccdc124	Ap2a1	Atf4	Coq10a	Chek2	Dcaf15	Luc7l
	Ak7	Arid1b	Ccdc22	Ap3b1	Atf6	Coq8a	Cherp	Dcps	Macrod1
	Akap11	Arid2	Ccdc85b	Ap3b2	Atf7ip	Cox10	Chn2	Dctn2	Maf1
	Akap5	Arid5a	Ccna1	Ap3m2	Atg12	Cox5b	Chp1	Dda1	Mamstr
	Akap8l	Arid5b	Ccna2	Ap5s1	Atg4a	Cox6a1	Chpf2	Ddit3	Map1lc3a
	Akr1b10	Arl2	Ccnb1ip1	Ap5z1	Atg4b	Cox7a2l	Chst5	Ddx19a	Mat2a
	Akr1b8	Arl2bp	Ccnb3	Apba3	Atg4c	Cox7c	Chtf8	Ddx23	Max
	Akt1s1	Arl4c	Ccnd1	Api5	Atg5	Cpeb1	Ciao1	Ddx39b	Mcmbp
	Aldh16a1	Armt1	Ccnd2	Apmap	Atg9a	Cpeb2	Ciart	Ddx47	Mdc1
	Aldh1a1	Arnt	Ccne1	Apoe	Atl3	Cpox	Cib1	Dennd1a	Med12
	Aldh1a3	Arntl	Ccng2	Aprt	Atp11c	Cpsf1	Cic	Derl1	Med19
	Aldh1l1	Arpc5l	Ccno	Aqr	Atp13a2	Cpsf2	Cirbp	Dffa	Med25
	Aldh1l2	Arpin	Cdc26	Arf2	Atp1b1	Cpsf3	Clcn7	Dgat1	Med26
	Aldh2	Arrb1	Cdc34	Arf3	Atp1b2	Cpsf4	Cldnd1	Dhcr7	Mef2b
	Aldh3a2	Arrdc2	Cdc45	Arfgap3	Atp5a1	Cpsf7	Clec16a	Dhx16	Men1
	Aldh3b2	Arrdc3	Cdk1	Arhgap1	Atp5b	Cpt1a	Clic1	Dhx33	Mib2
	Aldh5a1	Arrdc4	Cdk10	Arhgap17	Atp5e	Cpt2	Clint1	Dhx38	Mllt11
	Aldh6a1	Arsb	Cdk11b	Arhgap19	Atp5k	Creb3	Cln3	Diaph1	Mmachc
	Aldh7a1	Arsk	Cdk12	Arhgap30	Atp6ap1	Creb3l2	Cln6	Dimt1	Mms19
	Aldh9a1	Arv1	Cdk14	Arhgap33	Atp6v0b	Crebbp	Clp1	Dis3	Mnt
	Aldoa	Asah1	Cdk16	Arhgap39	Atp6v0d1	Crlf1	Clpb	Dnaja3	Mpi
	Aldoc	Asb13	Cdk5	Arhgap44	Atp6v0e	Crmp1	Clpp	Dnajc17	Mpnd
	Alg1	Asb3	Cdk5rap1	Arhgdia	Atp9b	Cry1	Clspn	Dph2	Mpst
	Alg13	Asb8	Cdk6	Arhgef1	Atraid	Cry2	Cltb	Dpm3	Mrpl11
	Alg14	Ascc1	Cdk8	Arhgef17	Atrn	Cs	Cmas	Dsn1	Mrpl24
	Alg2	Ascc2	Cdkl2	Arhgef18	Atxn10	Csnk2b	Cnih2	Dstyk	Mrpl39
	Alg3	Asf1a	Cdkl3	Arid1a	Atxn2l	Csrnp2	Cnn2	Dtd1	Mrps18a
	Alkbh4	Asns	Cdkn2b	Arid1b	Atxn7l3	Cstf3	Cnot1	Dus1l	Mrps5
	Alkbh5	Asnsd1	Cdt1	Arid2	Atxn7l3b	Ctif	Cnot3	Dus3l	Mutyh
	Alms1	Asph	Cdx1	Arid5a	Axl	Ctr9	Cnot9	Dvl2	Mvb12a
	Alox5	Asxl1	Cdx2	Arid5b	Azi2	Ctsl	Cnpy4	Dym	Myrf
	Alpl	Asxl2	Celf4	Arl2	Azin1	Ctsw	Cntd1	Dync2li1	Mzf1
	Alx3	Atad1	Cenpv	Arl2bp	B3gat3	Ctu1	Coa3	Dyrk1b	N4bp2l2
	Alx4	Atad3a	Cep41	Armt1	B4galt1	Cul1	Copb2	E2f4	Naa16
	Alyref	Atf3	Cers4	Arnt	B4galt2	Cwc22	Cope	Ebna1bp2	Naa20
	Amacr	Atf4	Cers6	Arnt2	BC004004	Cwc27	Cops4	Ecd	Naa25
	Ambra1	Atf6	Chac2	Arntl	BC005537	Cwf19l1	Coq10a	Edem2	Nabp2
	Amd1	Atf7ip	Chchd2	Arpc5l	BC024978	Cwf19l2	Coro1a	Edem3	Ncoa3
	Amdhd2	Atg12	Chd1	Arrdc2	Babam1	Cxxc1	Coro2b	Eef1d	Ncor2
	Amer1	Atg4a	Chd4	Arrdc3	Bace1	Cyba	Cox6a1	Efl1	Ndufs7
	Amfr	Atg4b	Chd5	Arrdc4	Bad	Cyld	Cox7c	Egln2	Nedd8
	Amigo1	Atg4c	Chd6	Arsk	Bak1	Dars2	Cpox	Eif2b4	Neil1
	Amn1	Atg5	Chd7	Arv1	Banf1	Dazap1	Cpsf1	Eif2b5	Nfkbid
	Amot	Atg9a	Chpf2	Asah1	Banp	Dbi	Cpsf4	Eif2s2	Nmt1
	Amotl1	Atl3	Chrac1	Asb13	Bax	Dbp	Creb3	Eif3a	Nol6
	Amotl2	Atp11a	Chst1	Asb3	Baz1b	Dcaf15	Crocc	Eif3c	Nos3
	Amt	Atp11c	Chst12	Asb8	Baz2a	Dcps	Cs	Eif3h	Nova2
	Amz1	Atp13a2	Chst15	Ascc1	Bbs1	Dcun1d2	Csnk2b	Eif3k	Npl
	Anapc1	Atp1b1	Chst5	Ascc2	Bbs7	Dcun1d3	Csrnp2	Eif4g1	Nr1d1
	Anapc10	Atp1b2	Chsy1	Asf1a	Bbs9	Dda1	Ctcf	Eif5a	Nr1d2
	Anapc11	Atp5a1	Chsy3	Asic1	Bbx	Ddah2	Ctns	Eif5b	Nr2f6
	Anapc5	Atp5b	Ciao1	Asic3	Bcam	Ddit3	Ctu1	Elf1	Nrbp1
	Angptl2	Atp5e	Ciart	Asns	Bcas3	Ddost	Cux2	Elmod3	Nrbp2
	Angptl4	Atp5k	Cic	Asnsd1	Bcat2	Ddr1	Cwf19l2	Elp6	Ntan1
	Ank3	Atp6ap1	Ciita	Aspg	Bccip	Ddx18	Cxcl16	Emc7	Nudt2
	Ankfy1	Atp6ap2	Cirbp	Asph	Bckdha	Ddx19a	Cyb561a3	Emg1	Nup88
	Ankle2	Atp6v0b	Cish	Asphd2	Bckdk	Ddx23	Cyb561d2	Emsy	Opa3
	Ankrd10	Atp6v0d1	Ckb	Aspm	Bcl2l1	Ddx25	Cyb5d1	Enkd1	Ormdl3
	Ankrd11	Atp6v0e	Clec16a	Asxl1	Bcl2l12	Ddx39b	Dazap1	Eral1	Os9
	Ankrd12	Atp9b	Clk1	Asxl2	Bcl3	Ddx54	Dbp	Erbb2	Otud4
	Ankrd13b	Atraid	Clns1a	Atad1	Bcl7c	Deaf1	Dcaf10	Ercc1	Pan2
	Ankrd27	Atrn	Clp1	Atad3a	Bcs1l	Dek	Dcaf12	Ercc2	Papola
	Ankrd33b	Atxn10	Clpp	Atat1	Bdh2	Derl1	Dcaf15	Erp44	Patz1
	Ankrd34a	Atxn2l	Clpx	Atf3	Bfar	Derl3	Dcps	Etfb	Pcbp1
	Ankrd37	Atxn7l3	Cnbp	Atf4	Bicd2	Dgat1	Dctn2	Etfdh	Pcbp2
	Ankrd44	Atxn7l3b	Cndp2	Atf6	Bivm	Dgat2	Dda1	Exoc4	Pcbp3
	Ankrd45	AU015836	Cnot1	Atf7ip	Blvrb	Dgki	Ddit3	Exoc6b	Pcsk7
	Ankrd54	AU040320	Cnot11	Atg12	Bmpr2	Dhcr7	Ddx19a	Exosc2	Pde2a
	Ankrd9	AW554918	Cnot3	Atg4a	Bms1	Dhh	Ddx23	Exosc3	Pdf
	Anks1b	Axl	Cnot6	Atg4b	Bnip1	Dhps	Ddx25	Exosc4	Pdss1
	Ankzf1	Azi2	Cnot9	Atg4c	Bnip3	Dhx38	Ddx39b	Exosc9	Peg3
	Anln	Azin1	Coil	Atg5	Bod1	Dimt1	Ddx4	Ezh1	Pgm2l1
	Ano1	B2m	Commd7	Atg9a	Bod1l	Dis3	Ddx47	Faf2	Phf21a
	Ano3	B3galnt1	Coq10a	Atl3	Bola1	Dlx1	Dennd1a	Fam168a	Phf5a
	Ano6	B3gat3	Coq10b	Atp11c	Bola2	Dlx2	Derl1	Fam193b	Pigq
	Ano9	B3gnt5	Coq8a	Atp13a2	Bop1	Dmap1	Dffa	Fam214a	Pigu
	Anp32a	B4galt1	Cox10	Atp1b1	Borcs6	Dnajb12	Dgat1	Fam214b	Pla2g1b
	Anp32b	B4galt2	Cox5b	Atp1b2	Borcs7	Dnajc17	Dhcr7	Fam219b	Plaa
	Anp32e	B4galt5	Cox6a1	Atp2c2	Bpnt1	Dnajc18	Dhdh	Fam76a	Pmvk
	Anpep	Babam1	Cox7a2l	Atp4a	Brd1	Dnmt3a	Dhh	Fancg	Pold3
	Antxr2	Bace1	Cox7c	Atp5a1	Brd3	Dnmt3b	Dhx16	Farsa	Pomt2
	Anxa1	Bad	Cpeb1	Atp5b	Brd4	Dnttip2	Dhx33	Fbf1	Pou3f1
	Anxa2	Bahd1	Cpeb2	Atp5e	Brd8	Dot1l	Dhx38	Fbxl19	Ppcdc
	Anxa3	Bak1	Cpox	Atp5g1	Bri3bp	Dph2	Diaph1	Fbxo9	Ppm1g
	Anxa5	Banf1	Cpsf1	Atp5k	Brms1l	Dph6	Dimt1	Fbxw11	Ppp1r13l
	Anxa6	Banp	Cpsf2	Atp6ap1	Brpf1	Dpm3	Dis3	Fcgrt	Ppp2r5d
	Aoah	Basp1	Cpsf3	Atp6v0b	Brpf3	Dpp7	Dnaja3	Fchsd2	Pprc1
	Aoc3	Bax	Cpsf4	Atp6v0d1	Bscl2	Dpy19l3	Dnajc12	Fdps	Prdm15
	Aox3	Baz1a	Cpsf7	Atp6v0e	Bsg	Dpysl2	Dnajc17	Fem1b	Prdx1
	Ap2a1	Baz1b	Cpt1a	Atp9a	Btbd10	Dpysl5	Dnajc18	Fgd6	Prdx2
	Ap3b1	Baz2a	Cpt2	Atp9b	Btbd2	Drap1	Dnajc28	Fgfr1	Prdx3
	Ap3b2	Bbs1	Creb3	Atraid	Btd	Drg2	Dnm1	Fhl4	Prim1
	Ap3m2	Bbs7	Creb3l2	Atrn	Btf3	Dtd1	Doc2a	Fkbp1b	Prkaca
	Ap5s1	Bbs9	Creb3l3	Atxn10	Btrc	Dtx1	Dpf1	Fkbp4	Prkcg
	Ap5z1	Bbx	Crebbp	Atxn2l	Bub3	Dtx4	Dph2	Flii	Prkci
	Apba1	BC004004	Crlf1	Atxn7l2	Bzw2	Dusp12	Dpm3	Flywch1	Prpf31
	Apba3	BC005537	Crmp1	Atxn7l3	C1qbp	Dut	Dpysl5	Fntb	Prpf4
	Apela	BC024978	Cry1	Atxn7l3b	C2cd3	Dyrk1b	Dqx1	Foxo4	Prx
	Api5	Bcam	Cry2	AU018091	C2cd5	Dzip3	Dsn1	Foxred1	Psmc4
	Apln	Bcar3	Cs	AU040320	C87436	E2f1	Dstyk	Fpgs	Psmd3
	Apmap	Bcas3	Csnk2b	Aurka	Cabin1	E2f2	Dtd1	Frg1	Psme3
	Apob	Bcat2	Csrnp2	Aurkb	Cables1	E2f4	Dus1l	Fxr2	Ptcd3
	Apobec1	Bccip	Cstf3	AW554918	Cacnb3	Ebna1bp2	Dus3l	Fyco1	Ptov1
	Apobec2	Bckdha	Ctif	Axl	Cacybp	Ece1	Dvl2	Gabarap	Puf60
	Apoe	Bckdk	Ctr9	Azi2	Cad	Echs1	Dym	Gadd45b	Pus3
	App	Bcl2l1	Ctsb	Azin1	Calcoco1	Edem2	Dync2li1	Galm	Rack1
	Aprt	Bcl2l12	Ctsc	Azin2	Calr	Edem3	Dyrk1b	Gart	Rad18
	Aqp3	Bcl3	Ctsf	B3gat3	Calu	Eef1a1	Dzank1	Gatb	Rara
	Aqr	Bcl7c	Ctsl	B3gnt9	Camta1	Eef1d	E2f4	Gba	Rasip1
	Arap2	Bcor	Ctsw	B4galnt2	Camta2	Eef1g	Ebna1bp2	Gde1	Rbm14
	Arap3	Bcs1l	Ctsz	B4galnt4	Capg	Eef2	Ecd	Gemin4	Rbm41
	Arc	Bdh2	Ctu1	B4galt1	Capn2	Efl1	Edem2	Ggh	Rbm5
	Arf2	Bex2	Cul1	B4galt2	Capn5	Eftud2	Edem3	Ggps1	Repin1
	Arf3	Bex3	Cwc22	Babam1	Caprin1	Egln1	Eef1d	Gid4	Rev1
	Arfgap3	Bex4	Cwc27	Bace1	Car11	Egln2	Efl1	Git1	Rfx1
	Arhgap1	Bfar	Cwf19l1	Bad	Carhsp1	Egr1	Efna3	Glo1	Rfxank
	Arhgap10	Bicd2	Cwf19l2	Bahcc1	Carm1	Eif2b3	Efna4	Glod4	Ripk4
	Arhgap17	Bin1	Cxxc1	Baiap2l2	Cars	Eif2s2	Egln2	Gmppa	Rnaseh2a
	Arhgap19	Bivm	Cyba	Bak1	Casp2	Eif2s3x	Eif2b4	Gmps	Rnaseh2c
	Arhgap22	Bloc1s2	Cyld	Banf1	Casp3	Eif3a	Eif2b5	Gnptg	Rnf10
	Arhgap29	Blvrb	Cyp26a1	Banp	Cast	Eif3b	Eif2s2	Got2	Rnf14
	Arhgap30	Bmi1	Dars2	Bax	Cbl	Eif3c	Eif3a	Gpank1	Rnf181
	Arhgap33	Bmpr2	Dazap1	Baz1b	Cblb	Eif3d	Eif3c	Gpd1l	Rnf20
	Arhgap39	Bms1	Dbi	Baz2a	Cbr4	Eif3e	Eif3h	Gps1	Rnf220
	Arhgap44	Bnip1	Dbp	Bbc3	Cbx1	Eif3f	Eif3k	Gpx1	Rnf5
	Arhgap8	Bnip3	Dcaf15	Bbs1	Cbx5	Eif3i	Eif4g1	Gpx4	Rpia
	Arhgdia	Bod1	Dcps	Bbs7	Cc2d1a	Eif3l	Eif5a	Grwd1	Rpl13a
	Arhgdib	Bod1l	Dcun1d2	Bbs9	Ccdc106	Eif3m	Eif5b	Gsk3a	Rpl15
	Arhgef1	Bola1	Dcun1d3	Bbx	Ccdc115	Eif4a2	Elavl3	Gspt1	Rpl24
	Arhgef10	Bola2	Dda1	BC004004	Ccdc124	Eif4ebp1	Elf1	Gsr	Rpl6
	Arhgef17	Bop1	Ddah1	BC005537	Ccdc126	Eif4ebp2	Elmod3	Gstz1	Rpl7
	Arhgef18	Borcs6	Ddah2	BC024978	Ccdc134	Eif5	Elp6	Gtf2h4	Rpl8
	Arhgef19	Borcs7	Ddit3	BC055324	Ccdc137	Eif5a	Emc7	Gtf3c4	Rprd1b
	Arhgef3	Bpnt1	Ddost	Bcam	Ccdc22	Elf1	Emg1	Gtpbp2	Rprd2
	Arhgef37	Bptf	Ddr1	Bcas3	Ccdc28a	Elf2	Emilin1	Gtpbp3	Rps14
	Arid1a	Brd1	Ddx18	Bcat2	Ccdc43	Elk3	Emsy	Gtpbp8	Rps2
	Arid1b	Brd3	Ddx19a	Bccip	Ccdc47	Elof1	Enkd1	Gys1	Rps27a
	Arid2	Brd4	Ddx23	Bckdha	Ccdc58	Elovl1	Eral1	Haus1	Rps5
	Arid5a	Brd8	Ddx25	Bckdk	Ccdc66	Elovl5	Erbb2	Hcfc1r1	Rps8
	Arid5b	Bri3bp	Ddx39b	Bcl2l1	Ccdc77	Elovl6	Ercc1	Hdac3	Rps9
	Arl2	Brms1l	Ddx54	Bcl2l12	Ccdc85c	Elp3	Ercc2	Hdgf	Rrn3
	Arl2bp	Brpf1	Deaf1	Bcl3	Ccdc90b	Emg1	Erp44	Hdlbp	Rrs1
	Arl4c	Brpf3	Decr1	Bcl7a	Ccnb1ip1	Eno1	Espl1	Hebp1	Rubcn
	Armcx2	Bscl2	Dek	Bcl7c	Ccnd1	Eno4	Etfb	Herc4	Ruvbl1
	Armt1	Bsg	Derl1	Bcl9	Ccng2	Ep300	Etfdh	Hexb	Ruvbl2
	Arnt	Bst1	Derl3	Bcorl1	Ccpg1	Ephb4	Exoc4	Higd2a	Safb
	Arnt2	Btbd10	Dgat1	Bcs1l	Cct2	Erbb2	Exoc6b	Hirip3	Sap130
	Arntl	Btbd2	Dgat2	Bdh2	Cct3	Ercc1	Exosc2	Hmg20a	Sars2
	Arpc5l	Btd	Dgkd	Bdp1	Cct4	Ercc2	Exosc3	Hmga1	Sart1
	Arpin	Btf3	Dgki	Bend3	Cct5	Ercc8	Exosc4	Hnrnpl	Sart3
	Arrb1	Btrc	Dgkk	Bend6	Cct6a	Erlec1	Exosc9	Homer3	Scaf8
	Arrdc2	Bub3	Dhcr7	Bet1	Cct7	Esf1	Ezh1	Hsd17b12	Sec1
	Arrdc3	Bzw2	Dhh	Bfar	Cct8	Esrp1	Faf2	Hsd17b14	Sec61a1
	Arrdc4	C1qbp	Dhps	Bicd2	Cd151	Esrp2	Fam168a	Hsd17b4	Sec63
	Arsb	C2cd3	Dhx38	Bivm	Cd320	Etfdh	Fam193b	Hsd3b7	Setd1a
	Arsk	C2cd5	Dimt1	Blvrb	Cd63	Etv4	Fam214a	Hsp90b1	Sf1
	Arv1	C87436	Dis3	Bmp2k	Cd81	Etv5	Fam214b	Hspb11	Sf3a2
	Arx	Cabin1	Dkc1	Bmp8a	Cd82	Exosc2	Fam219b	Hspbp1	Sf3a3
	Asah1	Cables1	Dlx1	Bmpr2	Cd9	Exosc3	Fam76a	Hsph1	Sf3b2
	Asb13	Cacnb3	Dlx2	Bms1	Cdc16	Exosc4	Fam78a	Htra2	Sf3b3
	Asb3	Cacybp	Dmap1	Bnip1	Cdc26	Exosc7	Fancd2	Hyls1	Sf3b4
	Asb4	Cad	Dmbx1	Bnip3	Cdc34	Exosc8	Fancg	Ifit2	Sgf29
	Asb8	Calcoco1	Dmrt1	Bod1	Cdip1	Exosc9	Farsa	Ifitm3	Sh2d3c
	Ascc1	Calcoco2	Dmrt2	Bod1l	Cdk10	Fads1	Fasn	Ift20	Sharpin
	Ascc2	Cald1	Dmrt3	Bola1	Cdk11b	Fads2	Fbf1	Ilk	Shmt1
	Asf1a	Calr	Dmrta2	Bola2	Cdk12	Faf2	Fbxl19	Immt	Shmt2
	Asic1	Calu	Dmrtb1	Bop1	Cdk16	Fah	Fbxo9	Ing1	Six5
	Asic3	Camk1	Dna2	Borcs6	Cdk5	Fam168a	Fbxw11	Inpp5b	Slbp
	Asns	Camta1	Dnajb12	Borcs7	Cdk5rap1	Fam20b	Fbxw9	Inpp5f	Smarcal1
	Asnsd1	Camta2	Dnajc17	Bpnt1	Cdk8	Fam220a	Fcgrt	Inppl1	Smarcd2
	Aspg	Capg	Dnajc18	Brd1	Cdv3	Fancc	Fchsd2	Invs	Smpd3
	Asph	Capn2	Dnmt3a	Brd3	Cenpb	Fancd2	Fcor	Ipo7	Snrpd2
	Asphd1	Capn5	Dnmt3b	Brd4	Cenpt	Farsa	Fdps	Irf2bp1	Sox18
	Asphd2	Caprin1	Dnmt3l	Brd8	Cenpw	Farsb	Fem1b	Irf3	Spcs2
	Aspm	Car11	Dnttip2	Bri3bp	Cep104	Fasn	Fgd6	Isg20l2	Sphk2
	Asxl1	Carhsp1	Dot1l	Brms1l	Cep162	Fastkd5	Fgfr1	Iws1	Spr
	Asxl2	Carm1	Dph2	Brpf1	Cep164	Fbxl14	Fhl4	Jmjd6	Srsf6
	Asxl3	Cars	Dph6	Brpf3	Cep290	Fbxl19	Fkbp1b	Josd2	St3gal3
	Atad1	Casp2	Dpm3	Bscl2	Cep41	Fbxo25	Fkbp4	Jtb	St6galnac6
	Atad3a	Casp3	Dpp7	Bsg	Cep44	Fbxo28	Flii	Kars	Suclg1
	Atat1	Casp6	Dppa3	Bspry	Cep57l1	Fbxo32	Flywch1	Kat2a	Taf8
	Atf3	Casp7	Dpy19l3	Btbd10	Cep68	Fbxo44	Fntb	Kat5	Tbc1d14
	Atf4	Casp8	Dpys	Btbd18	Cep76	Fbxo9	Foxa3	Kat8	Tcea2
	Atf6	Cast	Dpysl2	Btbd2	Cep78	Fdft1	Foxk1	Katnb1	Tceanc2
	Atf7ip	Cbl	Dpysl3	Btd	Cercam	Fdps	Foxo4	Kbtbd6	Tfeb
	Atf7ip2	Cblb	Dpysl4	Btf3	Cers4	Fech	Foxred1	Kctd17	Tha1
	Atg12	Cbr1	Dpysl5	Btrc	Cers6	Fgf15	Fpgs	Kctd21	Thg1l
	Atg4a	Cbr4	Drap1	Bub1b	Cfap36	Fgf17	Frg1	Kdm2a	Thoc6
	Atg4b	Cbx1	Drg2	Bub3	Champ1	Fgfr1	Fsd1	Kdm4b	Thrap3
	Atg4c	Cbx5	Dtd1	Bzw2	Chchd10	Fip1l1	Fut1	Khdrbs1	Thtpa
	Atg5	Cc2d1a	Dtx1	C1qbp	Chchd2	Fn3k	Fxr2	Khsrp	Tmem208
	Atg9a	Cc2d2a	Dtx4	C1ql1	Chchd6	Fnta	Fyco1	Kif13b	Tmem59
	Atl3	Ccdc106	Duox2	C2cd3	Chd1	Fos	Gabarap	Kifc2	Tmub1
	Atp10a	Ccdc115	Dusp12	C2cd4c	Chd1l	Fosl2	Gadd45b	Klhdc3	Tnfaip1
	Atp11a	Ccdc124	Dut	C2cd5	Chd9	Foxa3	Galm	Klhdc4	Tob2
	Atp11c	Ccdc126	Dyrk1b	C87436	Cherp	Foxk1	Gart	Klhl18	Toe1
	Atp13a2	Ccdc134	Dyrk2	Cabin1	Chid1	Foxk2	Gatb	Klhl8	Tpgs1
	Atp1b1	Ccdc137	Dzip3	Cables1	Chp1	Foxn4	Gba	Kmt2d	Tpi1
	Atp1b2	Ccdc22	E2f1	Cacna1a	Chpf2	Foxo4	Gde1	Kpna6	Tra2a
	Atp2c2	Ccdc28a	E2f2	Cacna2d2	Chrac1	Foxp4	Gemin4	L3mbtl2	Trim28
	Atp4a	Ccdc43	E2f4	Cacnb1	Chrnb1	Fpgs	Ggh	Lamtor2	Trmt10b
	Atp5a1	Ccdc47	E2f6	Cacnb3	Chst12	Ftsj1	Ggps1	Lars	Trub1
	Atp5b	Ccdc58	Ebf4	Cacng7	Chtf8	Fubp1	Gid4	Lcmt1	Tst
	Atp5e	Ccdc66	Ebna1bp2	Cacybp	Churc1	Fuca1	Gipr	Letm1	Ttbk1
	Atp5g1	Ccdc77	Ece1	Cad	Ciao1	Fundc1	Git1	Lgals8	Tut1
	Atp5k	Ccdc80	Ecel1	Calcoco1	Cib1	Fut1	Gli1	Llgl1	Ube2d1
	Atp6ap1	Ccdc85c	Echs1	Calm3	Cic	Fxr1	Glo1	Lman2	Ube2v1
	Atp6ap2	Ccdc90b	Eda2r	Calr	Cinp	Fxr2	Glod4	Lmna	Ubl7
	Atp6v0b	Ccnb1ip1	Edem2	Calr3	Cirbp	Fyco1	Gmppa	Lmnb2	Ubr2
	Atp6v0d1	Ccnd1	Edem3	Calu	Ckap5	G6pdx	Gmps	Lrfn3	Ubxn11
	Atp6v0e	Ccng2	Eef1a1	Camk2d	Ckb	Gaa	Gna15	Lrrc51	Ubxn8
	Atp9a	Ccpg1	Eef1a2	Camkv	Cklf	Gabarap	Gngt2	Lrrc61	Ucp2
	Atp9b	Cct2	Eef1d	Camta1	Clasp1	Galk2	Gnptg	Lsm4	Uggt1
	Atraid	Cct3	Eef1g	Camta2	Clcn7	Galm	Got2	Luc7l	Uhrf1
	Atrn	Cct4	Eef2	Capg	Cldnd1	Gart	Gpank1	Lysmd1	Ulk1
	Atxn1	Cct5	Efl1	Capn15	Clec16a	Gata2	Gpd1l	Lysmd2	Upf3b
	Atxn10	Cct6a	Eftud2	Capn2	Clic1	Gatb	Gps1	Lztr1	Uqcr10
	Atxn2l	Cct7	Egfr	Capn5	Clint1	Gclm	Gpx1	M6pr	Usp5
	Atxn7l2	Cct8	Egln1	Caprin1	Clip2	Gcsh	Gpx4	Macrod1	Vars2
	Atxn7l3	Cd151	Egln2	Car11	Clk1	Gemin8	Grk4	Madd	Vcpip1
	Atxn7l3b	Cd302	Egr1	Carhsp1	Clk3	Gfi1b	Grwd1	Maf1	Vegfb
	AU015836	Cd320	Eif1ax	Carm1	Cln3	Gfpt2	Gsk3a	Manf	Vkorc1
	AU018091	Cd44	Eif2b3	Cars	Cln5	Ggh	Gspt1	Map1lc3a	Vps25
	AU040320	Cd47	Eif2s2	Casp2	Cln6	Ggps1	Gsr	Map1s	Vrk1
	Aurka	Cd55	Eif2s3x	Casp3	Clns1a	Gid4	Gstz1	Map4k2	Vrk3
	Aurkb	Cd63	Eif3a	Cast	Clp1	Gins2	Gtf2h4	Mapk3	Vti1b
	AW554918	Cd81	Eif3b	Casz1	Clpp	Gle1	Gtf3c4	Mapkap1	Wbp2
	Axl	Cd82	Eif3c	Cbl	Clptm1	Gli1	Gtpbp2	Mapre3	Wdr18
	Azi2	Cd9	Eif3d	Cblb	Clpx	Glis3	Gtpbp3	Mat2a	Wdr33
	Azin1	Cdc16	Eif3e	Cbr4	Clta	Gls2	Gtpbp8	Mau2	Xbp1
	Azin2	Cdc26	Eif3f	Cbx1	Cltb	Gm2a	Gtse1	Mavs	Xrcc5
	B2m	Cdc34	Eif3i	Cbx5	Clu	Gmeb1	Gys1	Max	Yars2
	B3galnt1	Cdc42ep1	Eif3l	Cbx6	Cmas	Gmeb2	Hace1	Mbd3	Ybx1
	B3galt1	Cdca7l	Eif3m	Cbx8	Cmtm3	Gmps	Haus1	Mbd6	Zbtb32
	B3gat3	Cdip1	Eif4a2	Cc2d1a	Cmtm4	Gnmt	Hcfc1r1	Mcm4	Zc3h15
	B3gnt3	Cdk10	Eif4ebp1	Ccdc106	Cmtm6	Gnptg	Hcn2	Mcmbp	Zcchc8
	B3gnt5	Cdk11b	Eif4ebp2	Ccdc115	Cnbd2	Got1	Hdac3	Mcoln1	Zdhhc14
	B3gnt9	Cdk12	Eif5	Ccdc120	Cnbp	Gpd1l	Hdgf	Mdc1	Zfp13
	B4galnt2	Cdk16	Eif5a	Ccdc124	Cndp2	Gpx1	Hdlbp	Mdm1	Zfp169
	B4galnt4	Cdk5	Eif5a2	Ccdc126	Cnn2	Grk4	Hebp1	Mea1	Zfp174
	B4galt1	Cdk5rap1	Elf1	Ccdc134	Cnnm4	Grk6	Herc4	Med11	Zfp180
	B4galt2	Cdk8	Elf2	Ccdc137	Cnot1	Gspt1	Hexb	Med12	Zfp202
	B4galt5	Cdv3	Elk3	Ccdc150	Cnot11	Gsr	Hgh1	Med19	Zfp341
	Babam1	Cenpb	Elof1	Ccdc163	Cnot3	Gstt2	Higd2a	Med25	Zfp358
	Bace1	Cenpt	Elovl1	Ccdc181	Cnot6	Gstz1	Hirip3	Med26	Zfp37
	Bach2	Cenpw	Elovl5	Ccdc191	Cnot9	Gtf2e1	Hmg20a	Megf8	Zfp383
	Bad	Cep104	Elovl6	Ccdc22	Cnppd1	Gtf2e2	Hmga1	Men1	Zfp41
	Bahcc1	Cep162	Elovl7	Ccdc28a	Cnpy3	Gtf2h2	Hnrnpl	Mettl22	Zfp444
	Bahd1	Cep164	Elp3	Ccdc30	Cnpy4	Gtf2h4	Homer3	Mettl23	Zfp446
	Baiap2l2	Cep290	Emg1	Ccdc40	Cnst	Gtf3c3	Hpdl	Mettl26	Zfp566
	Bak1	Cep41	Eno1	Ccdc43	Coa3	Gtpbp2	Hsd17b12	Mfn2	Zfp617
	Banf1	Cep44	Eno4	Ccdc47	Coil	Gtpbp3	Hsd17b14	Mfsd11	Zfp646
	Banp	Cep57l1	Enpp3	Ccdc58	Col18a1	Guf1	Hsd17b4	Midn	Zfp729b
	Barx1	Cep68	Entpd3	Ccdc66	Commd3	Gys1	Hsd3b7	Mief2	Zfp773
	Basp1	Cep76	Eomes	Ccdc77	Commd7	H6pd	Hsp90b1	Miip	Zfp90
	Bax	Cep78	Ep300	Ccdc85b	Commd9	Hace1	Hspb11	Mllt11	Zfp949
	Baz1a	Cercam	Ephb4	Ccdc85c	Copa	Has2	Hspb6	Mmachc	Zhx1
	Baz1b	Cers4	Erap1	Ccdc90b	Copb2	Hat1	Hspbp1	Mms19	Zscan12
	Baz2a	Cers6	Erbb2	Cchcr1	Cope	Hbp1	Hsph1	Mon1a	Zscan22
	Bbc3	Cfap36	Ercc1	Ccna2	Copg2	Hcfc1	Htra2	Mpi
	Bbs1	Champ1	Ercc2	Ccnb1ip1	Cops4	Hdgf	Hyal1	Mpnd
	Bbs7	Chchd10	Ercc8	Ccnd1	Cops8	Herc4	Hyls1	Mpv17
	Bbs9	Chchd2	Erlec1	Ccne1	Coq10a	Hexa	Ier5l	Mrpl11
	Bbx	Chchd6	Ermp1	Ccng2	Coro1a	Hexb	Ifit2	Mrpl12
	BC004004	Chd1	Esf1	Ccpg1	Coro1c	Hibch	Ifitm3	Mrpl24
	BC005537	Chd1l	Esrp1	Cct2	Cox10	Hif3a	Ift20	Mrpl30
	BC024978	Chd6	Esrp2	Cct3	Cox15	Hipk4	Igsf9	Mrpl34
	BC055324	Chd7	Esx1	Cct4	Cox17	Hivep1	Il12rb1	Mrpl35
	Bcam	Chd9	Etfdh	Cct5	Cox5b	Hk2	Ilk	Mrpl38
	Bcar3	Cherp	Ets1	Cct6a	Cox6a1	Hmg20a	Immt	Mrpl39
	Bcas3	Chid1	Ets2	Cct7	Cox7a2l	Hmga1	Ing1	Mrpl42
	Bcat1	Chp1	Etv4	Cct8	Cox7c	Hmgb1	Inpp5b	Mrpl48
	Bcat2	Chpf2	Etv5	Cd151	Cpeb2	Hnrnpdl	Inpp5f	Mrpl54
	Bccip	Chrac1	Exosc2	Cd248	Cpox	Hnrnph2	Inppl1	Mrpl9
	Bche	Chrnb1	Exosc3	Cd320	Cpsf1	Hnrnpk	Invs	Mrps18a
	Bckdha	Chst12	Exosc4	Cd3eap	Cpsf2	Hnrnpl	Ipo7	Mrps22
	Bckdk	Chst15	Exosc7	Cd63	Cpsf3	Hnrnpm	Iqgap3	Mrps25
	Bcl11b	Chsy1	Exosc8	Cd81	Cpsf4	Hnrnpu	Irf2bp1	Mrps5
	Bcl2	Chtf8	Exosc9	Cd82	Cpsf7	Hoxa3	Irf3	Mtrf1
	Bcl2l1	Churc1	Eya4	Cd9	Cpt1a	Hpdl	Isg20l2	Mtx1
	Bcl2l12	Ciao1	Fads1	Cdc14b	Cpt2	Hsd17b14	Iws1	Mutyh
	Bcl3	Cib1	Fads2	Cdc16	Crabp2	Hus1	Izumo1	Mvb12a
	Bcl7a	Cic	Faf2	Cdc26	Creb3	Huwe1	Jmjd6	Mvp
	Bcl7c	Ciita	Fah	Cdc34	Creb3l2	Hyal1	Josd2	Mydgf
	Bcl9	Cinp	Fam168a	Cdc45	Crebbp	Iars2	Jph4	Myl6
	Bcor	Cirbp	Fam20b	Cdc6	Creld1	Id4	Jtb	Myl6b
	Bcorl1	Ckap4	Fam220a	Cdca3	Creld2	Idh3a	Kars	Mzf1
	Bcs1l	Ckap5	Fancc	Cdca7	Cry1	Igbp1	Kat2a	N4bp2l2
	Bdh2	Ckb	Fancd2	Cdca8	Cry2	Igf2bp3	Kat5	Naa16
	Bdp1	Cklf	Farsa	Cdh1	Cryz	Ik	Kat8	Naa20
	Bend3	Clasp1	Farsb	Cdh13	Cs	Ilvbl	Katnb1	Naa25
	Bend6	Clcn5	Fas	Cdh3	Cse1l	Imp3	Kbtbd6	Naa38
	Bet1	Clcn7	Fasn	Cdip1	Csnk1d	Impa2	Kcnc3	Nabp2
	Bex2	Cldnd1	Fastkd5	Cdk1	Csnk2a2	Impact	Kcnh2	Naca
	Bex3	Clec16a	Fbp2	Cdk10	Csnk2b	Impdh1	Kctd17	Napb
	Bex4	Clic1	Fbxl14	Cdk11b	Csrnp2	Impdh2	Kctd21	Natd1
	Bfar	Clint1	Fbxl19	Cdk12	Csrp1	Ing1	Kdm2a	Ncln
	Bfsp1	Clip1	Fbxl4	Cdk14	Cstf1	Ing2	Kdm4b	Ncoa3
	Bgn	Clip2	Fbxo25	Cdk16	Cstf3	Ing3	Khdrbs1	Ncor2
	Bhlhe41	Clk1	Fbxo28	Cdk5	Ctbp2	Inip	Khk	Ndc1
	Bicd2	Clk3	Fbxo32	Cdk5rap1	Ctcf	Inpp5b	Khsrp	Ndrg3
	Bin1	Cln3	Fbxo4	Cdk8	Ctdspl2	Inpp5f	Kif13b	Ndufa11
	Bivm	Cln5	Fbxo44	Cdkl2	Ctnnbip1	Inpp5k	Kif20a	Ndufb2
	Bloc1s2	Cln6	Fbxo9	Cdkl3	Ctnnbl1	Insig1	Kif3c	Ndufs7
	Blvrb	Clns1a	Fdft1	Cdkn2a	Ctnnd1	Insr	Kif5a	Nedd8
	Bmi1	Clp1	Fdps	Cdr2l	Ctns	Ints10	Kifc2	Nelfa
	Bmp1	Clpp	Fech	Cdt1	Ctr9	Ints12	Kit	Nepro
	Bmp2k	Clptm1	Fgf1	Cdv3	Ctsa	Ints5	Klhdc3	Nif3l1
	Bmp8a	Clpx	Fgf10	Cdyl2	Ctsd	Ints8	Klhdc4	Nip7
	Bmp8b	Clta	Fgf12	Cecr2	Cttn	Irak1bp1	Klhl17	Nkiras1
	Bmpr2	Cltb	Fgf15	Celsr1	Cul1	Irf1	Klhl18	Nkrf
	Bms1	Clu	Fgf17	Celsr3	Cuta	Irf2bp1	Klhl8	Nmb
	Bnc2	Clybl	Fgf18	Cenpb	Cux1	Irf2bp2	Kmt2d	Nmt1
	Bnip1	Cmas	Fgfr1	Cenpc1	Cwc22	Irf2bpl	Kmt5c	Nol6
	Bnip3	Cmtm3	Fgfr2	Cenpe	Cwc27	Irf3	Kpna6	Nolc1
	Bod1	Cmtm4	Fgfr3	Cenpf	Cwf19l1	Isy1	L3mbtl2	Nosip
	Bod1l	Cmtm6	Figla	Cenpj	Cwf19l2	Isyna1	Lamtor2	Npl
	Bola1	Cnbd2	Fip1l1	Cenpt	Cxcl16	Itpkb	Lars	Nr1d1
	Bola2	Cnbp	Flt1	Cenpu	Cxxc1	Iws1	Lcmt1	Nr1d2
	Boll	Cndp2	Flt4	Cenpw	Cyb561a3	Jade2	Letm1	Nr2f6
	Bop1	Cnn2	Fn3k	Cep104	Cyb561d2	Jak1	Letm2	Nrbp1
	Borcs6	Cnnm4	Fnta	Cep128	Cyb5d1	Jak3	Lgals8	Nrbp2
	Borcs7	Cnot1	Fos	Cep162	Cyb5r3	Josd1	Llgl1	Ntan1
	Bpnt1	Cnot11	Fosl2	Cep164	Cyb5r4	Josd2	Lman2	Nucb1
	Bptf	Cnot3	Foxa2	Cep19	Cyba	Jun	Lmna	Nudcd1
	Brd1	Cnot6	Foxa3	Cep192	Cyld	Jund	Lmnb2	Nudt13
	Brd3	Cnot9	Foxe1	Cep290	Cyp51	Kat2a	Lmtk3	Nudt2
	Brd4	Cnppd1	Foxk1	Cep41	D6Wsu163e	Kctd10	Lrfn3	Nup153
	Brd8	Cnpy3	Foxk2	Cep44	Daam1	Kctd17	Lrrc2	Nup205
	Brdt	Cnpy4	Foxl2	Cep57l1	Dag1	Kctd21	Lrrc29	Nup214
	Bri3bp	Cnst	Foxn4	Cep68	Dap3	Kdm2a	Lrrc45	Nup37
	Brms1l	Cntln	Foxo4	Cep76	Dars2	Kdm3a	Lrrc51	Nup62
	Brpf1	Coa3	Foxp4	Cep78	Dazap1	Kdm7a	Lrrc61	Nup88
	Brpf3	Cobll1	Foxq1	Cercam	Dbi	Khdrbs1	Lsm11	Nutf2
	Brsk2	Coil	Fpgs	Cers4	Dbp	Khsrp	Lsm4	Nvl
	Bscl2	Col18a1	Ftsj1	Cers6	Dcaf10	Kit	Luc7l	Nxn
	Bsg	Col1a2	Fubp1	Cfap36	Dcaf12	Klf1	Lysmd1	Ogfod1
	Bspry	Col5a1	Fuca1	Cfap52	Dcaf15	Klf13	Lysmd2	Opa3
	Bst1	Commd3	Fuca2	Cfap61	Dcps	Klf2	Lztr1	Ormdl3
	Btbd10	Commd7	Fundc1	Cgn	Dctn2	Klf5	M6pr	Os9
	Btbd18	Commd9	Fut1	Chac2	Dcun1d2	Klf9	Macrod1	Otud4
	Btbd2	Copa	Fxr1	Champ1	Dcun1d3	Kmt2c	Madd	Pa2g4
	Btd	Copb2	Fxr2	Chchd10	Dda1	Kmt2d	Maf1	Pafah1b3
	Btf3	Cope	Fyco1	Chchd2	Ddah2	Kmt5c	Mamstr	Pafah2
	Btrc	Copg2	G6pdx	Chchd6	Ddhd2	Larp1	Maneal	Pam16
	Bub1b	Cops4	Gaa	Chd1	Ddit3	Las1l	Manf	Pan2
	Bub3	Cops8	Gabarap	Chd1l	Ddit4	Lats1	Map1lc3a	Papola
	Bzw2	Coq10a	Gabarapl1	Chd4	Ddost	Lcmt1	Map1s	Paqr7
	C130073F10Rik	Coq10b	Galk2	Chd5	Ddx1	Lefty1	Map3k10	Parl
	C1qbp	Coro1a	Galm	Chd9	Ddx18	Leo1	Map4k2	Patz1
	C1ql1	Coro1c	Gart	Chek2	Ddx19a	Lgmn	Mapk3	Pbxip1
	C2	Cox10	Gata2	Cherp	Ddx21	Lig3	Mapkap1	Pcbp1
	C2cd3	Cox15	Gata3	Chga	Ddx23	Lmtk3	Mapre3	Pcbp2
	C2cd4c	Cox17	Gatad2b	Chid1	Ddx39b	Lpcat3	Mat2a	Pcm1
	C2cd5	Cox5b	Gatb	Chn2	Ddx47	Lrrc29	Mau2	Pcsk7
	C87436	Cox6a1	Gbx2	Chp1	Ddx51	Lrrc47	Mavs	Pcx
	Cabin1	Cox7a2l	Gclm	Chpf2	Ddx54	Lsm11	Max	Pdap1
	Cables1	Cox7c	Gcsh	Chrac1	Deaf1	Lsm4	Mbd3	Pde2a
	Cacna1a	Cpd	Gdf10	Chrnb1	Dek	Luc7l	Mbd6	Pde4dip
	Cacna1g	Cpe	Gemin8	Chrnb2	Dennd1a	Lyar	Mcm4	Pde6d
	Cacna2d2	Cpeb2	Gfi1b	Chst12	Dennd4a	Lyrm4	Mcmbp	Pdpr
	Cacnb1	Cpne2	Gfpt2	Chst5	Dennd5b	Macrod1	Mcoln1	Pemt
	Cacnb3	Cpox	Ggh	Chtf8	Derl1	Maf1	Mdc1	Pgls
	Cacng7	Cpq	Ggps1	Churc1	Dffa	Mafg	Mdm1	Pgs1
	Cacybp	Cpsf1	Ghr	Ciao1	Dgat1	Mafk	Mea1	Phactr4
	Cad	Cpsf2	Gid4	Ciart	Dhcr24	Maml2	Med11	Phb2
	Cadm3	Cpsf3	Gins2	Cib1	Dhcr7	Mamstr	Med12	Phc1
	Cadps	Cpsf4	Gldc	Cic	Dhps	Map1lc3a	Med19	Phf13
	Cadps2	Cpsf7	Gle1	Cilp2	Dhrs11	Map3k7	Med25	Phf21a
	Calca	Cpt1a	Gli1	Cinp	Dhx15	Mapkapk2	Med26	Phf5a
	Calcoco1	Cpt2	Gli2	Cirbp	Dhx16	Mast3	Mef2b	Phospho2
	Calcoco2	Crabp2	Glis3	Cish	Dhx33	Mat2a	Megf8	Pibf1
	Calcr	Creb3	Gls2	Ckap5	Dhx35	Max	Men1	Pigh
	Cald1	Creb3l2	Gm2a	Ckb	Dhx38	Maz	Mettl22	Pigq
	Calm3	Crebbp	Gmeb1	Cklf	Dhx40	Mccc2	Mettl23	Pigu
	Calr	Creg1	Gmeb2	Clasp1	Dhx9	Mcm10	Mettl26	Pih1d1
	Calr3	Creld1	Gmps	Clcn7	Diaph1	Mcm2	Mex3a	Plaa
	Calu	Creld2	Gnmt	Cldn19	Dimt1	Mcm3	Mfn2	Pld3
	Camk1	Crispld2	Gnptg	Cldn4	Dis3	Mcm6	Mfsd11	Plekha1
	Camk2a	Cry1	Got1	Cldnd1	Dlat	Mcmbp	Mib2	Pmf1
	Camk2d	Cry2	Gpcpd1	Clec16a	Dlst	Mcrs1	Midn	Pmvk
	Camk2n1	Cryz	Gpd1l	Clic1	Dmap1	Mdc1	Mief2	Pnkd
	Camkv	Cs	Gpx1	Clint1	Dnaaf5	Mdh1	Miip	Pnpla6
	Camta1	Cse1l	Grk4	Clip2	Dnaja2	Med1	Mllt11	Pold3
	Camta2	Csf1	Grk6	Clip3	Dnaja3	Med10	Mmachc	Polr1a
	Cap2	Csnk1d	Gsap	Clk1	Dnajb11	Med12	Mms19	Polr1c
	Capg	Csnk2a2	Gspt1	Clk3	Dnajb12	Med12l	Mnt	Polr2e
	Capn15	Csnk2b	Gsr	Cln3	Dnajb4	Med14	Mon1a	Polr3b
	Capn2	Csrnp2	Gstm3	Cln5	Dnajb5	Med19	Mpi	Pomgnt2
	Capn5	Csrp1	Gsto1	Cln6	Dnajb9	Med25	Mpnd	Pomt2
	Caprin1	Cstb	Gstt2	Clns1a	Dnajc10	Med26	Mpst	Por
	Capsl	Cstf1	Gstz1	Clp1	Dnajc11	Mef2b	Mpv17	Ppcdc
	Car11	Cstf3	Gtf2e1	Clpb	Dnajc17	Mei4	Mroh6	Ppib
	Car13	Ctbp2	Gtf2e2	Clpp	Dnajc2	Meis1	Mrpl11	Ppid
	Car2	Ctcf	Gtf2h2	Clptm1	Dnajc3	Men1	Mrpl12	Ppm1g
	Car3	Ctdspl2	Gtf2h4	Clpx	Dnajc8	Mga	Mrpl24	Ppp1r12b
	Car4	Ctnnbip1	Gtf3c3	Clspn	Dnal1	Mgat5b	Mrpl30	Ppp1r18
	Carhsp1	Ctnnbl1	Gtpbp1	Clta	Dnm2	Mib1	Mrpl34	Ppp1r9b
	Carm1	Ctnnd1	Gtpbp2	Cltb	Dnmt3a	Mib2	Mrpl35	Ppp2r5d
	Cars	Ctns	Gtpbp3	Clu	Dnttip1	Mink1	Mrpl38	Pprc1
	Casp2	Ctr9	Guf1	Cmas	Dnttip2	Mitf	Mrpl39	Prcc
	Casp3	Ctsa	Gusb	Cmtm3	Dock4	Mkrn1	Mrpl42	Prdm15
	Casp6	Ctsb	Gys1	Cmtm4	Dolk	Mlh1	Mrpl48	Prdx1
	Casp7	Ctsc	H2-Eb1	Cmtm6	Dot1l	Mllt11	Mrpl54	Prdx2
	Casp8	Ctsd	H6pd	Cnbd2	Dph2	Mllt6	Mrpl9	Prdx3
	Casq2	Ctsz	Hacd4	Cnbp	Dph6	Mmachc	Mrps18a	Prex1
	Cast	Cttn	Hace1	Cndp2	Dpm3	Mmp9	Mrps22	Prim1
	Casz1	Cul1	Hand1	Cnih2	Dpp7	Mms19	Mrps25	Prkaca
	Cav1	Cuta	Has2	Cnn2	Dpy19l3	Mnd1	Mrps5	Prkag1
	Cav2	Cux1	Hat1	Cnnm4	Dpy30	Mnt	Mtrf1	Proser3
	Cbl	Cwc22	Hbegf	Cnot1	Dpysl2	Mocs1	Mtx1	Prpf31
	Cblb	Cwc27	Hbp1	Cnot11	Drap1	Morf4l2	Mutyh	Prpf4
	Cbr1	Cwf19l1	Hcfc1	Cnot3	Drg2	Mov10l1	Mvb12a	Prr14
	Cbr4	Cwf19l2	Hdgf	Cnot6	Dsn1	Mpi	Mvp	Prrc2a
	Cbs	Cxcl16	Herc4	Cnot9	Dstyk	Mpnd	Mydgf	Prune1
	Cbx1	Cxxc1	Hexa	Cnppd1	Dtd1	Mpst	Myl6	Pskh1
	Cbx4	Cyb561a3	Hexb	Cnpy3	Dtwd1	Mrgbp	Myl6b	Psmb7
	Cbx5	Cyb561d2	Hibch	Cnpy4	Dtx4	Mrpl10	Myo5a	Psmc4
	Cbx6	Cyb5d1	Hif3a	Cnst	Dus1l	Mrpl11	Mypn	Psmd3
	Cbx8	Cyb5r3	Hipk4	Cntd1	Dus3l	Mrpl13	Myrf	Psme3
	Cc2d1a	Cyb5r4	Hivep1	Cntfr	Dusp12	Mrpl24	Mzf1	Ptcd3
	Cc2d2a	Cyba	Hk2	Coa3	Dusp5	Mrpl39	N4bp2l2	Ptdss2
	Ccdc106	Cygb	Hlf	Coil	Dusp7	Mrpl44	Naa16	Ptov1
	Ccdc115	Cyld	Hmg20a	Col13a1	Dut	Mrpl47	Naa20	Ptrh1
	Ccdc120	Cyp51	Hmga1	Col16a1	Dvl1	Mrps18a	Naa25	Puf60
	Ccdc124	D16Ertd472e	Hmga2	Col18a1	Dvl2	Mrps5	Naa38	Pus3
	Ccdc126	D6Wsu163e	Hmgb1	Col1a1	Dym	Mrto4	Nabp2	Rab29
	Ccdc134	Daam1	Hmgcll1	Col2a1	Dync1li1	Msh2	Naca	Rab34
	Ccdc137	Dab2	Hmgcs1	Commd3	Dync2li1	Msh3	Napb	Rab5c
	Ccdc141	Dag1	Hmox1	Commd7	Dynlrb1	Msh6	Naprt	Rabac1
	Ccdc150	Dap3	Hnrnpdl	Commd9	Dyrk1b	Msmo1	Napsa	Rack1
	Ccdc160	Dars2	Hnrnph2	Copa	Dzip3	Mtdh	Nat1	Rad51b
	Ccdc163	Dazap1	Hnrnpk	Copb2	E2f4	Mthfd1	Nat2	Rae1
	Ccdc181	Dbi	Hnrnpl	Cope	Ebna1bp2	Mthfd1l	Natd1	Ranbp10
	Ccdc184	Dbp	Hnrnpm	Copg2	Ecd	Mthfd2	Ncapd3	Rangap1
	Ccdc191	Dcaf10	Hnrnpu	Cops4	Ece1	Mtm1	Ncln	Rara
	Ccdc22	Dcaf12	Hoxa1	Cops8	Echs1	Mto1	Ncoa3	Rars
	Ccdc28a	Dcaf15	Hoxa3	Coq10a	Edem2	Mtor	Ncor2	Rasgrp2
	Ccdc30	Dcn	Hoxa5	Coq8a	Edem3	Mutyh	Ndc1	Rassf1
	Ccdc40	Dcps	Hoxa7	Coro1a	Eef1b2	Mvb12a	Ndrg3	Rbbp9
	Ccdc43	Dctn2	Hoxb4	Coro1c	Eef1d	Mxd4	Ndufa11	Rbm14
	Ccdc47	Dcun1d2	Hoxb8	Coro2b	Eef1e1	Mybl2	Ndufa4l2	Rbm27
	Ccdc58	Dcun1d3	Hoxc8	Cox10	Eef1g	Mycl	Ndufb2	Rbm28
	Ccdc66	Dda1	Hoxc9	Cox15	Eef2	Mycn	Ndufs7	Rbm41
	Ccdc68	Ddah2	Hoxd10	Cox17	Eef2kmt	Myrf	Nedd8	Rbm5
	Ccdc73	Ddhd2	Hoxd13	Cox5b	Efl1	Mzf1	Neil1	Rcan1
	Ccdc77	Ddit3	Hoxd9	Cox6a1	Eftud2	N4bp2l2	Nelfa	Rcn3
	Ccdc80	Ddit4	Hpdl	Cox7a2l	Egln1	Naa10	Nepro	Rdh10
	Ccdc85b	Ddost	Hr	Cox7c	Egln2	Naa15	Nes	Rdh11
	Ccdc85c	Ddx1	Hsd17b14	Cpeb1	Egr1	Naa16	Neurl4	Repin1
	Ccdc90b	Ddx18	Hus1	Cpeb2	Eif2a	Naa20	Nfkbid	Retsat
	Cchcr1	Ddx19a	Huwe1	Cpne5	Eif2ak2	Naa25	Ngfr	Rev1
	Ccna1	Ddx21	Hyal1	Cpne9	Eif2ak3	Nabp2	Nif3l1	Rexo2
	Ccna2	Ddx23	Iars2	Cpox	Eif2b3	Nacc1	Nip7	Rfxank
	Ccnb1ip1	Ddx39b	Id1	Cpsf1	Eif2b4	Nampt	Nkiras1	Rhbdd2
	Ccnb3	Ddx47	Id2	Cpsf2	Eif2b5	Nars2	Nkrf	Ric8b
	Ccnd1	Ddx51	Id4	Cpsf3	Eif2s2	Nbn	Nmb	Rnaseh2a
	Ccnd2	Ddx54	Idh3a	Cpsf4	Eif2s3x	Ncbp1	Nmt1	Rnaseh2c
	Ccne1	Ddx58	Ido2	Cpsf7	Eif3a	Ncl	Nol6	Rnf10
	Ccng2	Deaf1	Igbp1	Cpt1a	Eif3b	Ncoa3	Nolc1	Rnf14
	Ccno	Decr1	Igf2bp2	Cpt2	Eif3c	Ncor2	Nos3	Rnf181
	Ccpg1	Dek	Igf2bp3	Crabp2	Eif3d	Ncstn	Nosip	Rnf20
	Cct2	Dennd1a	Ik	Creb3	Eif3e	Ndfip1	Nova2	Rnf220
	Cct3	Dennd4a	Il33	Creb3l2	Eif3f	Ndufa10	Npl	Rnf5
	Cct4	Dennd5b	Ilvbl	Crebbp	Eif3h	Ndufs6	Nqo1	Rp9
	Cct5	Deptor	Imp3	Creld1	Eif3i	Ndufs7	Nr1d1	Rpain
	Cct6a	Derl1	Impa2	Creld2	Eif3j2	Necab2	Nr1d2	Rpia
	Cct7	Dffa	Impact	Crhbp	Eif3k	Nedd8	Nr2f6	Rpl14
	Cct8	Dgat1	Impdh1	Crlf1	Eif3l	Neil1	Nr6a1	Rpl18
	Cd151	Dhcr24	Impdh2	Crlf2	Eif3m	Nemf	Nrbp1	Rpl23a
	Cd209d	Dhcr7	Ing1	Crlf3	Eif4a2	Neu1	Nrbp2	Rpl24
	Cd248	Dhps	Ing2	Crmp1	Eif4a3	Nfatc4	Nrxn2	Rpl4
	Cd274	Dhrs11	Ing3	Crocc	Eif4b	Nfkbid	Ntan1	Rpl6
	Cd302	Dhtkd1	Inhbb	Crtac1	Eif4ebp1	Nfkbiz	Ntn5	Rpl7
	Cd320	Dhx15	Inip	Cry1	Eif4ebp2	Nfxl1	Nucb1	Rpl8
	Cd3eap	Dhx16	Inpp5b	Cry2	Eif4enif1	Nfyb	Nudcd1	Rprd1b
	Cd44	Dhx33	Inpp5f	Cryz	Eif4g1	Nfyc	Nudt13	Rprd2
	Cd47	Dhx35	Inpp5k	Cs	Eif4h	Ngly1	Nudt2	Rps11
	Cd55	Dhx38	Insig1	Cse1l	Eif5	Nifk	Nup153	Rps14
	Cd63	Dhx40	Insr	Csnk1d	Eif5a	Nln	Nup205	Rps18
	Cd81	Dhx9	Ints10	Csnk2a2	Eif5b	Nmnat3	Nup214	Rps19
	Cd82	Diaph1	Ints12	Csnk2b	Elavl1	Nmt1	Nup37	Rps27a
	Cd9	Dimt1	Ints5	Csrnp2	Elf1	Nol6	Nup62	Rps3
	Cdc14b	Dis3	Ints8	Csrp1	Elf2	Nol9	Nup88	Rps3a1
	Cdc16	Dkc1	Irak1bp1	Cstf1	Elk3	Nono	Nutf2	Rps5
	Cdc26	Dlat	Irf1	Cstf3	Elmod2	Nop2	Nutm1	Rps8
	Cdc34	Dlst	Irf2	Ctbp2	Elmod3	Nop9	Nvl	Rps9
	Cdc42ep1	Dmap1	Irf2bp1	Ctcf	Elof1	Nos3	Nxn	Rras
	Cdc45	Dnaaf5	Irf2bp2	Ctdspl2	Elovl1	Nova2	Ogfod1	Rrn3
	Cdc6	Dnaja2	Irf2bpl	Ctif	Elovl5	Npepps	Olfml2a	Rrs1
	Cdca3	Dnaja3	Irf3	Ctnnbip1	Elp2	Npl	Opa3	Rsbn1
	Cdca7	Dnaja4	Irf8	Ctnnbl1	Elp3	Npm1	Ormdl3	Rsl1
	Cdca7l	Dnajb11	Isl1	Ctnnd1	Elp6	Npr1	Os9	Rsl1d1
	Cdca8	Dnajb12	Isy1	Ctns	Emc7	Nr1d1	Otud4	Rtn2
	Cdcp1	Dnajb4	Isyna1	Ctps	Emg1	Nr1d2	Pa2g4	Rtn4
	Cdh1	Dnajb5	Itm2a	Ctr9	Eml4	Nr2f6	Pabpc1	Rubcn
	Cdh13	Dnajb9	Itm2b	Ctsa	Emsy	Nrbp1	Pafah1b3	Rusc1
	Cdh15	Dnajc10	Itm2c	Ctsd	Enkd1	Nrbp2	Pafah2	Ruvbl1
	Cdh2	Dnajc11	Itpk1	Ctsl	Eno1	Nrf1	Pam16	Ruvbl2
	Cdh3	Dnajc17	Itpkb	Ctsw	Eno1b	Nsa2	Pan2	S100a1
	Cdip1	Dnajc2	Iws1	Cttn	Enox2	Nsun2	Papola	Safb
	Cdk1	Dnajc3	Jade2	Cttnbp2nl	Ep300	Ntan1	Paqr7	Samm50
	Cdk10	Dnajc8	Jak1	Ctu1	Ep400	Nuak1	Parl	Sap130
	Cdk11b	Dnal1	Jak3	Cul1	Epb41	Nucks1	Patz1	Sars2
	Cdk12	Dnm2	Jdp2	Cuta	Epn1	Nudt12	Pbxip1	Sart1
	Cdk14	Dnmt3a	Josd1	Cux1	Eprs	Nudt2	Pcbp1	Sart3
	Cdk16	Dnttip1	Josd2	Cux2	Eral1	Nup107	Pcbp2	Scaf1
	Cdk5	Dnttip2	Jun	Cwc22	Erbb2	Nup133	Pcbp3	Scaf8
	Cdk5rap1	Dock4	Jund	Cwc27	Ercc1	Nup85	Pcm1	Scamp2
	Cdk6	Dock5	Kat2a	Cwf19l1	Ercc2	Nup88	Pcsk7	Scamp3
	Cdk8	Dolk	Kctd1	Cwf19l2	Ercc6	Nxf1	Pcx	Scap
	Cdkl2	Dot1l	Kctd10	Cxcl16	Ercc8	Oard1	Pdap1	Sdccag8
	Cdkl3	Dph2	Kctd17	Cxxc1	Ergic2	Oas3	Pde2a	Sdf2l1
	Cdkn2a	Dph6	Kctd21	Cyb561a3	Erlec1	Odc1	Pde4dip	Sdf4
	Cdkn2b	Dpm3	Kdm2a	Cyb561d2	Erlin1	Opa3	Pde6d	Sdr39u1
	Cdo1	Dpp7	Kdm3a	Cyb5d1	Erlin2	Orc3	Pdf	Sec61a1
	Cdon	Dpy19l3	Kdm7a	Cyb5r3	Erp44	Ormdl3	Pdpr	Sec63
	Cdr2l	Dpy30	Khdrbs1	Cyb5r4	Errfi1	Os9	Pdss1	Sema4b
	Cdt1	Dpysl2	Khsrp	Cyba	Esf1	Otub2	Peg3	Sf1
	Cdv3	Drap1	Kit	Cyld	Etf1	Otud4	Pemt	Sf3a2
	Cdx1	Drg2	Klf1	Cyp39a1	Etfa	Otud6b	Pgls	Sf3a3
	Cdx2	Dsn1	Klf12	Cyp4f13	Etfb	Otud7b	Pgm2l1	Sf3b2
	Cdyl2	Dstyk	Klf13	Cyp51	Etfdh	Otulin	Pgs1	Sf3b3
	Cecr2	Dtd1	Klf2	D1Pas1	Etv5	P3h1	Phactr4	Sf3b4
	Celf4	Dtwd1	Klf5	D6Wsu163e	Ewsr1	P4ha1	Phb2	Sfxn5
	Celsr1	Dtx3l	Klf9	Daam1	Exoc4	Palb2	Phc1	Sgf29
	Celsr3	Dtx4	Klhl13	Dab2ip	Exoc6	Pan2	Phf13	Sh3bgrl2
	Cemip	Dus1l	Kmt2c	Dag1	Exoc6b	Pank1	Phf21a	Sharpin
	Cenpa	Dus3l	Kmt2d	Dap3	Exosc1	Papola	Phf5a	Shmt1
	Cenpb	Dusp12	Kmt5c	Dars2	Exosc2	Papolb	Phldb3	Shmt2
	Cenpc1	Dusp14	Kri1	Dazap1	Exosc3	Parg	Phospho2	Sigmar1
	Cenpe	Dusp22	Kynu	Dbi	Exosc4	Patz1	Pibf1	Simc1
	Cenpf	Dusp5	Lage3	Dbp	Exosc7	Paxip1	Pigh	Sipa1l3
	Cenpj	Dusp7	Larp1	Dcaf10	Exosc8	Pbx3	Pigq	Slbp
	Cenpt	Dut	Las1l	Dcaf12	Exosc9	Pcbp1	Pigu	Slc12a4
	Cenpu	Dvl1	Lats1	Dcaf15	Ext2	Pcbp2	Pih1d1	Slc1a5
	Cenpv	Dvl2	Lats2	Dcps	Ezh1	Pcbp3	Pip5k1c	Slc25a19
	Cenpw	Dym	Lcmt1	Dctn2	Ezr	Pcbp4	Pip5kl1	Slc25a44
	Cep104	Dync1li1	Ldlrad4	Dcun1d2	F11r	Pcid2	Pla2g1b	Slc35b4
	Cep126	Dync2li1	Lefty1	Dcun1d3	Fadd	Pck2	Plaa	Slc38a7
	Cep128	Dynlrb1	Lefty2	Dda1	Fads1	Pcsk6	Plcg2	Slc38a9
	Cep162	Dyrk1b	Leo1	Ddah2	Fads2	Pcsk7	Pld3	Slc39a1
	Cep164	Dyrk2	Lgals9	Ddhd2	Faf2	Pcyox1	Plekha1	Slc39a11
	Cep19	Dzip3	Lgmn	Ddit3	Fah	Pcyox1l	Plekha4	Slc5a6
	Cep192	E2f4	Lig3	Ddit4	Fam120b	Pcyt2	Plekhb1	Slc7a1
	Cep290	E2f6	Lmtk3	Ddost	Fam122b	Pdcl3	Plpp7	Slc7a6
	Cep41	Ebna1bp2	Lox	Ddr1	Fam162a	Pde12	Pmf1	Slc9a8
	Cep44	Ecd	Loxl1	Ddx1	Fam168a	Pde2a	Pmvk	Smarcal1
	Cep57l1	Ece1	Loxl2	Ddx18	Fam193b	Pdf	Pnkd	Smarcd2
	Cep68	Echs1	Lpcat3	Ddx19a	Fam20b	Pdgfa	Pnpla6	Smim11
	Cep76	Edem2	Lrrc29	Ddx21	Fam214a	Pdk1	Pold3	Smug1
	Cep78	Edem3	Lrrc47	Ddx23	Fam214b	Pdk2	Polr1a	Snap29
	Cercam	Eef1b2	Lsm11	Ddx25	Fam219b	Pdk4	Polr1c	Snapc5
	Cers4	Eef1d	Lsm4	Ddx39b	Fam234b	Pdp1	Polr2e	Snapin
	Cers6	Eef1e1	Ltk	Ddx4	Fam76a	Pdp2	Polr3b	Snrpd2
	Cfap36	Eef1g	Luc7l	Ddx47	Fam89a	Pdpk1	Pomgnt2	Snw1
	Cfap52	Eef2	Lyar	Ddx51	Fancc	Pds5a	Pomt2	Snx14
	Cfap61	Eef2kmt	Lyrm4	Ddx54	Fance	Pdss1	Por	Snx17
	Cfb	Efl1	Macrod1	Deaf1	Fancg	Pdss2	Pou3f1	Snx27
	Cfc1	Efnb1	Mael	Dek	Farsa	Peg3	Ppcdc	Son
	Cftr	Eftud2	Maf1	Dennd1a	Farsb	Per1	Ppib	Spag7
	Cgn	Egln1	Mafb	Dennd4a	Fastkd5	Per2	Ppid	Spcs2
	Chac2	Egln2	Mafg	Dennd5b	Fbf1	Pfkfb2	Ppm1g	Specc1
	Champ1	Egr1	Mafk	Dennd6b	Fbln1	Pfkfb3	Ppp1r12b	Sphk2
	Chchd10	Eif1ax	Magee1	Depdc1b	Fbrsl1	Pfkl	Ppp1r13l	Srcap
	Chchd2	Eif2a	Magel2	Derl1	Fbxl14	Pfkm	Ppp1r18	Srp68
	Chchd6	Eif2ak2	Maml2	Derl3	Fbxl19	Pfkp	Ppp1r7	Srprb
	Chd1	Eif2ak3	Mamstr	Des	Fbxo21	Pgap2	Ppp1r9b	Srrm2
	Chd1l	Eif2b3	Map1lc3a	Dffa	Fbxo25	Pgap3	Ppp2r5d	Srsf6
	Chd4	Eif2b4	Map3k7	Dgat1	Fbxo28	Pgd	Pprc1	Ssr2
	Chd5	Eif2b5	Mapkapk2	Dgat2	Fbxo32	Pgm2l1	Prcc	Ssrp1
	Chd6	Eif2s2	Marveld2	Dgki	Fbxo44	Phf19	Prdm15	St3gal2
	Chd7	Eif2s3x	Masp1	Dhcr24	Fbxo9	Phf20	Prdx1	St3gal3
	Chd9	Eif3a	Mast3	Dhcr7	Fbxw11	Phf21a	Prdx2	St6galnac6
	Chek2	Eif3b	Mat2a	Dhdh	Fcgrt	Phf5a	Prdx3	Stau1
	Cherp	Eif3c	Max	Dhh	Fchsd2	Pias1	Prex1	Stip1
	Chga	Eif3d	Maz	Dhps	Fdft1	Pigk	Prim1	Stk10
	Chid1	Eif3e	Mboat1	Dhrs11	Fdps	Pign	Prkaca	Stk11
	Chil1	Eif3f	Mccc2	Dhx15	Fech	Pigq	Prkag1	Stmn1
	Chn2	Eif3h	Mcm10	Dhx16	Fem1b	Pigu	Prkcg	Stoml2
	Chp1	Eif3i	Mcm2	Dhx33	Fgd6	Pigw	Prkci	Stradb
	Chpf2	Eif3j2	Mcm3	Dhx35	Fgfr1	Pik3r3	Proser3	Stx4a
	Chrac1	Eif3k	Mcm6	Dhx38	Fh1	Pim2	Prpf31	Stxbp2
	Chrnb1	Eif3l	Mcmbp	Dhx40	Fhl4	Pink1	Prpf4	Suclg1
	Chrnb2	Eif3m	Mcrs1	Dhx9	Ficd	Pkm	Prr12	Sugp1
	Chst1	Eif4a2	Mdc1	Diaph1	Fiz1	Pkn1	Prr14	Sugt1
	Chst12	Eif4a3	Mdh1	Dimt1	Fkbp1a	Pknox1	Prrc2a	Suox
	Chst15	Eif4b	Mecom	Dis3	Fkbp1b	Pla2g1b	Prrt2	Swt1
	Chst5	Eif4e3	Med1	Dkkl1	Fkbp3	Pla2g6	Prss36	Tacc1
	Chsy1	Eif4ebp1	Med10	Dlat	Fkbp4	Plaa	Prune1	Tacc3
	Chsy3	Eif4ebp2	Med12	Dlgap3	Fkrp	Plag1	Prx	Taf8
	Chtf8	Eif4enif1	Med12l	Dll1	Flcn	Plagl2	Pskh1	Tagln2
	Churc1	Eif4g1	Med13l	Dlst	Flii	Plgrkt	Psmb7	Tapbp
	Ciao1	Eif4h	Med14	Dlx1	Flywch1	Plod2	Psmc4	Tarbp2
	Ciart	Eif5	Med19	Dlx2	Fn3k	Plpp1	Psmd3	Tax1bp3
	Cib1	Eif5a	Med25	Dmap1	Fnbp4	Plppr2	Psme3	Tbc1d13
	Cic	Eif5a2	Med26	Dmtn	Fndc3b	Pml	Ptcd3	Tbc1d14
	Ciita	Eif5b	Mef2b	Dnaaf5	Fnta	Pmm1	Ptdss2	Tbc1d17
	Cilp2	Elavl1	Mei4	Dnah8	Fntb	Pmvk	Ptov1	Tbc1d23
	Cinp	Elf1	Meis1	Dnaja2	Fos	Pnrc2	Ptprn	Tbc1d8b
	Cirbp	Elf2	Meis2	Dnaja3	Fosl2	Pola2	Ptrh1	Tcea2
	Cish	Elk3	Men1	Dnajb11	Foxk2	Pold2	Puf60	Tceanc2
	Cited1	Elmod2	Mesp2	Dnajb12	Foxo4	Pold3	Pus3	Tcta
	Ckap4	Elmod3	Met	Dnajb4	Foxp4	Polk	Rab11fip5	Terf2
	Ckap5	Elof1	Mga	Dnajb5	Foxred1	Polr1e	Rab25	Tesk2
	Ckb	Elovl1	Mgat5b	Dnajb9	Foxred2	Pomt2	Rab29	Tfam
	Cklf	Elovl5	Mib1	Dnajc10	Fpgs	Pop1	Rab34	Tfeb
	Clasp1	Elp2	Mib2	Dnajc11	Frat1	Pou2f1	Rab5c	Tfpi
	Clcn5	Elp3	Mid1ip1	Dnajc12	Frat2	Pou3f1	Rabac1	Tfpt
	Clcn7	Elp6	Mink1	Dnajc17	Frg1	Pou5f1	Rack1	Thap11
	Cldn1	Emc7	Mitf	Dnajc18	Frmd6	Ppa1	Rad18	Thap3
	Cldn19	Emg1	Mkrn1	Dnajc2	Frs2	Ppcdc	Rad51b	Thg1l
	Cldn4	Eml4	Mlh1	Dnajc25	Fstl3	Ppm1a	Rae1	Thoc6
	Cldnd1	Emp1	Mllt11	Dnajc28	Fto	Ppm1e	Ranbp10	Thrap3
	Clec16a	Emsy	Mllt6	Dnajc3	Ftsj1	Ppm1g	Rangap1	Thtpa
	Clic1	Endod1	Mmachc	Dnajc6	Fubp1	Ppp1r13l	Rara	Thyn1
	Clic5	Enkd1	Mme	Dnajc8	Fuca1	Ppp1r15b	Rars	Tial1
	Clic6	Eno1	Mmp14	Dnal1	Fundc1	Ppp2r1a	Rasgrp2	Tln1
	Clint1	Eno1b	Mmp17	Dnm1	Fxr1	Ppp2r1b	Rasip1	Tm9sf1
	Clip1	Enox2	Mmp9	Dnm2	Fxr2	Ppp2r3a	Rassf1	Tmed9
	Clip2	Ep300	Mms19	Dnmt3a	Fyco1	Ppp2r5a	Rbbp9	Tmem109
	Clip3	Ep400	Mnd1	Dnmt3b	G3bp1	Ppp2r5d	Rbm14	Tmem11
	Clk1	Epb41	Mnt	Dnttip1	G6pdx	Ppp6r3	Rbm27	Tmem115
	Clk3	Epdr1	Mob3b	Dnttip2	Gaa	Pprc1	Rbm28	Tmem120a
	Cln3	Ephx2	Mocs1	Doc2a	Gabarap	Pqbp1	Rbm38	Tmem127
	Cln5	Epn1	Morf4l2	Dock4	Gadd45a	Prdm15	Rbm41	Tmem129
	Cln6	Epor	Mov10l1	Dolk	Gadd45b	Prdx1	Rbm5	Tmem143
	Clns1a	Eprs	Mpi	Dot1l	Gadd45gip1	Prdx2	Rcan1	Tmem147
	Clp1	Eral1	Mpnd	Dpf1	Galk2	Prdx3	Rcn3	Tmem150a
	Clpb	Erap1	Mpst	Dph2	Galm	Prim1	Rdh10	Tmem19
	Clpp	Erbb2	Mrgbp	Dph6	Galns	Prkaca	Rdh11	Tmem208
	Clptm1	Ercc1	Mrpl10	Dpm3	Galnt10	Prkcg	Rdh12	Tmem41b
	Clpx	Ercc2	Mrpl11	Dpp7	Gapdh	Prkci	Rdh13	Tmem43
	Clspn	Ercc6	Mrpl13	Dpy19l3	Gars	Prmt5	Relt	Tmem59
	Clstn3	Ercc8	Mrpl24	Dpy30	Gart	Prpf31	Repin1	Tmem88
	Clta	Ergic2	Mrpl39	Dpysl2	Gatb	Prpf4	Retsat	Tmod3
	Cltb	Erlec1	Mrpl44	Dpysl5	Gba	Prpf40a	Rev1	Tmtc3
	Clu	Erlin1	Mrpl47	Dqx1	Gcat	Prpf8	Rexo2	Tmub1
	Clybl	Erlin2	Mrps18a	Drap1	Gclm	Prps1l3	Rfx1	Tnfaip1
	Cmas	Ermard	Mrps5	Drg2	Gcsh	Prpsap2	Rfxank	Tob2
	Cmtm3	Ermp1	Mrto4	Dsn1	Gde1	Prx	Rhbdd2	Toe1
	Cmtm4	Erp44	Msc	Dstyk	Gemin4	Psat1	Rhebl1	Tomm70a
	Cmtm6	Errfi1	Msh2	Dtd1	Gemin5	Psen1	Ric8b	Topbp1
	Cmtm7	Esf1	Msh3	Dtnb	Gemin8	Psmc2	Rin1	Tor1aip2
	Cnbd2	Etf1	Msh6	Dtwd1	Gfer	Psmc4	Rinl	Tpd52
	Cnbp	Etfa	Msmo1	Dtx1	Gfm1	Psmc6	Ripk4	Tpd52l2
	Cndp2	Etfb	Msx2	Dtx4	Gfm2	Psmd1	Rnaseh2a	Tpgs1
	Cnih2	Etfdh	Mta1	Dus1l	Ggh	Psmd11	Rnaseh2c	Tpi1
	Cnn1	Ets1	Mtdh	Dus3l	Ggps1	Psmd14	Rnd1	Tra2a
	Cnn2	Ets2	Mthfd1	Dusp12	Gid4	Psmd3	Rnf10	Trak2
	Cnnm4	Etv5	Mthfd1l	Dusp3	Git1	Psmd6	Rnf14	Trappc3
	Cnot1	Ewsr1	Mthfd2	Dusp4	Glb1	Psmd7	Rnf181	Trim28
	Cnot11	Exoc4	Mtm1	Dusp5	Gle1	Psme3	Rnf20	Trim41
	Cnot3	Exoc6	Mto1	Dusp7	Glipr2	Psph	Rnf220	Trip10
	Cnot6	Exoc6b	Mtor	Dusp8	Glmp	Ptbp1	Rnf5	Trmt10b
	Cnot9	Exosc1	Mutyh	Dut	Glo1	Ptcd2	Rp9	Trp53inp2
	Cnppd1	Exosc2	Mvb12a	Dvl1	Glod4	Ptcd3	Rpain	Trub1
	Cnpy3	Exosc3	Mxd4	Dvl2	Glt8d1	Ptgr2	Rpia	Tssc4
	Cnpy4	Exosc4	Myb	Dym	Gltp	Ptov1	Rpl13a	Tst
	Cnst	Exosc7	Mybl2	Dync1li1	Gm2a	Ptpn23	Rpl14	Ttc38
	Cntd1	Exosc8	Myc	Dync2li1	Gmeb1	Puf60	Rpl15	Ttc4
	Cntfr	Exosc9	Mycl	Dynlrb1	Gmeb2	Pum3	Rpl18	Tti1
	Cntln	Ext2	Mycn	Dyrk1b	Gmfg	Pura	Rpl18a	Tuba4a
	Cntn3	Ezh1	Mylip	Dzank1	Gmppa	Purg	Rpl23a	Tubb5
	Coa3	Ezr	Myrf	Dzip3	Gmps	Pus10	Rpl24	Tubg1
	Cobll1	F11r	Mzf1	E030030I06Rik	Gnas	Pus3	Rpl4	Tut1
	Coch	F3	N4bp2l2	E2f1	Gnl3	Pycr1	Rpl6	Txlna
	Coil	Fabp5	Naa10	E2f2	Gnl3l	Qprt	Rpl7	Ubac1
	Col11a1	Fadd	Naa11	E2f4	Gnpat	Rabggtb	Rpl8	Ubap2
	Col12a1	Fads1	Naa15	Ebi3	Gnptg	Rack1	Rprd1b	Ube2d1
	Col13a1	Fads2	Naa16	Ebna1bp2	Gns	Rad1	Rprd2	Ube2v1
	Col16a1	Faf2	Naa20	Ecd	Golga5	Rad18	Rps11	Ubl7
	Col18a1	Fah	Naa25	Ece1	Golm1	Rad51d	Rps14	Ubr2
	Col1a1	Fam107b	Nabp2	Echs1	Gosr2	Rad9b	Rps18	Ubxn11
	Col1a2	Fam111a	Nacc1	Edem2	Got1	Rara	Rps19	Uckl1
	Col27a1	Fam120b	Nampt	Edem3	Got2	Rasip1	Rps2	Ucp2
	Col2a1	Fam122b	Nars2	Eef1a1	Gpank1	Rbbp4	Rps27a	Ufsp2
	Col3a1	Fam13a	Nbn	Eef1b2	Gpd1l	Rbbp6	Rps3	Uggt1
	Col4a1	Fam162a	Ncbp1	Eef1d	Gpn1	Rbbp7	Rps3a1	Ulk1
	Col4a2	Fam168a	Ncl	Eef1e1	Gpr107	Rbck1	Rps5	Unk
	Col4a5	Fam174b	Ncoa3	Eef1g	Gpr89	Rbm12	Rps8	Upf3b
	Col4a6	Fam193b	Ncoa7	Eef2	Gps1	Rbm14	Rps9	Uqcr10
	Col5a1	Fam20b	Ncor2	Eef2kmt	Gpsm2	Rbm15	Rras	Urod
	Col5a2	Fam214a	Ncstn	Efl1	Gpx1	Rbm19	Rrn3	Use1
	Col6a1	Fam214b	Ndfip1	Efna3	Gpx4	Rbm3	Rrs1	Usp39
	Col6a5	Fam219b	Ndfip2	Efna4	Grk6	Rbm41	Rsbn1	Usp4
	Col7a1	Fam234b	Ndufa10	Efna5	Grn	Rbm5	Rsl1	Usp5
	Colec12	Fam76a	Ndufs6	Efnb2	Grtp1	Rbmxl1	Rsl1d1	Vars2
	Commd3	Fam89a	Ndufs7	Eftud2	Grwd1	Rcor1	Rtn2	Vcpip1
	Commd7	Fancc	Necab2	Egln1	Gsk3a	Renbp	Rtn4	Vegfb
	Commd9	Fance	Nedd4	Egln2	Gspt1	Repin1	Rubcn	Vezt
	Copa	Fancg	Nedd8	Egr1	Gsr	Rest	Rusc1	Vipas39
	Copb2	Farsa	Neil1	Eif2a	Gstcd	Rev1	Ruvbl1	Vkorc1
	Cope	Farsb	Neil3	Eif2ak2	Gstk1	Rfc5	Ruvbl2	Vps25
	Copg2	Fas	Nemf	Eif2ak3	Gstz1	Rfx1	S100a1	Vps26b
	Cops4	Fastkd5	Neu1	Eif2b3	Gtf2e1	Rfx7	Safb	Vps50
	Cops8	Fbf1	Nfatc1	Eif2b4	Gtf2e2	Rfxank	Samd1	Vps51
	Coq10a	Fbln1	Nfatc4	Eif2b5	Gtf2h2	Rida	Samm50	Vps52
	Coq10b	Fbn1	Nfib	Eif2s2	Gtf2h4	Rif1	Sap130	Vps53
	Coq8a	Fbrsl1	Nfkbid	Eif2s3x	Gtf2i	Riok3	Sars2	Vrk1
	Corin	Fbxl14	Nfkbiz	Eif3a	Gtf3c3	Ripk4	Sart1	Vrk3
	Coro1a	Fbxl19	Nfxl1	Eif3b	Gtf3c4	Rmnd5a	Sart3	Vti1b
	Coro1c	Fbxl4	Nfyb	Eif3c	Gtpbp2	Rnaseh2a	Scaf1	Wbp2
	Coro2b	Fbxo21	Nfyc	Eif3d	Gtpbp3	Rnaseh2c	Scaf8	Wdr18
	Cox10	Fbxo25	Ngly1	Eif3e	Gtpbp4	Rnf10	Scamp2	Wdr33
	Cox15	Fbxo28	Nifk	Eif3f	Gtpbp8	Rnf113a1	Scamp3	Wdr59
	Cox17	Fbxo32	Nim1k	Eif3h	Gys1	Rnf130	Scamp5	Wdr73
	Cox5b	Fbxo4	Nkx2-2	Eif3i	H1f0	Rnf14	Scap	Wipf2
	Cox6a1	Fbxo44	Nkx2-3	Eif3j2	H3f3a	Rnf157	Sdccag8	Wrap53
	Cox7a2l	Fbxo9	Nkx2-5	Eif3k	H6pd	Rnf181	Sdf2l1	Wrap73
	Cox7c	Fbxw11	Nkx3-1	Eif3l	Hars	Rnf185	Sdf4	Xbp1
	Cpd	Fcgrt	Nkx6-2	Eif3m	Hat1	Rnf20	Sdr39u1	Xpot
	Cpe	Fchsd2	Nkx6-3	Eif4a2	Haus1	Rnf220	Sec1	Xrcc5
	Cpeb1	Fdft1	Nln	Eif4a3	Hax1	Rnf26	Sec61a1	Xrra1
	Cpeb2	Fdps	Nmnat3	Eif4b	Hbp1	Rnf5	Sec63	Yars2
	Cpm	Fech	Nmt1	Eif4ebp1	Hcfc1	Rnf8	Sema3b	Ybx1
	Cpne2	Fem1b	Nnt	Eif4ebp2	Hcfc1r1	Rnmt	Sema4b	Yipf2
	Cpne5	Fez2	Nol6	Eif4enif1	Hdac3	Rnpc3	Sema6b	Yipf3
	Cpne9	Fgd4	Nol9	Eif4g1	Hdac6	Rpap1	Setd1a	Ypel3
	Cpox	Fgd6	Nono	Eif4h	Hdac8	Rpap2	Sf1	Ywhaz
	Cpq	Fgfr1	Nop2	Eif5	Hdgf	Rpf1	Sf3a2	Zbed6
	Cpsf1	Fh1	Nop9	Eif5a	Hdlbp	Rpia	Sf3a3	Zc3h11a
	Cpsf2	Fhl2	Nos3	Eif5b	Heatr6	Rpl13a	Sf3b2	Zc3h15
	Cpsf3	Fhl4	Nova2	Elavl1	Hebp1	Rpl15	Sf3b3	Zc3h18
	Cpsf4	Ficd	Npepps	Elavl2	Herc4	Rpl22	Sf3b4	Zcchc14
	Cpsf7	Fiz1	Npl	Elavl3	Herpud2	Rpl24	Sft2d3	Zcchc8
	Cpt1a	Fkbp1a	Npm1	Elf1	Hexa	Rpl35	Sfxn5	Zdhhc14
	Cpt2	Fkbp1b	Npr1	Elf2	Hexb	Rpl6	Sgf29	Zfc3h1
	Cpxm1	Fkbp3	Nr0b1	Elk3	Hibadh	Rpl7	Sh2d3c	Zfp1
	Crabp2	Fkbp4	Nr1d1	Elmod2	Hibch	Rpl8	Sh3bgrl2	Zfp110
	Creb3	Fkbp9	Nr1d2	Elmod3	Higd2a	Rplp0	Sharpin	Zfp13
	Creb3l2	Fkrp	Nr2f6	Elof1	Hint3	Rplp1	Shmt1	Zfp142
	Creb3l3	Flcn	Nrbp1	Elovl1	Hira	Rpn1	Shmt2	Zfp143
	Crebbp	Flii	Nrbp2	Elovl5	Hirip3	Rpp25l	Sigmar1	Zfp146
	Creg1	Flnb	Nrf1	Elovl6	Hivep1	Rpp40	Simc1	Zfp169
	Creld1	Flt1	Nsa2	Elp2	Hk2	Rprd1b	Sipa1l3	Zfp174
	Creld2	Flywch1	Nsun2	Elp3	Hmces	Rprd2	Sirt4	Zfp180
	Crhbp	Fn3k	Ntan1	Elp6	Hmg20a	Rps14	Sirt7	Zfp189
	Crispld2	Fn3krp	Ntrk1	Emc7	Hmga1	Rps16	Six5	Zfp202
	Crlf1	Fnbp4	Ntrk2	Emg1	Hmgxb4	Rps2	Slbp	Zfp260
	Crlf2	Fndc3b	Nuak1	Emilin1	Hnrnpc	Rps21	Slc12a4	Zfp273
	Crlf3	Fnta	Nuak2	Eml4	Hnrnpdl	Rps27a	Slc1a5	Zfp286
	Crmp1	Fntb	Nucks1	Eml6	Hnrnph2	Rps4x	Slc25a19	Zfp317
	Crocc	Fos	Nudt12	Emsy	Hnrnpk	Rps5	Slc25a44	Zfp354a
	Crtac1	Fosl2	Nudt2	Enkd1	Hnrnpl	Rps6ka5	Slc28a1	Zfp354b
	Cry1	Foxk2	Nup107	Eno1	Hnrnpm	Rps7	Slc29a2	Zfp358
	Cry2	Foxo4	Nup133	Eno1b	Hnrnpu	Rps8	Slc35b4	Zfp369
	Cryab	Foxp4	Nup85	Eno4	Hnrnpul1	Rps9	Slc38a7	Zfp383
	Crym	Foxred1	Nup88	Enox2	Hnrnpul2	Rpsa	Slc38a9	Zfp429
	Cryz	Foxred2	Nxf1	Ep300	Homer3	Rptor	Slc39a1	Zfp444
	Cs	Fpgs	Nxf2	Ep400	Hps3	Rrn3	Slc39a11	Zfp446
	Cse1l	Frat1	Oard1	Epb41	Hsbp1	Rrp1	Slc44a3	Zfp455
	Csf1	Frat2	Oas3	Epb41l4a	Hsd17b12	Rrp1b	Slc5a6	Zfp456
	Csn3	Frg1	Ocrl	Ephb3	Hsd17b14	Rrs1	Slc6a9	Zfp473
	Csnk1d	Frmd4b	Odc1	Ephb4	Hsd17b4	Rubcn	Slc7a1	Zfp493
	Csnk2a2	Frmd6	Opa3	Epn1	Hsd3b7	Runx1t1	Slc7a6	Zfp513
	Csnk2b	Frs2	Orc3	Eppk1	Hsdl1	Ruvbl1	Slc9a8	Zfp518a
	Csrnp2	Fstl1	Ormdl3	Eprs	Hsf4	Ruvbl2	Smarcal1	Zfp551
	Csrp1	Fstl3	Os9	Eral1	Hsp90ab1	Rxrb	Smarcd2	Zfp566
	Cstb	Fto	Otub2	Erbb2	Hsp90b1	Safb	Smim11	Zfp58
	Cstf1	Ftsj1	Otud4	Ercc1	Hspa13	Sall4	Smpd3	Zfp595
	Cstf3	Fubp1	Otud6b	Ercc2	Hspa9	Sap130	Smug1	Zfp60
	Ctbp2	Fuca1	Otud7b	Ercc6	Hspb1	Sap18	Snap29	Zfp606
	Ctcf	Fuca2	Otulin	Ercc8	Hspb11	Sarnp	Snapc5	Zfp617
	Ctdspl2	Fundc1	Otx2	Ergic2	Hspbp1	Sars2	Snapin	Zfp629
	Ctif	Fxr1	Ovol1	Erlec1	Hspd1	Sart1	Snrpd2	Zfp637
	Ctnna2	Fxr2	Oxct1	Erlin1	Hsph1	Sart3	Snw1	Zfp646
	Ctnnbip1	Fxyd6	P3h1	Erlin2	Htatsf1	Satb2	Snx14	Zfp647
	Ctnnbl1	Fyco1	P3h2	Erp44	Htra2	Scaf11	Snx17	Zfp65
	Ctnnd1	Fzd6	P3h4	Errfi1	Hus1	Scaf4	Snx27	Zfp655
	Ctnnd2	G3bp1	P4ha1	Esf1	Huwe1	Scaf8	Son	Zfp7
	Ctns	G6pdx	Paip1	Espl1	Hyls1	Scd1	Sox18	Zfp708
	Ctps	Gaa	Palb2	Espn	Iars	Scd2	Spag7	Zfp738
	Ctr9	Gab2	Pan2	Esrp1	Iars2	Sec1	Spcs2	Zfp74
	Ctsa	Gabarap	Pank1	Esrp2	Ibtk	Sec61a1	Specc1	Zfp85
	Ctsb	Gabarapl1	Papola	Etf1	Icam1	Sec63	Speg	Zfp87
	Ctsc	Gadd45a	Papolb	Etfa	Ice1	Secisbp2	Sphk2	Zfp874b
	Ctsd	Gadd45b	Parg	Etfb	Idh3a	Sema4d	Spint1	Zfp90
	Ctsf	Gadd45g	Parm1	Etfdh	Iffo2	Sephs1	Spint2	Zfp953
	Ctsl	Gadd45gip1	Patz1	Etv4	Ifi30	Sephs2	Spr	Zfyve1
	Ctsw	Galk2	Pax3	Etv5	Ifit2	Serping1	Spred3	Zfyve19
	Ctsz	Galm	Paxip1	Ewsr1	Ifitm1	Serpinh1	Sptbn4	Zhx1
	Cttn	Galns	Pbx2	Exo1	Ifitm3	Serpini1	Srcap	Zkscan5
	Cttnbp2nl	Galnt10	Pbx3	Exoc4	Ift140	Sesn3	Srp68	Zmat5
	Ctu1	Galnt11	Pcbp1	Exoc6	Ift20	Setd1a	Srprb	Znrf1
	Cul1	Gapdh	Pcbp2	Exoc6b	Ift88	Setd1b	Srrm2	Zswim8
	Cuta	Gars	Pcbp3	Exosc1	Igbp1	Setd3	Srsf6	Zw10
	Cux1	Gart	Pcbp4	Exosc2	Igf2r	Setd6	Sspo
	Cux2	Gatad2b	Pcid2	Exosc3	Igfbp4	Setdb1	Ssr2
	Cwc22	Gatb	Pck2	Exosc4	Ik	Sf1	Ssrp1
	Cwc27	Gatm	Pcsk2	Exosc7	Ikbip	Sf3a1	St3gal2
	Cwf19l1	Gba	Pcsk6	Exosc8	Il17rc	Sf3a2	St3gal3
	Cwf19l2	Gbp3	Pcsk7	Exosc9	Ilk	Sf3a3	St6galnac6
	Cxcl16	Gbp7	Pcyox1	Ext2	Ilvbl	Sf3b2	Stau1
	Cxxc1	Gcat	Pcyox1l	Ezh1	Immt	Sf3b3	Stip1
	Cyb561a3	Gclm	Pcyt2	Ezr	Imp3	Sf3b4	Stk10
	Cyb561d2	Gcsh	Pdcl3	F11r	Impact	Sfpq	Stk11
	Cyb5d1	Gde1	Pde12	F2rl1	Impdh1	Sfswap	Stmn1
	Cyb5r3	Gemin4	Pde2a	Fabp3	Impdh2	Sgf29	Stmn2
	Cyb5r4	Gemin5	Pdf	Fadd	Ing1	Sgms1	Stoml2
	Cyba	Gemin8	Pdgfa	Fads1	Ing2	Sh2d3c	Stradb
	Cygb	Gfer	Pdgfc	Fads2	Ing3	Sh3pxd2a	Stx1b
	Cyld	Gfm1	Pdgfd	Faf2	Inip	Sharpin	Stx4a
	Cyp1b1	Gfm2	Pdgfrb	Fah	Inpp5b	Shmt1	Stxbp2
	Cyp21a1	Gga2	Pdk1	Fam120b	Inpp5f	Shmt2	Suclg1
	Cyp26a1	Ggh	Pdk2	Fam122b	Inpp5k	Siae	Sugp1
	Cyp39a1	Ggps1	Pdk4	Fam162a	Inppl1	Sik1	Sugt1
	Cyp4f13	Gid4	Pdp1	Fam168a	Insig1	Sin3a	Suox
	Cyp51	Gigyf1	Pdp2	Fam178b	Insr	Six5	Swt1
	Cyyr1	Git1	Pdpk1	Fam185a	Ints10	Slbp	Syt3
	D16Ertd472e	Glb1	Pds5a	Fam189a1	Ints12	Slc25a12	Syt5
	D1Pas1	Gle1	Pdss1	Fam193b	Ints5	Sltm	Tacc1
	D430019H16Rik	Glipr2	Pdss2	Fam20b	Ints8	Smarca4	Tacc3
	D630039A03Rik	Glmp	Pdx1	Fam214a	Invs	Smarcal1	Taf8
	D6Wsu163e	Glo1	Peg3	Fam214b	Ipo5	Smarcb1	Tagln2
	Daam1	Glod4	Per1	Fam219b	Ipo7	Smarcd1	Tapbp
	Dab2	Glrx	Per2	Fam220a	Ipo8	Smarcd2	Tarbp2
	Dab2ip	Glt8d1	Pfkfb2	Fam222a	Irf1	Smn1	Tax1bp3
	Dag1	Gltp	Pfkfb3	Fam234b	Irf2bp1	Smpd3	Tbc1d13
	Dap3	Gm2a	Pfkl	Fam72a	Irf2bp2	Smpd4	Tbc1d14
	Dapp1	Gmds	Pfkm	Fam76a	Irf2bpl	Smu1	Tbc1d17
	Dars2	Gmeb1	Pfkp	Fam78a	Irf3	Snai1	Tbc1d23
	Dazap1	Gmeb2	Pgap2	Fam83h	Irs2	Snapc3	Tbc1d8b
	Dazl	Gmfg	Pgap3	Fam89a	Isg20l2	Snrnp70	Tcea2
	Dbi	Gmppa	Pgd	Fancc	Isoc2a	Snrpa1	Tceanc2
	Dbp	Gmps	Pgk1	Fancd2	Isy1	Snrpd1	Tcta
	Dcaf10	Gnas	Pgm2	Fance	Itfg1	Snrpd2	Terf2
	Dcaf12	Gng2	Pgm2l1	Fancg	Itgb4	Socs2	Tesk2
	Dcaf15	Gnl3	Pgm5	Fancm	Itpr1	Socs3	Tfam
	Dcdc2a	Gnl3l	Phf19	Farsa	Iws1	Socs7	Tfeb
	Dclk2	Gnpat	Phf20	Farsb	Jade2	Sox1	Tfpi
	Dcn	Gnptab	Phf21a	Fasn	Jag1	Sox12	Tfpt
	Dcps	Gnptg	Phf5a	Fastkd5	Jak1	Sox13	Tha1
	Dctn2	Gns	Pias1	Fbf1	Jmjd6	Sox18	Thap11
	Dcun1d2	Golga5	Pigk	Fblim1	Josd1	Sp1	Thap3
	Dcun1d3	Golim4	Pign	Fbln1	Josd2	Sp2	Thg1l
	Dda1	Golm1	Pigq	Fbrsl1	Jtb	Sp4	Thoc6
	Ddah1	Gosr2	Pigu	Fbxl14	Jun	Spcs1	Thrap3
	Ddah2	Got1	Pigw	Fbxl19	Jund	Spcs2	Thtpa
	Ddhd2	Got2	Pik3c2b	Fbxo15	Kank1	Spen	Thyn1
	Ddit3	Gpank1	Pik3ca	Fbxo21	Kars	Sphk1	Tial1
	Ddit4	Gpcpd1	Pik3r3	Fbxo25	Kat2a	Sphk2	Tjp3
	Ddost	Gpd1l	Pim2	Fbxo28	Kat5	Sppl2a	Tle6
	Ddr1	Gpi1	Pink1	Fbxo32	Kat8	Spr	Tln1
	Ddx1	Gpn1	Pitx2	Fbxo44	Katnb1	Spry4	Tm9sf1
	Ddx18	Gpnmb	Piwil2	Fbxo5	Kbtbd6	Spsb1	Tmed9
	Ddx19a	Gpr107	Pkia	Fbxo9	Kctd10	Sptlc1	Tmem102
	Ddx21	Gpr89	Pkm	Fbxw11	Kctd15	Sqle	Tmem108
	Ddx23	Gps1	Pkn1	Fbxw9	Kctd17	Srebf2	Tmem109
	Ddx25	Gpsm2	Pknox1	Fcgrt	Kctd21	Srf	Tmem11
	Ddx39b	Gpx1	Pknox2	Fchsd2	Kdm1a	Srpk1	Tmem115
	Ddx4	Gpx3	Pla2g10	Fcor	Kdm2a	Srpk2	Tmem120a
	Ddx43	Gpx4	Pla2g1b	Fdft1	Kdm3a	Srrm1	Tmem127
	Ddx47	Grb10	Pla2g6	Fdps	Kdm4b	Srrt	Tmem129
	Ddx51	Grk6	Plaa	Fdxr	Kdm7a	Srsf3	Tmem143
	Ddx54	Grn	Plag1	Fech	Kdsr	Srsf4	Tmem145
	Ddx58	Grtp1	Plagl2	Fem1b	Khdrbs1	Srsf6	Tmem147
	Deaf1	Grwd1	Plat	Fgd6	Khsrp	Ssbp4	Tmem150a
	Decr1	Gsap	Plau	Fgf15	Kidins220	St3gal3	Tmem19
	Dek	Gsk3a	Plbd1	Fgf17	Kif13b	St3gal5	Tmem208
	Dennd1a	Gsn	Plgrkt	Fgfr1	Kif22	St6galnac6	Tmem41b
	Dennd4a	Gspt1	Plod1	Fh1	Kif5b	Stat1	Tmem43
	Dennd5b	Gsr	Plod2	Fhl4	Kifc2	Stk38l	Tmem59
	Dennd6b	Gstcd	Plpp1	Ficd	Kifc3	Strap	Tmem88
	Depdc1b	Gstk1	Plpp3	Filip1l	Klf9	Stt3a	Tmod2
	Depdc7	Gsto1	Plppr2	Fip1l1	Klhdc3	Suclg1	Tmod3
	Deptor	Gstz1	Pm20d2	Fiz1	Klhdc4	Sumo3	Tmprss9
	Derl1	Gtf2e1	Pml	Fkbp1a	Klhl18	Suv39h2	Tmsb10
	Derl3	Gtf2e2	Pmm1	Fkbp1b	Klhl26	Syncrip	Tmtc3
	Des	Gtf2h2	Pmvk	Fkbp3	Klhl8	Synj1	Tmub1
	Dffa	Gtf2h4	Pnrc2	Fkbp4	Kmt2c	Taf1	Tnfaip1
	Dgat1	Gtf2i	Pola2	Fkrp	Kmt2d	Taf4	Tnfrsf12a
	Dgat2	Gtf3c3	Pold2	Flcn	Kmt5a	Taf5l	Tob2
	Dgkd	Gtf3c4	Pold3	Flii	Knop1	Taf8	Toe1
	Dgki	Gtpbp1	Polk	Flywch1	Kpna6	Taok3	Tomm70a
	Dgkk	Gtpbp2	Polr1e	Fn3k	Kpnb1	Tarbp1	Topbp1
	Dhcr24	Gtpbp3	Pomt2	Fnbp4	Kremen1	Tardbp	Tor1aip2
	Dhcr7	Gtpbp4	Pop1	Fndc3b	Krr1	Tasp1	Tpd52
	Dhdh	Gtpbp8	Pou2f1	Fnta	Kti12	Tbc1d14	Tpd52l2
	Dhh	Gusb	Pou3f1	Fntb	Kyat3	Tbl3	Tpgs1
	Dhps	Gys1	Pou4f1	Fos	L3mbtl2	Tbrg4	Tpi1
	Dhrs11	H1f0	Pou5f1	Fosl2	Lamc1	Tcea1	Tra2a
	Dhtkd1	H3f3a	Pou6f1	Foxa3	Lamp1	Tcea2	Traip
	Dhx15	H6pd	Ppa1	Foxk1	Lamtor2	Tceanc2	Trak2
	Dhx16	Hars	Ppa2	Foxk2	Lap3	Tdh	Trappc3
	Dhx33	Hat1	Ppcdc	Foxn4	Laptm4a	Tdp1	Trh
	Dhx35	Haus1	Ppm1a	Foxo4	Larp1	Tead2	Trim28
	Dhx38	Hax1	Ppm1e	Foxp4	Larp1b	Tecr	Trim41
	Dhx40	Hbegf	Ppm1g	Foxred1	Larp7	Tef	Trip10
	Dhx9	Hbp1	Ppm1h	Foxred2	Lars	Tefm	Trmt10b
	Diaph1	Hcfc1	Ppp1r13l	Fpgs	Las1l	Ten1	Trp53inp2
	Dimt1	Hcfc1r1	Ppp1r15b	Frat1	Lasp1	Tert	Trp73
	Dio3	Hdac3	Ppp1r3d	Frat2	Lats1	Tfcp2l1	Trub1
	Dip2c	Hdac6	Ppp2r1a	Frg1	Lcmt1	Tfdp1	Tsacc
	Diras2	Hdac7	Ppp2r1b	Frmd5	Ldlr	Tfe3	Tsga10
	Dis3	Hdac8	Ppp2r3a	Frmd6	Leo1	Tfeb	Tssc4
	Disp1	Hdgf	Ppp2r5a	Frs2	Leprot	Tgfa	Tst
	Disp2	Hdlbp	Ppp2r5d	Fsd1	Letm1	Tgif2	Ttbk1
	Dkc1	Heatr6	Ppp4r1	Fstl3	Letmd1	Tgm1	Ttc30a1
	Dkk1	Hebp1	Ppp6r3	Fto	Lgals8	Tha1	Ttc38
	Dkk3	Herc4	Pprc1	Ftsj1	Lgmn	Thg1l	Ttc4
	Dkkl1	Herpud2	Pqbp1	Fubp1	Lhpp	Thoc6	Ttc41
	Dlat	Hexa	Prdm10	Fuca1	Lias	Thop1	Tti1
	Dlg5	Hexb	Prdm15	Fundc1	Lig3	Thrap3	Tuba4a
	Dlgap3	Hgsnat	Prdm16	Fut1	Limk2	Thtpa	Tubb5
	Dlk1	Hibadh	Prdx1	Fxr1	Llgl1	Thumpd1	Tubg1
	Dll1	Hibch	Prdx2	Fxr2	Lman2	Ticrr	Tut1
	Dlst	Higd2a	Prdx3	Fyco1	Lmna	Tk1	Txlna
	Dlx1	Hint3	Prdx4	Fzd2	Lmnb2	Tkt	Ubac1
	Dlx2	Hira	Prim1	G3bp1	Lonp2	Tlk2	Ubap2
	Dmap1	Hirip3	Prkaca	G6pdx	Lpcat3	Tmed4	Ube2d1
	Dmbx1	Hivep1	Prkca	Gaa	Lpxn	Tmem208	Ube2v1
	Dmrt1	Hk2	Prkcg	Gabarap	Lrfn3	Tmem39a	Ubl7
	Dmrt2	Hmces	Prkci	Gadd45a	Lrig2	Tmem59	Ubr2
	Dmrt3	Hmg20a	Prmt5	Gadd45b	Lrp11	Tmem9b	Ubxn11
	Dmrta2	Hmga1	Prpf31	Gadd45gip1	Lrpap1	Tmub1	Ubxn8
	Dmrtb1	Hmgcr	Prpf4	Gal3st4	Lrpprc	Tnfaip1	Uckl1
	Dmtn	Hmgcs1	Prpf40a	Galk2	Lrrc27	Tnrc6b	Ucp2
	Dna2	Hmgn3	Prpf8	Galm	Lrrc41	Tnrc6c	Ufsp2
	Dnaaf5	Hmgn5	Prps1	Galns	Lrrc47	Tob2	Uggt1
	Dnah10	Hmgxb4	Prps1l3	Galnt10	Lrrc51	Toe1	Uhrf1
	Dnah8	Hmox1	Prpsap2	Gapdh	Lrrc61	Top1	Ulk1
	Dnaja2	Hnrnpc	Prx	Garnl3	Lrrc8d	Top2a	Unc13d
	Dnaja3	Hnrnpdl	Psat1	Gars	Lrsam1	Top2b	Unk
	Dnaja4	Hnrnph2	Psen1	Gart	Lsg1	Tox2	Upf3b
	Dnajb11	Hnrnpk	Psmc1	Gas2	Lsm14b	Tpgs1	Uqcr10
	Dnajb12	Hnrnpl	Psmc2	Gata2	Lsm4	Tpi1	Urod
	Dnajb3	Hnrnpm	Psmc4	Gatb	Lss	Tpp1	Use1
	Dnajb4	Hnrnpu	Psmc6	Gba	Lta4h	Tra2a	Usp39
	Dnajb5	Hnrnpul1	Psmd1	Gcat	Luc7l	Trib1	Usp4
	Dnajb9	Hnrnpul2	Psmd11	Gclm	Lyar	Trim26	Usp5
	Dnajc10	Homer3	Psmd14	Gcsh	Lyrm4	Trim27	Vars2
	Dnajc11	Hprt	Psmd3	Gde1	Lysmd1	Trim28	Vcpip1
	Dnajc12	Hps3	Psmd6	Gemin4	Lysmd2	Trip12	Vegfb
	Dnajc17	Hsbp1	Psmd7	Gemin5	Lztr1	Trmt1	Vezt
	Dnajc18	Hsd17b12	Psme3	Gemin8	M6pr	Trmt10b	Vgf
	Dnajc2	Hsd17b14	Psph	Gfer	Macrod1	Trmt5	Vipas39
	Dnajc25	Hsd17b4	Ptbp1	Gfi1b	Madd	Trub1	Vkorc1
	Dnajc28	Hsd3b7	Ptcd2	Gfm1	Maf1	Tsen2	Vps25
	Dnajc3	Hsdl1	Ptcd3	Gfm2	Mafg	Tspan17	Vps26b
	Dnajc6	Hsf4	Ptgr2	Gfpt2	Mafk	Tspan3	Vps50
	Dnajc8	Hsp90ab1	Ptgs1	Ggh	Malt1	Tst	Vps51
	Dnal1	Hsp90b1	Ptgs2	Ggnbp1	Maml2	Ttbk1	Vps52
	Dner	Hspa13	Ptms	Ggps1	Man2b1	Ttbk2	Vps53
	Dnm1	Hspa9	Ptov1	Gid4	Manf	Ttc37	Vrk1
	Dnm2	Hspb1	Ptpn13	Gins2	Map1lc3a	Ttll4	Vrk3
	Dnmt3a	Hspb11	Ptpn18	Gipr	Map1s	Ttll9	Vti1b
	Dnmt3b	Hspbp1	Ptpn23	Git1	Map2k1	Tusc3	Wbp2
	Dnmt3l	Hspd1	Puf60	Glb1	Map2k3	Tut1	Wdr18
	Dnttip1	Hsph1	Pum3	Glb1l	Map3k1	Tysnd1	Wdr31
	Dnttip2	Htatsf1	Pura	Gle1	Map3k7	U2af1	Wdr33
	Doc2a	Htra2	Purg	Gli1	Map4k2	Uba2	Wdr59
	Dock4	Hus1	Pus10	Glipr2	Map4k5	Ubb	Wdr73
	Dock5	Huwe1	Pus3	Glis3	Mapk11	Ubc	Wipf2
	Dok2	Hvcn1	Pycr1	Glmp	Mapk1ip1l	Ube2d1	Wrap53
	Dolk	Hyls1	Pygb	Glo1	Mapk3	Ube2h	Wrap73
	Dot1l	Iah1	Pygl	Glod4	Mapkap1	Ube2v1	Xbp1
	Dpf1	Iars	Qpct	Gls2	Mapkapk2	Ube4b	Xpot
	Dph2	Iars2	Qprt	Glt1d1	Mapre3	Ubl7	Xrcc5
	Dph6	Ibtk	Rabggtb	Glt8d1	Mat2a	Ubqln1	Xrra1
	Dpm3	Ica1	Rack1	Gltp	Mau2	Ubr2	Yars2
	Dpp4	Icam1	Rad1	Gm11992	Mavs	Ubr5	Ybx1
	Dpp6	Ice1	Rad18	Gm20604	Max	Ubxn10	Yipf2
	Dpp7	Id1	Rad51d	Gm2a	Maz	Ubxn11	Yipf3
	Dppa3	Id2	Rad9b	Gmeb1	Mbd1	Ubxn8	Ypel3
	Dpy19l3	Ide	Rara	Gmeb2	Mbd2	Uchl1	Ywhaz
	Dpy30	Idh3a	Rasip1	Gmfg	Mbd3	Ucp2	Zbed6
	Dpys	Iffo2	Rassf2	Gmip	Mbd6	Uggt1	Zbtb32
	Dpysl2	Ifi30	Rbbp4	Gmppa	Mcam	Uhrf1	Zc3h11a
	Dpysl3	Ifit2	Rbbp6	Gmps	Mccc2	Uhrf2	Zc3h15
	Dpysl4	Ifitm1	Rbbp7	Gna15	Mcfd2	Uimc1	Zc3h18
	Dpysl5	Ifitm3	Rbck1	Gnao1	Mcm3	Ulk1	Zcchc14
	Dqx1	Ift140	Rbm10	Gnas	Mcm4	Ulk2	Zcchc8
	Drap1	Ift20	Rbm12	Gng12	Mcm6	Unc119	Zdhhc14
	Drc1	Ift88	Rbm14	Gngt2	Mcmbp	Ung	Zfc3h1
	Drg2	Igbp1	Rbm15	Gnl3	Mcoln1	Upf3b	Zfp1
	Dsc2	Igf2r	Rbm19	Gnl3l	Mcrs1	Upp1	Zfp108
	Dsn1	Igfbp3	Rbm3	Gnmt	Mdc1	Uqcr10	Zfp109
	Dsp	Igfbp4	Rbm41	Gnpat	Mdh1	Uqcrc2	Zfp110
	Dstyk	Igfbp7	Rbm5	Gnptg	Mdk	Usp10	Zfp111
	Dtd1	Igsf8	Rbmxl1	Gns	Mdm1	Usp40	Zfp114
	Dtna	Ik	Rcor1	Golga5	Mdm2	Usp5	Zfp128
	Dtnb	Ikbip	Renbp	Golm1	Mea1	Usp7	Zfp13
	Dtwd1	Il10rb	Repin1	Gosr2	Med1	Usp9x	Zfp142
	Dtx1	Il17rc	Rest	Got1	Med10	Utp3	Zfp143
	Dtx3l	Ilk	Rev1	Got2	Med11	Utp6	Zfp146
	Dtx4	Ilvbl	Rfc5	Gpank1	Med12	Vac14	Zfp169
	Duox2	Immt	Rfx1	Gpc2	Med14	Vars2	Zfp174
	Dus1l	Imp3	Rfx5	Gpd1l	Med15	Vcpip1	Zfp180
	Dus3l	Impact	Rfx7	Gpn1	Med19	Vegfa	Zfp189
	Dusp12	Impdh1	Rfxank	Gpr107	Med25	Vegfb	Zfp2
	Dusp14	Impdh2	Rhox13	Gpr157	Med26	Vkorc1	Zfp202
	Dusp22	Inf2	Rida	Gpr160	Med7	Vps25	Zfp235
	Dusp26	Ing1	Rif1	Gpr180	Megf8	Vps37a	Zfp239
	Dusp3	Ing2	Riok3	Gpr89	Meis1	Vps41	Zfp260
	Dusp4	Ing3	Ripk4	Gps1	Men1	Vrk1	Zfp273
	Dusp5	Inip	Rmnd5a	Gpsm2	Metap2	Vrk3	Zfp28
	Dusp7	Inpp5b	Rnaseh2a	Gpx1	Mettl2	Vti1b	Zfp286
	Dusp8	Inpp5f	Rnaseh2c	Gpx4	Mettl22	Wbp11	Zfp317
	Dusp9	Inpp5k	Rnf10	Grb7	Mettl23	Wbp2	Zfp334
	Dut	Inppl1	Rnf113a1	Grik3	Mettl26	Wdr18	Zfp341
	Dvl1	Insig1	Rnf128	Grik5	Mettl5	Wdr3	Zfp354a
	Dvl2	Insr	Rnf130	Grk4	Mettl9	Wdr33	Zfp354b
	Dym	Ints10	Rnf14	Grk6	Mfn2	Wdr36	Zfp354c
	Dync1li1	Ints12	Rnf157	Grn	Mfsd1	Wdr43	Zfp358
	Dync2li1	Ints5	Rnf181	Grtp1	Mfsd11	Wdr5b	Zfp369
	Dynlrb1	Ints8	Rnf185	Grwd1	Mfsd8	Wdr6	Zfp37
	Dyrk1b	Invs	Rnf20	Gsk3a	Mgst3	Wdr75	Zfp383
	Dyrk2	Ipo5	Rnf220	Gspt1	Mib1	Wipi1	Zfp41
	Dzank1	Ipo7	Rnf26	Gsr	Micu1	Wiz	Zfp418
	Dzip3	Ipo8	Rnf5	Gstcd	Micu2	Wrnip1	Zfp429
	E030030I06Rik	Irf1	Rnf8	Gstk1	Midn	Wtap	Zfp444
	E2f1	Irf2	Rnmt	Gstt2	Mief2	Wwc2	Zfp446
	E2f2	Irf2bp1	Rnpc3	Gstz1	Mif	Wwtr1	Zfp454
	E2f4	Irf2bp2	Rpap1	Gtf2e1	Miip	Xbp1	Zfp455
	E2f6	Irf2bpl	Rpap2	Gtf2e2	Mitf	Xrcc3	Zfp456
	Ebf4	Irf3	Rpf1	Gtf2h2	Mkrn1	Xrcc5	Zfp458
	Ebi3	Irs2	Rpia	Gtf2h4	Mlec	Xrcc6	Zfp473
	Ebna1bp2	Isg20l2	Rpl13a	Gtf2i	Mlh1	Xylt2	Zfp493
	Ecd	Isoc2a	Rpl15	Gtf3c3	Mllt11	Yars2	Zfp513
	Ece1	Isy1	Rpl22	Gtf3c4	Mlst8	Ybx1	Zfp518a
	Ecel1	Itfg1	Rpl24	Gtpbp2	Mmab	Ybx2	Zfp551
	Echs1	Itga5	Rpl35	Gtpbp3	Mmachc	Yeats4	Zfp566
	Eda2r	Itga6	Rpl6	Gtpbp4	Mmadhc	Ylpm1	Zfp568
	Edem2	Itga7	Rpl7	Gtpbp8	Mms19	Ythdf2	Zfp58
	Edem3	Itgav	Rpl8	Gtse1	Mon1a	Zbtb12	Zfp595
	Eef1a1	Itgb1	Rplp0	Guf1	Morf4l2	Zbtb17	Zfp60
	Eef1a2	Itgb4	Rplp1	Gys1	Mospd3	Zbtb32	Zfp606
	Eef1b2	Itgb5	Rpn1	H1f0	Mpc2	Zbtb40	Zfp617
	Eef1d	Itm2a	Rpp25l	H3f3a	Mphosph10	Zbtb8b	Zfp629
	Eef1e1	Itm2b	Rpp40	H6pd	Mpi	Zc3h15	Zfp637
	Eef1g	Itm2c	Rprd1b	Hace1	Mpnd	Zcchc4	Zfp646
	Eef2	Itpk1	Rprd2	Haghl	Mpv17	Zcchc8	Zfp647
	Eef2k	Itpr1	Rps14	Hap1	Mpv17l2	Zdhhc14	Zfp65
	Eef2kmt	Itpr2	Rps16	Hapln4	Mpzl1	Zdhhc6	Zfp655
	Efemp1	Iws1	Rps2	Hars	Mre11a	Zeb1	Zfp661
	Efhd1	Jade2	Rps21	Has2	Mrfap1	Zfand2a	Zfp697
	Efl1	Jag1	Rps27a	Hat1	Mrgbp	Zfp13	Zfp7
	Efna3	Jak1	Rps4x	Haus1	Mrm1	Zfp169	Zfp708
	Efna4	Jazf1	Rps5	Hax1	Mrpl1	Zfp174	Zfp729a
	Efna5	Jdp2	Rps6ka5	Hbp1	Mrpl10	Zfp180	Zfp729b
	Efnb1	Jmjd6	Rps7	Hcfc1	Mrpl11	Zfp202	Zfp738
	Efnb2	Josd1	Rps8	Hcfc1r1	Mrpl12	Zfp266	Zfp74
	Eftud2	Josd2	Rps9	Hck	Mrpl13	Zfp280b	Zfp759
	Egflam	Jtb	Rpsa	Hcn2	Mrpl15	Zfp341	Zfp772
	Egfr	Jun	Rptor	Hdac3	Mrpl19	Zfp358	Zfp773
	Egln1	Jund	Rragb	Hdac6	Mrpl21	Zfp37	Zfp84
	Egln2	Kank1	Rreb1	Hdac8	Mrpl24	Zfp383	Zfp85
	Egln3	Kars	Rrm2	Hdgf	Mrpl30	Zfp41	Zfp87
	Egr1	Kat2a	Rrn3	Hdlbp	Mrpl34	Zfp42	Zfp874b
	Eif1ax	Kat5	Rrp1	Heatr6	Mrpl35	Zfp438	Zfp879
	Eif2a	Kat8	Rrp1b	Hebp1	Mrpl36	Zfp444	Zfp90
	Eif2ak2	Katnb1	Rrs1	Helb	Mrpl37	Zfp446	Zfp93
	Eif2ak3	Kbtbd6	Rubcn	Herc4	Mrpl38	Zfp449	Zfp940
	Eif2b3	Kctd10	Runx1	Herpud2	Mrpl39	Zfp566	Zfp949
	Eif2b4	Kctd15	Runx1t1	Hexa	Mrpl4	Zfp617	Zfp953
	Eif2b5	Kctd17	Ruvbl1	Hexb	Mrpl42	Zfp646	Zfp954
	Eif2s2	Kctd21	Ruvbl2	Hgh1	Mrpl44	Zfp729b	Zfyve1
	Eif2s3x	Kdelr3	Rxra	Hibadh	Mrpl45	Zfp773	Zfyve19
	Eif3a	Kdm1a	Rxrb	Hibch	Mrpl46	Zfp799	Zfyve28
	Eif3b	Kdm2a	Rxrg	Hif3a	Mrpl47	Zfp819	Zhx1
	Eif3c	Kdm3a	S100a13	Higd2a	Mrpl48	Zfp90	Zik1
	Eif3d	Kdm4b	Safb	Hint3	Mrpl54	Zfp930	Zim1
	Eif3e	Kdm7a	Sall3	Hipk4	Mrpl9	Zfp949	Zkscan5
	Eif3f	Kdsr	Sall4	Hira	Mrps10	Zhx1	Zmat5
	Eif3h	Khdrbs1	Sap130	Hirip3	Mrps15	Zic5	Znrf1
	Eif3i	Khsrp	Sap18	Hivep1	Mrps18a	Zkscan2	Zscan12
	Eif3j2	Kidins220	Sarnp	Hk2	Mrps18b	Znfx1	Zscan22
	Eif3k	Kif13b	Sars2	Hmces	Mrps22	Znhit6	Zswim8
	Eif3l	Kif22	Sart1	Hmg20a	Mrps23	Zscan12	Zw10
	Eif3m	Kif27	Sart3	Hmga1	Mrps25	Zscan20
	Eif4a2	Kif5b	Satb1	Hmgb1	Mrps27	Zscan22
	Eif4a3	Kifc2	Satb2	Hmgxb4	Mrps30	Zxdc
	Eif4b	Kifc3	Scaf11	Hmmr	Mrps35
	Eif4e3	Klf9	Scaf4	Hnrnpc	Mrps5
	Eif4ebp1	Klhdc1	Scaf8	Hnrnpdl	Mrps9
	Eif4ebp2	Klhdc3	Sccpdh	Hnrnph2	Mrto4
	Eif4enif1	Klhdc4	Scd1	Hnrnpk	Msh2
	Eif4g1	Klhl18	Scd2	Hnrnpl	Msh3
	Eif4h	Klhl26	Sdcbp	Hnrnpm	Msh6
	Eif5	Klhl8	Sec1	Hnrnpu	Msl2
	Eif5a	Kmt2c	Sec61a1	Hnrnpul1	Msmo1
	Eif5a2	Kmt2d	Sec63	Hnrnpul2	Mst1
	Eif5b	Kmt5a	Secisbp2	Homer3	Mt1
	Elavl1	Knop1	Sema4d	Hormad1	Mtch1
	Elavl2	Kpna6	Sema7a	Hoxa3	Mtdh
	Elavl3	Kpnb1	Sephs1	Hpca	Mtg1
	Elf1	Kremen1	Sephs2	Hpdl	Mthfd1
	Elf2	Kri1	Serpina3m	Hps3	Mthfd2
	Elk3	Krr1	Serpinb6c	Hrh3	Mtm1
	Elmod1	Kti12	Serpinb8	Hsbp1	Mtmr10
	Elmod2	Kyat3	Serpinb9b	Hsd11b2	Mto1
	Elmod3	L3mbtl2	Serpine1	Hsd17b12	Mtor
	Elof1	Lage3	Serpine2	Hsd17b14	Mtrf1
	Elovl1	Lamc1	Serping1	Hsd17b4	Mtss1
	Elovl5	Lamp1	Serpinh1	Hsd3b7	Mtx1
	Elovl6	Lamtor2	Serpini1	Hsdl1	Mutyh
	Elovl7	Lap3	Sesn3	Hsf4	Mvb12a
	Elp2	Laptm4a	Setd1a	Hsp90aa1	Mvd
	Elp3	Laptm4b	Setd1b	Hsp90ab1	Mvk
	Elp6	Laptm5	Setd3	Hsp90b1	Mvp
	Emc7	Larp1	Setd6	Hspa13	Mxd4
	Emg1	Larp1b	Setdb1	Hspa8	Mydgf
	Emilin1	Larp7	Sf1	Hspa9	Myh10
	Eml4	Lars	Sf3a1	Hspb1	Myh9
	Eml6	Las1l	Sf3a2	Hspb11	Myl12a
	Emp1	Lasp1	Sf3a3	Hspb6	Myl12b
	Emsy	Lat	Sf3b2	Hspbp1	Myl6
	Enc1	Lats1	Sf3b3	Hspd1	Myl6b
	Endod1	Lats2	Sf3b4	Hspe1	Myl9
	Enkd1	Lcmt1	Sfpq	Hspg2	Myo1c
	Eno1	Ldha	Sfswap	Hsph1	Myo1e
	Eno1b	Ldlr	Sgf29	Htatsf1	Mzf1
	Eno4	Leo1	Sgms1	Htra2	Mzt2
	Enox2	Lepr	Sgms2	Hus1	N4bp2l2
	Enpp3	Leprot	Sh2d3c	Huwe1	Naa10
	Enpp5	Letm1	Sh3pxd2a	Hyal1	Naa15
	Entpd3	Letmd1	Sh3rf2	Hyls1	Naa16
	Eomes	Lgals3	Sharpin	Iars	Naa20
	Ep300	Lgals8	Shh	Iars2	Naa25
	Ep400	Lgmn	Shmt1	Ibtk	Naa38
	Epb41	Lhfp	Shmt2	Icam1	Nabp2
	Epb41l4a	Lhpp	Siae	Ice1	Naca
	Epdr1	Lias	Sik1	Id4	Nacc1
	Ephb3	Lig3	Sin3a	Idh3a	Nagk
	Ephb4	Limk2	Six2	Idua	Nampt
	Ephx2	Lipa	Six5	Ier3ip1	Nap1l1
	Epn1	Llgl1	Slbp	Ier5l	Napa
	Epor	Lman2	Slc25a12	Iffo1	Napb
	Eppk1	Lmbrd1	Sltm	Iffo2	Nars
	Eprs	Lmna	Smarca2	Ifi30	Nars2
	Eps8l2	Lmnb2	Smarca4	Ifit2	Nasp
	Eral1	Lmo7	Smarcal1	Ifitm1	Nat10
	Erap1	Lonp2	Smarcb1	Ifitm3	Natd1
	Eras	Lpcat3	Smarcd1	Ift140	Nbas
	Erbb2	Lpp	Smarcd2	Ift20	Nbn
	Ercc1	Lpxn	Smn1	Ift88	Ncapd2
	Ercc2	Lrfn3	Smpd3	Igbp1	Ncbp1
	Ercc6	Lrig2	Smpd4	Igf2bp3	Ncl
	Ercc6l	Lrp11	Sms	Igf2r	Ncln
	Ercc8	Lrpap1	Smu1	Igfbp4	Ncoa3
	Ergic2	Lrpprc	Snai1	Igsf9	Ncoa4
	Erlec1	Lrrc27	Snapc3	Ik	Ncoa5
	Erlin1	Lrrc41	Snrnp70	Ikbip	Ncor2
	Erlin2	Lrrc47	Snrpa1	Il12rb1	Ncstn
	Ermard	Lrrc51	Snrpd1	Il17rc	Ndc1
	Ermp1	Lrrc61	Snrpd2	Il17rd	Ndel1
	Erp44	Lrrc8c	Socs2	Ilk	Ndfip1
	Errfi1	Lrrc8d	Socs3	Ilvbl	Ndrg2
	Esf1	Lrsam1	Socs7	Immt	Ndrg3
	Espl1	Lsg1	Sohlh2	Imp3	Ndufa1
	Espn	Lsm14b	Sox1	Impa2	Ndufa10
	Esrp1	Lsm4	Sox12	Impact	Ndufa11
	Esrp2	Lss	Sox13	Impdh1	Ndufaf6
	Esx1	Lta4h	Sox18	Impdh2	Ndufaf7
	Etf1	Ltbr	Sox21	Ina	Ndufb2
	Etfa	Luc7l	Sox3	Incenp	Ndufb9
	Etfb	Lxn	Sox4	Ing1	Ndufs1
	Etfdh	Lyar	Sox9	Ing2	Ndufs6
	Ets1	Lyn	Sp1	Ing3	Ndufs7
	Ets2	Lyplal1	Sp2	Inip	Nedd8
	Etv4	Lyrm4	Sp4	Inpp5b	Nelfa
	Etv5	Lysmd1	Sp8	Inpp5f	Nelfb
	Ewsr1	Lysmd2	Spcs1	Inpp5k	Nemf
	Exo1	Lztr1	Spcs2	Inppl1	Nepro
	Exoc4	M6pr	Spen	Insig1	Neu1
	Exoc6	Macrod1	Sphk1	Insr	Nfkbiz
	Exoc6b	Madd	Sphk2	Ints10	Nfrkb
	Exosc1	Maf1	Spin2c	Ints12	Nfs1
	Exosc2	Mafg	Sppl2a	Ints5	Nfxl1
	Exosc3	Mafk	Spr	Ints8	Nfyb
	Exosc4	Malt1	Spry4	Invs	Nfyc
	Exosc7	Maml2	Spsb1	Ipo5	Ngly1
	Exosc8	Man2b1	Sptlc1	Ipo7	Nif3l1
	Exosc9	Manf	Sqle	Ipo8	Nifk
	Ext2	Map1lc3a	Srebf2	Iqgap3	Nip7
	Eya4	Map1s	Srf	Irak1bp1	Nipsnap1
	Ezh1	Map2k1	Srpk1	Irf1	Nkiras1
	Ezr	Map2k3	Srpk2	Irf2bp1	Nkrf
	F11r	Map3k1	Srrm1	Irf2bp2	Nktr
	F2rl1	Map3k7	Srrt	Irf2bpl	Nle1
	F3	Map3k8	Srsf3	Irf3	Nmb
	F5	Map4k2	Srsf4	Irs2	Nme2
	Fabp3	Map4k5	Srsf6	Isg20l2	Nmnat3
	Fabp5	Mapk11	Ssbp3	Isoc2a	Nmt1
	Fadd	Mapk1ip1l	Ssbp4	Isy1	Nol12
	Fads1	Mapk3	St3gal3	Isyna1	Nol4l
	Fads2	Mapkap1	St3gal5	Itfg1	Nol6
	Faf2	Mapkapk2	St6galnac3	Itga3	Nol7
	Fah	Mapre3	St6galnac6	Itgb4	Nol9
	Fam107b	Mat2a	St8sia6	Itpkb	Nolc1
	Fam111a	Mau2	Stat1	Itpr1	Nom1
	Fam120b	Mavs	Stat4	Iws1	Nomo1
	Fam122b	Max	Stk38l	Izumo1	Nono
	Fam131b	Maz	Strap	Jade2	Nop2
	Fam13a	Mbd1	Stt3a	Jag1	Nop56
	Fam162a	Mbd2	Suclg1	Jak1	Nop58
	Fam168a	Mbd3	Sumo3	Jak3	Nop9
	Fam169a	Mbd6	Susd4	Jmjd6	Nosip
	Fam171a1	Mbnl2	Suv39h2	Josd1	Npepps
	Fam174b	Mboat1	Syncrip	Josd2	Npl
	Fam178b	Mbp	Synj1	Jph2	Npm1
	Fam185a	Mcam	Synj2	Jph3	Npm3
	Fam189a1	Mccc2	Taf1	Jph4	Nqo2
	Fam189a2	Mcfd2	Taf4	Jtb	Nr1d1
	Fam193b	Mcm3	Taf5l	Jun	Nr1d2
	Fam20b	Mcm4	Taf7l	Jund	Nr2f6
	Fam214a	Mcm6	Taf8	Kank1	Nrbp1
	Fam214b	Mcmbp	Taok3	Kank3	Nrbp2
	Fam217b	Mcoln1	Tarbp1	Kars	Nrf1
	Fam219b	Mcrs1	Tardbp	Kat2a	Nsa2
	Fam220a	Mdc1	Tasp1	Kat5	Nsl1
	Fam222a	Mdh1	Tbc1d14	Kat8	Nsun2
	Fam234b	Mdk	Tbl1xr1	Katnal1	Ntan1
	Fam43a	Mdm1	Tbl3	Katnb1	Nucb1
	Fam72a	Mdm2	Tbr1	Kbtbd6	Nucks1
	Fam76a	Mea1	Tbrg4	Kbtbd8	Nudcd1
	Fam78a	Med1	Tbx15	Kcnb1	Nudcd2
	Fam83h	Med10	Tbx20	Kcnc3	Nudt13
	Fam89a	Med11	Tbx3	Kcnh2	Nudt2
	Fancc	Med12	Tbx4	Kctd10	Nufip1
	Fancd2	Med13l	Tcea1	Kctd15	Nufip2
	Fance	Med14	Tcea2	Kctd17	Nup107
	Fancg	Med15	Tceanc2	Kctd21	Nup133
	Fancm	Med19	Tcf7	Kdm1a	Nup153
	Farsa	Med25	Tdh	Kdm2a	Nup155
	Farsb	Med26	Tdp1	Kdm3a	Nup160
	Fas	Med7	Tead2	Kdm4b	Nup188
	Fasn	Megf8	Tecr	Kdm7a	Nup205
	Fastkd5	Meis1	Tef	Kdsr	Nup214
	Fbf1	Men1	Tefm	Khdrbs1	Nup37
	Fblim1	Mest	Tek	Khk	Nup43
	Fbln1	Metap2	Ten1	Khsrp	Nup62
	Fbln2	Metrnl	Tert	Kidins220	Nup85
	Fbn1	Mettl2	Tet1	Kif11	Nup88
	Fbn2	Mettl22	Tex15	Kif13b	Nup98
	Fbp2	Mettl23	Tfap2c	Kif15	Nutf2
	Fbrsl1	Mettl26	Tfcp2l1	Kif20a	Nvl
	Fbxl14	Mettl5	Tfdp1	Kif21b	Nxf1
	Fbxl19	Mettl7a1	Tfe3	Kif22	Nxn
	Fbxl4	Mettl9	Tfeb	Kif3c	Oard1
	Fbxo15	Mfge8	Tgfa	Kif5a	Odc1
	Fbxo21	Mfn2	Tgfb2	Kif5b	Odf2
	Fbxo25	Mfsd1	Tgfbr2	Kif5c	Ogfod1
	Fbxo28	Mfsd11	Tgif2	Kif7	Ogfr
	Fbxo32	Mfsd8	Tgm1	Kifc2	Ola1
	Fbxo4	Mgst3	Tgm3	Kifc3	Opa3
	Fbxo44	Mib1	Tha1	Kit	Ophn1
	Fbxo5	Micall1	Thg1l	Klf1	Orc3
	Fbxo9	Micu1	Thoc6	Klf13	Ormdl3
	Fbxw11	Micu2	Thop1	Klf2	Os9
	Fbxw9	Mid1ip1	Thrap3	Klf5	Osbpl5
	Fcgrt	Midn	Thtpa	Klf9	Osbpl9
	Fchsd2	Mief2	Thumpd1	Klhdc3	Oser1
	Fcor	Mif	Ticrr	Klhdc4	Osgep
	Fdft1	Miip	Timp2	Klhl17	Ostm1
	Fdps	Mios	Timp3	Klhl18	Otud4
	Fdxr	Mitf	Timp4	Klhl24	Otud6b
	Fech	Mkrn1	Tinagl1	Klhl26	Otud7b
	Fem1b	Mlec	Tk1	Klhl8	Otulin
	Fermt1	Mlh1	Tkt	Kmt2c	Oxsr1
	Fermt2	Mllt11	Tlk2	Kmt2d	P2rx4
	Fez2	Mlst8	Tmed4	Kmt5a	P3h1
	Fgd1	Mmab	Tmem208	Kmt5c	P4ha1
	Fgd4	Mmachc	Tmem39a	Knl1	Pa2g4
	Fgd5	Mmadhc	Tmem59	Knop1	Pabpc4
	Fgd6	Mmp14	Tmem9b	Kpna6	Pabpn1
	Fgf1	Mms19	Tmub1	Kpnb1	Pafah1b3
	Fgf10	Mon1a	Tnfaip1	Kremen1	Pafah2
	Fgf12	Morc4	Tnfrsf19	Krr1	Paics
	Fgf15	Morf4l2	Tnfrsf1b	Krt42	Pak1ip1
	Fgf17	Mospd3	Tnrc6b	Kti12	Palb2
	Fgf18	Mpc2	Tnrc6c	Kyat3	Pam16
	Fgfbp1	Mphosph10	Tob2	L1td1	Pan2
	Fgfr1	Mpi	Toe1	L3mbtl2	Papola
	Fgfr2	Mpnd	Top1	Lamc1	Paqr7
	Fgfr3	Mpv17	Top2a	Lamp1	Parg
	Fgg	Mpv17l2	Top2b	Lamtor2	Parl
	Fh1	Mpzl1	Tox2	Lap3	Parp1
	Fhl1	Mras	Tpd52l1	Laptm4a	Parp4
	Fhl2	Mre11a	Tpgs1	Larp1	Patz1
	Fhl4	Mrfap1	Tpi1	Larp1b	Paxip1
	Ficd	Mrgbp	Tpp1	Larp7	Pbrm1
	Figla	Mrm1	Tra2a	Lars	Pbx3
	Filip1l	Mrpl1	Trib1	Las1l	Pbxip1
	Fip1l1	Mrpl10	Trib2	Lasp1	Pcbp1
	Fiz1	Mrpl11	Trim2	Lats1	Pcbp2
	Fkbp10	Mrpl12	Trim26	Lck	Pcbp4
	Fkbp1a	Mrpl13	Trim27	Lcmt1	Pcid2
	Fkbp1b	Mrpl15	Trim28	Ldlr	Pcif1
	Fkbp3	Mrpl19	Trip12	Lefty1	Pck2
	Fkbp4	Mrpl21	Trmt1	Lemd1	Pcm1
	Fkbp6	Mrpl24	Trmt10b	Leo1	Pcnt
	Fkbp9	Mrpl30	Trmt5	Leprot	Pcsk7
	Fkrp	Mrpl34	Trub1	Letm1	Pcx
	Flcn	Mrpl35	Tsen2	Letm2	Pcyox1
	Flii	Mrpl36	Tshz3	Letmd1	Pcyt2
	Flnb	Mrpl37	Tspan17	Lgals8	Pdap1
	Flnc	Mrpl38	Tspan3	Lgmn	Pdcd11
	Flrt3	Mrpl39	Tst	Lhpp	Pdcd7
	Flt1	Mrpl4	Ttbk1	Lias	Pdcl3
	Flt4	Mrpl42	Ttbk2	Lifr	Pde12
	Flywch1	Mrpl44	Ttc37	Lig3	Pde2a
	Fmn2	Mrpl45	Ttc7b	Limk1	Pde4dip
	Fmr1nb	Mrpl46	Ttll4	Limk2	Pde6d
	Fn1	Mrpl47	Ttll9	Llgl1	Pdgfa
	Fn3k	Mrpl48	Tusc3	Lman2	Pdia3
	Fn3krp	Mrpl54	Tut1	Lmna	Pdia4
	Fnbp4	Mrpl9	Tysnd1	Lmnb1	Pdia5
	Fndc1	Mrps10	U2af1	Lmnb2	Pdk1
	Fndc3b	Mrps15	Uap1	Lmod1	Pdk2
	Fndc5	Mrps18a	Uba2	Lmtk3	Pdk4
	Fnta	Mrps18b	Ubb	Lonp2	Pdlim1
	Fntb	Mrps22	Ubc	Lpcat3	Pdlim5
	Folr1	Mrps23	Ube2d1	Lpxn	Pdlim7
	Fos	Mrps25	Ube2e2	Lrfn1	Pdp1
	Fosl2	Mrps27	Ube2h	Lrfn3	Pdp2
	Foxa2	Mrps30	Ube2ql1	Lrig2	Pdpk1
	Foxa3	Mrps35	Ube2v1	Lrp11	Pdpr
	Foxe1	Mrps5	Ube4b	Lrp2	Pdrg1
	Foxk1	Mrps9	Ubl7	Lrp8	Pds5a
	Foxk2	Mrs2	Ubqln1	Lrpap1	Pdss2
	Foxl2	Mrto4	Ubr2	Lrpprc	Pemt
	Foxn4	Msantd3	Ubr5	Lrrc2	Per1
	Foxo4	Msh2	Ubxn10	Lrrc27	Per2
	Foxp4	Msh3	Ubxn11	Lrrc29	Pex19
	Foxq1	Msh6	Ubxn8	Lrrc41	Pex2
	Foxred1	Msl2	Uchl1	Lrrc45	Pex5
	Foxred2	Msmo1	Uchl4	Lrrc47	Pfas
	Fpgs	Msrb3	Ucp1	Lrrc51	Pfdn1
	Fras1	Mst1	Ucp2	Lrrc61	Pfdn2
	Frat1	Mt1	Uggt1	Lrrc75a	Pfdn4
	Frat2	Mta1	Uhrf1	Lrrc8d	Pfkfb2
	Frem1	Mtch1	Uhrf2	Lrrc8e	Pfkfb3
	Frg1	Mtdh	Uimc1	Lrriq4	Pfkl
	Frk	Mtg1	Ulk1	Lrrn4	Pfkm
	Frmd4b	Mthfd1	Ulk2	Lrsam1	Pfkp
	Frmd5	Mthfd2	Unc119	Lsg1	Pgam1
	Frmd6	Mtm1	Ung	Lsm11	Pgap2
	Frrs1l	Mtmr10	Upf3b	Lsm14b	Pgap3
	Frs2	Mto1	Upp1	Lsm4	Pgbd1
	Frzb	Mtor	Uqcr10	Lss	Pgd
	Fsd1	Mtrf1	Uqcrc2	Lta4h	Pgls
	Fst	Mtss1	Usp10	Luc7l	Pgp
	Fstl1	Mtx1	Usp18	Lyar	Pgs1
	Fstl3	Mutyh	Usp24	Lyrm4	Phactr4
	Fto	Mvb12a	Usp40	Lysmd1	Phax
	Ftsj1	Mvd	Usp5	Lysmd2	Phb2
	Fubp1	Mvk	Usp7	Lztr1	Phc1
	Fuca1	Mvp	Usp9x	M6pr	Phf10
	Fuca2	Mxd4	Utp3	Macrod1	Phf13
	Fundc1	Mydgf	Utp6	Madd	Phf19
	Fut1	Myh10	Vac14	Maf1	Phf20
	Fut10	Myh9	Vars2	Mafg	Phf21a
	Fxr1	Myl12a	Vcpip1	Mafk	Phf5a
	Fxr2	Myl12b	Vegfa	Magi1	Phlpp1
	Fxyd6	Myl3	Vegfb	Malt1	Phospho2
	Fyco1	Myl6	Vgll3	Maml2	Phtf1
	Fzd2	Myl6b	Vgll4	Mamstr	Phtf2
	Fzd5	Myl9	Vkorc1	Man2b1	Phyh
	Fzd6	Mylip	Vps25	Maneal	Pias1
	Fzd7	Myo1c	Vps37a	Manf	Pibf1
	G3bp1	Myo1e	Vps41	Maoa	Pigh
	G6pdx	Mzf1	Vrk1	Map1a	Pigk
	Gaa	Mzt2	Vrk3	Map1b	Pign
	Gab2	N4bp2l1	Vrtn	Map1lc3a	Pigp
	Gabarap	N4bp2l2	Vti1b	Map1s	Pigq
	Gabarapl1	Naa10	Wbp11	Map2k1	Pigu
	Gabra4	Naa15	Wbp2	Map2k3	Pigv
	Gabrg3	Naa16	Wdr18	Map2k6	Pigw
	Gadd45a	Naa20	Wdr3	Map3k1	Pih1d1
	Gadd45b	Naa25	Wdr33	Map3k10	Pik3ip1
	Gadd45g	Naa38	Wdr36	Map3k7	Pim2
	Gadd45gip1	Naaa	Wdr43	Map3k9	Pink1
	Gal	Nabp2	Wdr5b	Map4k2	Pinx1
	Gal3st4	Naca	Wdr6	Map4k5	Pip4k2a
	Galk2	Nacc1	Wdr75	Mapk11	Pip4k2b
	Galm	Nagk	Wipi1	Mapk1ip1l	Pip4k2c
	Galns	Nampt	Wiz	Mapk3	Pitpna
	Galnt10	Nap1l1	Wnk3	Mapkap1	Pitpnb
	Galnt11	Napa	Wrnip1	Mapkapk2	Pkm
	Galnt13	Napb	Wt1	Mapre3	Pkn1
	Galnt16	Nars	Wtap	Mast3	Pknox1
	Galnt6	Nars2	Wwc2	Mat2a	Pla2g6
	Gapdh	Nasp	Wwtr1	Mau2	Plaa
	Garnl3	Nat10	Xbp1	Mavs	Plagl2
	Gars	Natd1	Xrcc3	Max	Plcd1
	Gart	Nbas	Xrcc5	Maz	Pld3
	Gas2	Nbl1	Xrcc6	Mbd1	Pld6
	Gata2	Nbn	Xylt2	Mbd2	Plekha1
	Gata3	Ncapd2	Yars2	Mbd3	Plekha8
	Gatad2b	Ncbp1	Ybx1	Mbd6	Plgrkt
	Gatb	Ncl	Ybx2	Mcam	Plin2
	Gatm	Ncln	Ybx3	Mccc2	Plod2
	Gba	Ncoa3	Yeats4	Mcfd2	Plppr2
	Gbp2	Ncoa4	Ylpm1	Mcm10	Pltp
	Gbp2b	Ncoa5	Ythdf2	Mcm2	Plxnb2
	Gbp3	Ncor2	Zbtb12	Mcm3	Pmf1
	Gbp7	Ncstn	Zbtb17	Mcm4	Pml
	Gbx2	Ndc1	Zbtb32	Mcm6	Pmm1
	Gc	Nde1	Zbtb40	Mcmbp	Pmvk
	Gcat	Ndel1	Zbtb42	Mcoln1	Pnkd
	Gclm	Ndfip1	Zbtb8a	Mcrs1	Pnpla6
	Gcnt3	Ndfip2	Zbtb8b	Mdc1	Pnpo
	Gcnt4	Ndrg2	Zc3h15	Mdh1	Pnrc2
	Gcsh	Ndrg3	Zcchc4	Mdk	Pofut2
	Gde1	Ndufa1	Zcchc8	Mdm1	Pola2
	Gdf10	Ndufa10	Zdhhc14	Mdm2	Pold2
	Gemin4	Ndufa11	Zdhhc15	Mea1	Pold3
	Gemin5	Ndufaf6	Zdhhc18	Med1	Polk
	Gemin8	Ndufaf7	Zdhhc6	Med10	Poll
	Gfer	Ndufb2	Zdhhc9	Med11	Polr1a
	Gfi1b	Ndufb9	Zeb1	Med12	Polr1c
	Gfm1	Ndufs1	Zfand2a	Med12l	Polr1d
	Gfm2	Ndufs6	Zfp13	Med14	Polr1e
	Gfpt2	Ndufs7	Zfp169	Med15	Polr2c
	Gfra1	Nedd4	Zfp174	Med19	Polr2e
	Gfra3	Nedd8	Zfp180	Med25	Polr2m
	Gga2	Nedd9	Zfp202	Med26	Polr3b
	Ggh	Nek6	Zfp236	Med7	Polr3c
	Ggnbp1	Nelfa	Zfp266	Mef2b	Pom121
	Ggps1	Nelfb	Zfp280b	Megf8	Pomgnt2
	Ghr	Nemf	Zfp341	Mei1	Pomt2
	Gid4	Nepro	Zfp358	Mei4	Pop1
	Gigyf1	Neu1	Zfp37	Meis1	Por
	Gins2	Nfkbia	Zfp383	Men1	Pot1a
	Gipr	Nfkbiz	Zfp41	Metap2	Pou2f1
	Git1	Nfrkb	Zfp42	Mettl2	Ppa1
	Gjb2	Nfs1	Zfp438	Mettl22	Ppan
	Glb1	Nfxl1	Zfp444	Mettl23	Ppcdc
	Glb1l	Nfyb	Zfp446	Mettl25	Ppdpf
	Gldc	Nfyc	Zfp449	Mettl26	Ppfibp2
	Gle1	Ngly1	Zfp566	Mettl5	Ppib
	Gli1	Nid1	Zfp617	Mettl9	Ppid
	Gli2	Nif3l1	Zfp646	Mex3a	Ppie
	Glipr2	Nifk	Zfp72	Mex3d	Ppif
	Glis3	Nip7	Zfp729b	Mfap3l	Ppil1
	Glmp	Nipal2	Zfp773	Mfn2	Ppm1a
	Glo1	Nipsnap1	Zfp799	Mfsd1	Ppm1g
	Glod4	Nkiras1	Zfp819	Mfsd11	Ppp1r10
	Glod5	Nkrf	Zfp90	Mfsd8	Ppp1r12b
	Glrb	Nktr	Zfp930	Mga	Ppp1r15b
	Glrx	Nle1	Zfp949	Mgat5b	Ppp1r18
	Gls2	Nmb	Zfp955b	Mgst3	Ppp1r9b
	Glt1d1	Nme2	Zhx1	Mib1	Ppp2r1a
	Glt8d1	Nmnat3	Zic2	Mib2	Ppp2r1b
	Gltp	Nmt1	Zic5	Micu1	Ppp2r3c
	Gm11992	Nnt	Zkscan2	Micu2	Ppp2r5a
	Gm128	Nol12	Zmiz2	Midn	Ppp2r5d
	Gm20604	Nol4l	Znfx1	Mief2	Ppp3ca
	Gm2a	Nol6	Znhit6	Mif	Ppp5c
	Gm4779	Nol7	Zscan12	Miip	Ppp6r3
	Gmds	Nol9	Zscan20	Mink1	Pprc1
	Gmeb1	Nolc1	Zscan22	Mitf	Ppt1
	Gmeb2	Nom1	Zxdc	Mkrn1	Pqbp1
	Gmfg	Nomo1		Mlec	Prcc
	Gmip	Nono		Mlh1	Prdm15
	Gmppa	Nop2		Mllt11	Prdx1
	Gmps	Nop56		Mllt6	Prdx2
	Gna15	Nop58		Mlst8	Prdx3
	Gnao1	Nop9		Mlycd	Prex1
	Gnas	Nosip		Mmab	Prim1
	Gng12	Npepps		Mmachc	Prkaca
	Gng13	Npl		Mmadhc	Prkag1
	Gng2	Npm1		Mmp9	Prkd3
	Gng4	Npm3		Mms19	Prmt2
	Gngt2	Nqo2		Mnd1	Prmt5
	Gnl3	Nr1d1		Mnt	Prmt6
	Gnl3l	Nr1d2		Mocs1	Prmt7
	Gnmt	Nr2f6		Mon1a	Proser1
	Gnpat	Nrbp1		Morf4l2	Proser3
	Gnptab	Nrbp2		Mospd3	Prpf31
	Gnptg	Nrep		Mov10l1	Prpf4
	Gns	Nrf1		Mpc2	Prpf40a
	Golga5	Nrp1		Mphosph10	Prpf8
	Golim4	Nrp2		Mpi	Prpsap2
	Golm1	Nsa2		Mpnd	Prr14
	Gosr2	Nsdhl		Mpst	Prrc2a
	Got1	Nsl1		Mpv17	Prrc2c
	Got2	Nsmf		Mpv17l2	Prune1
	Gpa33	Nsun2		Mpzl1	Psap
	Gpank1	Nt5dc2		Mpzl2	Psen1
	Gpc1	Ntan1		Mre11a	Pskh1
	Gpc2	Nucb1		Mrfap1	Psma1
	Gpc3	Nucks1		Mrgbp	Psma6
	Gpc4	Nudcd1		Mrm1	Psmb6
	Gpcpd1	Nudcd2		Mroh6	Psmb7
	Gpd1l	Nudt13		Mrpl1	Psmc2
	Gpi1	Nudt18		Mrpl10	Psmc4
	Gpld1	Nudt2		Mrpl11	Psmc6
	Gpn1	Nufip1		Mrpl12	Psmd1
	Gpnmb	Nufip2		Mrpl13	Psmd11
	Gpr107	Nup107		Mrpl15	Psmd12
	Gpr143	Nup133		Mrpl19	Psmd14
	Gpr157	Nup153		Mrpl21	Psmd3
	Gpr160	Nup155		Mrpl24	Psmd6
	Gpr180	Nup160		Mrpl30	Psmd7
	Gpr75	Nup188		Mrpl34	Psme3
	Gpr89	Nup205		Mrpl35	Psmg1
	Gprc5a	Nup210		Mrpl36	Psmg2
	Gprc5b	Nup214		Mrpl37	Psph
	Gprc5c	Nup37		Mrpl38	Ptbp1
	Gps1	Nup43		Mrpl39	Ptcd2
	Gpsm2	Nup62		Mrpl4	Ptcd3
	Gpsm3	Nup85		Mrpl42	Ptdss2
	Gpx1	Nup88		Mrpl44	Ptov1
	Gpx3	Nup98		Mrpl45	Ptpn23
	Gpx4	Nutf2		Mrpl46	Ptpra
	Gramd1c	Nvl		Mrpl47	Ptrh1
	Grb10	Nxf1		Mrpl48	Pts
	Grb7	Nxn		Mrpl54	Puf60
	Gria3	Oard1		Mrpl9	Pum3
	Grik3	Ociad2		Mrps10	Pura
	Grik5	Ocrl		Mrps15	Pus10
	Grin1	Odc1		Mrps18a	Pus3
	Grip1	Odf2		Mrps18b	Pvr
	Grk4	Ogfod1		Mrps22	Pwp1
	Grk6	Ogfr		Mrps23	Qars
	Grm8	Ola1		Mrps25	Qprt
	Grn	Opa3		Mrps27	Qser1
	Grtp1	Ophn1		Mrps30	Qsox1
	Grwd1	Orai2		Mrps35	Qsox2
	Gsap	Orc3		Mrps5	Rab11a
	Gsk3a	Ormdl3		Mrps9	Rab29
	Gsn	Os9		Mrto4	Rab34
	Gspt1	Osbpl5		Msh2	Rab3d
	Gsr	Osbpl9		Msh3	Rab3il1
	Gstcd	Oser1		Msh6	Rab5c
	Gstk1	Osgep		Msi1	Rab7
	Gstm3	Ostf1		Msl2	Rabac1
	Gsto1	Ostm1		Msmo1	Rabgap1
	Gstt2	Otud4		Mst1	Rabggtb
	Gstz1	Otud6b		Mt1	Rabl3
	Gtf2e1	Otud7b		Mtch1	Racgap1
	Gtf2e2	Otulin		Mtdh	Rack1
	Gtf2h2	Oxct1		Mtg1	Rad1
	Gtf2h4	Oxsr1		Mthfd1	Rad51b
	Gtf2i	P2rx4		Mthfd1l	Rad51d
	Gtf3c3	P3h1		Mthfd2	Rae1
	Gtf3c4	P3h2		Mtm1	Raf1
	Gtpbp1	P4ha1		Mtmr10	Ralbp1
	Gtpbp2	P4ha2		Mto1	Ran
	Gtpbp3	Pa2g4		Mtor	Ranbp1
	Gtpbp4	Pabpc4		Mtrf1	Ranbp10
	Gtpbp8	Pabpn1		Mtss1	Ranbp3
	Gtse1	Pafah1b3		Mtus2	Rangap1
	Gtsf1l	Pafah2		Mtx1	Rapgef1
	Gucy1a2	Paics		Mutyh	Rara
	Guf1	Paip1		Mvb12a	Rars
	Gusb	Pak1ip1		Mvd	Rasa4
	Gys1	Palb2		Mvk	Rasgrp2
	H1f0	Pam		Mvp	Rassf1
	H2-Eb1	Pam16		Mxd4	Rassf3
	H3f3a	Pan2		Mybl2	Rbbp4
	H60b	Papola		Mycl	Rbbp6
	H6pd	Paqr7		Mycn	Rbbp7
	Hacd4	Parg		Mydgf	Rbbp9
	Hace1	Parl		Myh10	Rbck1
	Haghl	Parp1		Myh9	Rbks
	Hand1	Parp4		Myl12a	Rbm12
	Hap1	Patz1		Myl12b	Rbm14
	Hapln3	Paxip1		Myl6	Rbm15
	Hapln4	Pbrm1		Myl6b	Rbm19
	Hars	Pbx2		Myl9	Rbm27
	Has2	Pbx3		Myo1c	Rbm28
	Hat1	Pbxip1		Myo1e	Rbm3
	Haus1	Pcbp1		Myo5a	Rbm33
	Hax1	Pcbp2		Myo5c	Rbm41
	Hbegf	Pcbp4		Mypn	Rbm5
	Hbp1	Pcid2		Myrf	Rbms2
	Hcfc1	Pcif1		Mzf1	Rbmxl1
	Hcfc1r1	Pck2		Mzt2	Rcan1
	Hck	Pcm1		N4bp2l2	Rcc1
	Hcn2	Pcnt		Naa10	Rcc2
	Hdac11	Pcnx		Naa15	Rcn3
	Hdac3	Pcsk7		Naa16	Rcor1
	Hdac6	Pctp		Naa20	Rdh10
	Hdac7	Pcx		Naa25	Rdh11
	Hdac8	Pcyox1		Naa38	Rdh14
	Hdgf	Pcyt2		Nabp2	Reep4
	Hdlbp	Pdap1		Naca	Repin1
	Heatr6	Pdcd11		Nacc1	Rest
	Hebp1	Pdcd7		Nagk	Retsat
	Helb	Pdcl3		Nampt	Rev1
	Henmt1	Pde12		Nap1l1	Rexo1
	Herc4	Pde2a		Napa	Rexo2
	Herpud2	Pde4d		Napb	Rexo4
	Hexa	Pde4dip		Naprt	Rfc5
	Hexb	Pde6d		Napsa	Rfx7
	Hgh1	Pdgfa		Nars	Rfxank
	Hgsnat	Pdgfc		Nars2	Rhbdd2
	Hhip	Pdha1		Nasp	Rhoc
	Hibadh	Pdia3		Nat1	Rhot2
	Hibch	Pdia4		Nat10	Ric8b
	Hif3a	Pdia5		Nat2	Rida
	Higd2a	Pdk1		Nat8l	Rif1
	Hint3	Pdk2		Natd1	Riok1
	Hipk4	Pdk4		Nbas	Riok3
	Hira	Pdlim1		Nbn	Ripk1
	Hirip3	Pdlim5		Ncan	Rit1
	Hivep1	Pdlim7		Ncapd2	Rita1
	Hk2	Pdp1		Ncapd3	Rmdn1
	Hlf	Pdp2		Ncbp1	Rmnd5a
	Hmces	Pdpk1		Ncl	Rnaseh2a
	Hmg20a	Pdpr		Ncln	Rnaseh2c
	Hmga1	Pdrg1		Ncoa3	Rnasek
	Hmga2	Pds5a		Ncoa4	Rnf10
	Hmgb1	Pdss2		Ncoa5	Rnf130
	Hmgcll1	Pdxp		Ncor2	Rnf14
	Hmgcr	Pea15a		Ncstn	Rnf157
	Hmgcs1	Pemt		Ndc1	Rnf181
	Hmgn3	Per1		Ndel1	Rnf185
	Hmgn5	Per2		Ndfip1	Rnf20
	Hmgxb4	Perp		Ndrg2	Rnf220
	Hmmr	Pex19		Ndrg3	Rnf24
	Hmox1	Pex2		Ndufa1	Rnf26
	Hnrnpc	Pex5		Ndufa10	Rnf5
	Hnrnpdl	Pfas		Ndufa11	Rnf8
	Hnrnph2	Pfdn1		Ndufa4l2	Rnh1
	Hnrnpk	Pfdn2		Ndufaf6	Rnmt
	Hnrnpl	Pfdn4		Ndufaf7	Rp9
	Hnrnpm	Pfkfb2		Ndufb2	Rpain
	Hnrnpu	Pfkfb3		Ndufb9	Rpap1
	Hnrnpul1	Pfkl		Ndufs1	Rpap3
	Hnrnpul2	Pfkm		Ndufs6	Rpf1
	Hoga1	Pfkp		Ndufs7	Rpgrip1l
	Homer3	Pgam1		Necab2	Rpia
	Hormad1	Pgap2		Nedd8	Rpl13
	Hoxa1	Pgap3		Nefh	Rpl14
	Hoxa3	Pgbd1		Neil1	Rpl18
	Hoxa5	Pgd		Nek2	Rpl22
	Hoxa7	Pgk1		Nelfa	Rpl23a
	Hoxb2	Pgls		Nelfb	Rpl24
	Hoxb4	Pgm2		Nemf	Rpl32
	Hoxb8	Pgp		Nepro	Rpl35
	Hoxc8	Pgs1		Nes	Rpl37
	Hoxc9	Phactr2		Neu1	Rpl4
	Hoxd10	Phactr4		Neurl4	Rpl6
	Hoxd13	Phax		Nfatc4	Rpl7
	Hoxd9	Phb2		Nfkbid	Rpl7a
	Hpca	Phc1		Nfkbiz	Rpl8
	Hpdl	Phf10		Nfrkb	Rplp1
	Hprt	Phf11d		Nfs1	Rpn1
	Hps3	Phf13		Nfxl1	Rpp25l
	Hpse2	Phf19		Nfyb	Rpp30
	Hr	Phf20		Nfyc	Rprd1b
	Hrh3	Phf21a		Ngfr	Rprd2
	Hrk	Phf5a		Ngly1	Rps11
	Hsbp1	Phgdh		Nif3l1	Rps12
	Hsd11b2	Phlda1		Nifk	Rps14
	Hsd17b12	Phlpp1		Nip7	Rps16
	Hsd17b14	Phospho2		Nipsnap1	Rps18
	Hsd17b4	Phtf1		Nkiras1	Rps19
	Hsd3b7	Phtf2		Nkrf	Rps21
	Hsdl1	Phyh		Nktr	Rps25
	Hsf4	Pias1		Nle1	Rps27a
	Hsf5	Pibf1		Nln	Rps3
	Hsp90aa1	Pid1		Nmb	Rps3a1
	Hsp90ab1	Pigh		Nme2	Rps5
	Hsp90b1	Pigk		Nmnat3	Rps6ka2
	Hspa13	Pign		Nmt1	Rps7
	Hspa8	Pigp		Noc4l	Rps8
	Hspa9	Pigq		Noct	Rps9
	Hspb1	Pigu		Nol12	Rpsa
	Hspb11	Pigv		Nol4l	Rpusd1
	Hspb6	Pigw		Nol6	Rpusd4
	Hspb8	Pih1d1		Nol7	Rras
	Hspbp1	Pik3c2b		Nol9	Rrbp1
	Hspd1	Pik3ca		Nolc1	Rrn3
	Hspe1	Pik3ip1		Nom1	Rrp1
	Hspg2	Pim2		Nomo1	Rrp1b
	Hsph1	Pink1		Nono	Rrs1
	Htatsf1	Pinx1		Nop2	Rsbn1
	Htr1d	Pip4k2a		Nop56	Rsl1
	Htr5b	Pip4k2b		Nop58	Rsl1d1
	Htra1	Pip4k2c		Nop9	Rtn2
	Htra2	Pir		Nos3	Rtn4
	Htra3	Pitpna		Nosip	Rubcn
	Hus1	Pitpnb		Notch1	Rusc1
	Huwe1	Pitpnm1		Notch4	Ruvbl1
	Hvcn1	Pkm		Nova2	Ruvbl2
	Hyal1	Pkn1		Npepps	Rxrb
	Hyls1	Pknox1		Nphp3	S100a1
	Iah1	Pkp4		Nphs1	S100pbp
	Iars	Pla2g6		Npl	Safb
	Iars2	Plaa		Npm1	Samm50
	Ibtk	Plagl2		Npm3	Sap130
	Ica1	Plaur		Npr1	Sap18
	Icam1	Plcd1		Npr3	Sarnp
	Ice1	Pld3		Nqo1	Sars
	Id1	Pld6		Nqo2	Sars2
	Id2	Plekha1		Nr1d1	Sart1
	Id4	Plekha2		Nr1d2	Sart3
	Ide	Plekha8		Nr2f6	Saysd1
	Idh3a	Plekhb2		Nr6a1	Sbf1
	Ido2	Plekho1		Nrbp1	Sbf2
	Idua	Plgrkt		Nrbp2	Scaf1
	Ier3ip1	Plin2		Nrf1	Scaf11
	Ier5l	Plk2		Nrxn2	Scaf4
	Iffo1	Plod1		Nsa2	Scaf8
	Iffo2	Plod2		Nsl1	Scamp2
	Ifi209	Plpp3		Nsun2	Scamp3
	Ifi30	Plpp6		Ntan1	Scand1
	Ifit2	Plppr2		Ntn3	Scap
	Ifitm1	Pltp		Ntn5	Scaper
	Ifitm3	Plxdc2		Nuak1	Scd2
	Ift140	Plxnb2		Nucb1	Scfd2
	Ift20	Pm20d2		Nucks1	Scn1b
	Ift88	Pmf1		Nudcd1	Scpep1
	Igbp1	Pml		Nudcd2	Scyl1
	Igdcc3	Pmm1		Nudt12	Sdccag8
	Igf2	Pmp22		Nudt13	Sdf2l1
	Igf2bp2	Pmvk		Nudt2	Sdf4
	Igf2bp3	Pnkd		Nufip1	Sdr39u1
	Igf2r	Pnpla6		Nufip2	Sec24b
	Igfbp3	Pnpo		Nup107	Sec61a1
	Igfbp4	Pnrc2		Nup133	Sec63
	Igfbp5	Pofut2		Nup153	Secisbp2
	Igfbp6	Pogk		Nup155	Seh1l
	Igfbp7	Pola2		Nup160	Sema4b
	Igfbpl1	Pold2		Nup188	Sema4d
	Iglon5	Pold3		Nup205	Sephs1
	Igsf10	Polk		Nup214	Sephs2
	Igsf11	Poll		Nup37	Serbp1
	Igsf3	Polr1a		Nup43	Serf2
	Igsf8	Polr1c		Nup62	Serinc3
	Igsf9	Polr1d		Nup85	Serinc5
	Ik	Polr1e		Nup88	Serping1
	Ikbip	Polr2c		Nup98	Serpinh1
	Il10rb	Polr2e		Nutf2	Serpini1
	Il12rb1	Polr2m		Nutm1	Sesn3
	Il15ra	Polr3b		Nvl	Setd1b
	Il17rc	Polr3c		Nxf1	Setd3
	Il17rd	Pom121		Nxn	Setd5
	Il33	Pomgnt2		Oard1	Setd6
	Ildr2	Pomt2		Oas3	Setdb1
	Ilk	Pop1		Obscn	Setx
	Ilvbl	Por		Odc1	Sf1
	Immt	Pot1a		Odf2	Sf3a1
	Imp3	Pou2f1		Ogfod1	Sf3a2
	Impa2	Ppa1		Ogfr	Sf3a3
	Impact	Ppa2		Ola1	Sf3b2
	Impdh1	Ppan		Olfml2a	Sf3b3
	Impdh2	Ppcdc		Olig1	Sf3b4
	Ina	Ppdpf		Opa3	Sfpq
	Incenp	Ppfibp2		Ophn1	Sfswap
	Inf2	Ppib		Orai1	Sfxn5
	Ing1	Ppid		Orc3	Sgf29
	Ing2	Ppie		Ormdl3	Sgms1
	Ing3	Ppif		Os9	Sgpl1
	Inhbb	Ppil1		Osbpl3	Sgsm3
	Inip	Ppm1a		Osbpl5	Sh2b3
	Inpp5b	Ppm1g		Osbpl9	Sh3bgrl2
	Inpp5f	Ppp1r10		Oser1	Sh3pxd2a
	Inpp5k	Ppp1r12b		Osgep	Sh3yl1
	Inppl1	Ppp1r15b		Ostm1	Sharpin
	Insig1	Ppp1r18		Otub2	Shmt1
	Insr	Ppp1r3d		Otud4	Shmt2
	Ints10	Ppp1r9b		Otud6b	Siae
	Ints12	Ppp2r1a		Otud7b	Sigmar1
	Ints5	Ppp2r1b		Otulin	Sil1
	Ints8	Ppp2r3c		Oxsr1	Simc1
	Invs	Ppp2r5a		P2rx4	Sin3a
	Ipo5	Ppp2r5d		P3h1	Sipa1l3
	Ipo7	Ppp3ca		P4ha1	Skap2
	Ipo8	Ppp4r1		Pa2g4	Slain1
	Iqgap2	Ppp5c		Pabpc1	Slbp
	Iqgap3	Ppp6r3		Pabpc4	Slc10a3
	Irak1bp1	Pprc1		Pabpn1	Slc12a4
	Irf1	Ppt1		Pacrg	Slc16a3
	Irf2	Pqbp1		Pacsin1	Slc18b1
	Irf2bp1	Prcc		Padi3	Slc1a5
	Irf2bp2	Prdm10		Pafah1b3	Slc25a12
	Irf2bpl	Prdm15		Pafah2	Slc25a19
	Irf3	Prdx1		Paics	Slc25a26
	Irf8	Prdx2		Pak1ip1	Slc25a27
	Irgm1	Prdx3		Palb2	Slc25a3
	Irs2	Prdx4		Palm	Slc25a30
	Irs3	Prdx6		Pam16	Slc25a33
	Isg20l2	Prep		Pan2	Slc25a37
	Isl1	Prex1		Pank1	Slc25a39
	Isoc2a	Prim1		Paox	Slc25a44
	Isy1	Prkaca		Papola	Slc26a2
	Isyna1	Prkag1		Papolb	Slc2a8
	Itfg1	Prkd3		Paqr7	Slc30a6
	Itga3	Prmt2		Pard6b	Slc30a9
	Itga5	Prmt5		Parg	Slc35a1
	Itga6	Prmt6		Parl	Slc35a2
	Itga7	Prmt7		Parp1	Slc35b4
	Itga8	Prnp		Parp4	Slc35c1
	Itgav	Procr		Patz1	Slc35f5
	Itgb1	Proser1		Paxip1	Slc38a6
	Itgb3	Proser3		Pbrm1	Slc38a7
[truncated: 2,839 more rows]
