# Supplementary material for: Regulatory architecture of housekeeping genes is driven by promoter assemblies
Source: Cell Rep. Author manuscript; Available in PMC 2023 Jul 9. (PMC10329844; doi:10.1016/j.celrep.2023.112505)
Supplement: 5 [file NIHMS1905380-supplement-5.xlsx]

## Sheet: Sheet1
	Table S4: Oligonucleotidess designed for this study. Source: IDT
	Identifier	Name	Sequence
	Z10-732	Snx14Crispr-T	CACCGGTATGGACTACATTTCCCAG
	Z10-733	Snx14Crispr-B	AAACCTGGGAAATGTAGTCCATACC
	Z10-734	F08Rik Crispr-T	CACCGGGAATTGTAGTGCGACCGCG
	Z10-735	F08RikCrispr-B	AAACCGCGGTCGCACTACAATTCCC
	Z10-736	Ubxn4Crispr-T	CACCGCTGGGAATTGTAGTCTTCCG
	Z10-737	Ubxn4Crispr-B	AAACCGGAAGACTACAATTCCCAGC
	Z10-740	Ubxn4-SF	AGCTGTCCATCTCATACAGGCAGG
	Z10-741	Ubxn4-SR	CTCACTCGACGCTAACGAGAATCC
	Z10-744	F08Rik-SF	AGATACAAGAAGCTGGAGGTCAGG
	Z10-745	F08Rik-SR	CAAAAAACAAACTGTACACTGCGTGG
	Z10-748	Snx14-SF	CCCAGCTTCACAGCTAGACTCAGC
	Z10-749	Snx14-SR	GAGCAGGATCTTGCTTGTCTCAGC
	Z20-127	pFntb-F1-SalI:	AGTCGTCGACATCGCAACTACTGCATTAC
	Z20-128	pFntb-R1-SalI	CATGGTCGACGAAACTGCGAACATGTGAAG
	Z10-605	C1F	ACTAGCTCTCTGGGAATTGTAGTTCGGCAATCTCT
	Z10-606	C1R	AGAGATTGCCGAACTACAATTCCCAGAGAGCTGT
	Z10-607	C2F	ACTAGCTCTTGATTCCGGAGCTGGAGGCAATCTCT
	Z10-608	C2R	AGAGATTGCCTCCAGCTCCGGAATCAAGAGCTAGT
	Z19-202	Max 3C Left	CTCTCTCTCACTCGCCCATC
	Z19-205	Fntb 3C Right	TGGGTAGGAGAGGGTTGTTG
	Z19-206	Mmachc 3C Left	CGTATTTCCGCCCTCTATTG
	Z19-211	Toe1 3C Right	AACTGCAAAACCCGAACTGT
	Z19-220	Gpbp1Li 3C 1	TGTCGTGCAATAGCCAAGAG
	Z19-221	Gpbp1Li 3C 2	AACTGAGGGAGGGAAGCATT
	Z19-240	Myc 3C left	TTTTTCCTCCTCTCG/CTTCC
	Z19-242	Pvt13C left	AAAGCCTCTGCAAAGAACGA
	Z19-229	Ubtf 3C left	ATCTCGGGCTTTGTCTGGAG
	Z19-231	Slc25a39 3C left	GCTGTCCCACACTCTGATGA
	Z10-738	Ubxn4-F	ACAGCGTTGATGTGCTCACTATGC
	Z10-739	Ubxn4-R	TCGGCTAGGTAAGTCCGTAAGTGC
	Z10-742	F08Rik-F	AAGATCCTAACTGCACCACCAAGG
	Z10-743	F08Rik-R	TAGTGGCCAAGTATACAACATCGG
	Z10-746	Snx14-F	CCCACTTTCCTTATCCGGAAGTCC
	Z10-747	Snx14-R	TTTCCTCCTCTCCCTTAGGTGTGG
	n/a	Cy5-labeled M13(21)	/5Cy5/ TGTAAAACGACGGCCAGT
	n/a	M13 reverse	/5Cy5/ CAGGAAACAGCTATGAC
